# Supplementary material for: Design of high-temperature f-block molecular nanomagnets through the control of vibration-induced spin relaxation
Source: Chem Sci. 2019 Dec 2;11(6):1593–8. doi: 10.1039/c9sc03133b (PMC7025469; doi:10.1039/c9sc03133b)
Supplement: Supplementary file 3 [file SC-011-C9SC03133B-s003.zip › SI/Orbach-mag/rates.orbach9K.out]

 time(s) mag(dless)
   2.0000000000000000        4.1409778142879237     
   2.3998666666666666        4.1394520151812744     
   2.7997333333333332        4.1379267782760252     
   3.1996000000000002        4.1364021033650262     
   3.5994666666666664        4.1348779902412014     
   3.9993333333333334        4.1333544386975527     
   4.3992000000000004        4.1318314485271586     
   4.7990666666666666        4.1303090195231729     
   5.1989333333333327        4.1287871514788286     
   5.5988000000000007        4.1272658441874297     
   5.9986666666666668        4.1257450974423593     
   6.3985333333333330        4.1242249110370786     
   6.7984000000000000        4.1227052847651207     
   7.1982666666666670        4.1211862184200987     
   7.5981333333333332        4.1196677117956986     
   7.9980000000000002        4.1181497646856835     
   8.3978666666666655        4.1166323768838931     
   8.7977333333333334        4.1151155481842441     
   9.1976000000000013        4.1135992783807263     
   9.5974666666666657        4.1120835672674056     
   9.9973333333333336        4.1105684146384283     
   10.397200000000000        4.1090538202880111     
   10.797066666666666        4.1075397840104477     
   11.196933333333334        4.1060263056001114     
   11.596800000000000        4.1045133848514466     
   11.996666666666666        4.1030010215589749     
   12.396533333333334        4.1014892155172955     
   12.796400000000000        4.0999779665210809     
   13.196266666666666        4.0984672743650803     
   13.596133333333333        4.0969571388441182     
   13.996000000000000        4.0954475597530946     
   14.395866666666667        4.0939385368869861     
   14.795733333333333        4.0924300700408436     
   15.195600000000001        4.0909221590097937     
   15.595466666666667        4.0894148035890403     
   15.995333333333333        4.0879080035738591     
   16.395200000000003        4.0864017587596040     
   16.795066666666667        4.0848960689417035     
   17.194933333333331        4.0833909339156644     
   17.594799999999999        4.0818863534770626     
   17.994666666666667        4.0803823274215540     
   18.394533333333332        4.0788788555448692     
   18.794400000000000        4.0773759376428131     
   19.194266666666667        4.0758735735112666     
   19.594133333333332        4.0743717629461838     
   19.994000000000000        4.0728705057435963     
   20.393866666666668        4.0713698016996123     
   20.793733333333332        4.0698696506104115     
   21.193600000000000        4.0683700522722486     
   21.593466666666668        4.0668710064814571     
   21.993333333333332        4.0653725130344425     
   22.393200000000000        4.0638745717276885     
   22.793066666666668        4.0623771823577464     
   23.192933333333333        4.0608803447212534     
   23.592800000000000        4.0593840586149117     
   23.992666666666668        4.0578883238355061     
   24.392533333333333        4.0563931401798881     
   24.792400000000001        4.0548985074449915     
   25.192266666666665        4.0534044254278214     
   25.592133333333333        4.0519108939254593     
   25.992000000000001        4.0504179127350612     
   26.391866666666665        4.0489254816538551     
   26.791733333333333        4.0474336004791462     
   27.191600000000001        4.0459422690083144     
   27.591466666666665        4.0444514870388142     
   27.991333333333333        4.0429612543681737     
   28.391200000000001        4.0414715707939974     
   28.791066666666666        4.0399824361139611     
   29.190933333333334        4.0384938501258203     
   29.590800000000002        4.0370058126273989     
   29.990666666666666        4.0355183234165999     
   30.390533333333334        4.0340313822914000     
   30.790400000000002        4.0325449890498488     
   31.190266666666666        4.0310591434900713     
   31.590133333333334        4.0295738454102654     
   31.989999999999998        4.0280890946087071     
   32.389866666666663        4.0266048908837435     
   32.789733333333331        4.0251212340337954     
   33.189599999999999        4.0236381238573600     
   33.589466666666667        4.0221555601530099     
   33.989333333333335        4.0206735427193872     
   34.389200000000002        4.0191920713552127     
   34.789066666666663        4.0177111458592787     
   35.188933333333331        4.0162307660304544     
   35.588799999999999        4.0147509316676775     
   35.988666666666667        4.0132716425699693     
   36.388533333333335        4.0117928985364157     
   36.788400000000003        4.0103146993661811     
   37.188266666666664        4.0088370448585025     
   37.588133333333332        4.0073599348126923     
   37.988000000000000        4.0058833690281368     
   38.387866666666667        4.0044073473042952     
   38.787733333333335        4.0029318694407001     
   39.187600000000003        4.0014569352369591     
   39.587466666666664        3.9999825444927541     
   39.987333333333332        3.9985086970078392     
   40.387200000000000        3.9970353925820437     
   40.787066666666668        3.9955626310152708     
   41.186933333333336        3.9940904121074952     
   41.586799999999997        3.9926187356587666     
   41.986666666666665        3.9911476014692111     
   42.386533333333333        3.9896770093390237     
   42.786400000000000        3.9882069590684757     
   43.186266666666668        3.9867374504579103     
   43.586133333333336        3.9852684833077490     
   43.985999999999997        3.9838000574184806     
   44.385866666666665        3.9823321725906706     
   44.785733333333333        3.9808648286249584     
   45.185600000000001        3.9793980253220553     
   45.585466666666669        3.9779317624827475     
   45.985333333333337        3.9764660399078915     
   46.385199999999998        3.9750008573984212     
   46.785066666666665        3.9735362147553448     
   47.184933333333333        3.9720721117797364     
   47.584800000000001        3.9706085482727520     
   47.984666666666669        3.9691455240356150     
   48.384533333333330        3.9676830388696245     
   48.784399999999998        3.9662210925761525     
   49.184266666666666        3.9647596849566438     
   49.584133333333334        3.9632988158126166     
   49.984000000000002        3.9618384849456638     
   50.383866666666670        3.9603786921574486     
   50.783733333333331        3.9589194372497087     
   51.183599999999998        3.9574607200242538     
   51.583466666666666        3.9560025402829697     
   51.983333333333334        3.9545448978278119     
   52.383200000000002        3.9530877924608094     
   52.783066666666670        3.9516312239840663     
   53.182933333333331        3.9501751921997563     
   53.582799999999999        3.9487196969101297     
   53.982666666666667        3.9472647379175054     
   54.382533333333335        3.9458103150242807     
   54.782400000000003        3.9443564280329184     
   55.182266666666663        3.9429030767459632     
   55.582133333333331        3.9414502609660227     
   55.981999999999999        3.9399979804957841     
   56.381866666666667        3.9385462351380069     
   56.781733333333335        3.9370950246955183     
   57.181600000000003        3.9356443489712238     
   57.581466666666664        3.9341942077680989     
   57.981333333333332        3.9327446008891922     
   58.381200000000000        3.9312955281376230     
   58.781066666666668        3.9298469893165877     
   59.180933333333336        3.9283989842293496     
   59.580800000000004        3.9269515126792478     
   59.980666666666664        3.9255045744696964     
   60.380533333333332        3.9240581694041738     
   60.780400000000000        3.9226122972862392     
   61.180266666666668        3.9211669579195210     
   61.580133333333336        3.9197221511077172     
   61.979999999999997        3.9182778766546034     
   62.379866666666665        3.9168341343640227     
   62.779733333333333        3.9153909240398943     
   63.179600000000001        3.9139482454862069     
   63.579466666666669        3.9125060985070226     
   63.979333333333336        3.9110644829064762     
   64.379199999999997        3.9096233984887729     
   64.779066666666665        3.9081828450581924     
   65.178933333333333        3.9067428224190848     
   65.578800000000001        3.9053033303758724     
   65.978666666666669        3.9038643687330499     
   66.378533333333337        3.9024259372951851     
   66.778400000000005        3.9009880358669156     
   67.178266666666673        3.8995506642529523     
   67.578133333333327        3.8981138222580785     
   67.977999999999994        3.8966775096871493     
   68.377866666666662        3.8952417263450902     
   68.777733333333330        3.8938064720368999     
   69.177599999999998        3.8923717465676479     
   69.577466666666666        3.8909375497424792     
   69.977333333333334        3.8895038813666041     
   70.377200000000002        3.8880707412453108     
   70.777066666666670        3.8866381291839547     
   71.176933333333338        3.8852060449879673     
   71.576800000000006        3.8837744884628478     
   71.976666666666674        3.8823434594141686     
   72.376533333333327        3.8809129576475754     
   72.776399999999995        3.8794829829687822     
   73.176266666666663        3.8780535351835770     
   73.576133333333331        3.8766246140978193     
   73.975999999999999        3.8751962195174392     
   74.375866666666667        3.8737683512484371     
   74.775733333333335        3.8723410090968886     
   75.175600000000003        3.8709141928689368     
   75.575466666666671        3.8694879023708011     
   75.975333333333339        3.8680621374087649     
   76.375200000000007        3.8666368977891903     
   76.775066666666660        3.8652121833185076     
   77.174933333333328        3.8637879938032174     
   77.574799999999996        3.8623643290498921     
   77.974666666666664        3.8609411888651795     
   78.374533333333332        3.8595185730557913     
   78.774400000000000        3.8580964814285155     
   79.174266666666668        3.8566749137902101     
   79.574133333333336        3.8552538699478061     
   79.974000000000004        3.8538333497083004     
   80.373866666666672        3.8524133528787674     
   80.773733333333340        3.8509938792663485     
   81.173599999999993        3.8495749286782561     
   81.573466666666661        3.8481565009217769     
   81.973333333333329        3.8467385958042648     
   82.373199999999997        3.8453212131331478     
   82.773066666666665        3.8439043527159220     
   83.172933333333333        3.8424880143601570     
   83.572800000000001        3.8410721978734905     
   83.972666666666669        3.8396569030636352     
   84.372533333333337        3.8382421297383700     
   84.772400000000005        3.8368278777055473     
   85.172266666666673        3.8354141467730924     
   85.572133333333326        3.8340009367489944     
   85.971999999999994        3.8325882474413215     
   86.371866666666662        3.8311760786582059     
   86.771733333333330        3.8297644302078551     
   87.171599999999998        3.8283533018985443     
   87.571466666666666        3.8269426935386206     
   87.971333333333334        3.8255326049365017     
   88.371200000000002        3.8241230359006750     
   88.771066666666670        3.8227139862397013     
   89.170933333333338        3.8213054557622086     
   89.570800000000006        3.8198974442768971     
   89.970666666666673        3.8184899515925359     
   90.370533333333327        3.8170829775179671     
   90.770399999999995        3.8156765218621018     
   91.170266666666663        3.8142705844339209     
   91.570133333333331        3.8128651650424765     
   91.969999999999999        3.8114602634968913     
   92.369866666666667        3.8100558796063577     
   92.769733333333335        3.8086520131801378     
   93.169600000000003        3.8072486640275671     
   93.569466666666671        3.8058458319580470     
   93.969333333333338        3.8044435167810522     
   94.369200000000006        3.8030417183061265     
   94.769066666666660        3.8016404363428844     
   95.168933333333328        3.8002396707010093     
   95.568799999999996        3.7988394211902561     
   95.968666666666664        3.7974396876204484     
   96.368533333333332        3.7960404698014822     
   96.768400000000000        3.7946417675433217     
   97.168266666666668        3.7932435806560010     
   97.568133333333336        3.7918459089496239     
   97.968000000000004        3.7904487522343673     
   98.367866666666671        3.7890521103204744     
   98.767733333333339        3.7876559830182592     
   99.167599999999993        3.7862603701381068     
   99.567466666666661        3.7848652714904709     
   99.967333333333329        3.7834706868858765     
   100.36720000000000        3.7820766161349155     
   100.76706666666666        3.7806830590482536     
   101.16693333333333        3.7792900154366231     
   101.56680000000000        3.7778974851108278     
   101.96666666666667        3.7765054678817407     
   102.36653333333334        3.7751139635603024     
   102.76640000000000        3.7737229719575285     
   103.16626666666667        3.7723324928844972     
   103.56613333333334        3.7709425261523624     
   103.96599999999999        3.7695530715723446     
   104.36586666666666        3.7681641289557342     
   104.76573333333333        3.7667756981138916     
   105.16560000000000        3.7653877788582455     
   105.56546666666667        3.7640003710002969     
   105.96533333333333        3.7626134743516118     
   106.36520000000000        3.7612270887238308     
   106.76506666666667        3.7598412139286599     
   107.16493333333334        3.7584558497778753     
   107.56480000000001        3.7570709960833244     
   107.96466666666667        3.7556866526569221     
   108.36453333333333        3.7543028193106531     
   108.76439999999999        3.7529194958565721     
   109.16426666666666        3.7515366821068024     
   109.56413333333333        3.7501543778735349     
   109.96400000000000        3.7487725829690333     
   110.36386666666667        3.7473912972056276     
   110.76373333333333        3.7460105203957177     
   111.16360000000000        3.7446302523517732     
   111.56346666666667        3.7432504928863319     
   111.96333333333334        3.7418712418120017     
   112.36320000000001        3.7404924989414590     
   112.76306666666666        3.7391142640874486     
   113.16293333333333        3.7377365370627849     
   113.56280000000000        3.7363593176803520     
   113.96266666666666        3.7349826057531010     
   114.36253333333333        3.7336064010940548     
   114.76240000000000        3.7322307035163029     
   115.16226666666667        3.7308555128330041     
   115.56213333333334        3.7294808288573860     
   115.96200000000000        3.7281066514027446     
   116.36186666666667        3.7267329802824483     
   116.76173333333334        3.7253598153099281     
   117.16160000000001        3.7239871562986893     
   117.56146666666666        3.7226150030623013     
   117.96133333333333        3.7212433554144071     
   118.36120000000000        3.7198722131687134     
   118.76106666666666        3.7185015761389995     
   119.16093333333333        3.7171314441391106     
   119.56080000000000        3.7157618169829623     
   119.96066666666667        3.7143926944845380     
   120.36053333333334        3.7130240764578892     
   120.76040000000000        3.7116559627171370     
   121.16026666666667        3.7102883530764705     
   121.56013333333334        3.7089212473501458     
   121.95999999999999        3.7075546453524915     
   122.35986666666666        3.7061885468978999     
   122.75973333333333        3.7048229518008333     
   123.15960000000000        3.7034578598758250     
   123.55946666666667        3.7020932709374721     
   123.95933333333333        3.7007291848004429     
   124.35920000000000        3.6993656012794753     
   124.75906666666667        3.6980025201893709     
   125.15893333333334        3.6966399413450044     
   125.55880000000001        3.6952778645613149     
   125.95866666666667        3.6939162896533118     
   126.35853333333333        3.6925552164360735     
   126.75839999999999        3.6911946447247432     
   127.15826666666666        3.6898345743345358     
   127.55813333333333        3.6884750050807318     
   127.95800000000000        3.6871159367786808     
   128.35786666666667        3.6857573692438002     
   128.75773333333333        3.6843993022915766     
   129.15760000000000        3.6830417357375622     
   129.55746666666667        3.6816846693973790     
   129.95733333333334        3.6803281030867172     
   130.35720000000001        3.6789720366213330     
   130.75706666666667        3.6776164698170524     
   131.15693333333334        3.6762614024897675     
   131.55680000000001        3.6749068344554399     
   131.95666666666668        3.6735527655300984     
   132.35653333333335        3.6721991955298394     
   132.75640000000001        3.6708461242708270     
   133.15626666666665        3.6694935515692935     
   133.55613333333332        3.6681414772415382     
   133.95599999999999        3.6667899011039289     
   134.35586666666666        3.6654388229729009     
   134.75573333333332        3.6640882426649566     
   135.15559999999999        3.6627381599966662     
   135.55546666666666        3.6613885747846684     
   135.95533333333333        3.6600394868456672     
   136.35520000000000        3.6586908959964357     
   136.75506666666666        3.6573428020538166     
   137.15493333333333        3.6559952048347153     
   137.55480000000000        3.6546481041561094     
   137.95466666666667        3.6533014998350408     
   138.35453333333334        3.6519553916886189     
   138.75440000000000        3.6506097795340224     
   139.15426666666667        3.6492646631884975     
   139.55413333333334        3.6479200424693548     
   139.95400000000001        3.6465759171939749     
   140.35386666666668        3.6452322871798040     
   140.75373333333334        3.6438891522443582     
   141.15360000000001        3.6425465122052163     
   141.55346666666668        3.6412043668800300     
   141.95333333333335        3.6398627160865127     
   142.35319999999999        3.6385215596424496     
   142.75306666666665        3.6371808973656892     
   143.15293333333332        3.6358407290741499     
   143.55279999999999        3.6345010545858156     
   143.95266666666666        3.6331618737187372     
   144.35253333333333        3.6318231862910353     
   144.75239999999999        3.6304849921208939     
   145.15226666666666        3.6291472910265647     
   145.55213333333333        3.6278100828263704     
   145.95200000000000        3.6264733673386944     
   146.35186666666667        3.6251371443819909     
   146.75173333333333        3.6238014137747800     
   147.15160000000000        3.6224661753356506     
   147.55146666666667        3.6211314288832548     
   147.95133333333334        3.6197971742363135     
   148.35120000000001        3.6184634112136149     
   148.75106666666667        3.6171301396340128     
   149.15093333333334        3.6157973593164296     
   149.55080000000001        3.6144650700798513     
   149.95066666666668        3.6131332717433344     
   150.35053333333335        3.6118019641259984     
   150.75040000000001        3.6104711470470328     
   151.15026666666665        3.6091408203256901     
   151.55013333333332        3.6078109837812931     
   151.94999999999999        3.6064816372332285     
   152.34986666666666        3.6051527805009504     
   152.74973333333332        3.6038244134039799     
   153.14959999999999        3.6024965357619045     
   153.54946666666666        3.6011691473943781     
   153.94933333333333        3.5998422481211185     
   154.34920000000000        3.5985158377619162     
   154.74906666666666        3.5971899161366214     
   155.14893333333333        3.5958644830651543     
   155.54880000000000        3.5945395383675001     
   155.94866666666667        3.5932150818637112     
   156.34853333333334        3.5918911133739058     
   156.74840000000000        3.5905676327182694     
   157.14826666666667        3.5892446397170517     
   157.54813333333334        3.5879221341905700     
   157.94800000000001        3.5866001159592082     
   158.34786666666668        3.5852785848434157     
   158.74773333333334        3.5839575406637074     
   159.14760000000001        3.5826369832406657     
   159.54746666666668        3.5813169123949384     
   159.94733333333335        3.5799973279472401     
   160.34719999999999        3.5786782297183493     
   160.74706666666665        3.5773596175291131     
   161.14693333333332        3.5760414912004439     
   161.54679999999999        3.5747238505533194     
   161.94666666666666        3.5734066954087838     
   162.34653333333333        3.5720900255879462     
   162.74639999999999        3.5707738409119840     
   163.14626666666666        3.5694581412021376     
   163.54613333333333        3.5681429262797151     
   163.94600000000000        3.5668281959660892     
   164.34586666666667        3.5655139500827024     
   164.74573333333333        3.5642001884510557     
   165.14560000000000        3.5628869108927228     
   165.54546666666667        3.5615741172293385     
   165.94533333333334        3.5602618072826067     
   166.34520000000001        3.5589499808742935     
   166.74506666666667        3.5576386378262339     
   167.14493333333334        3.5563277779603286     
   167.54480000000001        3.5550174010985400     
   167.94466666666668        3.5537075070628998     
   168.34453333333335        3.5523980956755050     
   168.74440000000001        3.5510891667585152     
   169.14426666666665        3.5497807201341591     
   169.54413333333332        3.5484727556247293     
   169.94399999999999        3.5471652730525847     
   170.34386666666666        3.5458582722401473     
   170.74373333333332        3.5445517530099071     
   171.14359999999999        3.5432457151844186     
   171.54346666666666        3.5419401585863013     
   171.94333333333333        3.5406350830382411     
   172.34320000000000        3.5393304883629879     
   172.74306666666666        3.5380263743833571     
   173.14293333333333        3.5367227409222330     
   173.54280000000000        3.5354195878025583     
   173.94266666666667        3.5341169148473464     
   174.34253333333334        3.5328147218796735     
   174.74240000000000        3.5315130087226825     
   175.14226666666667        3.5302117751995796     
   175.54213333333334        3.5289110211336383     
   175.94200000000001        3.5276107463481958     
   176.34186666666668        3.5263109506666539     
   176.74173333333334        3.5250116339124808     
   177.14160000000001        3.5237127959092094     
   177.54146666666668        3.5224144364804371     
   177.94133333333335        3.5211165554498267     
   178.34119999999999        3.5198191526411060     
   178.74106666666665        3.5185222278780683     
   179.14093333333332        3.5172257809845702     
   179.54079999999999        3.5159298117845341     
   179.94066666666666        3.5146343201019477     
   180.34053333333333        3.5133393057608640     
   180.74039999999999        3.5120447685853988     
   181.14026666666666        3.5107507083997347     
   181.54013333333333        3.5094571250281175     
   181.94000000000000        3.5081640182948592     
   182.33986666666667        3.5068713880243361     
   182.73973333333333        3.5055792340409897     
   183.13960000000000        3.5042875561693236     
   183.53946666666667        3.5029963542339093     
   183.93933333333334        3.5017056280593812     
   184.33920000000001        3.5004153774704392     
   184.73906666666667        3.4991256022918473     
   185.13893333333334        3.4978363023484329     
   185.53880000000001        3.4965474774650911     
   185.93866666666668        3.4952591274667779     
   186.33853333333334        3.4939712521785156     
   186.73840000000001        3.4926838514253924     
   187.13826666666668        3.4913969250325576     
   187.53813333333332        3.4901104728252283     
   187.93799999999999        3.4888244946286830     
   188.33786666666666        3.4875389902682667     
   188.73773333333332        3.4862539595693876     
   189.13759999999999        3.4849694023575197     
   189.53746666666666        3.4836853184581988     
   189.93733333333333        3.4824017076970275     
   190.33720000000000        3.4811185698996709     
   190.73706666666666        3.4798359048918601     
   191.13693333333333        3.4785537124993882     
   191.53680000000000        3.4772719925481148     
   191.93666666666667        3.4759907448639615     
   192.33653333333334        3.4747099692729151     
   192.73640000000000        3.4734296656010279     
   193.13626666666667        3.4721498336744134     
   193.53613333333334        3.4708704733192510     
   193.93600000000001        3.4695915843617842     
   194.33586666666667        3.4683131666283198     
   194.73573333333334        3.4670352199452297     
   195.13560000000001        3.4657577441389469     
   195.53546666666668        3.4644807390359724     
   195.93533333333335        3.4632042044628681     
   196.33519999999999        3.4619281402462616     
   196.73506666666665        3.4606525462128439     
   197.13493333333332        3.4593774221893687     
   197.53479999999999        3.4581027680026550     
   197.93466666666666        3.4568285834795849     
   198.33453333333333        3.4555548684471047     
   198.73439999999999        3.4542816227322239     
   199.13426666666666        3.4530088461620161     
   199.53413333333333        3.4517365385636190     
   199.93400000000000        3.4504646997642325     
   200.33386666666667        3.4491933295911221     
   200.73373333333333        3.4479224278716165     
   201.13360000000000        3.4466519944331067     
   201.53346666666667        3.4453820291030488     
   201.93333333333334        3.4441125317089614     
   202.33320000000001        3.4428435020784276     
   202.73306666666667        3.4415749400390929     
   203.13293333333334        3.4403068454186676     
   203.53280000000001        3.4390392180449254     
   203.93266666666668        3.4377720577457009     
   204.33253333333334        3.4365053643488959     
   204.73240000000001        3.4352391376824740     
   205.13226666666668        3.4339733775744610     
   205.53213333333332        3.4327080838529480     
   205.93199999999999        3.4314432563460873     
   206.33186666666666        3.4301788948820970     
   206.73173333333332        3.4289149992892578     
   207.13159999999999        3.4276515693959113     
   207.53146666666666        3.4263886050304651     
   207.93133333333333        3.4251261060213900     
   208.33120000000000        3.4238640721972171     
   208.73106666666666        3.4226025033865444     
   209.13093333333333        3.4213413994180311     
   209.53080000000000        3.4200807601204000     
   209.93066666666667        3.4188205853224352     
   210.33053333333334        3.4175608748529878     
   210.73040000000000        3.4163016285409675     
   211.13026666666667        3.4150428462153504     
   211.53013333333334        3.4137845277051748     
   211.93000000000001        3.4125266728395403     
   212.32986666666667        3.4112692814476122     
   212.72973333333334        3.4100123533586162     
   213.12960000000001        3.4087558884018425     
   213.52946666666668        3.4074998864066437     
   213.92933333333335        3.4062443472024353     
   214.32919999999999        3.4049892706186951     
   214.72906666666665        3.4037346564849660     
   215.12893333333332        3.4024805046308497     
   215.52879999999999        3.4012268148860154     
   215.92866666666666        3.3999735870801904     
   216.32853333333333        3.3987208210431690     
   216.72839999999999        3.3974685166048042     
   217.12826666666666        3.3962166735950157     
   217.52813333333333        3.3949652918437825     
   217.92800000000000        3.3937143711811490     
   218.32786666666667        3.3924639114372188     
   218.72773333333333        3.3912139124421623     
   219.12760000000000        3.3899643740262082     
   219.52746666666667        3.3887152960196514     
   219.92733333333334        3.3874666782528475     
   220.32720000000000        3.3862185205562145     
   220.72706666666667        3.3849708227602342     
   221.12693333333334        3.3837235846954483     
   221.52680000000001        3.3824768061924648     
   221.92666666666668        3.3812304870819503     
   222.32653333333334        3.3799846271946357     
   222.72640000000001        3.3787392263613136     
   223.12626666666668        3.3774942844128404     
   223.52613333333332        3.3762498011801334     
   223.92599999999999        3.3750057764941719     
   224.32586666666666        3.3737622101859990     
   224.72573333333332        3.3725191020867191     
   225.12559999999999        3.3712764520274980     
   225.52546666666666        3.3700342598395654     
   225.92533333333333        3.3687925253542121     
   226.32520000000000        3.3675512484027914     
   226.72506666666666        3.3663104288167194     
   227.12493333333333        3.3650700664274718     
   227.52480000000000        3.3638301610665895     
   227.92466666666667        3.3625907125656749     
   228.32453333333333        3.3613517207563910     
   228.72440000000000        3.3601131854704636     
   229.12426666666667        3.3588751065396800     
   229.52413333333334        3.3576374837958904     
   229.92400000000001        3.3564003170710062     
   230.32386666666667        3.3551636061970016     
   230.72373333333334        3.3539273510059124     
   231.12360000000001        3.3526915513298339     
   231.52346666666668        3.3514562070009286     
   231.92333333333335        3.3502213178514157     
   232.32320000000001        3.3489868837135779     
   232.72306666666665        3.3477529044197611     
   233.12293333333332        3.3465193798023716     
   233.52279999999999        3.3452863096938765     
   233.92266666666666        3.3440536939268077     
   234.32253333333333        3.3428215323337551     
   234.72239999999999        3.3415898247473734     
   235.12226666666666        3.3403585710003778     
   235.52213333333333        3.3391277709255447     
   235.92200000000000        3.3378974243557105     
   236.32186666666666        3.3366675311237790     
   236.72173333333333        3.3354380910627079     
   237.12160000000000        3.3342091040055228     
   237.52146666666667        3.3329805697853070     
   237.92133333333334        3.3317524882352076     
   238.32120000000000        3.3305248591884302     
   238.72106666666667        3.3292976824782468     
   239.12093333333334        3.3280709579379844     
   239.52080000000001        3.3268446854010372     
   239.92066666666668        3.3256188647008584     
   240.32053333333334        3.3243934956709613     
   240.72040000000001        3.3231685781449229     
   241.12026666666668        3.3219441119563795     
   241.52013333333332        3.3207200969390307     
   241.91999999999999        3.3194965329266366     
   242.31986666666666        3.3182734197530168     
   242.71973333333332        3.3170507572520558     
   243.11959999999999        3.3158285452576948     
   243.51946666666666        3.3146067836039395     
   243.91933333333333        3.3133854721248563     
   244.31920000000000        3.3121646106545710     
   244.71906666666666        3.3109441990272734     
   245.11893333333333        3.3097242370772118     
   245.51880000000000        3.3085047246386958     
   245.91866666666667        3.3072856615460986     
   246.31853333333333        3.3060670476338512     
   246.71840000000000        3.3048488827364473     
   247.11826666666667        3.3036311666884406     
   247.51813333333334        3.3024138993244483     
   247.91800000000001        3.3011970804791448     
   248.31786666666667        3.2999807099872691     
   248.71773333333334        3.2987647876836168     
   249.11760000000001        3.2975493134030485     
   249.51746666666668        3.2963342869804841     
   249.91733333333335        3.2951197082509043     
   250.31720000000001        3.2939055770493506     
   250.71706666666665        3.2926918932109248     
   251.11693333333332        3.2914786565707894     
   251.51679999999999        3.2902658669641687     
   251.91666666666666        3.2890535242263468     
   252.31653333333333        3.2878416281926692     
   252.71639999999999        3.2866301786985415     
   253.11626666666666        3.2854191755794306     
   253.51613333333333        3.2842086186708630     
   253.91600000000000        3.2829985078084261     
   254.31586666666666        3.2817888428277691     
   254.71573333333333        3.2805796235646003     
   255.11560000000000        3.2793708498546885     
   255.51546666666667        3.2781625215338654     
   255.91533333333334        3.2769546384380188     
   256.31520000000000        3.2757472004031003     
   256.71506666666664        3.2745402072651228     
   257.11493333333334        3.2733336588601567     
   257.51480000000004        3.2721275550243334     
   257.91466666666668        3.2709218955938466     
   258.31453333333332        3.2697166804049482     
   258.71440000000001        3.2685119092939519     
   259.11426666666665        3.2673075820972315     
   259.51413333333335        3.2661036986512202     
   259.91399999999999        3.2649002587924123     
   260.31386666666668        3.2636972623573617     
   260.71373333333332        3.2624947091826826     
   261.11360000000002        3.2612925991050505     
   261.51346666666666        3.2600909319612001     
   261.91333333333336        3.2588897075879264     
   262.31319999999999        3.2576889258220842     
   262.71306666666669        3.2564885865005895     
   263.11293333333333        3.2552886894604169     
   263.51280000000003        3.2540892345386028     
   263.91266666666667        3.2528902215722413     
   264.31253333333331        3.2516916503984890     
   264.71240000000000        3.2504935208545604     
   265.11226666666664        3.2492958327777330     
   265.51213333333334        3.2480985860053404     
   265.91199999999998        3.2469017803747779     
   266.31186666666667        3.2457054157235024     
   266.71173333333331        3.2445094918890272     
   267.11160000000001        3.2433140087089285     
   267.51146666666665        3.2421189660208416     
   267.91133333333335        3.2409243636624603     
   268.31119999999999        3.2397302014715388     
   268.71106666666668        3.2385364792858926     
   269.11093333333332        3.2373431969433959     
   269.51080000000002        3.2361503542819814     
   269.91066666666666        3.2349579511396431     
   270.31053333333335        3.2337659873544347     
   270.71039999999999        3.2325744627644677     
   271.11026666666669        3.2313833772079157     
   271.51013333333333        3.2301927305230120     
   271.91000000000003        3.2290025225480465     
   272.30986666666666        3.2278127531213712     
   272.70973333333336        3.2266234220813965     
   273.10960000000000        3.2254345292665949     
   273.50946666666664        3.2242460745154937     
   273.90933333333334        3.2230580576666834     
   274.30919999999998        3.2218704785588135     
   274.70906666666667        3.2206833370305925     
   275.10893333333331        3.2194966329207877     
   275.50880000000001        3.2183103660682257     
   275.90866666666665        3.2171245363117942     
   276.30853333333334        3.2159391434904396     
   276.70839999999998        3.2147541874431655     
   277.10826666666668        3.2135696680090380     
   277.50813333333332        3.2123855850271807     
   277.90800000000002        3.2112019383367763     
   278.30786666666665        3.2100187277770686     
   278.70773333333335        3.2088359531873576     
   279.10759999999999        3.2076536144070049     
   279.50746666666669        3.2064717112754320     
   279.90733333333333        3.2052902436321165     
   280.30720000000002        3.2041092113165979     
   280.70706666666666        3.2029286141684721     
   281.10693333333336        3.2017484520273967     
   281.50680000000000        3.2005687247330887     
   281.90666666666669        3.1993894321253218     
   282.30653333333333        3.1982105740439293     
   282.70639999999997        3.1970321503288051     
   283.10626666666667        3.1958541608199003     
   283.50613333333331        3.1946766053572255     
   283.90600000000001        3.1934994837808510     
   284.30586666666665        3.1923227959309068     
   284.70573333333334        3.1911465416475777     
   285.10559999999998        3.1899707207711128     
   285.50546666666668        3.1887953331418157     
   285.90533333333332        3.1876203786000508     
   286.30520000000001        3.1864458569862424     
   286.70506666666665        3.1852717681408715     
   287.10493333333335        3.1840981119044778     
   287.50479999999999        3.1829248881176624     
   287.90466666666669        3.1817520966210822     
   288.30453333333332        3.1805797372554543     
   288.70440000000002        3.1794078098615528     
   289.10426666666666        3.1782363142802157     
   289.50413333333336        3.1770652503523316     
   289.90400000000000        3.1758946179188539     
   290.30386666666669        3.1747244168207924     
   290.70373333333333        3.1735546468992157     
   291.10359999999997        3.1723853079952513     
   291.50346666666667        3.1712163999500840     
   291.90333333333331        3.1700479226049594     
   292.30320000000000        3.1688798758011787     
   292.70306666666664        3.1677122593801035     
   293.10293333333334        3.1665450731831544     
   293.50279999999998        3.1653783170518084     
   293.90266666666668        3.1642119908276025     
   294.30253333333332        3.1630460943521319     
   294.70240000000001        3.1618806274670486     
   295.10226666666665        3.1607155900140662     
   295.50213333333335        3.1595509818349523     
   295.90199999999999        3.1583868027715369     
   296.30186666666668        3.1572230526657052     
   296.70173333333332        3.1560597313594028     
   297.10160000000002        3.1548968386946328     
   297.50146666666666        3.1537343745134558     
   297.90133333333335        3.1525723386579911     
   298.30119999999999        3.1514107309704178     
   298.70106666666669        3.1502495512929687     
   299.10093333333333        3.1490887994679406     
   299.50080000000003        3.1479284753376842     
   299.90066666666667        3.1467685787446102     
   300.30053333333331        3.1456091095311862     
   300.70040000000000        3.1444500675399376     
   301.10026666666664        3.1432914526134490     
   301.50013333333334        3.1421332645943636     
   301.89999999999998        3.1409755033253806     
   302.29986666666667        3.1398181686492590     
   302.69973333333331        3.1386612604088140     
   303.09960000000001        3.1375047784469192     
   303.49946666666665        3.1363487226065074     
   303.89933333333335        3.1351930927305691     
   304.29919999999998        3.1340378886621498     
   304.69906666666668        3.1328831102443564     
   305.09893333333332        3.1317287573203525     
   305.49880000000002        3.1305748297333564     
   305.89866666666666        3.1294213273266509     
   306.29853333333335        3.1282682499435701     
   306.69839999999999        3.1271155974275091     
   307.09826666666669        3.1259633696219193     
   307.49813333333333        3.1248115663703095     
   307.89800000000002        3.1236601875162484     
   308.29786666666666        3.1225092329033624     
   308.69773333333336        3.1213587023753306     
   309.09760000000000        3.1202085957758960     
   309.49746666666664        3.1190589129488555     
   309.89733333333334        3.1179096537380628     
   310.29719999999998        3.1167608179874331     
   310.69706666666667        3.1156124055409355     
   311.09693333333331        3.1144644162425985     
   311.49680000000001        3.1133168499365058     
   311.89666666666665        3.1121697064668035     
   312.29653333333334        3.1110229856776876     
   312.69639999999998        3.1098766874134189     
   313.09626666666668        3.1087308115183108     
   313.49613333333332        3.1075853578367370     
   313.89600000000002        3.1064403262131259     
   314.29586666666665        3.1052957164919648     
   314.69573333333335        3.1041515285177974     
   315.09559999999999        3.1030077621352268     
   315.49546666666669        3.1018644171889109     
   315.89533333333333        3.1007214935235670     
   316.29520000000002        3.0995789909839662     
   316.69506666666666        3.0984369094149402     
   317.09493333333336        3.0972952486613763     
   317.49480000000000        3.0961540085682211     
   317.89466666666669        3.0950131889804742     
   318.29453333333333        3.0938727897431963     
   318.69439999999997        3.0927328107015013     
   319.09426666666667        3.0915932517005653     
   319.49413333333331        3.0904541125856175     
   319.89400000000001        3.0893153932019448     
   320.29386666666664        3.0881770933948909     
   320.69373333333334        3.0870392130098590     
   321.09359999999998        3.0859017518923055     
   321.49346666666668        3.0847647098877462     
   321.89333333333332        3.0836280868417547     
   322.29320000000001        3.0824918825999572     
   322.69306666666665        3.0813560970080420     
   323.09293333333335        3.0802207299117503     
   323.49279999999999        3.0790857811568833     
   323.89266666666668        3.0779512505892952     
   324.29253333333332        3.0768171380549023     
   324.69240000000002        3.0756834433996718     
   325.09226666666666        3.0745501664696318     
   325.49213333333336        3.0734173071108652     
   325.89200000000000        3.0722848651695123     
   326.29186666666669        3.0711528404917705     
   326.69173333333333        3.0700212329238927     
   327.09160000000003        3.0688900423121894     
   327.49146666666667        3.0677592685030275     
   327.89133333333331        3.0666289113428311     
   328.29120000000000        3.0654989706780782     
   328.69106666666664        3.0643694463553084     
   329.09093333333334        3.0632403382211124     
   329.49079999999998        3.0621116461221400     
   329.89066666666668        3.0609833699050979     
   330.29053333333331        3.0598555094167494     
   330.69040000000001        3.0587280645039132     
   331.09026666666665        3.0576010350134650     
   331.49013333333335        3.0564744207923362     
   331.88999999999999        3.0553482216875150     
   332.28986666666668        3.0542224375460467     
   332.68973333333332        3.0530970682150333     
   333.08960000000002        3.0519721135416309     
   333.48946666666666        3.0508475733730540     
   333.88933333333335        3.0497234475565711     
   334.28919999999999        3.0485997359395109     
   334.68906666666669        3.0474764383692552     
   335.08893333333333        3.0463535546932410     
   335.48880000000003        3.0452310847589659     
   335.88866666666667        3.0441090284139807     
   336.28853333333331        3.0429873855058913     
   336.68840000000000        3.0418661558823628     
   337.08826666666664        3.0407453393911141     
   337.48813333333334        3.0396249358799210     
   337.88799999999998        3.0385049451966162     
   338.28786666666667        3.0373853671890854     
   338.68773333333331        3.0362662017052759     
   339.08760000000001        3.0351474485931864     
   339.48746666666665        3.0340291077008716     
   339.88733333333334        3.0329111788764442     
   340.28719999999998        3.0317936619680732     
   340.68706666666668        3.0306765568239822     
   341.08693333333332        3.0295598632924499     
   341.48680000000002        3.0284435812218131     
   341.88666666666666        3.0273277104604630     
   342.28653333333335        3.0262122508568483     
   342.68639999999999        3.0250972022594711     
   343.08626666666669        3.0239825645168898     
   343.48613333333333        3.0228683374777217     
   343.88600000000002        3.0217545209906360     
   344.28586666666666        3.0206411149043593     
   344.68573333333336        3.0195281190676742     
   345.08560000000000        3.0184155333294189     
   345.48546666666664        3.0173033575384864     
   345.88533333333334        3.0161915915438255     
   346.28519999999997        3.0150802351944428     
   346.68506666666667        3.0139692883393980     
   347.08493333333331        3.0128587508278080     
   347.48480000000001        3.0117486225088439     
   347.88466666666665        3.0106389032317322     
   348.28453333333334        3.0095295928457584     
   348.68439999999998        3.0084206912002598     
   349.08426666666668        3.0073121981446294     
   349.48413333333332        3.0062041135283182     
   349.88400000000001        3.0050964372008302     
   350.28386666666665        3.0039891690117262     
   350.68373333333335        3.0028823088106216     
   351.08359999999999        3.0017758564471899     
   351.48346666666669        3.0006698117711541     
   351.88333333333333        2.9995641746323001     
   352.28320000000002        2.9984589448804617     
   352.68306666666666        2.9973541223655347     
   353.08293333333336        2.9962497069374647     
   353.48280000000000        2.9951456984462572     
   353.88266666666669        2.9940420967419681     
   354.28253333333333        2.9929389016747137     
   354.68239999999997        2.9918361130946622     
   355.08226666666667        2.9907337308520376     
   355.48213333333331        2.9896317547971192     
   355.88200000000001        2.9885301847802421     
   356.28186666666664        2.9874290206517968     
   356.68173333333334        2.9863282622622265     
   357.08159999999998        2.9852279094620320     
   357.48146666666668        2.9841279621017684     
   357.88133333333332        2.9830284200320474     
   358.28120000000001        2.9819292831035304     
   358.68106666666665        2.9808305511669415     
   359.08093333333335        2.9797322240730537     
   359.48079999999999        2.9786343016726979     
   359.88066666666668        2.9775367838167597     
   360.28053333333332        2.9764396703561777     
   360.68040000000002        2.9753429611419486     
   361.08026666666666        2.9742466560251217     
   361.48013333333336        2.9731507548568019     
   361.88000000000000        2.9720552574881491     
   362.27986666666669        2.9709601637703780     
   362.67973333333333        2.9698654735547563     
   363.07960000000003        2.9687711866926101     
   363.47946666666667        2.9676773030353178     
   363.87933333333331        2.9665838224343122     
   364.27920000000000        2.9654907447410825     
   364.67906666666664        2.9643980698071726     
   365.07893333333334        2.9633057974841788     
   365.47879999999998        2.9622139276237540     
   365.87866666666667        2.9611224600776067     
   366.27853333333331        2.9600313946974968     
   366.67840000000001        2.9589407313352432     
   367.07826666666665        2.9578504698427146     
   367.47813333333335        2.9567606100718375     
   367.87799999999999        2.9556711518745926     
   368.27786666666668        2.9545820951030146     
   368.67773333333332        2.9534934396091925     
   369.07760000000002        2.9524051852452691     
   369.47746666666666        2.9513173318634442     
   369.87733333333335        2.9502298793159691     
   370.27719999999999        2.9491428274551521     
   370.67706666666669        2.9480561761333544     
   371.07693333333333        2.9469699252029922     
   371.47680000000003        2.9458840745165347     
   371.87666666666667        2.9447986239265078     
   372.27653333333336        2.9437135732854904     
   372.67640000000000        2.9426289224461151     
   373.07626666666664        2.9415446712610702     
   373.47613333333334        2.9404608195830981     
   373.87599999999998        2.9393773672649943     
   374.27586666666667        2.9382943141596085     
   374.67573333333331        2.9372116601198472     
   375.07560000000001        2.9361294049986668     
   375.47546666666665        2.9350475486490835     
   375.87533333333334        2.9339660909241614     
   376.27519999999998        2.9328850316770243     
   376.67506666666668        2.9318043707608457     
   377.07493333333332        2.9307241080288562     
   377.47480000000002        2.9296442433343390     
   377.87466666666666        2.9285647765306324     
   378.27453333333335        2.9274857074711278     
   378.67439999999999        2.9264070360092704     
   379.07426666666669        2.9253287619985606     
   379.47413333333333        2.9242508852925519     
   379.87400000000002        2.9231734057448517     
   380.27386666666666        2.9220963232091233     
   380.67373333333336        2.9210196375390791     
   381.07360000000000        2.9199433485884922     
   381.47346666666664        2.9188674562111827     
   381.87333333333333        2.9177919602610300     
   382.27319999999997        2.9167168605919640     
   382.67306666666667        2.9156421570579694     
   383.07293333333331        2.9145678495130856     
   383.47280000000001        2.9134939378114049     
   383.87266666666665        2.9124204218070742     
   384.27253333333334        2.9113473013542919     
   384.67239999999998        2.9102745763073119     
   385.07226666666668        2.9092022465204419     
   385.47213333333332        2.9081303118480433     
   385.87200000000001        2.9070587721445311     
   386.27186666666665        2.9059876272643730     
   386.67173333333335        2.9049168770620901     
   387.07159999999999        2.9038465213922602     
   387.47146666666669        2.9027765601095110     
   387.87133333333333        2.9017069930685251     
   388.27120000000002        2.9006378201240395     
   388.67106666666666        2.8995690411308428     
   389.07093333333336        2.8985006559437796     
   389.47080000000000        2.8974326644177459     
   389.87066666666669        2.8963650664076934     
   390.27053333333333        2.8952978617686242     
   390.67039999999997        2.8942310503555948     
   391.07026666666667        2.8931646320237183     
   391.47013333333331        2.8920986066281564     
   391.87000000000000        2.8910329740241263     
   392.26986666666664        2.8899677340669010     
   392.66973333333334        2.8889028866118012     
   393.06959999999998        2.8878384315142069     
   393.46946666666668        2.8867743686295473     
   393.86933333333332        2.8857106978133062     
   394.26920000000001        2.8846474189210212     
   394.66906666666665        2.8835845318082822     
   395.06893333333335        2.8825220363307329     
   395.46879999999999        2.8814599323440704     
   395.86866666666668        2.8803982197040434     
   396.26853333333332        2.8793368982664562     
   396.66840000000002        2.8782759678871637     
   397.06826666666666        2.8772154284220766     
   397.46813333333336        2.8761552797271559     
   397.86799999999999        2.8750955216584186     
   398.26786666666669        2.8740361540719310     
   398.66773333333333        2.8729771768238161     
   399.06760000000003        2.8719185897702491     
   399.46746666666667        2.8708603927674559     
   399.86733333333331        2.8698025856717173     
   400.26720000000000        2.8687451683393670     
   400.66706666666664        2.8676881406267922     
   401.06693333333334        2.8666315023904310     
   401.46679999999998        2.8655752534867771     
   401.86666666666667        2.8645193937723734     
   402.26653333333331        2.8634639231038199     
   402.66640000000001        2.8624088413377655     
   403.06626666666665        2.8613541483309151     
   403.46613333333335        2.8602998439400249     
   403.86599999999999        2.8592459280219051     
   404.26586666666668        2.8581924004334143     
   404.66573333333332        2.8571392610314703     
   405.06560000000002        2.8560865096730401     
   405.46546666666666        2.8550341462151434     
   405.86533333333335        2.8539821705148514     
   406.26519999999999        2.8529305824292921     
   406.66506666666669        2.8518793818156416     
   407.06493333333333        2.8508285685311328     
   407.46480000000003        2.8497781424330473     
   407.86466666666666        2.8487281033787202     
   408.26453333333336        2.8476784512255424     
   408.66440000000000        2.8466291858309534     
   409.06426666666664        2.8455803070524466     
   409.46413333333334        2.8445318147475689     
   409.86399999999998        2.8434837087739182     
   410.26386666666667        2.8424359889891457     
   410.66373333333331        2.8413886552509560     
   411.06360000000001        2.8403417074171022     
   411.46346666666665        2.8392951453453961     
   411.86333333333334        2.8382489688936952     
   412.26319999999998        2.8372031779199145     
   412.66306666666668        2.8361577722820184     
   413.06293333333332        2.8351127518380252     
   413.46280000000002        2.8340681164460055     
   413.86266666666666        2.8330238659640816     
   414.26253333333335        2.8319800002504261     
   414.66239999999999        2.8309365191632683     
   415.06226666666669        2.8298934225608869     
   415.46213333333333        2.8288507103016123     
   415.86200000000002        2.8278083822438296     
   416.26186666666666        2.8267664382459730     
   416.66173333333336        2.8257248781665298     
   417.06160000000000        2.8246837018640436     
   417.46146666666669        2.8236429091971016     
   417.86133333333333        2.8226025000243533     
   418.26119999999997        2.8215624742044909     
   418.66106666666667        2.8205228315962647     
   419.06093333333331        2.8194835720584743     
   419.46080000000001        2.8184446954499731     
   419.86066666666665        2.8174062016296650     
   420.26053333333334        2.8163680904565074     
   420.66039999999998        2.8153303617895080     
   421.06026666666668        2.8142930154877264     
   421.46013333333332        2.8132560514102769     
   421.86000000000001        2.8122194694163221     
   422.25986666666665        2.8111832693650785     
   422.65973333333335        2.8101474511158147     
   423.05959999999999        2.8091120145278508     
   423.45946666666669        2.8080769594605570     
   423.85933333333332        2.8070422857733575     
   424.25920000000002        2.8060079933257294     
   424.65906666666666        2.8049740819771976     
   425.05893333333336        2.8039405515873410     
   425.45880000000000        2.8029074020157916     
   425.85866666666669        2.8018746331222308     
   426.25853333333333        2.8008422447663932     
   426.65839999999997        2.7998102368080637     
   427.05826666666667        2.7987786091070799     
   427.45813333333331        2.7977473615233310     
   427.85800000000000        2.7967164939167581     
   428.25786666666664        2.7956860061473536     
   428.65773333333334        2.7946558980751597     
   429.05759999999998        2.7936261695602731     
   429.45746666666668        2.7925968204628413     
   429.85733333333332        2.7915678506430615     
   430.25720000000001        2.7905392599611836     
   430.65706666666665        2.7895110482775101     
   431.05693333333335        2.7884832154523935     
   431.45679999999999        2.7874557613462385     
   431.85666666666668        2.7864286858194993     
   432.25653333333332        2.7854019887326862     
   432.65640000000002        2.7843756699463569     
   433.05626666666666        2.7833497293211198     
   433.45613333333336        2.7823241667176375     
   433.85599999999999        2.7812989819966223     
   434.25586666666669        2.7802741750188389     
   434.65573333333333        2.7792497456451022     
   435.05560000000003        2.7782256937362786     
   435.45546666666667        2.7772020191532873     
   435.85533333333331        2.7761787217570961     
   436.25520000000000        2.7751558014087263     
   436.65506666666664        2.7741332579692486     
   437.05493333333334        2.7731110912997861     
   437.45479999999998        2.7720893012615138     
   437.85466666666667        2.7710678877156552     
   438.25453333333331        2.7700468505234879     
   438.65440000000001        2.7690261895463384     
   439.05426666666665        2.7680059046455860     
   439.45413333333335        2.7669859956826590     
   439.85399999999998        2.7659664625190388     
   440.25386666666668        2.7649473050162583     
   440.65373333333332        2.7639285230358981     
   441.05360000000002        2.7629101164395924     
   441.45346666666666        2.7618920850890256     
   441.85333333333335        2.7608744288459346     
   442.25319999999999        2.7598571475721050     
   442.65306666666669        2.7588402411293744     
   443.05293333333333        2.7578237093796312     
   443.45280000000002        2.7568075521848145     
   443.85266666666666        2.7557917694069145     
   444.25253333333336        2.7547763609079725     
   444.65240000000000        2.7537613265500807     
   445.05226666666664        2.7527466661953803     
   445.45213333333334        2.7517323797060662     
   445.85199999999998        2.7507184669443832     
   446.25186666666667        2.7497049277726227     
   446.65173333333331        2.7486917620531353     
   447.05160000000001        2.7476789696483137     
   447.45146666666665        2.7466665504206071     
   447.85133333333334        2.7456545042325122     
   448.25119999999998        2.7446428309465776     
   448.65106666666668        2.7436315304254033     
   449.05093333333332        2.7426206025316384     
   449.45080000000002        2.7416100471279834     
   449.85066666666665        2.7405998640771889     
   450.25053333333335        2.7395900532420563     
   450.65039999999999        2.7385806144854397     
   451.05026666666669        2.7375715476702389     
   451.45013333333333        2.7365628526594090     
   451.85000000000002        2.7355545293159529     
   452.24986666666666        2.7345465775029245     
   452.64973333333336        2.7335389970834281     
   453.04960000000000        2.7325317879206197     
   453.44946666666669        2.7315249498777034     
   453.84933333333333        2.7305184828179381     
   454.24919999999997        2.7295123866046263     
   454.64906666666667        2.7285066611011262     
   455.04893333333331        2.7275013061708440     
   455.44880000000001        2.7264963216772387     
   455.84866666666665        2.7254917074838159     
   456.24853333333334        2.7244874634541350     
   456.64839999999998        2.7234835894518037     
   457.04826666666668        2.7224800853404796     
   457.44813333333332        2.7214769509838712     
   457.84800000000001        2.7204741862457387     
   458.24786666666665        2.7194717909898913     
   458.64773333333335        2.7184697650801875     
   459.04759999999999        2.7174681083805354     
   459.44746666666668        2.7164668207548961     
   459.84733333333332        2.7154659020672796     
   460.24720000000002        2.7144653521817452     
   460.64706666666666        2.7134651709624018     
   461.04693333333336        2.7124653582734113     
   461.44680000000000        2.7114659139789818     
   461.84666666666669        2.7104668379433732     
   462.24653333333333        2.7094681300308978     
   462.64640000000003        2.7084697901059136     
   463.04626666666667        2.7074718180328312     
   463.44613333333331        2.7064742136761106     
   463.84600000000000        2.7054769769002616     
   464.24586666666664        2.7044801075698448     
   464.64573333333334        2.7034836055494686     
   465.04559999999998        2.7024874707037947     
   465.44546666666668        2.7014917028975294     
   465.84533333333331        2.7004963019954351     
   466.24520000000001        2.6995012678623191     
   466.64506666666665        2.6985066003630416     
   467.04493333333335        2.6975122993625100     
   467.44479999999999        2.6965183647256836     
   467.84466666666668        2.6955247963175717     
   468.24453333333332        2.6945315940032306     
   468.64440000000002        2.6935387576477696     
   469.04426666666666        2.6925462871163459     
   469.44413333333335        2.6915541822741651     
   469.84399999999999        2.6905624429864861     
   470.24386666666669        2.6895710691186139     
   470.64373333333333        2.6885800605359056     
   471.04360000000003        2.6875894171037666     
   471.44346666666667        2.6865991386876518     
   471.84333333333331        2.6856092251530672     
   472.24320000000000        2.6846196763655654     
   472.64306666666664        2.6836304921907521     
   473.04293333333334        2.6826416724942801     
   473.44279999999998        2.6816532171418528     
   473.84266666666667        2.6806651259992220     
   474.24253333333331        2.6796773989321894     
   474.64240000000001        2.6786900358066079     
   475.04226666666665        2.6777030364883760     
   475.44213333333335        2.6767164008434468     
   475.84199999999998        2.6757301287378188     
   476.24186666666668        2.6747442200375398     
   476.64173333333332        2.6737586746087096     
   477.04160000000002        2.6727734923174751     
   477.44146666666666        2.6717886730300338     
   477.84133333333335        2.6708042166126313     
   478.24119999999999        2.6698201229315650     
   478.64106666666669        2.6688363918531777     
   479.04093333333333        2.6678530232438642     
   479.44080000000002        2.6668700169700679     
   479.84066666666666        2.6658873728982817     
   480.24053333333336        2.6649050908950476     
   480.64040000000000        2.6639231708269553     
   481.04026666666664        2.6629416125606453     
   481.44013333333334        2.6619604159628079     
   481.83999999999997        2.6609795809001806     
   482.23986666666667        2.6599991072395501     
   482.63973333333331        2.6590189948477541     
   483.03960000000001        2.6580392435916789     
   483.43946666666665        2.6570598533382572     
   483.83933333333334        2.6560808239544733     
   484.23919999999998        2.6551021553073602     
   484.63906666666668        2.6541238472640005     
   485.03893333333332        2.6531458996915225     
   485.43880000000001        2.6521683124571074     
   485.83866666666665        2.6511910854279845     
   486.23853333333335        2.6502142184714290     
   486.63839999999999        2.6492377114547692     
   487.03826666666669        2.6482615642453795     
   487.43813333333333        2.6472857767106843     
   487.83800000000002        2.6463103487181563     
   488.23786666666666        2.6453352801353178     
   488.63773333333336        2.6443605708297389     
   489.03760000000000        2.6433862206690395     
   489.43746666666669        2.6424122295208874     
   489.83733333333333        2.6414385972529995     
   490.23719999999997        2.6404653237331424     
   490.63706666666667        2.6394924088291285     
   491.03693333333331        2.6385198524088231     
   491.43680000000001        2.6375476543401373     
   491.83666666666664        2.6365758144910316     
   492.23653333333334        2.6356043327295140     
   492.63639999999998        2.6346332089236433     
   493.03626666666668        2.6336624429415263     
   493.43613333333332        2.6326920346513170     
   493.83600000000001        2.6317219839212198     
   494.23586666666665        2.6307522906194860     
   494.63573333333335        2.6297829546144169     
   495.03559999999999        2.6288139757743618     
   495.43546666666668        2.6278453539677180     
   495.83533333333332        2.6268770890629316     
   496.23520000000002        2.6259091809284980     
   496.63506666666666        2.6249416294329584     
   497.03493333333336        2.6239744344449072     
   497.43480000000000        2.6230075958329828     
   497.83466666666669        2.6220411134658725     
   498.23453333333333        2.6210749872123156     
   498.63440000000003        2.6201092169410951     
   499.03426666666667        2.6191438025210454     
   499.43413333333331        2.6181787438210478     
   499.83400000000000        2.6172140407100337     
   500.23386666666664        2.6162496930569796     
   500.63373333333334        2.6152857007309143     
   501.03359999999998        2.6143220636009108     
   501.43346666666667        2.6133587815360930     
   501.83333333333331        2.6123958544056323     
   502.23320000000001        2.6114332820787496     
   502.63306666666665        2.6104710644247100     
   503.03293333333335        2.6095092013128318     
   503.43279999999999        2.6085476926124782     
   503.83266666666668        2.6075865381930616     
   504.23253333333332        2.6066257379240430     
   504.63240000000002        2.6056652916749292     
   505.03226666666666        2.6047051993152786     
   505.43213333333335        2.6037454607146944     
   505.83199999999999        2.6027860757428298     
   506.23186666666669        2.6018270442693860     
   506.63173333333333        2.6008683661641117     
   507.03160000000003        2.5999100412968028     
   507.43146666666667        2.5989520695373036     
   507.83133333333336        2.5979944507555079     
   508.23120000000000        2.5970371848213567     
   508.63106666666664        2.5960802716048370     
   509.03093333333334        2.5951237109759866     
   509.43079999999998        2.5941675028048881     
   509.83066666666667        2.5932116469616751     
   510.23053333333331        2.5922561433165270     
   510.63040000000001        2.5913009917396721     
   511.03026666666665        2.5903461921013848     
   511.43013333333334        2.5893917442719907     
   511.82999999999998        2.5884376481218583     
   512.22986666666668        2.5874839035214099     
   512.62973333333332        2.5865305103411096     
   513.02960000000007        2.5855774684514716     
   513.42946666666671        2.5846247777230618     
   513.82933333333335        2.5836724380264853     
   514.22919999999999        2.5827204492324021     
   514.62906666666663        2.5817688112115178     
   515.02893333333338        2.5808175238345843     
   515.42880000000002        2.5798665869724022     
   515.82866666666666        2.5789160004958203     
   516.22853333333330        2.5779657642757332     
   516.62840000000006        2.5770158781830848     
   517.02826666666670        2.5760663420888661     
   517.42813333333334        2.5751171558641150     
   517.82799999999997        2.5741683193799174     
   518.22786666666661        2.5732198325074065     
   518.62773333333337        2.5722716951177631     
   519.02760000000001        2.5713239070822156     
   519.42746666666665        2.5703764682720402     
   519.82733333333329        2.5694293785585605     
   520.22720000000004        2.5684826378131449     
   520.62706666666668        2.5675362459072133     
   521.02693333333332        2.5665902027122312     
   521.42679999999996        2.5656445080997097     
   521.82666666666671        2.5646991619412098     
   522.22653333333335        2.5637541641083392     
   522.62639999999999        2.5628095144727525     
   523.02626666666663        2.5618652129061510     
   523.42613333333338        2.5609212592802844     
   523.82600000000002        2.5599776534669494     
   524.22586666666666        2.5590343953379895     
   524.62573333333330        2.5580914847652960     
   525.02560000000005        2.5571489216208065     
   525.42546666666669        2.5562067057765070     
   525.82533333333333        2.5552648371044291     
   526.22519999999997        2.5543233154766529     
   526.62506666666661        2.5533821407653070     
   527.02493333333337        2.5524413128425629     
   527.42480000000000        2.5515008315806416     
   527.82466666666664        2.5505606968518135     
   528.22453333333328        2.5496209085283907     
   528.62440000000004        2.5486814664827380     
   529.02426666666668        2.5477423705872639     
   529.42413333333332        2.5468036207144240     
   529.82399999999996        2.5458652167367224     
   530.22386666666671        2.5449271585267086     
   530.62373333333335        2.5439894459569805     
   531.02359999999999        2.5430520789001818     
   531.42346666666663        2.5421150572290045     
   531.82333333333338        2.5411783808161843     
   532.22320000000002        2.5402420495345077     
   532.62306666666666        2.5393060632568076     
   533.02293333333330        2.5383704218559613     
   533.42280000000005        2.5374351252048934     
   533.82266666666669        2.5365001731765773     
   534.22253333333333        2.5355655656440312     
   534.62239999999997        2.5346313024803218     
   535.02226666666661        2.5336973835585619     
   535.42213333333336        2.5327638087519100     
   535.82200000000000        2.5318305779335728     
   536.22186666666664        2.5308976909768028     
   536.62173333333328        2.5299651477549006     
   537.02160000000003        2.5290329481412099     
   537.42146666666667        2.5281010920091260     
   537.82133333333331        2.5271695792320883     
   538.22119999999995        2.5262384096835815     
   538.62106666666671        2.5253075832371392     
   539.02093333333335        2.5243770997663417     
   539.42079999999999        2.5234469591448132     
   539.82066666666663        2.5225171612462276     
   540.22053333333338        2.5215877059443037     
   540.62040000000002        2.5206585931128060     
   541.02026666666666        2.5197298226255480     
   541.42013333333330        2.5188013943563878     
   541.82000000000005        2.5178733081792295     
   542.21986666666669        2.5169455639680272     
   542.61973333333333        2.5160181615967772     
   543.01959999999997        2.5150911009395234     
   543.41946666666672        2.5141643818703581     
   543.81933333333336        2.5132380042634175     
   544.21920000000000        2.5123119679928845     
   544.61906666666664        2.5113862729329921     
   545.01893333333328        2.5104609189580129     
   545.41880000000003        2.5095359059422715     
   545.81866666666667        2.5086112337601376     
   546.21853333333331        2.5076869022860233     
   546.61839999999995        2.5067629113943934     
   547.01826666666670        2.5058392609597537     
   547.41813333333334        2.5049159508566605     
   547.81799999999998        2.5039929809597110     
   548.21786666666662        2.5030703511435535     
   548.61773333333338        2.5021480612828801     
   549.01760000000002        2.5012261112524299     
   549.41746666666666        2.5003045009269869     
   549.81733333333329        2.4993832301813836     
   550.21720000000005        2.4984622988904954     
   550.61706666666669        2.4975417069292485     
   551.01693333333333        2.4966214541726091     
   551.41679999999997        2.4957015404955953     
   551.81666666666672        2.4947819657732655     
   552.21653333333336        2.4938627298807301     
   552.61640000000000        2.4929438326931423     
   553.01626666666664        2.4920252740856994     
   553.41613333333328        2.4911070539336495     
   553.81600000000003        2.4901891721122826     
   554.21586666666667        2.4892716284969376     
   554.61573333333331        2.4883544229629964     
   555.01559999999995        2.4874375553858896     
   555.41546666666670        2.4865210256410908     
   555.81533333333334        2.4856048336041225     
   556.21519999999998        2.4846889791505511     
   556.61506666666662        2.4837734621559888     
   557.01493333333337        2.4828582824960961     
   557.41480000000001        2.4819434400465763     
   557.81466666666665        2.4810289346831800     
   558.21453333333329        2.4801147662817020     
   558.61440000000005        2.4792009347179849     
   559.01426666666669        2.4782874398679167     
   559.41413333333333        2.4773742816074305     
   559.81399999999996        2.4764614598125059     
   560.21386666666672        2.4755489743591657     
   560.61373333333336        2.4746368251234814     
   561.01360000000000        2.4737250119815695     
   561.41346666666664        2.4728135348095921     
   561.81333333333339        2.4719023934837545     
   562.21320000000003        2.4709915878803113     
   562.61306666666667        2.4700811178755604     
   563.01293333333331        2.4691709833458462     
   563.41279999999995        2.4682611841675581     
   563.81266666666670        2.4673517202171316     
   564.21253333333334        2.4664425913710470     
   564.61239999999998        2.4655337975058309     
   565.01226666666662        2.4646253384980552     
   565.41213333333337        2.4637172142243369     
   565.81200000000001        2.4628094245613377     
   566.21186666666665        2.4619019693857682     
   566.61173333333329        2.4609948485743800     
   567.01160000000004        2.4600880620039716     
   567.41146666666668        2.4591816095513899     
   567.81133333333332        2.4582754910935218     
   568.21119999999996        2.4573697065073041     
   568.61106666666672        2.4564642556697165     
   569.01093333333336        2.4555591384577866     
   569.41079999999999        2.4546543547485826     
   569.81066666666663        2.4537499044192228     
   570.21053333333339        2.4528457873468685     
   570.61040000000003        2.4519420034087265     
   571.01026666666667        2.4510385524820490     
   571.41013333333331        2.4501354344441331     
   571.80999999999995        2.4492326491723224     
   572.20986666666670        2.4483301965440027     
   572.60973333333334        2.4474280764366099     
   573.00959999999998        2.4465262887276200     
   573.40946666666662        2.4456248332945565     
   573.80933333333337        2.4447237100149883     
   574.20920000000001        2.4438229187665286     
   574.60906666666665        2.4429224594268368     
   575.00893333333329        2.4420223318736163     
   575.40880000000004        2.4411225359846149     
   575.80866666666668        2.4402230716376283     
   576.20853333333332        2.4393239387104932     
   576.60839999999996        2.4384251370810945     
   577.00826666666671        2.4375266666273614     
   577.40813333333335        2.4366285272272665     
   577.80799999999999        2.4357307187588306     
   578.20786666666663        2.4348332411001152     
   578.60773333333339        2.4339360941292303     
   579.00760000000002        2.4330392777243297     
   579.40746666666666        2.4321427917636118     
   579.80733333333330        2.4312466361253180     
   580.20719999999994        2.4303508106877385     
   580.60706666666670        2.4294553153292067     
   581.00693333333334        2.4285601499280989     
   581.40679999999998        2.4276653143628386     
   581.80666666666662        2.4267708085118942     
   582.20653333333337        2.4258766322537770     
   582.60640000000001        2.4249827854670434     
   583.00626666666665        2.4240892680302957     
   583.40613333333329        2.4231960798221817     
   583.80600000000004        2.4223032207213913     
   584.20586666666668        2.4214106906066597     
   584.60573333333332        2.4205184893567697     
   585.00559999999996        2.4196266168505449     
   585.40546666666671        2.4187350729668560     
   585.80533333333335        2.4178438575846180     
   586.20519999999999        2.4169529705827881     
   586.60506666666663        2.4160624118403726     
   587.00493333333338        2.4151721812364180     
   587.40480000000002        2.4142822786500178     
   587.80466666666666        2.4133927039603096     
   588.20453333333330        2.4125034570464763     
   588.60440000000006        2.4116145377877416     
   589.00426666666669        2.4107259460633803     
   589.40413333333333        2.4098376817527045     
   589.80399999999997        2.4089497447350769     
   590.20386666666661        2.4080621348899007     
   590.60373333333337        2.4071748520966247     
   591.00360000000001        2.4062878962347423     
   591.40346666666665        2.4054012671837914     
   591.80333333333328        2.4045149648233530     
   592.20320000000004        2.4036289890330549     
   592.60306666666668        2.4027433396925675     
   593.00293333333332        2.4018580166816053     
   593.40279999999996        2.4009730198799293     
   593.80266666666671        2.4000883491673410     
   594.20253333333335        2.3992040044236913     
   594.60239999999999        2.3983199855288699     
   595.00226666666663        2.3974362923628143     
   595.40213333333338        2.3965529248055062     
   595.80200000000002        2.3956698827369691     
   596.20186666666666        2.3947871660372737     
   596.60173333333330        2.3939047745865327     
   597.00160000000005        2.3930227082649029     
   597.40146666666669        2.3921409669525873     
   597.80133333333333        2.3912595505298317     
   598.20119999999997        2.3903784588769255     
   598.60106666666661        2.3894976918742037     
   599.00093333333336        2.3886172494020439     
   599.40080000000000        2.3877371313408671     
   599.80066666666664        2.3868573375711426     
   600.20053333333328        2.3859778679733799     
   600.60040000000004        2.3850987224281308     
   601.00026666666668        2.3842199008159972     
   601.40013333333332        2.3833414030176194     
   601.79999999999995        2.3824632289136849     
   602.19986666666671        2.3815853783849237     
   602.59973333333335        2.3807078513121103     
   602.99959999999999        2.3798306475760631     
   603.39946666666663        2.3789537670576437     
   603.79933333333338        2.3780772096377580     
   604.19920000000002        2.3772009751973573     
   604.59906666666666        2.3763250636174345     
   604.99893333333330        2.3754494747790269     
   605.39880000000005        2.3745742085632164     
   605.79866666666669        2.3736992648511284     
   606.19853333333333        2.3728246435239324     
   606.59839999999997        2.3719503444628400     
   606.99826666666672        2.3710763675491098     
   607.39813333333336        2.3702027126640401     
   607.79800000000000        2.3693293796889781     
   608.19786666666664        2.3684563685053082     
   608.59773333333328        2.3675836789944640     
   608.99760000000003        2.3667113110379203     
   609.39746666666667        2.3658392645171964     
   609.79733333333331        2.3649675393138541     
   610.19719999999995        2.3640961353095005     
   610.59706666666671        2.3632250523857845     
   610.99693333333335        2.3623542904243995     
   611.39679999999998        2.3614838493070858     
   611.79666666666662        2.3606137289156202     
   612.19653333333338        2.3597439291318274     
   612.59640000000002        2.3588744498375767     
   612.99626666666666        2.3580052909147788     
   613.39613333333330        2.3571364522453884     
   613.79600000000005        2.3562679337114032     
   614.19586666666669        2.3553997351948661     
   614.59573333333333        2.3545318565778617     
   614.99559999999997        2.3536642977425184     
   615.39546666666672        2.3527970585710083     
   615.79533333333336        2.3519301389455474     
   616.19520000000000        2.3510635387483947     
   616.59506666666664        2.3501972578618520     
   616.99493333333328        2.3493312961682649     
   617.39480000000003        2.3484656535500230     
   617.79466666666667        2.3476003298895587     
   618.19453333333331        2.3467353250693468     
   618.59439999999995        2.3458706389719071     
   618.99426666666670        2.3450062714798015     
   619.39413333333334        2.3441422224756359     
   619.79399999999998        2.3432784918420584     
   620.19386666666662        2.3424150794617615     
   620.59373333333338        2.3415519852174804     
   620.99360000000001        2.3406892089919942     
   621.39346666666665        2.3398267506681223     
   621.79333333333329        2.3389646101287336     
   622.19320000000005        2.3381027872567319     
   622.59306666666669        2.3372412819350710     
   622.99293333333333        2.3363800940467430     
   623.39279999999997        2.3355192234747877     
   623.79266666666672        2.3346586701022845     
   624.19253333333336        2.3337984338123561     
   624.59240000000000        2.3329385144881707     
   624.99226666666664        2.3320789120129368     
   625.39213333333328        2.3312196262699074     
   625.79200000000003        2.3303606571423776     
   626.19186666666667        2.3295020045136878     
   626.59173333333331        2.3286436682672185     
   626.99159999999995        2.3277856482863948     
   627.39146666666670        2.3269279444546838     
   627.79133333333334        2.3260705566555955     
   628.19119999999998        2.3252134847726853     
   628.59106666666662        2.3243567286895481     
   628.99093333333337        2.3235002882898237     
   629.39080000000001        2.3226441634571953     
   629.79066666666665        2.3217883540753852     
   630.19053333333329        2.3209328600281633     
   630.59040000000005        2.3200776811993404     
   630.99026666666668        2.3192228174727694     
   631.39013333333332        2.3183682687323466     
   631.78999999999996        2.3175140348620111     
   632.18986666666672        2.3166601157457443     
   632.58973333333336        2.3158065112675725     
   632.98960000000000        2.3149532213115611     
   633.38946666666664        2.3141002457618205     
   633.78933333333339        2.3132475845025038     
   634.18920000000003        2.3123952374178076     
   634.58906666666667        2.3115432043919668     
   634.98893333333331        2.3106914853092659     
   635.38879999999995        2.3098400800540251     
   635.78866666666670        2.3089889885106127     
   636.18853333333334        2.3081382105634360     
   636.58839999999998        2.3072877460969470     
   636.98826666666662        2.3064375949956397     
   637.38813333333337        2.3055877571440488     
   637.78800000000001        2.3047382324267547     
   638.18786666666665        2.3038890207283789     
   638.58773333333329        2.3030401219335839     
   638.98760000000004        2.3021915359270784     
   639.38746666666668        2.3013432625936083     
   639.78733333333332        2.3004953018179681     
   640.18719999999996        2.2996476534849899     
   640.58706666666671        2.2988003174795488     
   640.98693333333335        2.2979532936865668     
   641.38679999999999        2.2971065819910019     
   641.78666666666663        2.2962601822778597     
   642.18653333333339        2.2954140944321844     
   642.58640000000003        2.2945683183390639     
   642.98626666666667        2.2937228538836316     
   643.38613333333331        2.2928777009510575     
   643.78599999999994        2.2920328594265578     
   644.18586666666670        2.2911883291953901     
   644.58573333333334        2.2903441101428537     
   644.98559999999998        2.2895002021542914     
   645.38546666666662        2.2886566051150865     
   645.78533333333337        2.2878133189106662     
   646.18520000000001        2.2869703434264985     
   646.58506666666665        2.2861276785480955     
   646.98493333333329        2.2852853241610078     
   647.38480000000004        2.2844432801508341     
   647.78466666666668        2.2836015464032089     
   648.18453333333332        2.2827601228038148     
   648.58439999999996        2.2819190092383703     
   648.98426666666671        2.2810782055926393     
   649.38413333333335        2.2802377117524308     
   649.78399999999999        2.2793975276035905     
   650.18386666666663        2.2785576530320082     
   650.58373333333338        2.2777180879236161     
   650.98360000000002        2.2768788321643898     
   651.38346666666666        2.2760398856403432     
   651.78333333333330        2.2752012482375368     
   652.18320000000006        2.2743629198420683     
   652.58306666666670        2.2735249003400799     
   652.98293333333334        2.2726871896177583     
   653.38279999999997        2.2718497875613264     
   653.78266666666661        2.2710126940570534     
   654.18253333333337        2.2701759089912499     
   654.58240000000001        2.2693394322502654     
   654.98226666666665        2.2685032637204956     
   655.38213333333329        2.2676674032883746     
   655.78200000000004        2.2668318508403797     
   656.18186666666668        2.2659966062630308     
   656.58173333333332        2.2651616694428878     
   656.98159999999996        2.2643270402665538     
   657.38146666666671        2.2634927186206735     
   657.78133333333335        2.2626587043919333     
   658.18119999999999        2.2618249974670599     
   658.58106666666663        2.2609915977328248     
   658.98093333333338        2.2601585050760380     
   659.38080000000002        2.2593257193835532     
   659.78066666666666        2.2584932405422649     
   660.18053333333330        2.2576610684391105     
   660.58040000000005        2.2568292029610668     
   660.98026666666669        2.2559976439951548     
   661.38013333333333        2.2551663914284363     
   661.77999999999997        2.2543354451480129     
   662.17986666666661        2.2535048050410302     
   662.57973333333337        2.2526744709946733     
   662.97960000000000        2.2518444428961719     
   663.37946666666664        2.2510147206327944     
   663.77933333333328        2.2501853040918514     
   664.17920000000004        2.2493561931606951     
   664.57906666666668        2.2485273877267207     
   664.97893333333332        2.2476988876773625     
   665.37879999999996        2.2468706929000977     
   665.77866666666671        2.2460428032824442     
   666.17853333333335        2.2452152187119623     
   666.57839999999999        2.2443879390762542     
   666.97826666666663        2.2435609642629610     
   667.37813333333338        2.2427342941597668     
   667.77800000000002        2.2419079286543973     
   668.17786666666666        2.2410818676346200     
   668.57773333333330        2.2402561109882431     
   668.97760000000005        2.2394306586031147     
   669.37746666666669        2.2386055103671270     
   669.77733333333333        2.2377806661682111     
   670.17719999999997        2.2369561258943413     
   670.57706666666661        2.2361318894335311     
   670.97693333333336        2.2353079566738376     
   671.37680000000000        2.2344843275033583     
   671.77666666666664        2.2336610018102303     
   672.17653333333328        2.2328379794826341     
   672.57640000000004        2.2320152604087902     
   672.97626666666667        2.2311928444769609     
   673.37613333333331        2.2303707315754489     
   673.77599999999995        2.2295489215925990     
   674.17586666666671        2.2287274144167966     
   674.57573333333335        2.2279062099364690     
   674.97559999999999        2.2270853080400825     
   675.37546666666663        2.2262647086161476     
   675.77533333333338        2.2254444115532133     
   676.17520000000002        2.2246244167398697     
   676.57506666666666        2.2238047240647512     
   676.97493333333330        2.2229853334165282     
   677.37480000000005        2.2221662446839172     
   677.77466666666669        2.2213474577556709     
   678.17453333333333        2.2205289725205875     
   678.57439999999997        2.2197107888675029     
   678.97426666666672        2.2188929066852956     
   679.37413333333336        2.2180753258628845     
   679.77400000000000        2.2172580462892291     
   680.17386666666664        2.2164410678533306     
   680.57373333333328        2.2156243904442303     
   680.97360000000003        2.2148080139510111     
   681.37346666666667        2.2139919382627964     
   681.77333333333331        2.2131761632687517     
   682.17319999999995        2.2123606888580793     
   682.57306666666670        2.2115455149200272     
   682.97293333333334        2.2107306413438828     
   683.37279999999998        2.2099160680189720     
   683.77266666666662        2.2091017948346643     
   684.17253333333338        2.2082878216803672     
   684.57240000000002        2.2074741484455327     
   684.97226666666666        2.2066607750196510     
   685.37213333333330        2.2058477012922517     
   685.77200000000005        2.2050349271529091     
   686.17186666666669        2.2042224524912335     
   686.57173333333333        2.2034102771968813     
   686.97159999999997        2.2025984011595439     
   687.37146666666672        2.2017868242689564     
   687.77133333333336        2.2009755464148948     
   688.17120000000000        2.2001645674871764     
   688.57106666666664        2.1993538873756551     
   688.97093333333328        2.1985435059702283     
   689.37080000000003        2.1977334231608352     
   689.77066666666667        2.1969236388374536     
   690.17053333333331        2.1961141528901025     
   690.57039999999995        2.1953049652088406     
   690.97026666666670        2.1944960756837668     
   691.37013333333334        2.1936874842050238     
   691.76999999999998        2.1928791906627905     
   692.16986666666662        2.1920711949472880     
   692.56973333333337        2.1912634969487792     
   692.96960000000001        2.1904560965575657     
   693.36946666666665        2.1896489936639898     
   693.76933333333329        2.1888421881584348     
   694.16920000000005        2.1880356799313234     
   694.56906666666669        2.1872294688731206     
   694.96893333333333        2.1864235548743305     
   695.36879999999996        2.1856179378254952     
   695.76866666666672        2.1848126176172018     
   696.16853333333336        2.1840075941400752     
   696.56840000000000        2.1832028672847787     
   696.96826666666664        2.1823984369420208     
   697.36813333333339        2.1815943030025453     
   697.76800000000003        2.1807904653571395     
   698.16786666666667        2.1799869238966294     
   698.56773333333331        2.1791836785118823     
   698.96759999999995        2.1783807290938038     
   699.36746666666670        2.1775780755333414     
   699.76733333333334        2.1767757177214828     
   700.16719999999998        2.1759736555492557     
   700.56706666666662        2.1751718889077267     
   700.96693333333337        2.1743704176880039     
   701.36680000000001        2.1735692417812356     
   701.76666666666665        2.1727683610786093     
   702.16653333333329        2.1719677754713533     
   702.56640000000004        2.1711674848507347     
   702.96626666666668        2.1703674891080627     
   703.36613333333332        2.1695677881346853     
   703.76599999999996        2.1687683818219909     
   704.16586666666672        2.1679692700614077     
   704.56573333333336        2.1671704527444038     
   704.96559999999999        2.1663719297624868     
   705.36546666666663        2.1655737010072071     
   705.76533333333339        2.1647757663701492     
   706.16520000000003        2.1639781257429456     
   706.56506666666667        2.1631807790172610     
   706.96493333333331        2.1623837260848053     
   707.36479999999995        2.1615869668373251     
   707.76466666666670        2.1607905011666091     
   708.16453333333334        2.1599943289644856     
   708.56439999999998        2.1591984501228207     
   708.96426666666662        2.1584028645335223     
   709.36413333333337        2.1576075720885362     
   709.76400000000001        2.1568125726798519     
   710.16386666666665        2.1560178661994955     
   710.56373333333329        2.1552234525395324     
   710.96360000000004        2.1544293315920702     
   711.36346666666668        2.1536355032492547     
   711.76333333333332        2.1528419674032708     
   712.16319999999996        2.1520487239463448     
   712.56306666666671        2.1512557727707424     
   712.96293333333335        2.1504631137687675     
   713.36279999999999        2.1496707468327667     
   713.76266666666663        2.1488786718551220     
   714.16253333333339        2.1480868887282583     
   714.56240000000003        2.1472953973446391     
   714.96226666666666        2.1465041975967694     
   715.36213333333330        2.1457132893771886     
   715.76199999999994        2.1449226725784829     
   716.16186666666670        2.1441323470932714     
   716.56173333333334        2.1433423128142168     
   716.96159999999998        2.1425525696340193     
   717.36146666666662        2.1417631174454224     
   717.76133333333337        2.1409739561412038     
   718.16120000000001        2.1401850856141831     
   718.56106666666665        2.1393965057572206     
   718.96093333333329        2.1386082164632150     
   719.36080000000004        2.1378202176251033     
   719.76066666666668        2.1370325091358646     
   720.16053333333332        2.1362450908885133     
   720.56039999999996        2.1354579627761088     
   720.96026666666671        2.1346711246917458     
   721.36013333333335        2.1338845765285597     
   721.75999999999999        2.1330983181797247     
   722.15986666666663        2.1323123495384544     
   722.55973333333338        2.1315266704980029     
   722.95960000000002        2.1307412809516633     
   723.35946666666666        2.1299561807927656     
   723.75933333333330        2.1291713699146837     
   724.15920000000006        2.1283868482108259     
   724.55906666666669        2.1276026155746428     
   724.95893333333333        2.1268186718996249     
   725.35879999999997        2.1260350170792979     
   725.75866666666661        2.1252516510072308     
   726.15853333333337        2.1244685735770306     
   726.55840000000001        2.1236857846823427     
   726.95826666666665        2.1229032842168527     
   727.35813333333329        2.1221210720742851     
   727.75800000000004        2.1213391481484036     
   728.15786666666668        2.1205575123330087     
   728.55773333333332        2.1197761645219453     
   728.95759999999996        2.1189951046090925     
   729.35746666666671        2.1182143324883711     
   729.75733333333335        2.1174338480537389     
   730.15719999999999        2.1166536511991945     
   730.55706666666663        2.1158737418187759     
   730.95693333333338        2.1150941198065594     
   731.35680000000002        2.1143147850566586     
   731.75666666666666        2.1135357374632298     
   732.15653333333330        2.1127569769204659     
   732.55640000000005        2.1119785033225984     
   732.95626666666669        2.1112003165638997     
   733.35613333333333        2.1104224165386780     
   733.75599999999997        2.1096448031412844     
   734.15586666666661        2.1088674762661066     
   734.55573333333336        2.1080904358075707     
   734.95560000000000        2.1073136816601421     
   735.35546666666664        2.1065372137183287     
   735.75533333333328        2.1057610318766709     
   736.15520000000004        2.1049851360297529     
   736.55506666666668        2.1042095260721965     
   736.95493333333332        2.1034342018986596     
   737.35479999999995        2.1026591634038434     
   737.75466666666671        2.1018844104824850     
   738.15453333333335        2.1011099430293596     
   738.55439999999999        2.1003357609392852     
   738.95426666666663        2.0995618641071130     
   739.35413333333338        2.0987882524277386     
   739.75400000000002        2.0980149257960923     
   740.15386666666666        2.0972418841071443     
   740.55373333333330        2.0964691272559035     
   740.95360000000005        2.0956966551374179     
   741.35346666666669        2.0949244676467740     
   741.75333333333333        2.0941525646790966     
   742.15319999999997        2.0933809461295492     
   742.55306666666672        2.0926096118933342     
   742.95293333333336        2.0918385618656918     
   743.35280000000000        2.0910677959419033     
   743.75266666666664        2.0902973140172847     
   744.15253333333328        2.0895271159871944     
   744.55240000000003        2.0887572017470264     
   744.95226666666667        2.0879875711922153     
   745.35213333333331        2.0872182242182324     
   745.75199999999995        2.0864491607205893     
   746.15186666666671        2.0856803805948356     
   746.55173333333335        2.0849118837365581     
   746.95159999999998        2.0841436700413833     
   747.35146666666662        2.0833757394049757     
   747.75133333333338        2.0826080917230394     
   748.15120000000002        2.0818407268913153     
   748.55106666666666        2.0810736448055835     
   748.95093333333330        2.0803068453616618     
   749.35080000000005        2.0795403284554093     
   749.75066666666669        2.0787740939827177     
   750.15053333333333        2.0780081418395229     
   750.55039999999997        2.0772424719217959     
   750.95026666666672        2.0764770841255475     
   751.35013333333336        2.0757119783468259     
   751.75000000000000        2.0749471544817180     
   752.14986666666664        2.0741826124263483     
   752.54973333333328        2.0734183520768807     
   752.94960000000003        2.0726543733295166     
   753.34946666666667        2.0718906760804963     
   753.74933333333331        2.0711272602260977     
   754.14919999999995        2.0703641256626373     
   754.54906666666670        2.0696012722864685     
   754.94893333333334        2.0688386999939863     
   755.34879999999998        2.0680764086816197     
   755.74866666666662        2.0673143982458377     
   756.14853333333338        2.0665526685831486     
   756.54840000000002        2.0657912195900971     
   756.94826666666665        2.0650300511632675     
   757.34813333333329        2.0642691631992798     
   757.74800000000005        2.0635085555947956     
   758.14786666666669        2.0627482282465106     
   758.54773333333333        2.0619881810511616     
   758.94759999999997        2.0612284139055230     
   759.34746666666672        2.0604689267064051     
   759.74733333333336        2.0597097193506597     
   760.14720000000000        2.0589507917351737     
   760.54706666666664        2.0581921437568735     
   760.94693333333328        2.0574337753127221     
   761.34680000000003        2.0566756862997213     
   761.74666666666667        2.0559178766149127     
   762.14653333333331        2.0551603461553718     
   762.54639999999995        2.0544030948182153     
   762.94626666666670        2.0536461225005973     
   763.34613333333334        2.0528894290997082     
   763.74599999999998        2.0521330145127781     
   764.14586666666662        2.0513768786370741     
   764.54573333333337        2.0506210213699010     
   764.94560000000001        2.0498654426086005     
   765.34546666666665        2.0491101422505560     
   765.74533333333329        2.0483551201931847     
   766.14520000000005        2.0476003763339428     
   766.54506666666668        2.0468459105703238     
   766.94493333333332        2.0460917227998610     
   767.34479999999996        2.0453378129201232     
   767.74466666666672        2.0445841808287177     
   768.14453333333336        2.0438308264232901     
   768.54440000000000        2.0430777496015224     
   768.94426666666664        2.0423249502611371     
   769.34413333333339        2.0415724282998897     
   769.74400000000003        2.0408201836155784     
   770.14386666666667        2.0400682161060346     
   770.54373333333331        2.0393165256691312     
   770.94359999999995        2.0385651122027775     
   771.34346666666670        2.0378139756049172     
   771.74333333333334        2.0370631157735377     
   772.14319999999998        2.0363125326066585     
   772.54306666666662        2.0355622260023392     
   772.94293333333337        2.0348121958586765     
   773.34280000000001        2.0340624420738047     
   773.74266666666665        2.0333129645458965     
   774.14253333333329        2.0325637631731608     
   774.54240000000004        2.0318148378538434     
   774.94226666666668        2.0310661884862302     
   775.34213333333332        2.0303178149686421     
   775.74199999999996        2.0295697171994393     
   776.14186666666671        2.0288218950770167     
   776.54173333333335        2.0280743484998105     
   776.94159999999999        2.0273270773662926     
   777.34146666666663        2.0265800815749699     
   777.74133333333339        2.0258333610243904     
   778.14120000000003        2.0250869156131373     
   778.54106666666667        2.0243407452398317     
   778.94093333333331        2.0235948498031329     
   779.34079999999994        2.0228492292017366     
   779.74066666666670        2.0221038833343750     
   780.14053333333334        2.0213588120998196     
   780.54039999999998        2.0206140153968777     
   780.94026666666662        2.0198694931243946     
   781.34013333333337        2.0191252451812529     
   781.74000000000001        2.0183812714663723     
   782.13986666666665        2.0176375718787090     
   782.53973333333329        2.0168941463172576     
   782.93960000000004        2.0161509946810492     
   783.33946666666668        2.0154081168691524     
   783.73933333333332        2.0146655127806730     
   784.13919999999996        2.0139231823147541     
   784.53906666666671        2.0131811253705756     
   784.93893333333335        2.0124393418473536     
   785.33879999999999        2.0116978316443443     
   785.73866666666663        2.0109565946608381     
   786.13853333333338        2.0102156307961634     
   786.53840000000002        2.0094749399496870     
   786.93826666666666        2.0087345220208102     
   787.33813333333330        2.0079943769089734     
   787.73800000000006        2.0072545045136536     
   788.13786666666670        2.0065149047343640     
   788.53773333333334        2.0057755774706578     
   788.93759999999997        2.0050365226221198     
   789.33746666666661        2.0042977400883775     
   789.73733333333337        2.0035592297690910     
   790.13720000000001        2.0028209915639597     
   790.53706666666665        2.0020830253727189     
   790.93693333333329        2.0013453310951443     
   791.33680000000004        2.0006079086310420     
   791.73666666666668        1.9998707578802599     
   792.13653333333332        1.9991338787426822     
   792.53639999999996        1.9983972711182283     
   792.93626666666671        1.9976609349068568     
   793.33613333333335        1.9969248700085609     
   793.73599999999999        1.9961890763233718     
   794.13586666666663        1.9954535537513574     
   794.53573333333338        1.9947183021926220     
   794.93560000000002        1.9939833215473077     
   795.33546666666666        1.9932486117155923     
   795.73533333333330        1.9925141725976911     
   796.13520000000005        1.9917800040938554     
   796.53506666666669        1.9910461061043749     
   796.93493333333333        1.9903124785295740     
   797.33479999999997        1.9895791212698148     
   797.73466666666661        1.9888460342254974     
   798.13453333333337        1.9881132172970550     
   798.53440000000001        1.9873806703849608     
   798.93426666666664        1.9866483933897237     
   799.33413333333328        1.9859163862118889     
   799.73400000000004        1.9851846487520390     
   800.13386666666668        1.9844531809107928     
   800.53373333333332        1.9837219825888044     
   800.93359999999996        1.9829910536867683     
   801.33346666666671        1.9822603941054093     
   801.73333333333335        1.9815300037454966     
   802.13319999999999        1.9807998825078295     
   802.53306666666663        1.9800700302932461     
   802.93293333333338        1.9793404470026219     
   803.33280000000002        1.9786111325368687     
   803.73266666666666        1.9778820867969340     
   804.13253333333330        1.9771533096838012     
   804.53240000000005        1.9764248010984922     
   804.93226666666669        1.9756965609420638     
   805.33213333333333        1.9749685891156092     
   805.73199999999997        1.9742408855202602     
   806.13186666666661        1.9735134500571820     
   806.53173333333336        1.9727862826275786     
   806.93160000000000        1.9720593831326880     
   807.33146666666664        1.9713327514737868     
   807.73133333333328        1.9706063875521880     
   808.13120000000004        1.9698802912692388     
   808.53106666666667        1.9691544625263251     
   808.93093333333331        1.9684289012248677     
   809.33079999999995        1.9677036072663243     
   809.73066666666671        1.9669785805521884     
   810.13053333333335        1.9662538209839899     
   810.53039999999999        1.9655293284632971     
   810.93026666666663        1.9648051028917117     
   811.33013333333338        1.9640811441708708     
   811.73000000000002        1.9633574522024524     
   812.12986666666666        1.9626340268881668     
   812.52973333333330        1.9619108681297615     
   812.92960000000005        1.9611879758290198     
   813.32946666666669        1.9604653498877636     
   813.72933333333333        1.9597429902078478     
   814.12919999999997        1.9590208966911642     
   814.52906666666672        1.9582990692396425     
   814.92893333333336        1.9575775077552471     
   815.32880000000000        1.9568562121399791     
   815.72866666666664        1.9561351822958744     
   816.12853333333328        1.9554144181250066     
   816.52840000000003        1.9546939195294855     
   816.92826666666667        1.9539736864114552     
   817.32813333333331        1.9532537186730976     
   817.72799999999995        1.9525340162166294     
   818.12786666666670        1.9518145789443035     
   818.52773333333334        1.9510954067584112     
   818.92759999999998        1.9503764995612756     
   819.32746666666662        1.9496578572552592     
   819.72733333333338        1.9489394797427591     
   820.12720000000002        1.9482213669262070     
   820.52706666666666        1.9475035187080749     
   820.92693333333330        1.9467859349908661     
   821.32680000000005        1.9460686156771214     
   821.72666666666669        1.9453515606694187     
   822.12653333333333        1.9446347698703703     
   822.52639999999997        1.9439182431826263     
   822.92626666666672        1.9432019805088687     
   823.32613333333336        1.9424859817518201     
   823.72600000000000        1.9417702468142355     
   824.12586666666664        1.9410547755989083     
   824.52573333333328        1.9403395680086657     
   824.92560000000003        1.9396246239463704     
   825.32546666666667        1.9389099433149246     
   825.72533333333331        1.9381955260172616     
   826.12519999999995        1.9374813719563528     
   826.52506666666670        1.9367674810352054     
   826.92493333333334        1.9360538531568618     
   827.32479999999998        1.9353404882244010     
   827.72466666666662        1.9346273861409355     
   828.12453333333337        1.9339145468096159     
   828.52440000000001        1.9332019701336278     
   828.92426666666665        1.9324896560161919     
   829.32413333333329        1.9317776043605659     
   829.72400000000005        1.9310658150700406     
   830.12386666666669        1.9303542880479447     
   830.52373333333333        1.9296430231976420     
   830.92359999999996        1.9289320204225324     
   831.32346666666672        1.9282212796260492     
   831.72333333333336        1.9275108007116639     
   832.12320000000000        1.9268005835828821     
   832.52306666666664        1.9260906281432462     
   832.92293333333339        1.9253809342963313     
   833.32280000000003        1.9246715019457523     
   833.72266666666667        1.9239623309951555     
   834.12253333333331        1.9232534213482260     
   834.52239999999995        1.9225447729086815     
   834.92226666666670        1.9218363855802774     
   835.32213333333334        1.9211282592668040     
   835.72199999999998        1.9204203938720867     
   836.12186666666662        1.9197127892999859     
   836.52173333333337        1.9190054454543977     
   836.92160000000001        1.9182983622392551     
   837.32146666666665        1.9175915395585243     
   837.72133333333329        1.9168849773162089     
   838.12120000000004        1.9161786754163457     
   838.52106666666668        1.9154726337630077     
   838.92093333333332        1.9147668522603052     
   839.32079999999996        1.9140613308123806     
   839.72066666666672        1.9133560693234135     
   840.12053333333336        1.9126510676976196     
   840.52040000000000        1.9119463258392475     
   840.92026666666663        1.9112418436525829     
   841.32013333333339        1.9105376210419458     
   841.72000000000003        1.9098336579116930     
   842.11986666666667        1.9091299541662146     
   842.51973333333331        1.9084265097099358     
   842.91959999999995        1.9077233244473202     
   843.31946666666670        1.9070203982828622     
   843.71933333333334        1.9063177311210955     
   844.11919999999998        1.9056153228665851     
   844.51906666666662        1.9049131734239348     
   844.91893333333337        1.9042112826977813     
   845.31880000000001        1.9035096505927960     
   845.71866666666665        1.9028082770136885     
   846.11853333333329        1.9021071618651988     
   846.51840000000004        1.9014063050521068     
   846.91826666666668        1.9007057064792245     
   847.31813333333332        1.9000053660513998     
   847.71799999999996        1.8993052836735151     
   848.11786666666671        1.8986054592504897     
   848.51773333333335        1.8979058926872754     
   848.91759999999999        1.8972065838888610     
   849.31746666666663        1.8965075327602692     
   849.71733333333339        1.8958087392065581     
   850.11720000000003        1.8951102031328209     
   850.51706666666666        1.8944119244441862     
   850.91693333333330        1.8937139030458154     
   851.31679999999994        1.8930161388429074     
   851.71666666666670        1.8923186317406946     
   852.11653333333334        1.8916213816444460     
   852.51639999999998        1.8909243884594626     
   852.91626666666662        1.8902276520910828     
   853.31613333333337        1.8895311724446788     
   853.71600000000001        1.8888349494256587     
   854.11586666666665        1.8881389829394637     
   854.51573333333329        1.8874432728915707     
   854.91560000000004        1.8867478191874918     
   855.31546666666668        1.8860526217327740     
   855.71533333333332        1.8853576804329988     
   856.11519999999996        1.8846629951937819     
   856.51506666666671        1.8839685659207746     
   856.91493333333335        1.8832743925196622     
   857.31479999999999        1.8825804748961663     
   857.71466666666663        1.8818868129560413     
   858.11453333333338        1.8811934066050768     
   858.51440000000002        1.8805002557490993     
   858.91426666666666        1.8798073602939653     
   859.31413333333330        1.8791147201455722     
   859.71400000000006        1.8784223352098466     
   860.11386666666669        1.8777302053927523     
   860.51373333333333        1.8770383306002876     
   860.91359999999997        1.8763467107384850     
   861.31346666666661        1.8756553457134122     
   861.71333333333337        1.8749642354311711     
   862.11320000000001        1.8742733797978974     
   862.51306666666665        1.8735827787197643     
   862.91293333333329        1.8728924321029743     
   863.31280000000004        1.8722023398537710     
   863.71266666666668        1.8715125018784269     
   864.11253333333332        1.8708229180832519     
   864.51239999999996        1.8701335883745915     
   864.91226666666671        1.8694445126588213     
   865.31213333333335        1.8687556908423562     
   865.71199999999999        1.8680671228316428     
   866.11186666666663        1.8673788085331631     
   866.51173333333338        1.8666907478534329     
   866.91160000000002        1.8660029406990040     
   867.31146666666666        1.8653153869764600     
   867.71133333333330        1.8646280865924221     
   868.11120000000005        1.8639410394535432     
   868.51106666666669        1.8632542454665117     
   868.91093333333333        1.8625677045380518     
   869.31079999999997        1.8618814165749193     
   869.71066666666661        1.8611953814839051     
   870.11053333333336        1.8605095991718368     
   870.51040000000000        1.8598240695455728     
   870.91026666666664        1.8591387925120089     
   871.31013333333328        1.8584537679780733     
   871.71000000000004        1.8577689958507291     
   872.10986666666668        1.8570844760369738     
   872.50973333333332        1.8564002084438391     
   872.90959999999995        1.8557161929783910     
   873.30946666666671        1.8550324295477283     
   873.70933333333335        1.8543489180589878     
   874.10919999999999        1.8536656584193361     
   874.50906666666663        1.8529826505359772     
   874.90893333333338        1.8522998943161464     
   875.30880000000002        1.8516173896671171     
   875.70866666666666        1.8509351364961928     
   876.10853333333330        1.8502531347107136     
   876.50840000000005        1.8495713842180534     
   876.90826666666669        1.8488898849256201     
   877.30813333333333        1.8482086367408546     
   877.70799999999997        1.8475276395712341     
   878.10786666666672        1.8468468933242670     
   878.50773333333336        1.8461663979074991     
   878.90760000000000        1.8454861532285081     
   879.30746666666664        1.8448061591949059     
   879.70733333333328        1.8441264157143389     
   880.10720000000003        1.8434469226944881     
   880.50706666666667        1.8427676800430672     
   880.90693333333331        1.8420886876678240     
   881.30679999999995        1.8414099454765420     
   881.70666666666671        1.8407314533770369     
   882.10653333333335        1.8400532112771602     
   882.50639999999999        1.8393752190847938     
   882.90626666666662        1.8386974767078572     
   883.30613333333338        1.8380199840543026     
   883.70600000000002        1.8373427410321161     
   884.10586666666666        1.8366657475493173     
   884.50573333333330        1.8359890035139601     
   884.90560000000005        1.8353125088341322     
   885.30546666666669        1.8346362634179552     
   885.70533333333333        1.8339602671735853     
   886.10519999999997        1.8332845200092101     
   886.50506666666672        1.8326090218330535     
   886.90493333333336        1.8319337725533731     
   887.30480000000000        1.8312587720784586     
   887.70466666666664        1.8305840203166353     
   888.10453333333328        1.8299095171762612     
   888.50440000000003        1.8292352625657278     
   888.90426666666667        1.8285612563934615     
   889.30413333333331        1.8278874985679221     
   889.70399999999995        1.8272139889976018     
   890.10386666666670        1.8265407275910281     
   890.50373333333334        1.8258677142567630     
   890.90359999999998        1.8251949489033990     
   891.30346666666662        1.8245224314395654     
   891.70333333333338        1.8238501617739231     
   892.10320000000002        1.8231781398151679     
   892.50306666666665        1.8225063654720290     
   892.90293333333329        1.8218348386532690     
   893.30280000000005        1.8211635592676831     
   893.70266666666669        1.8204925272241033     
   894.10253333333333        1.8198217424313912     
   894.50239999999997        1.8191512047984455     
   894.90226666666672        1.8184809142341951     
   895.30213333333336        1.8178108706476050     
   895.70200000000000        1.8171410739476728     
   896.10186666666664        1.8164715240434304     
   896.50173333333328        1.8158022208439422     
   896.90160000000003        1.8151331642583053     
   897.30146666666667        1.8144643541956527     
   897.70133333333331        1.8137957905651505     
   898.10119999999995        1.8131274732759961     
   898.50106666666670        1.8124594022374212     
   898.90093333333334        1.8117915773586926     
   899.30079999999998        1.8111239985491092     
   899.70066666666662        1.8104566657180028     
   900.10053333333337        1.8097895787747400     
   900.50040000000001        1.8091227376287202     
   900.90026666666665        1.8084561421893759     
   901.30013333333329        1.8077897923661721     
   901.70000000000005        1.8071236880686086     
   902.09986666666668        1.8064578292062203     
   902.49973333333332        1.8057922156885706     
   902.89959999999996        1.8051268474252595     
   903.29946666666672        1.8044617243259207     
   903.69933333333336        1.8037968463002190     
   904.09920000000000        1.8031322132578544     
   904.49906666666664        1.8024678251085602     
   904.89893333333339        1.8018036817621004     
   905.29880000000003        1.8011397831282754     
   905.69866666666667        1.8004761291169167     
   906.09853333333331        1.7998127196378908     
   906.49839999999995        1.7991495546010956     
   906.89826666666670        1.7984866339164629     
   907.29813333333334        1.7978239574939596     
   907.69799999999998        1.7971615252435809     
   908.09786666666662        1.7964993370753615     
   908.49773333333337        1.7958373928993636     
   908.89760000000001        1.7951756926256861     
   909.29746666666665        1.7945142361644604     
   909.69733333333329        1.7938530234258490     
   910.09720000000004        1.7931920543200501     
   910.49706666666668        1.7925313287572939     
   910.89693333333332        1.7918708466478426     
   911.29679999999996        1.7912106079019932     
   911.69666666666672        1.7905506124300756     
   912.09653333333335        1.7898908601424515     
   912.49639999999999        1.7892313509495161     
   912.89626666666663        1.7885720847616993     
   913.29613333333339        1.7879130614894607     
   913.69600000000003        1.7872542810432965     
   914.09586666666667        1.7865957433337329     
   914.49573333333331        1.7859374482713302     
   914.89559999999994        1.7852793957666830     
   915.29546666666670        1.7846215857304162     
   915.69533333333334        1.7839640180731904     
   916.09519999999998        1.7833066927056962     
   916.49506666666662        1.7826496095386604     
   916.89493333333337        1.7819927684828392     
   917.29480000000001        1.7813361694490244     
   917.69466666666665        1.7806798123480401     
   918.09453333333329        1.7800236970907419     
   918.49440000000004        1.7793678235880197     
   918.89426666666668        1.7787121917507955     
   919.29413333333332        1.7780568014900251     
   919.69399999999996        1.7774016527166958     
   920.09386666666671        1.7767467453418280     
   920.49373333333335        1.7760920792764756     
   920.89359999999999        1.7754376544317247     
   921.29346666666663        1.7747834707186942     
   921.69333333333338        1.7741295280485361     
   922.09320000000002        1.7734758263324346     
   922.49306666666666        1.7728223654816067     
   922.89293333333330        1.7721691454073034     
   923.29280000000006        1.7715161660208059     
   923.69266666666670        1.7708634272334309     
   924.09253333333334        1.7702109289565251     
   924.49239999999998        1.7695586711014695     
   924.89226666666661        1.7689066535796776     
   925.29213333333337        1.7682548763025958     
   925.69200000000001        1.7676033391817025     
   926.09186666666665        1.7669520421285081     
   926.49173333333329        1.7663009850545570     
   926.89160000000004        1.7656501678714260     
   927.29146666666668        1.7649995904907230     
   927.69133333333332        1.7643492528240905     
   928.09119999999996        1.7636991547832013     
   928.49106666666671        1.7630492962797641     
   928.89093333333335        1.7623996772255168     
   929.29079999999999        1.7617502975322308     
   929.69066666666663        1.7611011571117108     
   930.09053333333338        1.7604522558757936     
   930.49040000000002        1.7598035937363483     
   930.89026666666666        1.7591551706052768     
   931.29013333333330        1.7585069863945118     
   931.69000000000005        1.7578590410160211     
   932.08986666666669        1.7572113343818041     
   932.48973333333333        1.7565638664038925     
   932.88959999999997        1.7559166369943480     
   933.28946666666661        1.7552696460652686     
   933.68933333333337        1.7546228935287829     
   934.08920000000001        1.7539763792970511     
   934.48906666666664        1.7533301032822670     
   934.88893333333328        1.7526840653966567     
   935.28880000000004        1.7520382655524775     
   935.68866666666668        1.7513927036620207     
   936.08853333333332        1.7507473796376085     
   936.48839999999996        1.7501022933915953     
   936.88826666666671        1.7494574448363698     
   937.28813333333335        1.7488128338843503     
   937.68799999999999        1.7481684604479899     
   938.08786666666663        1.7475243244397711     
   938.48773333333338        1.7468804257722117     
   938.88760000000002        1.7462367643578605     
   939.28746666666666        1.7455933401092971     
   939.68733333333330        1.7449501529391349     
   940.08720000000005        1.7443072027600202     
   940.48706666666669        1.7436644894846292     
   940.88693333333333        1.7430220130256726     
   941.28679999999997        1.7423797732958908     
   941.68666666666661        1.7417377702080585     
   942.08653333333336        1.7410960036749814     
   942.48640000000000        1.7404544736094987     
   942.88626666666664        1.7398131799244794     
   943.28613333333328        1.7391721225328263     
   943.68600000000004        1.7385313013474746     
   944.08586666666667        1.7378907162813901     
   944.48573333333331        1.7372503672475719     
   944.88559999999995        1.7366102541590505     
   945.28546666666671        1.7359703769288881     
   945.68533333333335        1.7353307354701808     
   946.08519999999999        1.7346913296960547     
   946.48506666666663        1.7340521595196683     
   946.88493333333338        1.7334132248542129     
   947.28480000000002        1.7327745256129110     
   947.68466666666666        1.7321360617090171     
   948.08453333333330        1.7314978330558186     
   948.48440000000005        1.7308598395666339     
   948.88426666666669        1.7302220811548141     
   949.28413333333333        1.7295845577337401     
   949.68399999999997        1.7289472692168280     
   950.08386666666672        1.7283102155175243     
   950.48373333333336        1.7276733965493061     
   950.88360000000000        1.7270368122256843     
   951.28346666666664        1.7264004624602012     
   951.68333333333328        1.7257643471664292     
   952.08320000000003        1.7251284662579756     
   952.48306666666667        1.7244928196484774     
   952.88293333333331        1.7238574072516040     
   953.28279999999995        1.7232222289810561     
   953.68266666666671        1.7225872847505672     
   954.08253333333334        1.7219525744739019     
   954.48239999999998        1.7213180980648570     
   954.88226666666662        1.7206838554372605     
   955.28213333333338        1.7200498465049727     
   955.68200000000002        1.7194160711818851     
   956.08186666666666        1.7187825293819214     
   956.48173333333330        1.7181492210190363     
   956.88160000000005        1.7175161460072175     
   957.28146666666669        1.7168833042604836     
   957.68133333333333        1.7162506956928847     
   958.08119999999997        1.7156183202185025     
   958.48106666666672        1.7149861777514508     
   958.88093333333336        1.7143542682058752     
   959.28080000000000        1.7137225914959517     
   959.68066666666664        1.7130911475358905     
   960.08053333333328        1.7124599362399304     
   960.48040000000003        1.7118289575223435     
   960.88026666666667        1.7111982112974331     
   961.28013333333331        1.7105676974795343     
   961.67999999999995        1.7099374159830139     
   962.07986666666670        1.7093073667222687     
   962.47973333333334        1.7086775496117292     
   962.87959999999998        1.7080479645658568     
   963.27946666666662        1.7074186114991430     
   963.67933333333337        1.7067894903261134     
   964.07920000000001        1.7061606009613226     
   964.47906666666665        1.7055319433193579     
   964.87893333333329        1.7049035173148377     
   965.27880000000005        1.7042753228624123     
   965.67866666666669        1.7036473598767636     
   966.07853333333333        1.7030196282726040     
   966.47839999999997        1.7023921279646781     
   966.87826666666672        1.7017648588677605     
   967.27813333333336        1.7011378208966601     
   967.67800000000000        1.7005110139662152     
   968.07786666666664        1.6998844379912943     
   968.47773333333339        1.6992580928868002     
   968.87760000000003        1.6986319785676649     
   969.27746666666667        1.6980060949488518     
   969.67733333333331        1.6973804419453578     
   970.07719999999995        1.6967550194722083     
   970.47706666666670        1.6961298274444623     
   970.87693333333334        1.6955048657772074     
   971.27679999999998        1.6948801343855662     
   971.67666666666662        1.6942556331846892     
   972.07653333333337        1.6936313620897590     
   972.47640000000001        1.6930073210159922     
   972.87626666666665        1.6923835098786313     
   973.27613333333329        1.6917599285929559     
   973.67600000000004        1.6911365770742723     
   974.07586666666668        1.6905134552379197     
   974.47573333333332        1.6898905629992698     
   974.87559999999996        1.6892679002737236     
   975.27546666666672        1.6886454669767135     
   975.67533333333336        1.6880232630237038     
   976.07520000000000        1.6874012883301897     
   976.47506666666663        1.6867795428116970     
   976.87493333333339        1.6861580263837828     
   977.27480000000003        1.6855367389620368     
   977.67466666666667        1.6849156804620777     
   978.07453333333331        1.6842948507995565     
   978.47439999999995        1.6836742498901542     
   978.87426666666670        1.6830538776495838     
   979.27413333333334        1.6824337339935902     
   979.67399999999998        1.6818138188379477     
   980.07386666666662        1.6811941320984614     
   980.47373333333337        1.6805746736909697     
   980.87360000000001        1.6799554435313395     
   981.27346666666665        1.6793364415354706     
   981.67333333333329        1.6787176676192910     
   982.07320000000004        1.6780991216987649     
   982.47306666666668        1.6774808036898821     
   982.87293333333332        1.6768627135086651     
   983.27279999999996        1.6762448510711698     
   983.67266666666671        1.6756272162934782     
   984.07253333333335        1.6750098090917074     
   984.47239999999999        1.6743926293820048     
   984.87226666666663        1.6737756770805463     
   985.27213333333339        1.6731589521035410     
   985.67200000000003        1.6725424543672280     
   986.07186666666666        1.6719261837878774     
   986.47173333333330        1.6713101402817900     
   986.87159999999994        1.6706943237652978     
   987.27146666666670        1.6700787341547634     
   987.67133333333334        1.6694633713665803     
   988.07119999999998        1.6688482353171721     
   988.47106666666662        1.6682333259229942     
   988.87093333333337        1.6676186431005329     
   989.27080000000001        1.6670041867663035     
   989.67066666666665        1.6663899568368552     
   990.07053333333329        1.6657759532287639     
   990.47040000000004        1.6651621758586403     
   990.87026666666668        1.6645486246431234     
   991.27013333333332        1.6639352994988832     
   991.66999999999996        1.6633222003426202     
   992.06986666666671        1.6627093270910669     
   992.46973333333335        1.6620966796609855     
   992.86959999999999        1.6614842579691689     
   993.26946666666663        1.6608720619324409     
   993.66933333333338        1.6602600914676553     
   994.06920000000002        1.6596483464916973     
   994.46906666666666        1.6590368269214830     
   994.86893333333330        1.6584255326739581     
   995.26880000000006        1.6578144636660987     
   995.66866666666670        1.6572036198149138     
   996.06853333333333        1.6565930010374406     
   996.46839999999997        1.6559826072507471     
   996.86826666666661        1.6553724383719333     
   997.26813333333337        1.6547624943181274     
   997.66800000000001        1.6541527750064919     
   998.06786666666665        1.6535432803542156     
   998.46773333333329        1.6529340102785206     
   998.86760000000004        1.6523249646966574     
   999.26746666666668        1.6517161435259098     
   999.66733333333332        1.6511075466835898     
   1000.0672000000000        1.6504991740870401     
   1000.4670666666667        1.6498910256536348     
   1000.8669333333333        1.6492831013007780     
   1001.2668000000000        1.6486754009459037     
   1001.6666666666666        1.6480679245064773     
   1002.0665333333334        1.6474606718999945     
   1002.4664000000000        1.6468536430439800     
   1002.8662666666667        1.6462468378559905     
   1003.2661333333333        1.6456402562536119     
   1003.6660000000001        1.6450338981544619     
   1004.0658666666667        1.6444277634761870     
   1004.4657333333333        1.6438218521364654     
   1004.8656000000000        1.6432161640530041     
   1005.2654666666666        1.6426106991435423     
   1005.6653333333334        1.6420054573258476     
   1006.0652000000000        1.6414004385177194     
   1006.4650666666666        1.6407956426369865     
   1006.8649333333333        1.6401910696015090     
   1007.2648000000000        1.6395867193291749     
   1007.6646666666667        1.6389825917379055     
   1008.0645333333333        1.6383786867456509     
   1008.4644000000000        1.6377750042703914     
   1008.8642666666667        1.6371715442301367     
   1009.2641333333333        1.6365683065429286     
   1009.6640000000000        1.6359652911268368     
   1010.0638666666666        1.6353624978999646     
   1010.4637333333334        1.6347599267804416     
   1010.8636000000000        1.6341575776864301     
   1011.2634666666667        1.6335554505361218     
   1011.6633333333333        1.6329535452477382     
   1012.0632000000001        1.6323518617395310     
   1012.4630666666667        1.6317503999297833     
   1012.8629333333333        1.6311491597368057     
   1013.2628000000000        1.6305481410789426     
   1013.6626666666667        1.6299473438745642     
   1014.0625333333334        1.6293467680420748     
   1014.4624000000000        1.6287464134999057     
   1014.8622666666666        1.6281462801665201     
   1015.2621333333333        1.6275463679604101     
   1015.6620000000000        1.6269466768000995     
   1016.0618666666667        1.6263472066041391     
   1016.4617333333333        1.6257479572911129     
   1016.8616000000000        1.6251489287796337     
   1017.2614666666667        1.6245501209883435     
   1017.6613333333333        1.6239515338359145     
   1018.0612000000000        1.6233531672410513     
   1018.4610666666666        1.6227550211224850     
   1018.8609333333334        1.6221570953989777     
   1019.2608000000000        1.6215593899893233     
   1019.6606666666667        1.6209619048123423     
   1020.0605333333333        1.6203646397868881     
   1020.4604000000000        1.6197675948318435     
   1020.8602666666667        1.6191707698661200     
   1021.2601333333333        1.6185741648086587     
   1021.6600000000000        1.6179777795784327     
   1022.0598666666667        1.6173816140944430     
   1022.4597333333334        1.6167856682757211     
   1022.8596000000000        1.6161899420413284     
   1023.2594666666666        1.6155944353103560     
   1023.6593333333333        1.6149991480019252     
   1024.0592000000001        1.6144040800351864     
   1024.4590666666668        1.6138092313293211     
   1024.8589333333334        1.6132146018035378     
   1025.2588000000001        1.6126201913770788     
   1025.6586666666667        1.6120259999692128     
   1026.0585333333333        1.6114320274992391     
   1026.4584000000000        1.6108382738864879     
   1026.8582666666666        1.6102447390503176     
   1027.2581333333333        1.6096514229101178     
   1027.6579999999999        1.6090583253853059     
   1028.0578666666668        1.6084654463953305     
   1028.4577333333334        1.6078727858596706     
   1028.8576000000000        1.6072803436978320     
   1029.2574666666667        1.6066881198293543     
   1029.6573333333333        1.6060961141738004     
   1030.0572000000000        1.6055043266507705     
   1030.4570666666666        1.6049127571798893     
   1030.8569333333332        1.6043214056808126     
   1031.2568000000001        1.6037302720732254     
   1031.6566666666668        1.6031393562768430     
   1032.0565333333334        1.6025486582114097     
   1032.4564000000000        1.6019581777967000     
   1032.8562666666667        1.6013679149525175     
   1033.2561333333333        1.6007778695986945     
   1033.6559999999999        1.6001880416550949     
   1034.0558666666666        1.5995984310416098     
   1034.4557333333332        1.5990090376781618     
   1034.8556000000001        1.5984198614847018     
   1035.2554666666667        1.5978309023812109     
   1035.6553333333334        1.5972421602876998     
   1036.0552000000000        1.5966536351242069     
   1036.4550666666667        1.5960653268108025     
   1036.8549333333333        1.5954772352675848     
   1037.2547999999999        1.5948893604146812     
   1037.6546666666666        1.5943017021722505     
   1038.0545333333334        1.5937142604604786     
   1038.4544000000001        1.5931270351995830     
   1038.8542666666667        1.5925400263098080     
   1039.2541333333334        1.5919532337114297     
   1039.6540000000000        1.5913666573247527     
   1040.0538666666666        1.5907802970701104     
   1040.4537333333333        1.5901941528678660     
   1040.8535999999999        1.5896082246384124     
   1041.2534666666666        1.5890225123021711     
   1041.6533333333334        1.5884370157795926     
   1042.0532000000001        1.5878517349911594     
   1042.4530666666667        1.5872666698573794     
   1042.8529333333333        1.5866818202987933     
   1043.2528000000000        1.5860971862359683     
   1043.6526666666666        1.5855127675895033     
   1044.0525333333333        1.5849285642800235     
   1044.4523999999999        1.5843445762281869     
   1044.8522666666668        1.5837608033546764     
   1045.2521333333334        1.5831772455802093     
   1045.6520000000000        1.5825939028255289     
   1046.0518666666667        1.5820107750114072     
   1046.4517333333333        1.5814278620586466     
   1046.8516000000000        1.5808451638880789     
   1047.2514666666666        1.5802626804205646     
   1047.6513333333332        1.5796804115769942     
   1048.0512000000001        1.5790983572782846     
   1048.4510666666667        1.5785165174453855     
   1048.8509333333334        1.5779348919992744     
   1049.2508000000000        1.5773534808609566     
   1049.6506666666667        1.5767722839514673     
   1050.0505333333333        1.5761913011918713     
   1050.4503999999999        1.5756105325032628     
   1050.8502666666666        1.5750299778067631     
   1051.2501333333332        1.5744496370235250     
   1051.6500000000001        1.5738695100747293     
   1052.0498666666667        1.5732895968815852     
   1052.4497333333334        1.5727098973653317     
   1052.8496000000000        1.5721304114472368     
   1053.2494666666666        1.5715511390485977     
   1053.6493333333333        1.5709720800907387     
   1054.0491999999999        1.5703932344950169     
   1054.4490666666666        1.5698146021828150     
   1054.8489333333334        1.5692361830755448     
   1055.2488000000001        1.5686579770946498     
   1055.6486666666667        1.5680799841615995     
   1056.0485333333334        1.5675022041978948     
   1056.4484000000000        1.5669246371250618     
   1056.8482666666666        1.5663472828646614     
   1057.2481333333333        1.5657701413382772     
   1057.6479999999999        1.5651932124675256     
   1058.0478666666668        1.5646164961740501     
   1058.4477333333334        1.5640399923795250     
   1058.8476000000001        1.5634637010056507     
   1059.2474666666667        1.5628876219741590     
   1059.6473333333333        1.5623117552068093     
   1060.0472000000000        1.5617361006253889     
   1060.4470666666666        1.5611606581517161     
   1060.8469333333333        1.5605854277076372     
   1061.2467999999999        1.5600104092150260     
   1061.6466666666668        1.5594356025957858     
   1062.0465333333334        1.5588610077718510     
   1062.4464000000000        1.5582866246651816     
   1062.8462666666667        1.5577124531977673     
   1063.2461333333333        1.5571384932916263     
   1063.6460000000000        1.5565647448688065     
   1064.0458666666666        1.5559912078513847     
   1064.4457333333332        1.5554178821614646     
   1064.8456000000001        1.5548447677211796     
   1065.2454666666667        1.5542718644526929     
   1065.6453333333334        1.5536991722781948     
   1066.0452000000000        1.5531266911199062     
   1066.4450666666667        1.5525544209000730     
   1066.8449333333333        1.5519823615409734     
   1067.2447999999999        1.5514105129649127     
   1067.6446666666666        1.5508388750942252     
   1068.0445333333332        1.5502674478512726     
   1068.4444000000001        1.5496962311584479     
   1068.8442666666667        1.5491252249381695     
   1069.2441333333334        1.5485544291128877     
   1069.6440000000000        1.5479838436050777     
   1070.0438666666666        1.5474134683372467     
   1070.4437333333333        1.5468433032319273     
   1070.8435999999999        1.5462733482116842     
   1071.2434666666666        1.5457036031991072     
   1071.6433333333334        1.5451340681168169     
   1072.0432000000001        1.5445647428874616     
   1072.4430666666667        1.5439956274337177     
   1072.8429333333333        1.5434267216782906     
   1073.2428000000000        1.5428580255439150     
   1073.6426666666666        1.5422895389533513     
   1074.0425333333333        1.5417212618293921     
   1074.4423999999999        1.5411531940948555     
   1074.8422666666668        1.5405853356725900     
   1075.2421333333334        1.5400176864854707     
   1075.6420000000001        1.5394502464564030     
   1076.0418666666667        1.5388830155083191     
   1076.4417333333333        1.5383159935641801     
   1076.8416000000000        1.5377491805469761     
   1077.2414666666666        1.5371825763797253     
   1077.6413333333333        1.5366161809854744     
   1078.0411999999999        1.5360499942872965     
   1078.4410666666668        1.5354840162082959     
   1078.8409333333334        1.5349182466716049     
   1079.2408000000000        1.5343526856003811     
   1079.6406666666667        1.5337873329178149     
   1080.0405333333333        1.5332221885471211     
   1080.4404000000000        1.5326572524115447     
   1080.8402666666666        1.5320925244343586     
   1081.2401333333332        1.5315280045388640     
   1081.6400000000001        1.5309636926483903     
   1082.0398666666667        1.5303995886862962     
   1082.4397333333334        1.5298356925759669     
   1082.8396000000000        1.5292720042408163     
   1083.2394666666667        1.5287085236042868     
   1083.6393333333333        1.5281452505898501     
   1084.0391999999999        1.5275821851210039     
   1084.4390666666666        1.5270193271212757     
   1084.8389333333334        1.5264566765142200     
   1085.2388000000001        1.5258942332234211     
   1085.6386666666667        1.5253319971724908     
   1086.0385333333334        1.5247699682850673     
   1086.4384000000000        1.5242081464848189     
   1086.8382666666666        1.5236465316954422     
   1087.2381333333333        1.5230851238406613     
   1087.6379999999999        1.5225239228442271     
   1088.0378666666666        1.5219629286299214     
   1088.4377333333334        1.5214021411215499     
   1088.8376000000001        1.5208415602429524     
   1089.2374666666667        1.5202811859179921     
   1089.6373333333333        1.5197210180705607     
   1090.0372000000000        1.5191610566245790     
   1090.4370666666666        1.5186013015039959     
   1090.8369333333333        1.5180417526327878     
   1091.2367999999999        1.5174824099349591     
   1091.6366666666668        1.5169232733345432     
   1092.0365333333334        1.5163643427556004     
   1092.4364000000000        1.5158056181222184     
   1092.8362666666667        1.5152470993585154     
   1093.2361333333333        1.5146887863886342     
   1093.6360000000000        1.5141306791367490     
   1094.0358666666666        1.5135727775270589     
   1094.4357333333332        1.5130150814837928     
   1094.8356000000001        1.5124575909312059     
   1095.2354666666668        1.5119003057935845     
   1095.6353333333334        1.5113432259952384     
   1096.0352000000000        1.5107863514605091     
   1096.4350666666667        1.5102296821137644     
   1096.8349333333333        1.5096732178793986     
   1097.2348000000000        1.5091169586818367     
   1097.6346666666666        1.5085609044455299     
   1098.0345333333332        1.5080050550949571     
   1098.4344000000001        1.5074494105546243     
   1098.8342666666667        1.5068939707490689     
   1099.2341333333334        1.5063387356028517     
   1099.6340000000000        1.5057837050405627     
   1100.0338666666667        1.5052288789868227     
   1100.4337333333333        1.5046742573662752     
   1100.8335999999999        1.5041198401035951     
   1101.2334666666666        1.5035656271234843     
   1101.6333333333334        1.5030116183506719     
   1102.0332000000001        1.5024578137099138     
   1102.4330666666667        1.5019042131259963     
   1102.8329333333334        1.5013508165237315     
   1103.2328000000000        1.5007976238279588     
   1103.6326666666666        1.5002446349635472     
   1104.0325333333333        1.4996918498553915     
   1104.4323999999999        1.4991392684284157     
   1104.8322666666666        1.4985868906075697     
   1105.2321333333334        1.4980347163178320     
   1105.6320000000001        1.4974827454842099     
   1106.0318666666667        1.4969309780317368     
   1106.4317333333333        1.4963794138854738     
   1106.8316000000000        1.4958280529705106     
   1107.2314666666666        1.4952768952119631     
   1107.6313333333333        1.4947259405349755     
   1108.0311999999999        1.4941751888647206     
   1108.4310666666668        1.4936246401263975     
   1108.8309333333334        1.4930742942452322     
   1109.2308000000000        1.4925241511464804     
   1109.6306666666667        1.4919742107554241     
   1110.0305333333333        1.4914244729973720     
   1110.4304000000000        1.4908749377976618     
   1110.8302666666666        1.4903256050816580     
   1111.2301333333332        1.4897764747747537     
   1111.6300000000001        1.4892275468023664     
   1112.0298666666667        1.4886788210899446     
   1112.4297333333334        1.4881302975629638     
   1112.8296000000000        1.4875819761469242     
   1113.2294666666667        1.4870338567673558     
   1113.6293333333333        1.4864859393498167     
   1114.0291999999999        1.4859382238198893     
   1114.4290666666666        1.4853907101031865     
   1114.8289333333332        1.4848433981253470     
   1115.2288000000001        1.4842962878120380     
   1115.6286666666667        1.4837493790889535     
   1116.0285333333334        1.4832026718818145     
   1116.4284000000000        1.4826561661163691     
   1116.8282666666667        1.4821098617183941     
   1117.2281333333333        1.4815637586136932     
   1117.6279999999999        1.4810178567280969     
   1118.0278666666666        1.4804721559874632     
   1118.4277333333334        1.4799266563176767     
   1118.8276000000001        1.4793813576446513     
   1119.2274666666667        1.4788362598943270     
   1119.6273333333334        1.4782913629926699     
   1120.0272000000000        1.4777466668656762     
   1120.4270666666666        1.4772021714393662     
   1120.8269333333333        1.4766578766397902     
   1121.2267999999999        1.4761137823930244     
   1121.6266666666668        1.4755698886251711     
   1122.0265333333334        1.4750261952623631     
   1122.4264000000001        1.4744827022307565     
   1122.8262666666667        1.4739394094565383     
   1123.2261333333333        1.4733963168659201     
   1123.6260000000000        1.4728534243851417     
   1124.0258666666666        1.4723107319404694     
   1124.4257333333333        1.4717682394581979     
   1124.8255999999999        1.4712259468646476     
   1125.2254666666668        1.4706838540861666     
   1125.6253333333334        1.4701419610491315     
   1126.0252000000000        1.4696002676799451     
   1126.4250666666667        1.4690587739050354     
   1126.8249333333333        1.4685174796508604     
   1127.2248000000000        1.4679763848439036     
   1127.6246666666666        1.4674354894106754     
   1128.0245333333332        1.4668947932777145     
   1128.4244000000001        1.4663542963715859     
   1128.8242666666667        1.4658139986188823     
   1129.2241333333334        1.4652738999462223     
   1129.6240000000000        1.4647340002802520     
   1130.0238666666667        1.4641942995476458     
   1130.4237333333333        1.4636547976751018     
   1130.8235999999999        1.4631154945893496     
   1131.2234666666666        1.4625763902171418     
   1131.6233333333332        1.4620374844852613     
   1132.0232000000001        1.4614987773205148     
   1132.4230666666667        1.4609602686497378     
   1132.8229333333334        1.4604219583997944     
   1133.2228000000000        1.4598838464975714     
   1133.6226666666666        1.4593459328699860     
   1134.0225333333333        1.4588082174439814     
   1134.4223999999999        1.4582707001465260     
   1134.8222666666666        1.4577333809046191     
   1135.2221333333334        1.4571962596452819     
   1135.6220000000001        1.4566593362955680     
   1136.0218666666667        1.4561226107825518     
   1136.4217333333333        1.4555860830333391     
   1136.8216000000000        1.4550497529750621     
   1137.2214666666666        1.4545136205348772     
   1137.6213333333333        1.4539776856399704     
   1138.0211999999999        1.4534419482175525     
   1138.4210666666668        1.4529064081948631     
   1138.8209333333334        1.4523710654991671     
   1139.2208000000001        1.4518359200577569     
   1139.6206666666667        1.4513009717979513     
   1140.0205333333333        1.4507662206470959     
   1140.4204000000000        1.4502316665325632     
   1140.8202666666666        1.4496973093817538     
   1141.2201333333333        1.4491631491220913     
   1141.6199999999999        1.4486291856810307     
   1142.0198666666668        1.4480954189860504     
   1142.4197333333334        1.4475618489646569     
   1142.8196000000000        1.4470284755443832     
   1143.2194666666667        1.4464952986527888     
   1143.6193333333333        1.4459623182174606     
   1144.0192000000000        1.4454295341660104     
   1144.4190666666666        1.4448969464260792     
   1144.8189333333332        1.4443645549253321     
   1145.2188000000001        1.4438323595914631     
   1145.6186666666667        1.4433003603521921     
   1146.0185333333334        1.4427685571352644     
   1146.4184000000000        1.4422369498684537     
   1146.8182666666667        1.4417055384795590     
   1147.2181333333333        1.4411743228964058     
   1147.6179999999999        1.4406433030468486     
   1148.0178666666666        1.4401124788587656     
   1148.4177333333334        1.4395818502600619     
   1148.8176000000001        1.4390514171786717     
   1149.2174666666667        1.4385211795425530     
   1149.6173333333334        1.4379911372796910     
   1150.0172000000000        1.4374612903180988     
   1150.4170666666666        1.4369316385858142     
   1150.8169333333333        1.4364021820109023     
   1151.2167999999999        1.4358729205214547     
   1151.6166666666666        1.4353438540455903     
   1152.0165333333334        1.4348149825114527     
   1152.4164000000001        1.4342863058472139     
   1152.8162666666667        1.4337578239810702     
   1153.2161333333333        1.4332295368412473     
   1153.6160000000000        1.4327014443559942     
   1154.0158666666666        1.4321735464535876     
   1154.4157333333333        1.4316458430623327     
   1154.8155999999999        1.4311183341105573     
   1155.2154666666668        1.4305910195266187     
   1155.6153333333334        1.4300638992388981     
   1156.0152000000000        1.4295369731758065     
   1156.4150666666667        1.4290102412657770     
   1156.8149333333333        1.4284837034372726     
   1157.2148000000000        1.4279573596187809     
   1157.6146666666666        1.4274312097388169     
   1158.0145333333332        1.4269052537259201     
   1158.4143999999999        1.4263794915086583     
   1158.8142666666668        1.4258539230156251     
   1159.2141333333334        1.4253285481754394     
   1159.6140000000000        1.4248033669167481     
   1160.0138666666667        1.4242783791682228     
   1160.4137333333333        1.4237535848585621     
   1160.8136000000000        1.4232289839164907     
   1161.2134666666666        1.4227045762707613     
   1161.6133333333332        1.4221803618501485     
   1162.0132000000001        1.4216563405834579     
   1162.4130666666667        1.4211325123995187     
   1162.8129333333334        1.4206088772271870     
   1163.2128000000000        1.4200854349953449     
   1163.6126666666667        1.4195621856329008     
   1164.0125333333333        1.4190391290687898     
   1164.4123999999999        1.4185162652319727     
   1164.8122666666666        1.4179935940514359     
   1165.2121333333334        1.4174711154561923     
   1165.6120000000001        1.4169488293752830     
   1166.0118666666667        1.4164267357377716     
   1166.4117333333334        1.4159048344727505     
   1166.8116000000000        1.4153831255093376     
   1167.2114666666666        1.4148616087766763     
   1167.6113333333333        1.4143402842039372     
   1168.0111999999999        1.4138191517203158     
   1168.4110666666666        1.4132982112550350     
   1168.8109333333334        1.4127774627373415     
   1169.2108000000001        1.4122569060965113     
   1169.6106666666667        1.4117365412618437     
   1170.0105333333333        1.4112163681626655     
   1170.4104000000000        1.4106963867283298     
   1170.8102666666666        1.4101765968882141     
   1171.2101333333333        1.4096569985717231     
   1171.6099999999999        1.4091375917082873     
   1172.0098666666668        1.4086183762273627     
   1172.4097333333334        1.4080993520584340     
   1172.8096000000000        1.4075805191310071     
   1173.2094666666667        1.4070618773746177     
   1173.6093333333333        1.4065434267188266     
   1174.0092000000000        1.4060251670932193     
   1174.4090666666666        1.4055070984274085     
   1174.8089333333332        1.4049892206510328     
   1175.2088000000001        1.4044715336937552     
   1175.6086666666667        1.4039540374852673     
   1176.0085333333334        1.4034367319552847     
   1176.4084000000000        1.4029196170335489     
   1176.8082666666667        1.4024026926498283     
   1177.2081333333333        1.4018859587339156     
   1177.6079999999999        1.4013694152156320     
   1178.0078666666666        1.4008530620248207     
   1178.4077333333332        1.4003368990913543     
   1178.8076000000001        1.3998209263451302     
   1179.2074666666667        1.3993051437160702     
   1179.6073333333334        1.3987895511341244     
   1180.0072000000000        1.3982741485292658     
   1180.4070666666667        1.3977589358314970     
   1180.8069333333333        1.3972439129708418     
   1181.2067999999999        1.3967290798773531     
   1181.6066666666666        1.3962144364811087     
   1182.0065333333334        1.3956999827122125     
   1182.4064000000001        1.3951857185007925     
   1182.8062666666667        1.3946716437770050     
   1183.2061333333334        1.3941577584710296     
   1183.6060000000000        1.3936440625130737     
   1184.0058666666666        1.3931305558333686     
   1184.4057333333333        1.3926172383621731     
   1184.8055999999999        1.3921041100297695     
   1185.2054666666668        1.3915911707664679     
   1185.6053333333334        1.3910784205026037     
   1186.0052000000001        1.3905658591685364     
   1186.4050666666667        1.3900534866946526     
   1186.8049333333333        1.3895413030113641     
   1187.2048000000000        1.3890293080491096     
   1187.6046666666666        1.3885175017383511     
   1188.0045333333333        1.3880058840095768     
   1188.4043999999999        1.3874944547933026     
   1188.8042666666668        1.3869832140200680     
   1189.2041333333334        1.3864721616204374     
   1189.6040000000000        1.3859612975250044     
   1190.0038666666667        1.3854506216643836     
   1190.4037333333333        1.3849401339692180     
   1190.8036000000000        1.3844298343701762     
   1191.2034666666666        1.3839197227979512     
   1191.6033333333332        1.3834097991832608     
   1192.0032000000001        1.3829000634568509     
   1192.4030666666667        1.3823905155494915     
   1192.8029333333334        1.3818811553919772     
   1193.2028000000000        1.3813719829151296     
   1193.6026666666667        1.3808629980497957     
   1194.0025333333333        1.3803542007268468     
   1194.4023999999999        1.3798455908771803     
   1194.8022666666666        1.3793371684317191     
   1195.2021333333332        1.3788289333214121     
   1195.6020000000001        1.3783208854772331     
   1196.0018666666667        1.3778130248301801     
   1196.4017333333334        1.3773053513112801     
   1196.8016000000000        1.3767978648515811     
   1197.2014666666666        1.3762905653821598     
   1197.6013333333333        1.3757834528341153     
   1198.0011999999999        1.3752765271385770     
   1198.4010666666666        1.3747697882266940     
   1198.8009333333334        1.3742632360296436     
   1199.2008000000001        1.3737568704786292     
   1199.6006666666667        1.3732506915048779     
   1200.0005333333334        1.3727446990396432     
   1200.4004000000000        1.3722388930142031     
   1200.8002666666666        1.3717332733598611     
   1201.2001333333333        1.3712278400079470     
   1201.5999999999999        1.3707225928898144     
   1201.9998666666668        1.3702175319368433     
   1202.3997333333334        1.3697126570804383     
   1202.7996000000001        1.3692079682520302     
   1203.1994666666667        1.3687034653830739     
   1203.5993333333333        1.3681991484050506     
   1203.9992000000000        1.3676950172494660     
   1204.3990666666666        1.3671910718478506     
   1204.7989333333333        1.3666873121317624     
   1205.1987999999999        1.3661837380327819     
   1205.5986666666668        1.3656803494825152     
   1205.9985333333334        1.3651771464125968     
   1206.3984000000000        1.3646741287546822     
   1206.7982666666667        1.3641712964404538     
   1207.1981333333333        1.3636686494016192     
   1207.5980000000000        1.3631661875699126     
   1207.9978666666666        1.3626639108770893     
   1208.3977333333332        1.3621618192549352     
   1208.7976000000001        1.3616599126352569     
   1209.1974666666667        1.3611581909498882     
   1209.5973333333334        1.3606566541306870     
   1209.9972000000000        1.3601553021095374     
   1210.3970666666667        1.3596541348183477     
   1210.7969333333333        1.3591531521890519     
   1211.1967999999999        1.3586523541536089     
   1211.5966666666666        1.3581517406440020     
   1211.9965333333334        1.3576513115922402     
   1212.3964000000001        1.3571510669303584     
   1212.7962666666667        1.3566510065904154     
   1213.1961333333334        1.3561511305044944     
   1213.5960000000000        1.3556514386047054     
   1213.9958666666666        1.3551519308231827     
   1214.3957333333333        1.3546526070920837     
   1214.7955999999999        1.3541534673435947     
   1215.1954666666666        1.3536545115099232     
   1215.5953333333334        1.3531557395233051     
   1215.9952000000001        1.3526571513159971     
   1216.3950666666667        1.3521587468202849     
   1216.7949333333333        1.3516605259684773     
   1217.1948000000000        1.3511624886929074     
   1217.5946666666666        1.3506646349259346     
   1217.9945333333333        1.3501669645999428     
   1218.3943999999999        1.3496694776473404     
   1218.7942666666668        1.3491721740005607     
   1219.1941333333334        1.3486750535920633     
   1219.5940000000001        1.3481781163543300     
   1219.9938666666667        1.3476813622198702     
   1220.3937333333333        1.3471847911212171     
   1220.7936000000000        1.3466884029909281     
   1221.1934666666666        1.3461921977615856     
   1221.5933333333332        1.3456961753657986     
   1221.9931999999999        1.3452003357361983     
   1222.3930666666668        1.3447046788054429     
   1222.7929333333334        1.3442092045062140     
   1223.1928000000000        1.3437139127712183     
   1223.5926666666667        1.3432188035331885     
   1223.9925333333333        1.3427238767248804     
   1224.3924000000000        1.3422291322790758     
   1224.7922666666666        1.3417345701285792     
   1225.1921333333332        1.3412401902062236     
   1225.5920000000001        1.3407459924448637     
   1225.9918666666667        1.3402519767773791     
   1226.3917333333334        1.3397581431366758     
   1226.7916000000000        1.3392644914556833     
   1227.1914666666667        1.3387710216673561     
   1227.5913333333333        1.3382777337046725     
   1227.9911999999999        1.3377846275006378     
   1228.3910666666666        1.3372917029882798     
   1228.7909333333334        1.3367989601006511     
   1229.1908000000001        1.3363063987708315     
   1229.5906666666667        1.3358140189319210     
   1229.9905333333334        1.3353218205170492     
   1230.3904000000000        1.3348298034593671     
   1230.7902666666666        1.3343379676920504     
   1231.1901333333333        1.3338463131483009     
   1231.5899999999999        1.3333548397613439     
   1231.9898666666666        1.3328635474644313     
   1232.3897333333334        1.3323724361908351     
   1232.7896000000001        1.3318815058738576     
   1233.1894666666667        1.3313907564468219     
   1233.5893333333333        1.3309001878430753     
   1233.9892000000000        1.3304097999959934     
   1234.3890666666666        1.3299195928389722     
   1234.7889333333333        1.3294295663054352     
   1235.1887999999999        1.3289397203288273     
   1235.5886666666668        1.3284500548426217     
   1235.9885333333334        1.3279605697803138     
   1236.3884000000000        1.3274712650754239     
   1236.7882666666667        1.3269821406614963     
   1237.1881333333333        1.3264931964721018     
   1237.5880000000000        1.3260044324408327     
   1237.9878666666666        1.3255158485013077     
   1238.3877333333332        1.3250274445871704     
   1238.7876000000001        1.3245392206320858     
   1239.1874666666668        1.3240511765697482     
   1239.5873333333334        1.3235633123338726     
   1239.9872000000000        1.3230756278581992     
   1240.3870666666667        1.3225881230764929     
   1240.7869333333333        1.3221007979225434     
   1241.1867999999999        1.3216136523301651     
   1241.5866666666666        1.3211266862331945     
   1241.9865333333332        1.3206398995654942     
   1242.3864000000001        1.3201532922609525     
   1242.7862666666667        1.3196668642534797     
   1243.1861333333334        1.3191806154770114     
   1243.5860000000000        1.3186945458655075     
   1243.9858666666667        1.3182086553529522     
   1244.3857333333333        1.3177229438733544     
   1244.7855999999999        1.3172374113607472     
   1245.1854666666666        1.3167520577491869     
   1245.5853333333334        1.3162668829727551     
   1245.9852000000001        1.3157818869655578     
   1246.3850666666667        1.3152970696617261     
   1246.7849333333334        1.3148124309954126     
   1247.1848000000000        1.3143279709007964     
   1247.5846666666666        1.3138436893120813     
   1247.9845333333333        1.3133595861634930     
   1248.3843999999999        1.3128756613892840     
   1248.7842666666666        1.3123919149237289     
   1249.1841333333334        1.3119083467011277     
   1249.5840000000001        1.3114249566558047     
   1249.9838666666667        1.3109417447221077     
   1250.3837333333333        1.3104587108344092     
   1250.7836000000000        1.3099758549271059     
   1251.1834666666666        1.3094931769346188     
   1251.5833333333333        1.3090106767913916     
   1251.9831999999999        1.3085283544318949     
   1252.3830666666668        1.3080462097906196     
   1252.7829333333334        1.3075642428020857     
   1253.1828000000000        1.3070824534008325     
   1253.5826666666667        1.3066008415214272     
   1253.9825333333333        1.3061194070984585     
   1254.3824000000000        1.3056381500665402     
   1254.7822666666666        1.3051570703603108     
   1255.1821333333332        1.3046761679144308     
   1255.5820000000001        1.3041954426635876     
   1255.9818666666667        1.3037148945424910     
   1256.3817333333334        1.3032345234858744     
   1256.7816000000000        1.3027543294284978     
   1257.1814666666667        1.3022743123051406     
   1257.5813333333333        1.3017944720506127     
   1257.9811999999999        1.3013148085997404     
   1258.3810666666666        1.3008353218873816     
   1258.7809333333332        1.3003560118484119     
   1259.1808000000001        1.2998768784177344     
   1259.5806666666667        1.2993979215302753     
   1259.9805333333334        1.2989191411209859     
   1260.3804000000000        1.2984405371248404     
   1260.7802666666666        1.2979621094768348     
   1261.1801333333333        1.2974838581119934     
   1261.5799999999999        1.2970057829653623     
   1261.9798666666666        1.2965278839720094     
   1262.3797333333334        1.2960501610670307     
   1262.7796000000001        1.2955726141855428     
   1263.1794666666667        1.2950952432626885     
   1263.5793333333334        1.2946180482336325     
   1263.9792000000000        1.2941410290335649     
   1264.3790666666666        1.2936641855976998     
   1264.7789333333333        1.2931875178612728     
   1265.1787999999999        1.2927110257595469     
   1265.5786666666668        1.2922347092278053     
   1265.9785333333334        1.2917585682013579     
   1266.3784000000001        1.2912826026155375     
   1266.7782666666667        1.2908068124057004     
   1267.1781333333333        1.2903311975072269     
   1267.5780000000000        1.2898557578555205     
   1267.9778666666666        1.2893804933860102     
   1268.3777333333333        1.2889054040341479     
   1268.7775999999999        1.2884304897354080     
   1269.1774666666668        1.2879557504252894     
   1269.5773333333334        1.2874811860393174     
   1269.9772000000000        1.2870067965130376     
   1270.3770666666667        1.2865325817820197     
   1270.7769333333333        1.2860585417818591     
   1271.1768000000000        1.2855846764481738     
   1271.5766666666666        1.2851109857166052     
   1271.9765333333332        1.2846374695228189     
   1272.3764000000001        1.2841641278025042     
   1272.7762666666667        1.2836909604913729     
   1273.1761333333334        1.2832179675251638     
   1273.5760000000000        1.2827451488396353     
   1273.9758666666667        1.2822725043705718     
   1274.3757333333333        1.2818000340537818     
   1274.7755999999999        1.2813277378250953     
   1275.1754666666666        1.2808556156203672     
   1275.5753333333334        1.2803836673754760     
   1275.9752000000001        1.2799118930263245     
   1276.3750666666667        1.2794402925088393     
   1276.7749333333334        1.2789688657589677     
   1277.1748000000000        1.2784976127126835     
   1277.5746666666666        1.2780265333059839     
   1277.9745333333333        1.2775556274748883     
   1278.3743999999999        1.2770848951554403     
   1278.7742666666666        1.2766143362837077     
   1279.1741333333334        1.2761439507957806     
   1279.5740000000001        1.2756737386277746     
   1279.9738666666667        1.2752036997158267     
   1280.3737333333333        1.2747338339960985     
   1280.7736000000000        1.2742641414047751     
   1281.1734666666666        1.2737946218780651     
   1281.5733333333333        1.2733252753521997     
   1281.9731999999999        1.2728561017634368     
   1282.3730666666668        1.2723871010480521     
   1282.7729333333334        1.2719182731423491     
   1283.1728000000001        1.2714496179826551     
   1283.5726666666667        1.2709811355053182     
   1283.9725333333333        1.2705128256467113     
   1284.3724000000000        1.2700446883432315     
   1284.7722666666666        1.2695767235312987     
   1285.1721333333332        1.2691089311473545     
   1285.5719999999999        1.2686413111278665     
   1285.9718666666668        1.2681738634093240     
   1286.3717333333334        1.2677065879282412     
   1286.7716000000000        1.2672394846211545     
   1287.1714666666667        1.2667725534246246     
   1287.5713333333333        1.2663057942752340     
   1287.9712000000000        1.2658392071095907     
   1288.3710666666666        1.2653727918643236     
   1288.7709333333332        1.2649065484760877     
   1289.1708000000001        1.2644404768815591     
   1289.5706666666667        1.2639745770174380     
   1289.9705333333334        1.2635088488204487     
   1290.3704000000000        1.2630432922273378     
   1290.7702666666667        1.2625779071748751     
   1291.1701333333333        1.2621126935998546     
   1291.5699999999999        1.2616476514390931     
   1291.9698666666666        1.2611827806294305     
   1292.3697333333334        1.2607180811077299     
   1292.7696000000001        1.2602535528108787     
   1293.1694666666667        1.2597891956757858     
   1293.5693333333334        1.2593250096393847     
   1293.9692000000000        1.2588609946386331     
   1294.3690666666666        1.2583971506105081     
   1294.7689333333333        1.2579334774920141     
   1295.1687999999999        1.2574699752201772     
   1295.5686666666666        1.2570066437320462     
   1295.9685333333334        1.2565434829646933     
   1296.3684000000001        1.2560804928552147     
   1296.7682666666667        1.2556176733407289     
   1297.1681333333333        1.2551550243583778     
   1297.5680000000000        1.2546925458453262     
   1297.9678666666666        1.2542302377387631     
   1298.3677333333333        1.2537680999759000     
   1298.7675999999999        1.2533061324939700     
   1299.1674666666668        1.2528443352302323     
   1299.5673333333334        1.2523827081219674     
   1299.9672000000000        1.2519212511064786     
   1300.3670666666667        1.2514599641210935     
   1300.7669333333333        1.2509988471031617     
   1301.1668000000000        1.2505378999900572     
   1301.5666666666666        1.2500771227191751     
   1301.9665333333332        1.2496165152279359     
   1302.3664000000001        1.2491560774537811     
   1302.7662666666668        1.2486958093341767     
   1303.1661333333334        1.2482357108066111     
   1303.5660000000000        1.2477757818085957     
   1303.9658666666667        1.2473160222776647     
   1304.3657333333333        1.2468564321513762     
   1304.7655999999999        1.2463970113673097     
   1305.1654666666666        1.2459377598630708     
   1305.5653333333332        1.2454786775762843     
   1305.9652000000001        1.2450197644445995     
   1306.3650666666667        1.2445610204056905     
   1306.7649333333334        1.2441024453972516     
   1307.1648000000000        1.2436440393570021     
   1307.5646666666667        1.2431858022226823     
   1307.9645333333333        1.2427277339320575     
   1308.3643999999999        1.2422698344229142     
   1308.7642666666666        1.2418121036330623     
   1309.1641333333334        1.2413545415003362     
   1309.5640000000001        1.2408971479625912     
   1309.9638666666667        1.2404399229577059     
   1310.3637333333334        1.2399828664235826     
   1310.7636000000000        1.2395259782981449     
   1311.1634666666666        1.2390692585193412     
   1311.5633333333333        1.2386127070251425     
   1311.9631999999999        1.2381563237535420     
   1312.3630666666666        1.2377001086425543     
   1312.7629333333334        1.2372440616302187     
   1313.1628000000001        1.2367881826545977     
   1313.5626666666667        1.2363324716537758     
   1313.9625333333333        1.2358769285658608     
   1314.3624000000000        1.2354215533289818     
   1314.7622666666666        1.2349663458812927     
   1315.1621333333333        1.2345113061609685     
   1315.5619999999999        1.2340564341062088     
   1315.9618666666668        1.2336017296552344     
   1316.3617333333334        1.2331471927462889     
   1316.7616000000000        1.2326928233176391     
   1317.1614666666667        1.2322386213075764     
   1317.5613333333333        1.2317845866544117     
   1317.9612000000000        1.2313307192964800     
   1318.3610666666666        1.2308770191721394     
   1318.7609333333332        1.2304234862197703     
   1319.1608000000001        1.2299701203777769     
   1319.5606666666667        1.2295169215845827     
   1319.9605333333334        1.2290638897786390     
   1320.3604000000000        1.2286110248984161     
   1320.7602666666667        1.2281583268824070     
   1321.1601333333333        1.2277057956691300     
   1321.5599999999999        1.2272534311971228     
   1321.9598666666666        1.2268012334049478     
   1322.3597333333332        1.2263492022311899     
   1322.7596000000001        1.2258973376144564     
   1323.1594666666667        1.2254456394933766     
   1323.5593333333334        1.2249941078066031     
   1323.9592000000000        1.2245427424928108     
   1324.3590666666666        1.2240915434906980     
   1324.7589333333333        1.2236405107389841     
   1325.1587999999999        1.2231896441764121     
   1325.5586666666666        1.2227389437417475     
   1325.9585333333334        1.2222884093737780     
   1326.3584000000001        1.2218380410113143     
   1326.7582666666667        1.2213878385931891     
   1327.1581333333334        1.2209378020582589     
   1327.5580000000000        1.2204879313453998     
   1327.9578666666666        1.2200382263935146     
   1328.3577333333333        1.2195886871415251     
   1328.7575999999999        1.2191393135283775     
   1329.1574666666668        1.2186901054930390     
   1329.5573333333334        1.2182410629745013     
   1329.9572000000001        1.2177921859117777     
   1330.3570666666667        1.2173434742439031     
   1330.7569333333333        1.2168949279099348     
   1331.1568000000000        1.2164465468489549     
   1331.5566666666666        1.2159983310000653     
   1331.9565333333333        1.2155502803023910     
   1332.3563999999999        1.2151023946950812     
   1332.7562666666668        1.2146546741173045     
   1333.1561333333334        1.2142071185082550     
   1333.5560000000000        1.2137597278071466     
   1333.9558666666667        1.2133125019532165     
   1334.3557333333333        1.2128654408857265     
   1334.7556000000000        1.2124185445439570     
   1335.1554666666666        1.2119718128672126     
   1335.5553333333332        1.2115252457948209     
   1335.9552000000001        1.2110788432661308     
   1336.3550666666667        1.2106326052205145     
   1336.7549333333334        1.2101865315973654     
   1337.1548000000000        1.2097406223361000     
   1337.5546666666667        1.2092948773761574     
   1337.9545333333333        1.2088492966569977     
   1338.3543999999999        1.2084038801181038     
   1338.7542666666666        1.2079586276989833     
   1339.1541333333332        1.2075135393391621     
   1339.5540000000001        1.2070686149781902     
   1339.9538666666667        1.2066238545556411     
   1340.3537333333334        1.2061792580111097     
   1340.7536000000000        1.2057348252842126     
   1341.1534666666666        1.2052905563145873     
   1341.5533333333333        1.2048464510418972     
   1341.9531999999999        1.2044025094058259     
   1342.3530666666666        1.2039587313460780     
   1342.7529333333334        1.2035151168023830     
   1343.1528000000001        1.2030716657144902     
   1343.5526666666667        1.2026283780221718     
   1343.9525333333333        1.2021852536652240     
   1344.3524000000000        1.2017422925834620     
   1344.7522666666666        1.2012994947167259     
   1345.1521333333333        1.2008568600048761     
   1345.5519999999999        1.2004143883877971     
   1345.9518666666668        1.1999720798053930     
   1346.3517333333334        1.1995299341975929     
   1346.7516000000001        1.1990879515043451     
   1347.1514666666667        1.1986461316656229     
   1347.5513333333333        1.1982044746214204     
   1347.9512000000000        1.1977629803117520     
   1348.3510666666666        1.1973216486766574     
   1348.7509333333333        1.1968804796561969     
   1349.1507999999999        1.1964394731904524     
   1349.5506666666668        1.1959986292195282     
   1349.9505333333334        1.1955579476835523     
   1350.3504000000000        1.1951174285226707     
   1350.7502666666667        1.1946770716770574     
   1351.1501333333333        1.1942368770869032     
   1351.5500000000000        1.1937968446924225     
   1351.9498666666666        1.1933569744338535     
   1352.3497333333332        1.1929172662514542     
   1352.7496000000001        1.1924777200855041     
   1353.1494666666667        1.1920383358763091     
   1353.5493333333334        1.1915991135641919     
   1353.9492000000000        1.1911600530894995     
   1354.3490666666667        1.1907211543926017     
   1354.7489333333333        1.1902824174138882     
   1355.1487999999999        1.1898438420937718     
   1355.5486666666666        1.1894054283726887     
   1355.9485333333334        1.1889671761910920     
   1356.3484000000001        1.1885290854894650     
   1356.7482666666667        1.1880911562083043     
   1357.1481333333334        1.1876533882881348     
   1357.5480000000000        1.1872157816694997     
   1357.9478666666666        1.1867783362929658     
   1358.3477333333333        1.1863410520991204     
   1358.7475999999999        1.1859039290285742     
   1359.1474666666666        1.1854669670219600     
   1359.5473333333334        1.1850301660199292     
   1359.9472000000001        1.1845935259631599     
   1360.3470666666667        1.1841570467923481     
   1360.7469333333333        1.1837207284482143     
   1361.1468000000000        1.1832845708714987     
   1361.5466666666666        1.1828485740029648     
   1361.9465333333333        1.1824127377833984     
   1362.3463999999999        1.1819770621536050     
   1362.7462666666668        1.1815415470544124     
   1363.1461333333334        1.1811061924266724     
   1363.5460000000000        1.1806709982112575     
   1363.9458666666667        1.1802359643490596     
   1364.3457333333333        1.1798010907809966     
   1364.7456000000000        1.1793663774480048     
   1365.1454666666666        1.1789318242910425     
   1365.5453333333332        1.1784974312510932     
   1365.9452000000001        1.1780631982691576     
   1366.3450666666668        1.1776291252862596     
   1366.7449333333334        1.1771952122434475     
   1367.1448000000000        1.1767614590817879     
   1367.5446666666667        1.1763278657423704     
   1367.9445333333333        1.1758944321663072     
   1368.3444000000000        1.1754611582947303     
   1368.7442666666666        1.1750280440687950     
   1369.1441333333332        1.1745950894296771     
   1369.5440000000001        1.1741622943185750     
   1369.9438666666667        1.1737296586767090     
   1370.3437333333334        1.1732971824453200     
   1370.7436000000000        1.1728648655656708     
   1371.1434666666667        1.1724327079790462     
   1371.5433333333333        1.1720007096267533     
   1371.9431999999999        1.1715688704501188     
   1372.3430666666666        1.1711371903904932     
   1372.7429333333334        1.1707056693892475     
   1373.1428000000001        1.1702743073877739     
   1373.5426666666667        1.1698431043274873     
   1373.9425333333334        1.1694120601498237     
   1374.3424000000000        1.1689811747962406     
   1374.7422666666666        1.1685504482082170     
   1375.1421333333333        1.1681198803272534     
   1375.5419999999999        1.1676894710948729     
   1375.9418666666666        1.1672592204526182     
   1376.3417333333334        1.1668291283420551     
   1376.7416000000001        1.1663991947047698     
   1377.1414666666667        1.1659694194823715     
   1377.5413333333333        1.1655398026164905     
   1377.9412000000000        1.1651103440487762     
   1378.3410666666666        1.1646810437209041     
   1378.7409333333333        1.1642519015745663     
   1379.1407999999999        1.1638229175514796     
   1379.5406666666668        1.1633940915933827     
   1379.9405333333334        1.1629654236420317     
   1380.3404000000000        1.1625369136392090     
   1380.7402666666667        1.1621085615267157     
   1381.1401333333333        1.1616803672463738     
   1381.5400000000000        1.1612523307400306     
   1381.9398666666666        1.1608244519495496     
   1382.3397333333332        1.1603967308168190     
   1382.7396000000001        1.1599691672837475     
   1383.1394666666667        1.1595417612922660     
   1383.5393333333334        1.1591145127843259     
   1383.9392000000000        1.1586874217019008     
   1384.3390666666667        1.1582604879869840     
   1384.7389333333333        1.1578337115815911     
   1385.1387999999999        1.1574070924277609     
   1385.5386666666666        1.1569806304675507     
   1385.9385333333332        1.1565543256430408     
   1386.3384000000001        1.1561281778963317     
   1386.7382666666667        1.1557021871695472     
   1387.1381333333334        1.1552763534048300     
   1387.5380000000000        1.1548506765443460     
   1387.9378666666667        1.1544251565302817     
   1388.3377333333333        1.1539997933048449     
   1388.7375999999999        1.1535745868102638     
   1389.1374666666666        1.1531495369887903     
   1389.5373333333334        1.1527246437826948     
   1389.9372000000001        1.1522999071342706     
   1390.3370666666667        1.1518753269858324     
   1390.7369333333334        1.1514509032797153     
   1391.1368000000000        1.1510266359582759     
   1391.5366666666666        1.1506025249638920     
   1391.9365333333333        1.1501785702389635     
   1392.3363999999999        1.1497547717259102     
   1392.7362666666668        1.1493311293671731     
   1393.1361333333334        1.1489076431052163     
   1393.5360000000001        1.1484843128825226     
   1393.9358666666667        1.1480611386415982     
   1394.3357333333333        1.1476381203249699     
   1394.7356000000000        1.1472152578751837     
   1395.1354666666666        1.1467925512348094     
   1395.5353333333333        1.1463700003464372     
   1395.9351999999999        1.1459476051526771     
   1396.3350666666668        1.1455253655961619     
   1396.7349333333334        1.1451032816195448     
   1397.1348000000000        1.1446813531655009     
   1397.5346666666667        1.1442595801767248     
   1397.9345333333333        1.1438379625959336     
   1398.3344000000000        1.1434165003658658     
   1398.7342666666666        1.1429951934292792     
   1399.1341333333332        1.1425740417289543     
   1399.5340000000001        1.1421530452076920     
   1399.9338666666667        1.1417322038083153     
   1400.3337333333334        1.1413115174736661     
   1400.7336000000000        1.1408909861466101     
   1401.1334666666667        1.1404706097700317     
   1401.5333333333333        1.1400503882868376     
   1401.9331999999999        1.1396303216399555     
   1402.3330666666666        1.1392104097723328     
   1402.7329333333332        1.1387906526269400     
   1403.1328000000001        1.1383710501467674     
   1403.5326666666667        1.1379516022748257     
   1403.9325333333334        1.1375323089541494     
   1404.3324000000000        1.1371131701277899     
   1404.7322666666666        1.1366941857388229     
   1405.1321333333333        1.1362753557303429     
   1405.5319999999999        1.1358566800454672     
   1405.9318666666666        1.1354381586273328     
   1406.3317333333334        1.1350197914190978     
   1406.7316000000001        1.1346015783639423     
   1407.1314666666667        1.1341835194050645     
   1407.5313333333334        1.1337656144856885     
   1407.9312000000000        1.1333478635490544     
   1408.3310666666666        1.1329302665384253     
   1408.7309333333333        1.1325128233970847     
   1409.1307999999999        1.1320955340683387     
   1409.5306666666668        1.1316783984955119     
   1409.9305333333334        1.1312614166219519     
   1410.3304000000001        1.1308445883910241     
   1410.7302666666667        1.1304279137461197     
   1411.1301333333333        1.1300113926306452     
   1411.5300000000000        1.1295950249880320     
   1411.9298666666666        1.1291788107617307     
   1412.3297333333333        1.1287627498952126     
   1412.7295999999999        1.1283468423319707     
   1413.1294666666668        1.1279310880155178     
   1413.5293333333334        1.1275154868893884     
   1413.9292000000000        1.1271000388971379     
   1414.3290666666667        1.1266847439823402     
   1414.7289333333333        1.1262696020885952     
   1415.1288000000000        1.1258546131595164     
   1415.5286666666666        1.1254397771387445     
   1415.9285333333332        1.1250250939699373     
   1416.3284000000001        1.1246105635967749     
   1416.7282666666667        1.1241961859629566     
   1417.1281333333334        1.1237819610122048     
   1417.5280000000000        1.1233678886882617     
   1417.9278666666667        1.1229539689348877     
   1418.3277333333333        1.1225402016958683     
   1418.7275999999999        1.1221265869150061     
   1419.1274666666666        1.1217131245361271     
   1419.5273333333334        1.1212998145030753     
   1419.9272000000001        1.1208866567597175     
   1420.3270666666667        1.1204736512499420     
   1420.7269333333334        1.1200607979176529     
   1421.1268000000000        1.1196480967067812     
   1421.5266666666666        1.1192355475612743     
   1421.9265333333333        1.1188231504251029     
   1422.3263999999999        1.1184109052422557     
   1422.7262666666666        1.1179988119567437     
   1423.1261333333334        1.1175868705125984     
   1423.5260000000001        1.1171750808538727     
   1423.9258666666667        1.1167634429246374     
   1424.3257333333333        1.1163519566689883     
   1424.7256000000000        1.1159406220310364     
   1425.1254666666666        1.1155294389549184     
   1425.5253333333333        1.1151184073847877     
   1425.9251999999999        1.1147075272648208     
   1426.3250666666668        1.1142967985392123     
   1426.7249333333334        1.1138862211521812     
   1427.1248000000001        1.1134757950479639     
   1427.5246666666667        1.1130655201708166     
   1427.9245333333333        1.1126553964650197     
   1428.3244000000000        1.1122454238748711     
   1428.7242666666666        1.1118356023446907     
   1429.1241333333332        1.1114259318188175     
   1429.5239999999999        1.1110164122416126     
   1429.9238666666668        1.1106070435574569     
   1430.3237333333334        1.1101978257107517     
   1430.7236000000000        1.1097887586459185     
   1431.1234666666667        1.1093798423074008     
   1431.5233333333333        1.1089710766396605     
   1431.9232000000000        1.1085624615871810     
   1432.3230666666666        1.1081539970944667     
   1432.7229333333332        1.1077456831060399     
   1433.1228000000001        1.1073375195664477     
   1433.5226666666667        1.1069295064202542     
   1433.9225333333334        1.1065216436120446     
   1434.3224000000000        1.1061139310864252     
   1434.7222666666667        1.1057063687880224     
   1435.1221333333333        1.1052989566614819     
   1435.5219999999999        1.1048916946514717     
   1435.9218666666666        1.1044845827026801     
   1436.3217333333334        1.1040776207598142     
   1436.7216000000001        1.1036708087676015     
   1437.1214666666667        1.1032641466707922     
   1437.5213333333334        1.1028576344141547     
   1437.9212000000000        1.1024512719424773     
   1438.3210666666666        1.1020450592005715     
   1438.7209333333333        1.1016389961332658     
   1439.1207999999999        1.1012330826854115     
   1439.5206666666666        1.1008273188018787     
   1439.9205333333334        1.1004217044275586     
   1440.3204000000001        1.1000162395073627     
   1440.7202666666667        1.0996109239862226     
   1441.1201333333333        1.0992057578090899     
   1441.5200000000000        1.0988007409209370     
   1441.9198666666666        1.0983958732667567     
   1442.3197333333333        1.0979911547915613     
   1442.7195999999999        1.0975865854403828     
   1443.1194666666668        1.0971821651582758     
   1443.5193333333334        1.0967778938903134     
   1443.9192000000000        1.0963737715815893     
   1444.3190666666667        1.0959697981772176     
   1444.7189333333333        1.0955659736223329     
   1445.1188000000000        1.0951622978620879     
   1445.5186666666666        1.0947587708416584     
   1445.9185333333332        1.0943553925062404     
   1446.3184000000001        1.0939521628010456     
   1446.7182666666668        1.0935490816713123     
   1447.1181333333334        1.0931461490622942     
   1447.5180000000000        1.0927433649192679     
   1447.9178666666667        1.0923407291875278     
   1448.3177333333333        1.0919382418123915     
   1448.7175999999999        1.0915359027391933     
   1449.1174666666666        1.0911337119132898     
   1449.5173333333332        1.0907316692800582     
   1449.9172000000001        1.0903297747848932     
   1450.3170666666667        1.0899280283732127     
   1450.7169333333334        1.0895264299904530     
   1451.1168000000000        1.0891249795820710     
   1451.5166666666667        1.0887236770935425     
   1451.9165333333333        1.0883225224703656     
   1452.3163999999999        1.0879215156580575     
   1452.7162666666666        1.0875206566021540     
   1453.1161333333334        1.0871199452482125     
   1453.5160000000001        1.0867193815418115     
   1453.9158666666667        1.0863189654285466     
   1454.3157333333334        1.0859186968540371     
   1454.7156000000000        1.0855185757639183     
   1455.1154666666666        1.0851186021038479     
   1455.5153333333333        1.0847187758195049     
   1455.9151999999999        1.0843190968565848     
   1456.3150666666668        1.0839195651608062     
   1456.7149333333334        1.0835201806779060     
   1457.1148000000001        1.0831209433536420     
   1457.5146666666667        1.0827218531337912     
   1457.9145333333333        1.0823229099641511     
   1458.3144000000000        1.0819241137905395     
   1458.7142666666666        1.0815254645587931     
   1459.1141333333333        1.0811269622147690     
   1459.5139999999999        1.0807286067043458     
   1459.9138666666668        1.0803303979734182     
   1460.3137333333334        1.0799323359679063     
   1460.7136000000000        1.0795344206337452     
   1461.1134666666667        1.0791366519168917     
   1461.5133333333333        1.0787390297633233     
   1461.9132000000000        1.0783415541190375     
   1462.3130666666666        1.0779442249300493     
   1462.7129333333332        1.0775470421423969     
   1463.1128000000001        1.0771500057021353     
   1463.5126666666667        1.0767531155553414     
   1463.9125333333334        1.0763563716481126     
   1464.3124000000000        1.0759597739265629     
   1464.7122666666667        1.0755633223368288     
   1465.1121333333333        1.0751670168250671     
   1465.5119999999999        1.0747708573374524     
   1465.9118666666666        1.0743748438201801     
   1466.3117333333332        1.0739789762194660     
   1466.7116000000001        1.0735832544815445     
   1467.1114666666667        1.0731876785526711     
   1467.5113333333334        1.0727922483791204     
   1467.9112000000000        1.0723969639071866     
   1468.3110666666666        1.0720018250831844     
   1468.7109333333333        1.0716068318534473     
   1469.1107999999999        1.0712119841643288     
   1469.5106666666666        1.0708172819622037     
   1469.9105333333334        1.0704227251934637     
   1470.3104000000001        1.0700283138045239     
   1470.7102666666667        1.0696340477418151     
   1471.1101333333334        1.0692399269517918     
   1471.5100000000000        1.0688459513809245     
   1471.9098666666666        1.0684521209757065     
   1472.3097333333333        1.0680584356826497     
   1472.7095999999999        1.0676648954482844     
   1473.1094666666668        1.0672715002191624     
   1473.5093333333334        1.0668782499418541     
   1473.9092000000001        1.0664851445629506     
   1474.3090666666667        1.0660921840290625     
   1474.7089333333333        1.0656993682868190     
   1475.1088000000000        1.0653066972828698     
   1475.5086666666666        1.0649141709638832     
   1475.9085333333333        1.0645217892765497     
   1476.3083999999999        1.0641295521675769     
   1476.7082666666668        1.0637374595836930     
   1477.1081333333334        1.0633455114716459     
   1477.5080000000000        1.0629537077782039     
   1477.9078666666667        1.0625620484501515     
   1478.3077333333333        1.0621705334342979     
   1478.7076000000000        1.0617791626774682     
   1479.1074666666666        1.0613879361265077     
   1479.5073333333332        1.0609968537282832     
   1479.9072000000001        1.0606059154296781     
   1480.3070666666667        1.0602151211775976     
   1480.7069333333334        1.0598244709189659     
   1481.1068000000000        1.0594339646007283     
   1481.5066666666667        1.0590436021698442     
   1481.9065333333333        1.0586533835732992     
   1482.3063999999999        1.0582633087580948     
   1482.7062666666666        1.0578733776712537     
   1483.1061333333334        1.0574835902598154     
   1483.5060000000001        1.0570939464708426     
   1483.9058666666667        1.0567044462514144     
   1484.3057333333334        1.0563150895486311     
   1484.7056000000000        1.0559258763096120     
   1485.1054666666666        1.0555368064814961     
   1485.5053333333333        1.0551478800114418     
   1485.9051999999999        1.0547590968466263     
   1486.3050666666666        1.0543704569342465     
   1486.7049333333334        1.0539819602215208     
   1487.1048000000001        1.0535936066556839     
   1487.5046666666667        1.0532053961839920     
   1487.9045333333333        1.0528173287537197     
   1488.3044000000000        1.0524294043121614     
   1488.7042666666666        1.0520416228066318     
   1489.1041333333333        1.0516539841844634     
   1489.5039999999999        1.0512664883930090     
   1489.9038666666668        1.0508791353796405     
   1490.3037333333334        1.0504919250917499     
   1490.7036000000001        1.0501048574767484     
   1491.1034666666667        1.0497179324820649     
   1491.5033333333333        1.0493311500551497     
   1491.9032000000000        1.0489445101434718     
   1492.3030666666666        1.0485580126945202     
   1492.7029333333332        1.0481716576558016     
   1493.1027999999999        1.0477854449748432     
   1493.5026666666668        1.0473993745991916     
   1493.9025333333334        1.0470134464764120     
   1494.3024000000000        1.0466276605540907     
   1494.7022666666667        1.0462420167798303     
   1495.1021333333333        1.0458565151012551     
   1495.5020000000000        1.0454711554660086     
   1495.9018666666666        1.0450859378217523     
   1496.3017333333332        1.0447008621161689     
   1496.7016000000001        1.0443159282969563     
   1497.1014666666667        1.0439311363118371     
   1497.5013333333334        1.0435464861085504     
   1497.9012000000000        1.0431619776348537     
   1498.3010666666667        1.0427776108385263     
   1498.7009333333333        1.0423933856673633     
   1499.1007999999999        1.0420093020691823     
   1499.5006666666666        1.0416253599918186     
   1499.9005333333334        1.0412415593831266     
   1500.3004000000001        1.0408579001909812     
   1500.7002666666667        1.0404743823632745     
   1501.1001333333334        1.0400910058479189     
   1501.5000000000000        1.0397077705928468     
   1501.8998666666666        1.0393246765460082     
   1502.2997333333333        1.0389417236553729     
   1502.6995999999999        1.0385589118689311     
   1503.0994666666666        1.0381762411346893     
   1503.4993333333334        1.0377937114006759     
   1503.8992000000001        1.0374113226149373     
   1504.2990666666667        1.0370290747255404     
   1504.6989333333333        1.0366469676805681     
   1505.0988000000000        1.0362650014281245     
   1505.4986666666666        1.0358831759163343     
   1505.8985333333333        1.0355014910933384     
   1506.2983999999999        1.0351199469072991     
   1506.6982666666668        1.0347385433063943     
   1507.0981333333334        1.0343572802388272     
   1507.4980000000000        1.0339761576528137     
   1507.8978666666667        1.0335951754965929     
   1508.2977333333333        1.0332143337184210     
   1508.6976000000000        1.0328336322665730     
   1509.0974666666666        1.0324530710893443     
   1509.4973333333332        1.0320726501350497     
   1509.8972000000001        1.0316923693520210     
   1510.2970666666668        1.0313122286886103     
   1510.6969333333334        1.0309322280931901     
   1511.0968000000000        1.0305523675141488     
   1511.4966666666667        1.0301726468998957     
   1511.8965333333333        1.0297930661988590     
   1512.2963999999999        1.0294136253594868     
   1512.6962666666666        1.0290343243302436     
   1513.0961333333332        1.0286551630596157     
   1513.4960000000001        1.0282761414961057     
   1513.8958666666667        1.0278972595882381     
   1514.2957333333334        1.0275185172845545     
   1514.6956000000000        1.0271399145336155     
   1515.0954666666667        1.0267614512840011     
   1515.4953333333333        1.0263831274843096     
   1515.8951999999999        1.0260049430831601     
   1516.2950666666666        1.0256268980291883     
   1516.6949333333334        1.0252489922710499     
   1517.0948000000001        1.0248712257574200     
   1517.4946666666667        1.0244935984369921     
   1517.8945333333334        1.0241161102584779     
   1518.2944000000000        1.0237387611706086     
   1518.6942666666666        1.0233615511221352     
   1519.0941333333333        1.0229844800618262     
   1519.4939999999999        1.0226075479384700     
   1519.8938666666666        1.0222307547008724     
   1520.2937333333334        1.0218541002978596     
   1520.6936000000001        1.0214775846782764     
   1521.0934666666667        1.0211012077909862     
   1521.4933333333333        1.0207249695848706     
   1521.8932000000000        1.0203488700088317     
   1522.2930666666666        1.0199729090117879     
   1522.6929333333333        1.0195970865426793     
   1523.0927999999999        1.0192214025504620     
   1523.4926666666668        1.0188458569841132     
   1523.8925333333334        1.0184704497926278     
   1524.2924000000000        1.0180951809250200     
   1524.6922666666667        1.0177200503303225     
   1525.0921333333333        1.0173450579575862     
   1525.4920000000000        1.0169702037558819     
   1525.8918666666666        1.0165954876742980     
   1526.2917333333332        1.0162209096619428     
   1526.6916000000001        1.0158464696679430     
   1527.0914666666667        1.0154721676414429     
   1527.4913333333334        1.0150980035316075     
   1527.8912000000000        1.0147239772876193     
   1528.2910666666667        1.0143500888586794     
   1528.6909333333333        1.0139763381940083     
   1529.0907999999999        1.0136027252428446     
   1529.4906666666666        1.0132292499544460     
   1529.8905333333332        1.0128559122780891     
   1530.2904000000001        1.0124827121630686     
   1530.6902666666667        1.0121096495586981     
   1531.0901333333334        1.0117367244143096     
   1531.4900000000000        1.0113639366792548     
   1531.8898666666666        1.0109912863029027     
   1532.2897333333333        1.0106187732346430     
   1532.6895999999999        1.0102463974238809     
   1533.0894666666666        1.0098741588200433     
   1533.4893333333334        1.0095020573725730     
   1533.8892000000001        1.0091300930309339     
   1534.2890666666667        1.0087582657446081     
   1534.6889333333334        1.0083865754630954     
   1535.0888000000000        1.0080150221359130     
   1535.4886666666666        1.0076436057125995     
   1535.8885333333333        1.0072723261427112     
   1536.2883999999999        1.0069011833758217     
   1536.6882666666668        1.0065301773615243     
   1537.0881333333334        1.0061593080494313     
   1537.4880000000001        1.0057885753891718     
   1537.8878666666667        1.0054179793303957     
   1538.2877333333333        1.0050475198227695     
   1538.6876000000000        1.0046771968159791     
   1539.0874666666666        1.0043070102597298     
   1539.4873333333333        1.0039369601037431     
   1539.8871999999999        1.0035670462977617     
   1540.2870666666668        1.0031972687915451     
   1540.6869333333334        1.0028276275348722     
   1541.0868000000000        1.0024581224775400     
   1541.4866666666667        1.0020887535693630     
   1541.8865333333333        1.0017195207601759     
   1542.2864000000000        1.0013504239998310     
   1542.6862666666666        1.0009814632382001     
   1543.0861333333332        1.0006126384251717     
   1543.4860000000001        1.0002439495106537     
   1543.8858666666667       0.99987539644457235     
   1544.2857333333334       0.99950697917687370     
   1544.6856000000000       0.99913869765751939     
   1545.0854666666667       0.99877055183649222     
   1545.4853333333333       0.99840254166379128     
   1545.8851999999999       0.99803466708943622     
   1546.2850666666666       0.99766692806346402     
   1546.6849333333332       0.99729932453592796     
   1547.0848000000001       0.99693185645690452     
   1547.4846666666667       0.99656452377648408     
   1547.8845333333334       0.99619732644477810     
   1548.2844000000000       0.99583026441191524     
   1548.6842666666666       0.99546333762804229     
   1549.0841333333333       0.99509654604332565     
   1549.4839999999999       0.99472988960794895     
   1549.8838666666666       0.99436336827211491     
   1550.2837333333334       0.99399698198604358     
   1550.6836000000001       0.99363073069997498     
   1551.0834666666667       0.99326461436416591     
   1551.4833333333333       0.99289863292889247     
   1551.8832000000000       0.99253278634444841     
   1552.2830666666666       0.99216707456114572     
   1552.6829333333333       0.99180149752931590     
   1553.0827999999999       0.99143605519930822     
   1553.4826666666668       0.99107074752148883     
   1553.8825333333334       0.99070557444624385     
   1554.2824000000001       0.99034053592397742     
   1554.6822666666667       0.98997563190511140     
   1555.0821333333333       0.98961086234008566     
   1555.4820000000000       0.98924622717935939     
   1555.8818666666666       0.98888172637341010     
   1556.2817333333332       0.98851735987273215     
   1556.6815999999999       0.98815312762783891     
   1557.0814666666668       0.98778902958926218     
   1557.4813333333334       0.98742506570755206     
   1557.8812000000000       0.98706123593327622     
   1558.2810666666667       0.98669754021702127     
   1558.6809333333333       0.98633397850939175     
   1559.0808000000000       0.98597055076100992     
   1559.4806666666666       0.98560725692251738     
   1559.8805333333332       0.98524409694457238     
   1560.2804000000001       0.98488107077785236     
   1560.6802666666667       0.98451817837305333     
   1561.0801333333334       0.98415541968088904     
   1561.4800000000000       0.98379279465208991     
   1561.8798666666667       0.98343030323740754     
   1562.2797333333333       0.98306794538760922     
   1562.6795999999999       0.98270572105348086     
   1563.0794666666666       0.98234363018582693     
   1563.4793333333334       0.98198167273547021     
   1563.8792000000001       0.98161984865325103     
   1564.2790666666667       0.98125815789002790     
   1564.6789333333334       0.98089660039667781     
   1565.0788000000000       0.98053517612409635     
   1565.4786666666666       0.98017388502319558     
   1565.8785333333333       0.97981272704490696     
   1566.2783999999999       0.97945170214017951     
   1566.6782666666666       0.97909081025998113     
   1567.0781333333334       0.97873005135529545     
   1567.4780000000001       0.97836942537712746     
   1567.8778666666667       0.97800893227649810     
   1568.2777333333333       0.97764857200444677     
   1568.6776000000000       0.97728834451203173     
   1569.0774666666666       0.97692824975032666     
   1569.4773333333333       0.97656828767042725     
   1569.8771999999999       0.97620845822344349     
   1570.2770666666668       0.97584876136050602     
   1570.6769333333334       0.97548919703276171     
   1571.0768000000000       0.97512976519137684     
   1571.4766666666667       0.97477046578753423     
   1571.8765333333333       0.97441129877243593     
   1572.2764000000000       0.97405226409730183     
   1572.6762666666666       0.97369336171336940     
   1573.0761333333332       0.97333459157189295     
   1573.4760000000001       0.97297595362414713     
   1573.8758666666668       0.97261744782142312     
   1574.2757333333334       0.97225907411503054     
   1574.6756000000000       0.97190083245629721     
   1575.0754666666667       0.97154272279656639     
   1575.4753333333333       0.97118474508720298     
   1575.8751999999999       0.97082689927958710     
   1576.2750666666666       0.97046918532511850     
   1576.6749333333332       0.97011160317521394     
   1577.0748000000001       0.96975415278130805     
   1577.4746666666667       0.96939683409485378     
   1577.8745333333334       0.96903964706732126     
   1578.2744000000000       0.96868259165019976     
   1578.6742666666667       0.96832566779499474     
   1579.0741333333333       0.96796887545323140     
   1579.4739999999999       0.96761221457645052     
   1579.8738666666666       0.96725568511621351     
   1580.2737333333334       0.96689928702409644     
   1580.6736000000001       0.96654302025169669     
   1581.0734666666667       0.96618688475062720     
   1581.4733333333334       0.96583088047251908     
   1581.8732000000000       0.96547500736902081     
   1582.2730666666666       0.96511926539180037     
   1582.6729333333333       0.96476365449254176     
   1583.0727999999999       0.96440817462294770     
   1583.4726666666666       0.96405282573473905     
   1583.8725333333334       0.96369760777965319     
   1584.2724000000001       0.96334252070944648     
   1584.6722666666667       0.96298756447589284     
   1585.0721333333333       0.96263273903078361     
   1585.4720000000000       0.96227804432592712     
   1585.8718666666666       0.96192348031315156     
   1586.2717333333333       0.96156904694430101     
   1586.6715999999999       0.96121474417123776     
   1587.0714666666668       0.96086057194584273     
   1587.4713333333334       0.96050653022001320     
   1587.8712000000000       0.96015261894566495     
   1588.2710666666667       0.95979883807473221     
   1588.6709333333333       0.95944518755916497     
   1589.0708000000000       0.95909166735093243     
   1589.4706666666666       0.95873827740202078     
   1589.8705333333332       0.95838501766443407     
   1590.2704000000001       0.95803188809019557     
   1590.6702666666667       0.95767888863134343     
   1591.0701333333334       0.95732601923993554     
   1591.4700000000000       0.95697327986804681     
   1591.8698666666667       0.95662067046776855     
   1592.2697333333333       0.95626819099121263     
   1592.6695999999999       0.95591584139050623     
   1593.0694666666666       0.95556362161779429     
   1593.4693333333332       0.95521153162524086     
   1593.8692000000001       0.95485957136502531     
   1594.2690666666667       0.95450774078934786     
   1594.6689333333334       0.95415603985042341     
   1595.0688000000000       0.95380446850048550     
   1595.4686666666666       0.95345302669178555     
   1595.8685333333333       0.95310171437659252     
   1596.2683999999999       0.95275053150719158     
   1596.6682666666666       0.95239947803588854     
   1597.0681333333334       0.95204855391500298     
   1597.4680000000001       0.95169775909687582     
   1597.8678666666667       0.95134709353386293     
   1598.2677333333334       0.95099655717833831     
   1598.6676000000000       0.95064614998269326     
   1599.0674666666666       0.95029587189933828     
   1599.4673333333333       0.94994572288069912     
   1599.8671999999999       0.94959570287922057     
   1600.2670666666668       0.94924581184736445     
   1600.6669333333334       0.94889604973761066     
   1601.0668000000001       0.94854641650245541     
   1601.4666666666667       0.94819691209441315     
   1601.8665333333333       0.94784753646601683     
   1602.2664000000000       0.94749828956981352     
   1602.6662666666666       0.94714917135837240     
   1603.0661333333333       0.94680018178427627     
   1603.4659999999999       0.94645132080012884     
   1603.8658666666668       0.94610258835854744     
   1604.2657333333334       0.94575398441216985     
   1604.6656000000000       0.94540550891364994     
   1605.0654666666667       0.94505716181565902     
   1605.4653333333333       0.94470894307088660     
   1605.8652000000000       0.94436085263203984     
   1606.2650666666666       0.94401289045184167     
   1606.6649333333332       0.94366505648303323     
   1607.0648000000001       0.94331735067837497     
   1607.4646666666667       0.94296977299064111     
   1607.8645333333334       0.94262232337262608     
   1608.2644000000000       0.94227500177714119     
   1608.6642666666667       0.94192780815701482     
   1609.0641333333333       0.94158074246509116     
   1609.4639999999999       0.94123380465423545     
   1609.8638666666666       0.94088699467732684     
   1610.2637333333332       0.94054031248726355     
   1610.6636000000001       0.94019375803696059     
   1611.0634666666667       0.93984733127935061     
   1611.4633333333334       0.93950103216738423     
   1611.8632000000000       0.93915486065402798     
   1612.2630666666666       0.93880881669226612     
   1612.6629333333333       0.93846290023510126     
   1613.0627999999999       0.93811711123555219     
   1613.4626666666666       0.93777144964665538     
   1613.8625333333334       0.93742591542146447     
   1614.2624000000001       0.93708050851305114     
   1614.6622666666667       0.93673522887450344     
   1615.0621333333333       0.93639007645892713     
   1615.4620000000000       0.93604505121944581     
   1615.8618666666666       0.93570015310919841     
   1616.2617333333333       0.93535538208134261     
   1616.6615999999999       0.93501073808905466     
   1617.0614666666668       0.93466622108552500     
   1617.4613333333334       0.93432183102396393     
   1617.8612000000001       0.93397756785759722     
   1618.2610666666667       0.93363343153966927     
   1618.6609333333333       0.93328942202343990     
   1619.0608000000000       0.93294553926218904     
   1619.4606666666666       0.93260178320921061     
   1619.8605333333333       0.93225815381781729     
   1620.2603999999999       0.93191465104134075     
   1620.6602666666668       0.93157127483312507     
   1621.0601333333334       0.93122802514653702     
   1621.4600000000000       0.93088490193495688     
   1621.8598666666667       0.93054190515178337     
   1622.2597333333333       0.93019903475043231     
   1622.6596000000000       0.92985629068433595     
   1623.0594666666666       0.92951367290694498     
   1623.4593333333332       0.92917118137172661     
   1623.8592000000001       0.92882881603216494     
   1624.2590666666667       0.92848657684176161     
   1624.6589333333334       0.92814446375403548     
   1625.0588000000000       0.92780247672252225     
   1625.4586666666667       0.92746061570077443     
   1625.8585333333333       0.92711888064236225     
   1626.2583999999999       0.92677727150087286     
   1626.6582666666666       0.92643578822990991     
   1627.0581333333334       0.92609443078309539     
   1627.4580000000001       0.92575319911406762     
   1627.8578666666667       0.92541209317648188     
   1628.2577333333334       0.92507111292401045     
   1628.6576000000000       0.92473025831034339     
   1629.0574666666666       0.92438952928918749     
   1629.4573333333333       0.92404892581426612     
   1629.8571999999999       0.92370844783931982     
   1630.2570666666666       0.92336809531810715     
   1630.6569333333334       0.92302786820440175     
   1631.0568000000001       0.92268776645199690     
   1631.4566666666667       0.92234779001470113     
   1631.8565333333333       0.92200793884634014     
   1632.2564000000000       0.92166821290075707     
   1632.6562666666666       0.92132861213181150     
   1633.0561333333333       0.92098913649338143     
   1633.4559999999999       0.92064978593935920     
   1633.8558666666668       0.92031056042365655     
   1634.2557333333334       0.91997145990020179     
   1634.6556000000000       0.91963248432294042     
   1635.0554666666667       0.91929363364583239     
   1635.4553333333333       0.91895490782285805     
   1635.8552000000000       0.91861630680801221     
   1636.2550666666666       0.91827783055530898     
   1636.6549333333332       0.91793947901877693     
   1637.0547999999999       0.91760125215246235     
   1637.4546666666668       0.91726314991043023     
   1637.8545333333334       0.91692517224676007     
   1638.2544000000000       0.91658731911554947     
   1638.6542666666667       0.91624959047091281     
   1639.0541333333333       0.91591198626698100     
   1639.4540000000000       0.91557450645790295     
   1639.8538666666666       0.91523715099784331     
   1640.2537333333332       0.91489991984098307     
   1640.6536000000001       0.91456281294152242     
   1641.0534666666667       0.91422583025367654     
   1641.4533333333334       0.91388897173167782     
   1641.8532000000000       0.91355223732977531     
   1642.2530666666667       0.91321562700223646     
   1642.6529333333333       0.91287914070334264     
   1643.0527999999999       0.91254277838739550     
   1643.4526666666666       0.91220654000871082     
   1643.8525333333334       0.91187042552162323     
   1644.2524000000001       0.91153443488048214     
   1644.6522666666667       0.91119856803965482     
   1645.0521333333334       0.91086282495352600     
   1645.4520000000000       0.91052720557649625     
   1645.8518666666666       0.91019170986298359     
   1646.2517333333333       0.90985633776742203     
   1646.6515999999999       0.90952108924426356     
   1647.0514666666666       0.90918596424797515     
   1647.4513333333334       0.90885096273304200     
   1647.8512000000001       0.90851608465396694     
   1648.2510666666667       0.90818132996526724     
   1648.6509333333333       0.90784669862147793     
   1649.0508000000000       0.90751219057715149     
   1649.4506666666666       0.90717780578685614     
   1649.8505333333333       0.90684354420517743     
   1650.2503999999999       0.90650940578671735     
   1650.6502666666668       0.90617539048609475     
   1651.0501333333334       0.90584149825794513     
   1651.4500000000000       0.90550772905692112     
   1651.8498666666667       0.90517408283769152     
   1652.2497333333333       0.90484055955494214     
   1652.6496000000000       0.90450715916337521     
   1653.0494666666666       0.90417388161771006     
   1653.4493333333332       0.90384072687268158     
   1653.8492000000001       0.90350769488304261     
   1654.2490666666667       0.90317478560356279     
   1654.6489333333334       0.90284199898902817     
   1655.0488000000000       0.90250933499423980     
   1655.4486666666667       0.90217679357401792     
   1655.8485333333333       0.90184437468319767     
   1656.2483999999999       0.90151207827663182     
   1656.6482666666666       0.90117990430918926     
   1657.0481333333332       0.90084785273575563     
   1657.4480000000001       0.90051592351123344     
   1657.8478666666667       0.90018411659054065     
   1658.2477333333334       0.89985243192861353     
   1658.6476000000000       0.89952086948040466     
   1659.0474666666667       0.89918942920088174     
   1659.4473333333333       0.89885811104503022     
   1659.8471999999999       0.89852691496785231     
   1660.2470666666666       0.89819584092436655     
   1660.6469333333334       0.89786488886960725     
   1661.0468000000001       0.89753405875862702     
   1661.4466666666667       0.89720335054649403     
   1661.8465333333334       0.89687276418829165     
   1662.2464000000000       0.89654229963912213     
   1662.6462666666666       0.89621195685410315     
   1663.0461333333333       0.89588173578836905     
   1663.4459999999999       0.89555163639707103     
   1663.8458666666668       0.89522165863537562     
   1664.2457333333334       0.89489180245846778     
   1664.6456000000001       0.89456206782154757     
   1665.0454666666667       0.89423245467983170     
   1665.4453333333333       0.89390296298855310     
   1665.8452000000000       0.89357359270296333     
   1666.2450666666666       0.89324434377832707     
   1666.6449333333333       0.89291521616992742     
   1667.0447999999999       0.89258620983306547     
   1667.4446666666668       0.89225732472305530     
   1667.8445333333334       0.89192856079523009     
   1668.2444000000000       0.89159991800493799     
   1668.6442666666667       0.89127139630754582     
   1669.0441333333333       0.89094299565843260     
   1669.4440000000000       0.89061471601299802     
   1669.8438666666666       0.89028655732665762     
   1670.2437333333332       0.88995851955484062     
   1670.6436000000001       0.88963060265299521     
   1671.0434666666667       0.88930280657658456     
   1671.4433333333334       0.88897513128108985     
   1671.8432000000000       0.88864757672200700     
   1672.2430666666667       0.88832014285484939     
   1672.6429333333333       0.88799282963514736     
   1673.0427999999999       0.88766563701844481     
   1673.4426666666666       0.88733856496030439     
   1673.8425333333332       0.88701161341630641     
   1674.2424000000001       0.88668478234204318     
   1674.6422666666667       0.88635807169312775     
   1675.0421333333334       0.88603148142518795     
   1675.4420000000000       0.88570501149386649     
   1675.8418666666666       0.88537866185482372     
   1676.2417333333333       0.88505243246373810     
   1676.6415999999999       0.88472632327630141     
   1677.0414666666666       0.88440033424822284     
   1677.4413333333334       0.88407446533522815     
   1677.8412000000001       0.88374871649305975     
   1678.2410666666667       0.88342308767747535     
   1678.6409333333334       0.88309757884424955     
   1679.0408000000000       0.88277218994917361     
   1679.4406666666666       0.88244692094805544     
   1679.8405333333333       0.88212177179671603     
   1680.2403999999999       0.88179674245099748     
   1680.6402666666668       0.88147183286675457     
   1681.0401333333334       0.88114704299986024     
   1681.4400000000001       0.88082237280620257     
   1681.8398666666667       0.88049782224168649     
   1682.2397333333333       0.88017339126223304     
   1682.6396000000000       0.87984907982377925     
   1683.0394666666666       0.87952488788227945     
   1683.4393333333333       0.87920081539370232     
   1683.8391999999999       0.87887686231403372     
   1684.2390666666668       0.87855302859927609     
   1684.6389333333334       0.87822931420544903     
   1685.0388000000000       0.87790571908858572     
   1685.4386666666667       0.87758224320473688     
   1685.8385333333333       0.87725888650997041     
   1686.2384000000000       0.87693564896036880     
   1686.6382666666666       0.87661253051203147     
   1687.0381333333332       0.87628953112107422     
   1687.4380000000001       0.87596665074362867     
   1687.8378666666667       0.87564388933584225     
   1688.2377333333334       0.87532124685388024     
   1688.6376000000000       0.87499872325392136     
   1689.0374666666667       0.87467631849216221     
   1689.4373333333333       0.87435403252481558     
   1689.8371999999999       0.87403186530810983     
   1690.2370666666666       0.87370981679828996     
   1690.6369333333334       0.87338788695161607     
   1691.0368000000001       0.87306607572436612     
   1691.4366666666667       0.87274438307283331     
   1691.8365333333334       0.87242280895332536     
   1692.2364000000000       0.87210135332216898     
   1692.6362666666666       0.87178001613570444     
   1693.0361333333333       0.87145879735029042     
   1693.4359999999999       0.87113769692229870     
   1693.8358666666666       0.87081671480812040     
   1694.2357333333334       0.87049585096416060     
   1694.6356000000001       0.87017510534684128     
   1695.0354666666667       0.86985447791260018     
   1695.4353333333333       0.86953396861789101     
   1695.8352000000000       0.86921357741918392     
   1696.2350666666666       0.86889330427296418     
   1696.6349333333333       0.86857314913573413     
   1697.0347999999999       0.86825311196401234     
   1697.4346666666668       0.86793319271433145     
   1697.8345333333334       0.86761339134324245     
   1698.2344000000001       0.86729370780731174     
   1698.6342666666667       0.86697414206312073     
   1699.0341333333333       0.86665469406726747     
   1699.4340000000000       0.86633536377636577     
   1699.8338666666666       0.86601615114704633     
   1700.2337333333332       0.86569705613595427     
   1700.6335999999999       0.86537807869975236     
   1701.0334666666668       0.86505921879511816     
   1701.4333333333334       0.86474047637874596     
   1701.8332000000000       0.86442185140734451     
   1702.2330666666667       0.86410334383764109     
   1702.6329333333333       0.86378495362637664     
   1703.0328000000000       0.86346668073030863     
   1703.4326666666666       0.86314852510621187     
   1703.8325333333332       0.86283048671087392     
   1704.2324000000001       0.86251256550110178     
   1704.6322666666667       0.86219476143371665     
   1705.0321333333334       0.86187707446555550     
   1705.4320000000000       0.86155950455347186     
   1705.8318666666667       0.86124205165433421     
   1706.2317333333333       0.86092471572502871     
   1706.6315999999999       0.86060749672245485     
   1707.0314666666666       0.86029039460352985     
   1707.4313333333334       0.85997340932518629     
   1707.8312000000001       0.85965654084437337     
   1708.2310666666667       0.85933978911805464     
   1708.6309333333334       0.85902315410321095     
   1709.0308000000000       0.85870663575683825     
   1709.4306666666666       0.85839023403594861     
   1709.8305333333333       0.85807394889756894     
   1710.2303999999999       0.85775778029874283     
   1710.6302666666666       0.85744172819653097     
   1711.0301333333334       0.85712579254800747     
   1711.4300000000001       0.85680997331026354     
   1711.8298666666667       0.85649427044040727     
   1712.2297333333333       0.85617868389555940     
   1712.6296000000000       0.85586321363285933     
   1713.0294666666666       0.85554785960946211     
   1713.4293333333333       0.85523262178253634     
   1713.8291999999999       0.85491750010926870     
   1714.2290666666668       0.85460249454686021     
   1714.6289333333334       0.85428760505252943     
   1715.0288000000000       0.85397283158350834     
   1715.4286666666667       0.85365817409704658     
   1715.8285333333333       0.85334363255040779     
   1716.2284000000000       0.85302920690087347     
   1716.6282666666666       0.85271489710573922     
   1717.0281333333332       0.85240070312231686     
   1717.4280000000001       0.85208662490793408     
   1717.8278666666668       0.85177266241993443     
   1718.2277333333334       0.85145881561567649     
   1718.6276000000000       0.85114508445253612     
   1719.0274666666667       0.85083146888790240     
   1719.4273333333333       0.85051796887918230     
   1719.8271999999999       0.85020458438379753     
   1720.2270666666666       0.84989131535918527     
   1720.6269333333332       0.84957816176279866     
   1721.0268000000001       0.84926512355210682     
   1721.4266666666667       0.84895220068459554     
   1721.8265333333334       0.84863939311776337     
   1722.2264000000000       0.84832670080912664     
   1722.6262666666667       0.84801412371621776     
   1723.0261333333333       0.84770166179658235     
   1723.4259999999999       0.84738931500778514     
   1723.8258666666666       0.84707708330740272     
   1724.2257333333334       0.84676496665303058     
   1724.6256000000001       0.84645296500227774     
   1725.0254666666667       0.84614107831277008     
   1725.4253333333334       0.84582930654214794     
   1725.8252000000000       0.84551764964806897     
   1726.2250666666666       0.84520610758820347     
   1726.6249333333333       0.84489468032024129     
   1727.0247999999999       0.84458336780188459     
   1727.4246666666666       0.84427216999085264     
   1727.8245333333334       0.84396108684487947     
   1728.2244000000001       0.84365011832171621     
   1728.6242666666667       0.84333926437912732     
   1729.0241333333333       0.84302852497489578     
   1729.4240000000000       0.84271790006681613     
   1729.8238666666666       0.84240738961270301     
   1730.2237333333333       0.84209699357038192     
   1730.6235999999999       0.84178671189769849     
   1731.0234666666668       0.84147654455250975     
   1731.4233333333334       0.84116649149269174     
   1731.8232000000000       0.84085655267613391     
   1732.2230666666667       0.84054672806074149     
   1732.6229333333333       0.84023701760443514     
   1733.0228000000000       0.83992742126515252     
   1733.4226666666666       0.83961793900084558     
   1733.8225333333332       0.83930857076948073     
   1734.2224000000001       0.83899931652904181     
   1734.6222666666667       0.83869017623752717     
   1735.0221333333334       0.83838114985295098     
   1735.4220000000000       0.83807223733334213     
   1735.8218666666667       0.83776343863674607     
   1736.2217333333333       0.83745475372122291     
   1736.6215999999999       0.83714618254484863     
   1737.0214666666666       0.83683772506571419     
   1737.4213333333332       0.83652938124192677     
   1737.8212000000001       0.83622115103160743     
   1738.2210666666667       0.83591303439289533     
   1738.6209333333334       0.83560503128394292     
   1739.0208000000000       0.83529714166291757     
   1739.4206666666666       0.83498936548800440     
   1739.8205333333333       0.83468170271740227     
   1740.2203999999999       0.83437415330932541     
   1740.6202666666666       0.83406671722200432     
   1741.0201333333334       0.83375939441368419     
   1741.4200000000001       0.83345218484262595     
   1741.8198666666667       0.83314508846710611     
   1742.2197333333334       0.83283810524541568     
   1742.6196000000000       0.83253123513586147     
   1743.0194666666666       0.83222447809676692     
   1743.4193333333333       0.83191783408646747     
   1743.8191999999999       0.83161130306331899     
   1744.2190666666668       0.83130488498568789     
   1744.6189333333334       0.83099857981195824     
   1745.0188000000001       0.83069238750052887     
   1745.4186666666667       0.83038630800981483     
   1745.8185333333333       0.83008034129824559     
   1746.2184000000000       0.82977448732426562     
   1746.6182666666666       0.82946874604633591     
   1747.0181333333333       0.82916311742293158     
   1747.4179999999999       0.82885760141254361     
   1747.8178666666668       0.82855219797367785     
   1748.2177333333334       0.82824690706485660     
   1748.6176000000000       0.82794172864461602     
   1749.0174666666667       0.82763666267150926     
   1749.4173333333333       0.82733170910410214     
   1749.8172000000000       0.82702686790097779     
   1750.2170666666666       0.82672213902073477     
   1750.6169333333332       0.82641752242198419     
   1751.0168000000001       0.82611301806335724     
   1751.4166666666667       0.82580862590349524     
   1751.8165333333334       0.82550434590105870     
   1752.2164000000000       0.82520017801472068     
   1752.6162666666667       0.82489612220317010     
   1753.0161333333333       0.82459217842511245     
   1753.4159999999999       0.82428834663926698     
   1753.8158666666666       0.82398462680436957     
   1754.2157333333334       0.82368101887916834     
   1754.6156000000001       0.82337752282243026     
   1755.0154666666667       0.82307413859293543     
   1755.4153333333334       0.82277086614948014     
   1755.8152000000000       0.82246770545087355     
   1756.2150666666666       0.82216465645594417     
   1756.6149333333333       0.82186171912353156     
   1757.0147999999999       0.82155889341249311     
   1757.4146666666666       0.82125617928169969     
   1757.8145333333334       0.82095357669003843     
   1758.2144000000001       0.82065108559641087     
   1758.6142666666667       0.82034870595973453     
   1759.0141333333333       0.82004643773894070     
   1759.4140000000000       0.81974428089297802     
   1759.8138666666666       0.81944223538080840     
   1760.2137333333333       0.81914030116140868     
   1760.6135999999999       0.81883847819377253     
   1761.0134666666668       0.81853676643690687     
   1761.4133333333334       0.81823516584983491     
   1761.8132000000001       0.81793367639159487     
   1762.2130666666667       0.81763229802123971     
   1762.6129333333333       0.81733103069783763     
   1763.0128000000000       0.81702987438047159     
   1763.4126666666666       0.81672882902824018     
   1763.8125333333332       0.81642789460025678     
   1764.2123999999999       0.81612707105564963     
   1764.6122666666668       0.81582635835356276     
   1765.0121333333334       0.81552575645315362     
   1765.4120000000000       0.81522526531359707     
   1765.8118666666667       0.81492488489408088     
   1766.2117333333333       0.81462461515380946     
   1766.6116000000000       0.81432445605200110     
   1767.0114666666666       0.81402440754788996     
   1767.4113333333332       0.81372446960072431     
   1767.8112000000001       0.81342464216976784     
   1768.2110666666667       0.81312492521430002     
   1768.6109333333334       0.81282531869361407     
   1769.0108000000000       0.81252582256701977     
   1769.4106666666667       0.81222643679383943     
   1769.8105333333333       0.81192716133341258     
   1770.2103999999999       0.81162799614509318     
   1770.6102666666666       0.81132894118825005     
   1771.0101333333334       0.81102999642226559     
   1771.4100000000001       0.81073116180654081     
   1771.8098666666667       0.81043243730048686     
   1772.2097333333334       0.81013382286353464     
   1772.6096000000000       0.80983531845512635     
   1773.0094666666666       0.80953692403472066     
   1773.4093333333333       0.80923863956179098     
   1773.8091999999999       0.80894046499582606     
   1774.2090666666666       0.80864240029632906     
   1774.6089333333334       0.80834444542281692     
   1775.0088000000001       0.80804660033482456     
   1775.4086666666667       0.80774886499189980     
   1775.8085333333333       0.80745123935360430     
   1776.2084000000000       0.80715372337951696     
   1776.6082666666666       0.80685631702923000     
   1777.0081333333333       0.80655902026235193     
   1777.4079999999999       0.80626183303850407     
   1777.8078666666668       0.80596475531732414     
   1778.2077333333334       0.80566778705846509     
   1778.6076000000000       0.80537092822159395     
   1779.0074666666667       0.80507417876639153     
   1779.4073333333333       0.80477753865255630     
   1779.8072000000000       0.80448100783979792     
   1780.2070666666666       0.80418458628784473     
   1780.6069333333332       0.80388827395643758     
   1781.0068000000001       0.80359207080533235     
   1781.4066666666668       0.80329597679430065     
   1781.8065333333334       0.80299999188312721     
   1782.2064000000000       0.80270411603161440     
   1782.6062666666667       0.80240834919957627     
   1783.0061333333333       0.80211269134684393     
   1783.4059999999999       0.80181714243326163     
   1783.8058666666666       0.80152170241869047     
   1784.2057333333332       0.80122637126300389     
   1784.6056000000001       0.80093114892609185     
   1785.0054666666667       0.80063603536785899     
   1785.4053333333334       0.80034103054822447     
   1785.8052000000000       0.80004613442712103     
   1786.2050666666667       0.79975134696449801     
   1786.6049333333333       0.79945666812031835     
   1787.0047999999999       0.79916209785456027     
   1787.4046666666666       0.79886763612721667     
   1787.8045333333334       0.79857328289829521     
   1788.2044000000001       0.79827903812781775     
   1788.6042666666667       0.79798490177582160     
   1789.0041333333334       0.79769087380235870     
   1789.4040000000000       0.79739695416749501     
   1789.8038666666666       0.79710314283131156     
   1790.2037333333333       0.79680943975390484     
   1790.6035999999999       0.79651584489538552     
   1791.0034666666666       0.79622235821587817     
   1791.4033333333334       0.79592897967552334     
   1791.8032000000001       0.79563570923447535     
   1792.2030666666667       0.79534254685290406     
   1792.6029333333333       0.79504949249099222     
   1793.0028000000000       0.79475654610894031     
   1793.4026666666666       0.79446370766696028     
   1793.8025333333333       0.79417097712528106     
   1794.2023999999999       0.79387835444414478     
   1794.6022666666668       0.79358583958380879     
   1795.0021333333334       0.79329343250454509     
   1795.4020000000000       0.79300113316664067     
   1795.8018666666667       0.79270894153039606     
   1796.2017333333333       0.79241685755612745     
   1796.6016000000000       0.79212488120416602     
   1797.0014666666666       0.79183301243485560     
   1797.4013333333332       0.79154125120855667     
   1797.8012000000001       0.79124959748564339     
   1798.2010666666667       0.79095805122650509     
   1798.6009333333334       0.79066661239154468     
   1799.0008000000000       0.79037528094118004     
   1799.4006666666667       0.79008405683584471     
   1799.8005333333333       0.78979294003598555     
   1800.2003999999999       0.78950193050206374     
   1800.6002666666666       0.78921102819455724     
   1801.0001333333332       0.78892023307395553     
   1801.4000000000001       0.78862954510076488     
   1801.7998666666667       0.78833896423550498     
   1802.1997333333334       0.78804849043871084     
   1802.5996000000000       0.78775812367093179     
   1802.9994666666666       0.78746786389273105     
   1803.3993333333333       0.78717771106468670     
   1803.7991999999999       0.78688766514739217     
   1804.1990666666666       0.78659772610145440     
   1804.5989333333334       0.78630789388749478     
   1804.9988000000001       0.78601816846615047     
   1805.3986666666667       0.78572854979807261     
   1805.7985333333334       0.78543903784392410     
   1806.1984000000000       0.78514963256438719     
   1806.5982666666666       0.78486033392015542     
   1806.9981333333333       0.78457114187193744     
   1807.3979999999999       0.78428205638045678     
   1807.7978666666668       0.78399307740645052     
   1808.1977333333334       0.78370420491067172     
   1808.5976000000001       0.78341543885388609     
   1808.9974666666667       0.78312677919687546     
   1809.3973333333333       0.78283822590043595     
   1809.7972000000000       0.78254977892537558     
   1810.1970666666666       0.78226143823252037     
   1810.5969333333333       0.78197320378270918     
   1810.9967999999999       0.78168507553679500     
   1811.3966666666668       0.78139705345564503     
   1811.7965333333334       0.78110913750014210     
   1812.1964000000000       0.78082132763118250     
   1812.5962666666667       0.78053362380967761     
   1812.9961333333333       0.78024602599655224     
   1813.3960000000000       0.77995853415274685     
   1813.7958666666666       0.77967114823921491     
   1814.1957333333332       0.77938386821692496     
   1814.5956000000001       0.77909669404686011     
   1814.9954666666667       0.77880962569001799     
   1815.3953333333334       0.77852266310740970     
   1815.7952000000000       0.77823580626006250     
   1816.1950666666667       0.77794905510901557     
   1816.5949333333333       0.77766240961532418     
   1816.9947999999999       0.77737586974005679     
   1817.3946666666666       0.77708943544429765     
   1817.7945333333332       0.77680310668914432     
   1818.1944000000001       0.77651688343570835     
   1818.5942666666667       0.77623076564511773     
   1818.9941333333334       0.77594475327851176     
   1819.3940000000000       0.77565884629704618     
   1819.7938666666666       0.77537304466189005     
   1820.1937333333333       0.77508734833422721     
   1820.5935999999999       0.77480175727525602     
   1820.9934666666666       0.77451627144618806     
   1821.3933333333334       0.77423089080825103     
   1821.7932000000001       0.77394561532268524     
   1822.1930666666667       0.77366044495074526     
   1822.5929333333333       0.77337537965370184     
   1822.9928000000000       0.77309041939283774     
   1823.3926666666666       0.77280556412945167     
   1823.7925333333333       0.77252081382485460     
   1824.1923999999999       0.77223616844037490     
   1824.5922666666668       0.77195162793735128     
   1824.9921333333334       0.77166719227714031     
   1825.3920000000001       0.77138286142111068     
   1825.7918666666667       0.77109863533064571     
   1826.1917333333333       0.77081451396714318     
   1826.5916000000000       0.77053049729201550     
   1826.9914666666666       0.77024658526668821     
   1827.3913333333333       0.76996277785260214     
   1827.7911999999999       0.76967907501121147     
   1828.1910666666668       0.76939547670398545     
   1828.5909333333334       0.76911198289240612     
   1828.9908000000000       0.76882859353797095     
   1829.3906666666667       0.76854530860219261     
   1829.7905333333333       0.76826212804659555     
   1830.1904000000000       0.76797905183271897     
   1830.5902666666666       0.76769607992211708     
   1830.9901333333332       0.76741321227635861     
   1831.3900000000001       0.76713044885702497     
   1831.7898666666667       0.76684778962571276     
   1832.1897333333334       0.76656523454403291     
   1832.5896000000000       0.76628278357360946     
   1832.9894666666667       0.76600043667608197     
   1833.3893333333333       0.76571819381310191     
   1833.7891999999999       0.76543605494633837     
   1834.1890666666666       0.76515402003747057     
   1834.5889333333334       0.76487208904819537     
   1834.9888000000001       0.76459026194022139     
   1835.3886666666667       0.76430853867527193     
   1835.7885333333334       0.76402691921508548     
   1836.1884000000000       0.76374540352141274     
   1836.5882666666666       0.76346399155602029     
   1836.9881333333333       0.76318268328068783     
   1837.3879999999999       0.76290147865720903     
   1837.7878666666666       0.76262037764739277     
   1838.1877333333334       0.76233938021305947     
   1838.5876000000001       0.76205848631604800     
   1838.9874666666667       0.76177769591820677     
   1839.3873333333333       0.76149700898139971     
   1839.7872000000000       0.76121642546750634     
   1840.1870666666666       0.76093594533841880     
   1840.5869333333333       0.76065556855604366     
   1840.9867999999999       0.76037529508230106     
   1841.3866666666668       0.76009512487912601     
   1841.7865333333334       0.75981505790846637     
   1842.1864000000000       0.75953509413228515     
   1842.5862666666667       0.75925523351255897     
   1842.9861333333333       0.75897547601127902     
   1843.3860000000000       0.75869582159044824     
   1843.7858666666666       0.75841627021208657     
   1844.1857333333332       0.75813682183822595     
   1844.5856000000001       0.75785747643091406     
   1844.9854666666668       0.75757823395221013     
   1845.3853333333334       0.75729909436418918     
   1845.7852000000000       0.75702005762894076     
   1846.1850666666667       0.75674112370856605     
   1846.5849333333333       0.75646229256518138     
   1846.9848000000000       0.75618356416091825     
   1847.3846666666666       0.75590493845792073     
   1847.7845333333332       0.75562641541834696     
   1848.1844000000001       0.75534799500436822     
   1848.5842666666667       0.75506967717817297     
   1848.9841333333334       0.75479146190195912     
   1849.3840000000000       0.75451334913794244     
   1849.7838666666667       0.75423533884834959     
   1850.1837333333333       0.75395743099542356     
   1850.5835999999999       0.75367962554141898     
   1850.9834666666666       0.75340192244860682     
   1851.3833333333334       0.75312432167926968     
   1851.7832000000001       0.75284682319570573     
   1852.1830666666667       0.75256942696022677     
   1852.5829333333334       0.75229213293515729     
   1852.9828000000000       0.75201494108283629     
   1853.3826666666666       0.75173785136561733     
   1853.7825333333333       0.75146086374586774     
   1854.1823999999999       0.75118397818596738     
   1854.5822666666666       0.75090719464831168     
   1854.9821333333334       0.75063051309530826     
   1855.3820000000001       0.75035393348938095     
   1855.7818666666667       0.75007745579296492     
   1856.1817333333333       0.74980107996851042     
   1856.5816000000000       0.74952480597848103     
   1856.9814666666666       0.74924863378535500     
   1857.3813333333333       0.74897256335162343     
   1857.7811999999999       0.74869659463979277     
   1858.1810666666668       0.74842072761238032     
   1858.5809333333334       0.74814496223192073     
   1858.9808000000000       0.74786929846096017     
   1859.3806666666667       0.74759373626205927     
   1859.7805333333333       0.74731827559779251     
   1860.1804000000000       0.74704291643074727     
   1860.5802666666666       0.74676765872352702     
   1860.9801333333332       0.74649250243874643     
   1861.3800000000001       0.74621744753903529     
   1861.7798666666667       0.74594249398703683     
   1862.1797333333334       0.74566764174540845     
   1862.5796000000000       0.74539289077682080     
   1862.9794666666667       0.74511824104395807     
   1863.3793333333333       0.74484369250951898     
   1863.7791999999999       0.74456924513621570     
   1864.1790666666666       0.74429489888677347     
   1864.5789333333332       0.74402065372393289     
   1864.9788000000001       0.74374650961044542     
   1865.3786666666667       0.74347246650907994     
   1865.7785333333334       0.74319852438261635     
   1866.1784000000000       0.74292468319384897     
   1866.5782666666667       0.74265094290558609     
   1866.9781333333333       0.74237730348064968     
   1867.3779999999999       0.74210376488187535     
   1867.7778666666666       0.74183032707211183     
   1868.1777333333334       0.74155699001422237     
   1868.5776000000001       0.74128375367108368     
   1868.9774666666667       0.74101061800558532     
   1869.3773333333334       0.74073758298063253     
   1869.7772000000000       0.74046464855914218     
   1870.1770666666666       0.74019181470404471     
   1870.5769333333333       0.73991908137828688     
   1870.9767999999999       0.73964644854482620     
   1871.3766666666668       0.73937391616663550     
   1871.7765333333334       0.73910148420669941     
   1872.1764000000001       0.73882915262801852     
   1872.5762666666667       0.73855692139360607     
   1872.9761333333333       0.73828479046648843     
   1873.3760000000000       0.73801275980970626     
   1873.7758666666666       0.73774082938631358     
   1874.1757333333333       0.73746899915937769     
   1874.5755999999999       0.73719726909198080     
   1874.9754666666668       0.73692563914721598     
   1875.3753333333334       0.73665410928819319     
   1875.7752000000000       0.73638267947803437     
   1876.1750666666667       0.73611134967987479     
   1876.5749333333333       0.73584011985686382     
   1876.9748000000000       0.73556898997216325     
   1877.3746666666666       0.73529795998895175     
   1877.7745333333332       0.73502702987041713     
   1878.1744000000001       0.73475619957976357     
   1878.5742666666667       0.73448546908020806     
   1878.9741333333334       0.73421483833498169     
   1879.3740000000000       0.73394430730732874     
   1879.7738666666667       0.73367387596050571     
   1880.1737333333333       0.73340354425778531     
   1880.5735999999999       0.73313331216245103     
   1880.9734666666666       0.73286317963780179     
   1881.3733333333332       0.73259314664714992     
   1881.7732000000001       0.73232321315381965     
   1882.1730666666667       0.73205337912115054     
   1882.5729333333334       0.73178364451249500     
   1882.9728000000000       0.73151400929121868     
   1883.3726666666666       0.73124447342070154     
   1883.7725333333333       0.73097503686433485     
   1884.1723999999999       0.73070569958552700     
   1884.5722666666666       0.73043646154769604     
   1884.9721333333334       0.73016732271427698     
   1885.3720000000001       0.72989828304871496     
   1885.7718666666667       0.72962934251447153     
   1886.1717333333333       0.72936050107501971     
   1886.5716000000000       0.72909175869384746     
   1886.9714666666666       0.72882311533445443     
   1887.3713333333333       0.72855457096035448     
   1887.7711999999999       0.72828612553507632     
   1888.1710666666668       0.72801777902216003     
   1888.5709333333334       0.72774953138516008     
   1888.9708000000001       0.72748138258764494     
   1889.3706666666667       0.72721333259319576     
   1889.7705333333333       0.72694538136540654     
   1890.1704000000000       0.72667752886788572     
   1890.5702666666666       0.72640977506425453     
   1890.9701333333333       0.72614211991814803     
   1891.3699999999999       0.72587456339321543     
   1891.7698666666668       0.72560710545311691     
   1892.1697333333334       0.72533974606152840     
   1892.5696000000000       0.72507248518213852     
   1892.9694666666667       0.72480532277864784     
   1893.3693333333333       0.72453825881477363     
   1893.7692000000000       0.72427129325424322     
   1894.1690666666666       0.72400442606079829     
   1894.5689333333332       0.72373765719819461     
   1894.9688000000001       0.72347098663020071     
   1895.3686666666667       0.72320441432059912     
   1895.7685333333334       0.72293794023318392     
   1896.1684000000000       0.72267156433176605     
   1896.5682666666667       0.72240528658016490     
   1896.9681333333333       0.72213910694221806     
   1897.3679999999999       0.72187302538177311     
   1897.7678666666666       0.72160704186269231     
   1898.1677333333334       0.72134115634885010     
   1898.5676000000001       0.72107536880413658     
   1898.9674666666667       0.72080967919245309     
   1899.3673333333334       0.72054408747771459     
   1899.7672000000000       0.72027859362384994     
   1900.1670666666666       0.72001319759480142     
   1900.5669333333333       0.71974789935452299     
   1900.9667999999999       0.71948269886698379     
   1901.3666666666666       0.71921759609616509     
   1901.7665333333334       0.71895259100606212     
   1902.1664000000001       0.71868768356068402     
   1902.5662666666667       0.71842287372405023     
   1902.9661333333333       0.71815816146019751     
   1903.3660000000000       0.71789354673317285     
   1903.7658666666666       0.71762902950703711     
   1904.1657333333333       0.71736460974586524     
   1904.5655999999999       0.71710028741374565     
   1904.9654666666668       0.71683606247477749     
   1905.3653333333334       0.71657193489307658     
   1905.7652000000000       0.71630790463276961     
   1906.1650666666667       0.71604397165799760     
   1906.5649333333333       0.71578013593291390     
   1906.9648000000000       0.71551639742168593     
   1907.3646666666666       0.71525275608849359     
   1907.7645333333332       0.71498921189753029     
   1908.1643999999999       0.71472576481300298     
   1908.5642666666668       0.71446241479913108     
   1908.9641333333334       0.71419916182014831     
   1909.3640000000000       0.71393600584030015     
   1909.7638666666667       0.71367294682384608     
   1910.1637333333333       0.71340998473505857     
   1910.5636000000000       0.71314711953822341     
   1910.9634666666666       0.71288435119763971     
   1911.3633333333332       0.71262167967761947     
   1911.7632000000001       0.71235910494248744     
   1912.1630666666667       0.71209662695658149     
   1912.5629333333334       0.71183424568425457     
   1912.9628000000000       0.71157196108986964     
   1913.3626666666667       0.71130977313780541     
   1913.7625333333333       0.71104768179245204     
   1914.1623999999999       0.71078568701821410     
   1914.5622666666666       0.71052378877950806     
   1914.9621333333334       0.71026198704076493     
   1915.3620000000001       0.71000028176642704     
   1915.7618666666667       0.70973867292095116     
   1916.1617333333334       0.70947716046880693     
   1916.5616000000000       0.70921574437447710     
   1916.9614666666666       0.70895442460245650     
   1917.3613333333333       0.70869320111725465     
   1917.7611999999999       0.70843207388339269     
   1918.1610666666666       0.70817104286540611     
   1918.5609333333334       0.70791010802784338     
   1918.9608000000001       0.70764926933526384     
   1919.3606666666667       0.70738852675224273     
   1919.7605333333333       0.70712788024336737     
   1920.1604000000000       0.70686732977323685     
   1920.5602666666666       0.70660687530646549     
   1920.9601333333333       0.70634651680767946     
   1921.3599999999999       0.70608625424151683     
   1921.7598666666668       0.70582608757263121     
   1922.1597333333334       0.70556601676568742     
   1922.5596000000000       0.70530604178536460     
   1922.9594666666667       0.70504616259635289     
   1923.3593333333333       0.70478637916335785     
   1923.7592000000000       0.70452669145109570     
   1924.1590666666666       0.70426709942429733     
   1924.5589333333332       0.70400760304770671     
   1924.9588000000001       0.70374820228607948     
   1925.3586666666667       0.70348889710418527     
   1925.7585333333334       0.70322968746680692     
   1926.1584000000000       0.70297057333873869     
   1926.5582666666667       0.70271155468478974     
   1926.9581333333333       0.70245263146978132     
   1927.3579999999999       0.70219380365854689     
   1927.7578666666666       0.70193507121593457     
   1928.1577333333332       0.70167643410680380     
   1928.5576000000001       0.70141789229602736     
   1928.9574666666667       0.70115944574849243     
   1929.3573333333334       0.70090109442909732     
   1929.7572000000000       0.70064283830275431     
   1930.1570666666667       0.70038467733438747     
   1930.5569333333333       0.70012661148893574     
   1930.9567999999999       0.69986864073134869     
   1931.3566666666666       0.69961076502658925     
   1931.7565333333334       0.69935298433963589     
   1932.1564000000001       0.69909529863547681     
   1932.5562666666667       0.69883770787911481     
   1932.9561333333334       0.69858021203556486     
   1933.3560000000000       0.69832281106985494     
   1933.7558666666666       0.69806550494702579     
   1934.1557333333333       0.69780829363213193     
   1934.5555999999999       0.69755117709023950     
   1934.9554666666668       0.69729415528642824     
   1935.3553333333334       0.69703722818579061     
   1935.7552000000001       0.69678039575343220     
   1936.1550666666667       0.69652365795447135     
   1936.5549333333333       0.69626701475403829     
   1936.9548000000000       0.69601046611727768     
   1937.3546666666666       0.69575401200934617     
   1937.7545333333333       0.69549765239541272     
   1938.1543999999999       0.69524138724066020     
   1938.5542666666668       0.69498521651028311     
   1938.9541333333334       0.69472914016949106     
   1939.3540000000000       0.69447315818350397     
   1939.7538666666667       0.69421727051755544     
   1940.1537333333333       0.69396147713689227     
   1940.5536000000000       0.69370577800677324     
   1940.9534666666666       0.69345017309247170     
   1941.3533333333332       0.69319466235927085     
   1941.7532000000001       0.69293924577246946     
   1942.1530666666667       0.69268392329737816     
   1942.5529333333334       0.69242869489931946     
   1942.9528000000000       0.69217356054362966     
   1943.3526666666667       0.69191852019565780     
   1943.7525333333333       0.69166357382076593     
   1944.1523999999999       0.69140872138432696     
   1944.5522666666666       0.69115396285172881     
   1944.9521333333332       0.69089929818837226     
   1945.3520000000001       0.69064472735966853     
   1945.7518666666667       0.69039025033104306     
   1946.1517333333334       0.69013586706793484     
   1946.5516000000000       0.68988157753579449     
   1946.9514666666666       0.68962738170008420     
   1947.3513333333333       0.68937327952628236     
   1947.7511999999999       0.68911927097987646     
   1948.1510666666666       0.68886535602636867     
   1948.5509333333334       0.68861153463127334     
   1948.9508000000001       0.68835780676011749     
   1949.3506666666667       0.68810417237844190     
   1949.7505333333334       0.68785063145179781     
   1950.1504000000000       0.68759718394575065     
   1950.5502666666666       0.68734382982587916     
   1950.9501333333333       0.68709056905777377     
   1951.3499999999999       0.68683740160703699     
   1951.7498666666668       0.68658432743928466     
   1952.1497333333334       0.68633134652014682     
   1952.5496000000001       0.68607845881526397     
   1952.9494666666667       0.68582566429028868     
   1953.3493333333333       0.68557296291089009     
   1953.7492000000000       0.68532035464274521     
   1954.1490666666666       0.68506783945154792     
   1954.5489333333333       0.68481541730300100     
   1954.9487999999999       0.68456308816282285     
   1955.3486666666668       0.68431085199674246     
   1955.7485333333334       0.68405870877050268     
   1956.1484000000000       0.68380665844985800     
   1956.5482666666667       0.68355470100057736     
   1956.9481333333333       0.68330283638843992     
   1957.3480000000000       0.68305106457923848     
   1957.7478666666666       0.68279938553877995     
   1958.1477333333332       0.68254779923288100     
   1958.5476000000001       0.68229630562737209     
   1958.9474666666667       0.68204490468809797     
   1959.3473333333334       0.68179359638091330     
   1959.7472000000000       0.68154238067168704     
   1960.1470666666667       0.68129125752629993     
   1960.5469333333333       0.68104022691064570     
   1960.9467999999999       0.68078928879063105     
   1961.3466666666666       0.68053844313217415     
   1961.7465333333334       0.68028768990120581     
   1962.1464000000001       0.68003702906367058     
   1962.5462666666667       0.67978646058552528     
   1962.9461333333334       0.67953598443273733     
   1963.3460000000000       0.67928560057128928     
   1963.7458666666666       0.67903530896717545     
   1964.1457333333333       0.67878510958640192     
   1964.5455999999999       0.67853500239498676     
   1964.9454666666666       0.67828498735896348     
   1965.3453333333334       0.67803506444437411     
   1965.7452000000001       0.67778523361727705     
   1966.1450666666667       0.67753549484374098     
   1966.5449333333333       0.67728584808984682     
   1966.9448000000000       0.67703629332168946     
   1967.3446666666666       0.67678683050537447     
   1967.7445333333333       0.67653745960702183     
   1968.1443999999999       0.67628818059276352     
   1968.5442666666668       0.67603899342874196     
   1968.9441333333334       0.67578989808111567     
   1969.3440000000001       0.67554089451605237     
   1969.7438666666667       0.67529198269973367     
   1970.1437333333333       0.67504316259835417     
   1970.5436000000000       0.67479443417811913     
   1970.9434666666666       0.67454579740524845     
   1971.3433333333332       0.67429725224597292     
   1971.7431999999999       0.67404879866653622     
   1972.1430666666668       0.67380043663319400     
   1972.5429333333334       0.67355216611221658     
   1972.9428000000000       0.67330398706988270     
   1973.3426666666667       0.67305589947248801     
   1973.7425333333333       0.67280790328633688     
   1974.1424000000000       0.67255999847774783     
   1974.5422666666666       0.67231218501305190     
   1974.9421333333332       0.67206446285859311     
   1975.3420000000001       0.67181683198072473     
   1975.7418666666667       0.67156929234581675     
   1976.1417333333334       0.67132184392024818     
   1976.5416000000000       0.67107448667041236     
   1976.9414666666667       0.67082722056271327     
   1977.3413333333333       0.67058004556357009     
   1977.7411999999999       0.67033296163941147     
   1978.1410666666666       0.67008596875668014     
   1978.5409333333334       0.66983906688182993     
   1978.9408000000001       0.66959225598132877     
   1979.3406666666667       0.66934553602165447     
   1979.7405333333334       0.66909890696930030     
   1980.1404000000000       0.66885236879076959     
   1980.5402666666666       0.66860592145257736     
   1980.9401333333333       0.66835956492125481     
   1981.3399999999999       0.66811329916334072     
   1981.7398666666666       0.66786712414538885     
   1982.1397333333334       0.66762103983396581     
   1982.5396000000001       0.66737504619564836     
   1982.9394666666667       0.66712914319702810     
   1983.3393333333333       0.66688333080470641     
   1983.7392000000000       0.66663760898529834     
   1984.1390666666666       0.66639197770543090     
   1984.5389333333333       0.66614643693174458     
   1984.9387999999999       0.66590098663089048     
   1985.3386666666668       0.66565562676953238     
   1985.7385333333334       0.66541035731434750     
   1986.1384000000000       0.66516517823202415     
   1986.5382666666667       0.66492008948926240     
   1986.9381333333333       0.66467509105277589     
   1987.3380000000000       0.66443018288929012     
   1987.7378666666666       0.66418536496554326     
   1988.1377333333332       0.66394063724828434     
   1988.5376000000001       0.66369599970427662     
   1988.9374666666668       0.66345145230029268     
   1989.3373333333334       0.66320699500312119     
   1989.7372000000000       0.66296262777956083     
   1990.1370666666667       0.66271835059642203     
   1990.5369333333333       0.66247416342052834     
   1990.9367999999999       0.66223006621871550     
   1991.3366666666666       0.66198605895783080     
   1991.7365333333332       0.66174214160473455     
   1992.1364000000001       0.66149831412630022     
   1992.5362666666667       0.66125457648941066     
   1992.9361333333334       0.66101092866096278     
   1993.3360000000000       0.66076737060786583     
   1993.7358666666667       0.66052390229704172     
   1994.1357333333333       0.66028052369542201     
   1994.5355999999999       0.66003723476995346     
   1994.9354666666666       0.65979403548759286     
   1995.3353333333334       0.65955092581530994     
   1995.7352000000001       0.65930790572008724     
   1996.1350666666667       0.65906497516891860     
   1996.5349333333334       0.65882213412881052     
   1996.9348000000000       0.65857938256678095     
   1997.3346666666666       0.65833672044986058     
   1997.7345333333333       0.65809414774509278     
   1998.1343999999999       0.65785166441953180     
   1998.5342666666666       0.65760927044024420     
   1998.9341333333334       0.65736696577430997     
   1999.3340000000001       0.65712475038882079     
   1999.7338666666667       0.65688262425087895     
   2000.1337333333333       0.65664058732760067     
   2000.5336000000000       0.65639863958611322     
   2000.9334666666666       0.65615678099355668     
   2001.3333333333333       0.65591501151708254     
   2001.7331999999999       0.65567333112385540     
   2002.1330666666668       0.65543173978105040     
   2002.5329333333334       0.65519023745585669     
   2002.9328000000000       0.65494882411547339     
   2003.3326666666667       0.65470749972711451     
   2003.7325333333333       0.65446626425800347     
   2004.1324000000000       0.65422511767537594     
   2004.5322666666666       0.65398405994648168     
   2004.9321333333332       0.65374309103858108     
   2005.3320000000001       0.65350221091894611     
   2005.7318666666667       0.65326141955486272     
   2006.1317333333334       0.65302071691362706     
   2006.5316000000000       0.65278010296254796     
   2006.9314666666667       0.65253957766894666     
   2007.3313333333333       0.65229914100015596     
   2007.7311999999999       0.65205879292352042     
   2008.1310666666666       0.65181853340639706     
   2008.5309333333332       0.65157836241615574     
   2008.9308000000001       0.65133827992017768     
   2009.3306666666667       0.65109828588585394     
   2009.7305333333334       0.65085838028059206     
   2010.1304000000000       0.65061856307180810     
   2010.5302666666666       0.65037883422693077     
   2010.9301333333333       0.65013919371340212     
   2011.3299999999999       0.64989964149867441     
   2011.7298666666666       0.64966017755021288     
   2012.1297333333334       0.64942080183549500     
   2012.5296000000001       0.64918151432201010     
   2012.9294666666667       0.64894231497725896     
   2013.3293333333334       0.64870320376875368     
   2013.7292000000000       0.64846418066402023     
   2014.1290666666666       0.64822524563059658     
   2014.5289333333333       0.64798639863602925     
   2014.9287999999999       0.64774763964788040     
   2015.3286666666668       0.64750896863372320     
   2015.7285333333334       0.64727038556114180     
   2016.1284000000001       0.64703189039773368     
   2016.5282666666667       0.64679348311110685     
   2016.9281333333333       0.64655516366888210     
   2017.3280000000000       0.64631693203869167     
   2017.7278666666666       0.64607878818818087     
   2018.1277333333333       0.64584073208500536     
   2018.5275999999999       0.64560276369683378     
   2018.9274666666668       0.64536488299134565     
   2019.3273333333334       0.64512708993623347     
   2019.7272000000000       0.64488938449920274     
   2020.1270666666667       0.64465176664796719     
   2020.5269333333333       0.64441423635025574     
   2020.9268000000000       0.64417679357380786     
   2021.3266666666666       0.64393943828637479     
   2021.7265333333332       0.64370217045572098     
   2022.1264000000001       0.64346499004962099     
   2022.5262666666667       0.64322789703586247     
   2022.9261333333334       0.64299089138224430     
   2023.3260000000000       0.64275397305657744     
   2023.7258666666667       0.64251714202668508     
   2024.1257333333333       0.64228039826040140     
   2024.5255999999999       0.64204374172557299     
   2024.9254666666666       0.64180717239005891     
   2025.3253333333334       0.64157069022172797     
   2025.7252000000001       0.64133429518846408     
   2026.1250666666667       0.64109798725815970     
   2026.5249333333334       0.64086176639872150     
   2026.9248000000000       0.64062563257806615     
   2027.3246666666666       0.64038958576412297     
   2027.7245333333333       0.64015362592483527     
   2028.1243999999999       0.63991775302815346     
   2028.5242666666666       0.63968196704204328     
   2028.9241333333334       0.63944626793448134     
   2029.3240000000001       0.63921065567345658     
   2029.7238666666667       0.63897513022696817     
   2030.1237333333333       0.63873969156302968     
   2030.5236000000000       0.63850433964966347     
   2030.9234666666666       0.63826907445490544     
   2031.3233333333333       0.63803389594680293     
   2031.7231999999999       0.63779880409341527     
   2032.1230666666668       0.63756379886281400     
   2032.5229333333334       0.63732888022308032     
   2032.9228000000001       0.63709404814230952     
   2033.3226666666667       0.63685930258860768     
   2033.7225333333333       0.63662464353009318     
   2034.1224000000000       0.63639007093489508     
   2034.5222666666666       0.63615558477115486     
   2034.9221333333332       0.63592118500702588     
   2035.3219999999999       0.63568687161067272     
   2035.7218666666668       0.63545264455027184     
   2036.1217333333334       0.63521850379401268     
   2036.5216000000000       0.63498444931009401     
   2036.9214666666667       0.63475048106672816     
   2037.3213333333333       0.63451659903213908     
   2037.7212000000000       0.63428280317456154     
   2038.1210666666666       0.63404909346224203     
   2038.5209333333332       0.63381546986343951     
   2038.9208000000001       0.63358193234642435     
   2039.3206666666667       0.63334848087947881     
   2039.7205333333334       0.63311511543089616     
   2040.1204000000000       0.63288183596898195     
   2040.5202666666667       0.63264864246205410     
   2040.9201333333333       0.63241553487843927     
   2041.3199999999999       0.63218251318647889     
   2041.7198666666666       0.63194957735452584     
   2042.1197333333334       0.63171672735094231     
   2042.5196000000001       0.63148396314410515     
   2042.9194666666667       0.63125128470240033     
   2043.3193333333334       0.63101869199422733     
   2043.7192000000000       0.63078618498799544     
   2044.1190666666666       0.63055376365212745     
   2044.5189333333333       0.63032142795505730     
   2044.9187999999999       0.63008917786522911     
   2045.3186666666666       0.62985701335110045     
   2045.7185333333334       0.62962493438113920     
   2046.1184000000001       0.62939294092382625     
   2046.5182666666667       0.62916103294765235     
   2046.9181333333333       0.62892921042112204     
   2047.3180000000000       0.62869747331274917     
   2047.7178666666666       0.62846582159106046     
   2048.1177333333335       0.62823425522459464     
   2048.5176000000001       0.62800277418190087     
   2048.9174666666668       0.62777137843154052     
   2049.3173333333334       0.62754006794208672     
   2049.7172000000000       0.62730884268212339     
   2050.1170666666667       0.62707770262024698     
   2050.5169333333333       0.62684664772506493     
   2050.9168000000000       0.62661567796519679     
   2051.3166666666666       0.62638479330927255     
   2051.7165333333332       0.62615399372593528     
   2052.1163999999999       0.62592327918383894     
   2052.5162666666665       0.62569264965164839     
   2052.9161333333332       0.62546210509803957     
   2053.3159999999998       0.62523164549170329     
   2053.7158666666664       0.62500127080133816     
   2054.1157333333335       0.62477098099565542     
   2054.5156000000002       0.62454077604337932     
   2054.9154666666668       0.62431065591324375     
   2055.3153333333335       0.62408062057399472     
   2055.7152000000001       0.62385066999438987     
   2056.1150666666667       0.62362080414319965     
   2056.5149333333334       0.62339102298920257     
   2056.9148000000000       0.62316132650119216     
   2057.3146666666667       0.62293171464797159     
   2057.7145333333333       0.62270218739835714     
   2058.1143999999999       0.62247274472117342     
   2058.5142666666666       0.62224338658526024     
   2058.9141333333332       0.62201411295946685     
   2059.3139999999999       0.62178492381265427     
   2059.7138666666665       0.62155581911369451     
   2060.1137333333331       0.62132679883147257     
   2060.5136000000002       0.62109786293488312     
   2060.9134666666669       0.62086901139283335     
   2061.3133333333335       0.62064024417424213     
   2061.7132000000001       0.62041156124803920     
   2062.1130666666668       0.62018296258316563     
   2062.5129333333334       0.61995444814857414     
   2062.9128000000001       0.61972601791322912     
   2063.3126666666667       0.61949767184610638     
   2063.7125333333333       0.61926940991619250     
   2064.1124000000000       0.61904123209248652     
   2064.5122666666666       0.61881313834399765     
   2064.9121333333333       0.61858512863974835     
   2065.3119999999999       0.61835720294877017     
   2065.7118666666665       0.61812936124010798     
   2066.1117333333332       0.61790160348281753     
   2066.5115999999998       0.61767392964596501     
   2066.9114666666665       0.61744633969862928     
   2067.3113333333336       0.61721883360990037     
   2067.7112000000002       0.61699141134887925     
   2068.1110666666668       0.61676407288467794     
   2068.5109333333335       0.61653681818642148     
   2068.9108000000001       0.61630964722324399     
   2069.3106666666667       0.61608255996429251     
   2069.7105333333334       0.61585555637872558     
   2070.1104000000000       0.61562863643571208     
   2070.5102666666667       0.61540180010443313     
   2070.9101333333333       0.61517504735408024     
   2071.3099999999999       0.61494837815385783     
   2071.7098666666666       0.61472179247297964     
   2072.1097333333332       0.61449529028067285     
   2072.5095999999999       0.61426887154617438     
   2072.9094666666665       0.61404253623873328     
   2073.3093333333331       0.61381628432760915     
   2073.7091999999998       0.61359011578207445     
   2074.1090666666669       0.61336403057141076     
   2074.5089333333335       0.61313802866491363     
   2074.9088000000002       0.61291211003188795     
   2075.3086666666668       0.61268627464164993     
   2075.7085333333334       0.61246052246352767     
   2076.1084000000001       0.61223485346686179     
   2076.5082666666667       0.61200926762100250     
   2076.9081333333334       0.61178376489531028     
   2077.3080000000000       0.61155834525915997     
   2077.7078666666666       0.61133300868193496     
   2078.1077333333333       0.61110775513303239     
   2078.5075999999999       0.61088258458185818     
   2078.9074666666666       0.61065749699783123     
   2079.3073333333332       0.61043249235038188     
   2079.7071999999998       0.61020757060894959     
   2080.1070666666665       0.60998273174298678     
   2080.5069333333331       0.60975797572195756     
   2080.9068000000002       0.60953330251533633     
   2081.3066666666668       0.60930871209260862     
   2081.7065333333335       0.60908420442327205     
   2082.1064000000001       0.60885977947683456     
   2082.5062666666668       0.60863543722281666     
   2082.9061333333334       0.60841117763074848     
   2083.3060000000000       0.60818700067017217     
   2083.7058666666667       0.60796290631064109     
   2084.1057333333333       0.60773889452171947     
   2084.5056000000000       0.60751496527298388     
   2084.9054666666666       0.60729111853401985     
   2085.3053333333332       0.60706735427442782     
   2085.7051999999999       0.60684367246381388     
   2086.1050666666665       0.60662007307180210     
   2086.5049333333332       0.60639655606802145     
   2086.9047999999998       0.60617312142211666     
   2087.3046666666669       0.60594976910374088     
   2087.7045333333335       0.60572649908255971     
   2088.1044000000002       0.60550331132824931     
   2088.5042666666668       0.60528020581049802     
   2088.9041333333334       0.60505718249900475     
   2089.3040000000001       0.60483424136347863     
   2089.7038666666667       0.60461138237364120     
   2090.1037333333334       0.60438860549922468     
   2090.5036000000000       0.60416591070997239     
   2090.9034666666666       0.60394329797563984     
   2091.3033333333333       0.60372076726599166     
   2091.7031999999999       0.60349831855080582     
   2092.1030666666666       0.60327595179986881     
   2092.5029333333332       0.60305366698298091     
   2092.9027999999998       0.60283146406995292     
   2093.3026666666665       0.60260934303060498     
   2093.7025333333331       0.60238730383477035     
   2094.1024000000002       0.60216534645229225     
   2094.5022666666669       0.60194347085302524     
   2094.9021333333335       0.60172167700683654     
   2095.3020000000001       0.60149996488360213     
   2095.7018666666668       0.60127833445320933     
   2096.1017333333334       0.60105678568555931     
   2096.5016000000001       0.60083531855056005     
   2096.9014666666667       0.60061393301813482     
   2097.3013333333333       0.60039262905821456     
   2097.7012000000000       0.60017140664074420     
   2098.1010666666666       0.59995026573567722     
   2098.5009333333333       0.59972920631297921     
   2098.9007999999999       0.59950822834262740     
   2099.3006666666665       0.59928733179460958     
   2099.7005333333332       0.59906651663892441     
   2100.1003999999998       0.59884578284558221     
   2100.5002666666664       0.59862513038460252     
   2100.9001333333335       0.59840455922601921     
   2101.3000000000002       0.59818406933987356     
   2101.6998666666668       0.59796366069622131     
   2102.0997333333335       0.59774333326512674     
   2102.4996000000001       0.59752308701666534     
   2102.8994666666667       0.59730292192092560     
   2103.2993333333334       0.59708283794800465     
   2103.6992000000000       0.59686283506801197     
   2104.0990666666667       0.59664291325106822     
   2104.4989333333333       0.59642307246730364     
   2104.8987999999999       0.59620331268686122     
   2105.2986666666666       0.59598363387989450     
   2105.6985333333332       0.59576403601656724     
   2106.0983999999999       0.59554451906705419     
   2106.4982666666665       0.59532508300154285     
   2106.8981333333331       0.59510572779022830     
   2107.2979999999998       0.59488645340332080     
   2107.6978666666669       0.59466725981103841     
   2108.0977333333335       0.59444814698361137     
   2108.4976000000001       0.59422911489128127     
   2108.8974666666668       0.59401016350429969     
   2109.2973333333334       0.59379129279292986     
   2109.6972000000001       0.59357250272744588     
   2110.0970666666667       0.59335379327813209     
   2110.4969333333333       0.59313516441528502     
   2110.8968000000000       0.59291661610921120     
   2111.2966666666666       0.59269814833022805     
   2111.6965333333333       0.59247976104866484     
   2112.0963999999999       0.59226145423486132     
   2112.4962666666665       0.59204322785916785     
   2112.8961333333332       0.59182508189194571     
   2113.2959999999998       0.59160701630356727     
   2113.6958666666665       0.59138903106441576     
   2114.0957333333336       0.59117112614488576     
   2114.4956000000002       0.59095330151538228     
   2114.8954666666668       0.59073555714632153     
   2115.2953333333335       0.59051789300812996     
   2115.6952000000001       0.59030030907124587     
   2116.0950666666668       0.59008280530611823     
   2116.4949333333334       0.58986538168320624     
   2116.8948000000000       0.58964803817298095     
   2117.2946666666667       0.58943077474592254     
   2117.6945333333333       0.58921359137252438     
   2118.0944000000000       0.58899648802328941     
   2118.4942666666666       0.58877946466873099     
   2118.8941333333332       0.58856252127937525     
   2119.2939999999999       0.58834565782575621     
   2119.6938666666665       0.58812887427842220     
   2120.0937333333331       0.58791217060792988     
   2120.4935999999998       0.58769554678484748     
   2120.8934666666669       0.58747900277975429     
   2121.2933333333335       0.58726253856324018     
   2121.6932000000002       0.58704615410590621     
   2122.0930666666668       0.58682984937836336     
   2122.4929333333334       0.58661362435123487     
   2122.8928000000001       0.58639747899515349     
   2123.2926666666667       0.58618141328076412     
   2123.6925333333334       0.58596542717872091     
   2124.0924000000000       0.58574952065968988     
   2124.4922666666666       0.58553369369434760     
   2124.8921333333333       0.58531794625338129     
   2125.2919999999999       0.58510227830748929     
   2125.6918666666666       0.58488668982738068     
   2126.0917333333332       0.58467118078377511     
   2126.4915999999998       0.58445575114740234     
   2126.8914666666665       0.58424040088900508     
   2127.2913333333331       0.58402512997933465     
   2127.6912000000002       0.58380993838915418     
   2128.0910666666668       0.58359482608923718     
   2128.4909333333335       0.58337979305036791     
   2128.8908000000001       0.58316483924334173     
   2129.2906666666668       0.58294996463896465     
   2129.6905333333334       0.58273516920805335     
   2130.0904000000000       0.58252045292143539     
   2130.4902666666667       0.58230581574994922     
   2130.8901333333333       0.58209125766444303     
   2131.2900000000000       0.58187677863577703     
   2131.6898666666666       0.58166237863482140     
   2132.0897333333332       0.58144805763245766     
   2132.4895999999999       0.58123381559957710     
   2132.8894666666665       0.58101965250708321     
   2133.2893333333332       0.58080556832588870     
   2133.6891999999998       0.58059156302691795     
   2134.0890666666664       0.58037763658110542     
   2134.4889333333335       0.58016378895939613     
   2134.8888000000002       0.57995002013274755     
   2135.2886666666668       0.57973633007212588     
   2135.6885333333335       0.57952271874850902     
   2136.0884000000001       0.57930918613288473     
   2136.4882666666667       0.57909573219625288     
   2136.8881333333334       0.57888235690962131     
   2137.2880000000000       0.57866906024401210     
   2137.6878666666667       0.57845584217045554     
   2138.0877333333333       0.57824270265999389     
   2138.4875999999999       0.57802964168367854     
   2138.8874666666666       0.57781665921257330     
   2139.2873333333332       0.57760375521775242     
   2139.6871999999998       0.57739092967029859     
   2140.0870666666665       0.57717818254130759     
   2140.4869333333331       0.57696551380188499     
   2140.8868000000002       0.57675292342314743     
   2141.2866666666669       0.57654041137622214     
   2141.6865333333335       0.57632797763224619     
   2142.0864000000001       0.57611562216236745     
   2142.4862666666668       0.57590334493774542     
   2142.8861333333334       0.57569114592954929     
   2143.2860000000001       0.57547902510895921     
   2143.6858666666667       0.57526698244716634     
   2144.0857333333333       0.57505501791537061     
   2144.4856000000000       0.57484313148478527     
   2144.8854666666666       0.57463132312663268     
   2145.2853333333333       0.57441959281214572     
   2145.6851999999999       0.57420794051256785     
   2146.0850666666665       0.57399636619915462     
   2146.4849333333332       0.57378486984316934     
   2146.8847999999998       0.57357345141588878     
   2147.2846666666665       0.57336211088859845     
   2147.6845333333335       0.57315084823259488     
   2148.0844000000002       0.57293966341918579     
   2148.4842666666668       0.57272855641968945     
   2148.8841333333335       0.57251752720543370     
   2149.2840000000001       0.57230657574775678     
   2149.6838666666667       0.57209570201800908     
   2150.0837333333334       0.57188490598755060     
   2150.4836000000000       0.57167418762775213     
   2150.8834666666667       0.57146354690999479     
   2151.2833333333333       0.57125298380567058     
   2151.6831999999999       0.57104249828618059     
   2152.0830666666666       0.57083209032293913     
   2152.4829333333332       0.57062175988736819     
   2152.8827999999999       0.57041150695090248     
   2153.2826666666665       0.57020133148498653     
   2153.6825333333331       0.56999123346107483     
   2154.0823999999998       0.56978121285063299     
   2154.4822666666669       0.56957126962513660     
   2154.8821333333335       0.56936140375607291     
   2155.2820000000002       0.56915161521493829     
   2155.6818666666668       0.56894190397324040     
   2156.0817333333334       0.56873227000249726     
   2156.4816000000001       0.56852271327423687     
   2156.8814666666667       0.56831323375999920     
   2157.2813333333334       0.56810383143133270     
   2157.6812000000000       0.56789450625979798     
   2158.0810666666666       0.56768525821696458     
   2158.4809333333333       0.56747608727441468     
   2158.8807999999999       0.56726699340373843     
   2159.2806666666665       0.56705797657653834     
   2159.6805333333332       0.56684903676442622     
   2160.0803999999998       0.56664017393902522     
   2160.4802666666665       0.56643138807196869     
   2160.8801333333336       0.56622267913489888     
   2161.2800000000002       0.56601404709947190     
   2161.6798666666668       0.56580549193735141     
   2162.0797333333335       0.56559701362021186     
   2162.4796000000001       0.56538861211974001     
   2162.8794666666668       0.56518028740763060     
   2163.2793333333334       0.56497203945558971     
   2163.6792000000000       0.56476386823533498     
   2164.0790666666667       0.56455577371859267     
   2164.4789333333333       0.56434775587710129     
   2164.8788000000000       0.56413981468260832     
   2165.2786666666666       0.56393195010687203     
   2165.6785333333332       0.56372416212166132     
   2166.0783999999999       0.56351645069875511     
   2166.4782666666665       0.56330881580994285     
   2166.8781333333332       0.56310125742702544     
   2167.2779999999998       0.56289377552181241     
   2167.6778666666669       0.56268637006612487     
   2168.0777333333335       0.56247904103179336     
   2168.4776000000002       0.56227178839066072     
   2168.8774666666668       0.56206461211457714     
   2169.2773333333334       0.56185751217540647     
   2169.6772000000001       0.56165048854501998     
   2170.0770666666667       0.56144354119530149     
   2170.4769333333334       0.56123667009814460     
   2170.8768000000000       0.56102987522545233     
   2171.2766666666666       0.56082315654913872     
   2171.6765333333333       0.56061651404112878     
   2172.0763999999999       0.56040994767335672     
   2172.4762666666666       0.56020345741776723     
   2172.8761333333332       0.55999704324631727     
   2173.2759999999998       0.55979070513097107     
   2173.6758666666665       0.55958444304370625     
   2174.0757333333331       0.55937825695650745     
   2174.4756000000002       0.55917214684137195     
   2174.8754666666669       0.55896611267030794     
   2175.2753333333335       0.55876015441533178     
   2175.6752000000001       0.55855427204847108     
   2176.0750666666668       0.55834846554176476     
   2176.4749333333334       0.55814273486726051     
   2176.8748000000001       0.55793707999701614     
   2177.2746666666667       0.55773150090310186     
   2177.6745333333333       0.55752599755759580     
   2178.0744000000000       0.55732056993258894     
   2178.4742666666666       0.55711521800017871     
   2178.8741333333332       0.55690994173247721     
   2179.2739999999999       0.55670474110160428     
   2179.6738666666665       0.55649961607968934     
   2180.0737333333332       0.55629456663887511     
   2180.4735999999998       0.55608959275131076     
   2180.8734666666664       0.55588469438915900     
   2181.2733333333335       0.55567987152459120     
   2181.6732000000002       0.55547512412978894     
   2182.0730666666668       0.55527045217694493     
   2182.4729333333335       0.55506585563826072     
   2182.8728000000001       0.55486133448594965     
   2183.2726666666667       0.55465688869223417     
   2183.6725333333334       0.55445251822934827     
   2184.0724000000000       0.55424822306953381     
   2184.4722666666667       0.55404400318504576     
   2184.8721333333333       0.55383985854814655     
   2185.2719999999999       0.55363578913111189     
   2185.6718666666666       0.55343179490622374     
   2186.0717333333332       0.55322787584577837     
   2186.4715999999999       0.55302403192207983     
   2186.8714666666665       0.55282026310744270     
   2187.2713333333331       0.55261656937419312     
   2187.6712000000002       0.55241295069466489     
   2188.0710666666669       0.55220940704120425     
   2188.4709333333335       0.55200593838616618     
   2188.8708000000001       0.55180254470191736     
   2189.2706666666668       0.55159922596083355     
   2189.6705333333334       0.55139598213530061     
   2190.0704000000001       0.55119281319771507     
   2190.4702666666667       0.55098971912048356     
   2190.8701333333333       0.55078669987602213     
   2191.2700000000000       0.55058375543675853     
   2191.6698666666666       0.55038088577512911     
   2192.0697333333333       0.55017809086358183     
   2192.4695999999999       0.54997537067457292     
   2192.8694666666665       0.54977272518057030     
   2193.2693333333332       0.54957015435405210     
   2193.6691999999998       0.54936765816750532     
   2194.0690666666665       0.54916523659342886     
   2194.4689333333336       0.54896288960432926     
   2194.8688000000002       0.54876061717272573     
   2195.2686666666668       0.54855841927114579     
   2195.6685333333335       0.54835629587212931     
   2196.0684000000001       0.54815424694822301     
   2196.4682666666668       0.54795227247198708     
   2196.8681333333334       0.54775037241598867     
   2197.2680000000000       0.54754854675280806     
   2197.6678666666667       0.54734679545503362     
   2198.0677333333333       0.54714511849526470     
   2198.4675999999999       0.54694351584611001     
   2198.8674666666666       0.54674198748018832     
   2199.2673333333332       0.54654053337013031     
   2199.6671999999999       0.54633915348857465     
   2200.0670666666665       0.54613784780817054     
   2200.4669333333331       0.54593661630157764     
   2200.8667999999998       0.54573545894146691     
   2201.2666666666669       0.54553437570051666     
   2201.6665333333335       0.54533336655141607     
   2202.0664000000002       0.54513243146686685     
   2202.4662666666668       0.54493157041957829     
   2202.8661333333334       0.54473078338226943     
   2203.2660000000001       0.54453007032767153     
   2203.6658666666667       0.54432943122852362     
   2204.0657333333334       0.54412886605757671     
   2204.4656000000000       0.54392837478759049     
   2204.8654666666666       0.54372795739133462     
   2205.2653333333333       0.54352761384159032     
   2205.6651999999999       0.54332734411114725     
   2206.0650666666666       0.54312714817280594     
   2206.4649333333332       0.54292702599937648     
   2206.8647999999998       0.54272697756367938     
   2207.2646666666665       0.54252700283854449     
   2207.6645333333331       0.54232710179681343     
   2208.0644000000002       0.54212727441133468     
   2208.4642666666668       0.54192752065496952     
   2208.8641333333335       0.54172784050058920     
   2209.2640000000001       0.54152823392107297     
   2209.6638666666668       0.54132870088931107     
   2210.0637333333334       0.54112924137820417     
   2210.4636000000000       0.54092985536066307     
   2210.8634666666667       0.54073054280960742     
   2211.2633333333333       0.54053130369796754     
   2211.6632000000000       0.54033213799868407     
   2212.0630666666666       0.54013304568470710     
   2212.4629333333332       0.53993402672899615     
   2212.8627999999999       0.53973508110452151     
   2213.2626666666665       0.53953620878426456     
   2213.6625333333332       0.53933740974121447     
   2214.0623999999998       0.53913868394837139     
   2214.4622666666669       0.53894003137874469     
   2214.8621333333335       0.53874145200535462     
   2215.2620000000002       0.53854294580123130     
   2215.6618666666668       0.53834451273941497     
   2216.0617333333334       0.53814615279295475     
   2216.4616000000001       0.53794786593490951     
   2216.8614666666667       0.53774965213835046     
   2217.2613333333334       0.53755151137635604     
   2217.6612000000000       0.53735344362201620     
   2218.0610666666666       0.53715544884842936     
   2218.4609333333333       0.53695752702870603     
   2218.8607999999999       0.53675967813596437     
   2219.2606666666666       0.53656190214333399     
   2219.6605333333332       0.53636419902395427     
   2220.0603999999998       0.53616656875097268     
   2220.4602666666665       0.53596901129754926     
   2220.8601333333331       0.53577152663685235     
   2221.2600000000002       0.53557411474205918     
   2221.6598666666669       0.53537677558636054     
   2222.0597333333335       0.53517950914295298     
   2222.4596000000001       0.53498231538504504     
   2222.8594666666668       0.53478519428585525     
   2223.2593333333334       0.53458814581861147     
   2223.6592000000001       0.53439116995655012     
   2224.0590666666667       0.53419426667292058     
   2224.4589333333333       0.53399743594097948     
   2224.8588000000000       0.53380067773399442     
   2225.2586666666666       0.53360399202524234     
   2225.6585333333333       0.53340737878801081     
   2226.0583999999999       0.53321083799559632     
   2226.4582666666665       0.53301436962130511     
   2226.8581333333332       0.53281797363845429     
   2227.2579999999998       0.53262165002037076     
   2227.6578666666665       0.53242539874039041     
   2228.0577333333335       0.53222921977185833     
   2228.4576000000002       0.53203311308813128     
   2228.8574666666668       0.53183707866257501     
   2229.2573333333335       0.53164111646856438     
   2229.6572000000001       0.53144522647948522     
   2230.0570666666667       0.53124940866873327     
   2230.4569333333334       0.53105366300971213     
   2230.8568000000000       0.53085798947583773     
   2231.2566666666667       0.53066238804053267     
   2231.6565333333333       0.53046685867723375     
   2232.0563999999999       0.53027140135938289     
   2232.4562666666666       0.53007601606043575     
   2232.8561333333332       0.52988070275385446     
   2233.2559999999999       0.52968546141311357     
   2233.6558666666665       0.52949029201169562     
   2234.0557333333331       0.52929519452309370     
   2234.4555999999998       0.52910016892081080     
   2234.8554666666669       0.52890521517835931     
   2235.2553333333335       0.52871033326926198     
   2235.6552000000001       0.52851552316704975     
   2236.0550666666668       0.52832078484526535     
   2236.4549333333334       0.52812611827745970     
   2236.8548000000001       0.52793152343719463     
   2237.2546666666667       0.52773700029804083     
   2237.6545333333333       0.52754254883357843     
   2238.0544000000000       0.52734816901739923     
   2238.4542666666666       0.52715386082310334     
   2238.8541333333333       0.52695962422429932     
   2239.2539999999999       0.52676545919460760     
   2239.6538666666665       0.52657136570765828     
   2240.0537333333332       0.52637734373708933     
   2240.4535999999998       0.52618339325654984     
   2240.8534666666665       0.52598951423969864     
   2241.2533333333336       0.52579570666020425     
   2241.6532000000002       0.52560197049174417     
   2242.0530666666668       0.52540830570800623     
   2242.4529333333335       0.52521471228268735     
   2242.8528000000001       0.52502119018949478     
   2243.2526666666668       0.52482773940214589     
   2243.6525333333334       0.52463435989436613     
   2244.0524000000000       0.52444105163989174     
   2244.4522666666667       0.52424781461246861     
   2244.8521333333333       0.52405464878585239     
   2245.2520000000000       0.52386155413380786     
   2245.6518666666666       0.52366853063011010     
   2246.0517333333332       0.52347557824854296     
   2246.4515999999999       0.52328269696290131     
   2246.8514666666665       0.52308988674698897     
   2247.2513333333332       0.52289714757461803     
   2247.6511999999998       0.52270447941961229     
   2248.0510666666669       0.52251188225580480     
   2248.4509333333335       0.52231935605703728     
   2248.8508000000002       0.52212690079716284     
   2249.2506666666668       0.52193451645004196     
   2249.6505333333334       0.52174220298954554     
   2250.0504000000001       0.52154996038955548     
   2250.4502666666667       0.52135778862396165     
   2250.8501333333334       0.52116568766666493     
   2251.2500000000000       0.52097365749157376     
   2251.6498666666666       0.52078169807260899     
   2252.0497333333333       0.52058980938369870     
   2252.4495999999999       0.52039799139878051     
   2252.8494666666666       0.52020624409180471     
   2253.2493333333332       0.52001456743672736     
   2253.6491999999998       0.51982296140751605     
   2254.0490666666665       0.51963142597814793     
   2254.4489333333331       0.51943996112261015     
   2254.8488000000002       0.51924856681489828     
   2255.2486666666668       0.51905724302901812     
   2255.6485333333335       0.51886598973898412     
   2256.0484000000001       0.51867480691882228     
   2256.4482666666668       0.51848369454256726     
   2256.8481333333334       0.51829265258426160     
   2257.2480000000000       0.51810168101795995     
   2257.6478666666667       0.51791077981772493     
   2258.0477333333333       0.51771994895762985     
   2258.4476000000000       0.51752918841175599     
   2258.8474666666666       0.51733849815419575     
   2259.2473333333332       0.51714787815904995     
   2259.6471999999999       0.51695732840043018     
   2260.0470666666665       0.51676684885245683     
   2260.4469333333332       0.51657643948925913     
   2260.8467999999998       0.51638610028497645     
   2261.2466666666664       0.51619583121375867     
   2261.6465333333335       0.51600563224976348     
   2262.0464000000002       0.51581550336715953     
   2262.4462666666668       0.51562544454012427     
   2262.8461333333335       0.51543545574284488     
   2263.2460000000001       0.51524553694951691     
   2263.6458666666667       0.51505568813434754     
   2264.0457333333334       0.51486590927155196     
   2264.4456000000000       0.51467620033535588     
   2264.8454666666667       0.51448656129999293     
   2265.2453333333333       0.51429699213970803     
   2265.6451999999999       0.51410749282875445     
   2266.0450666666666       0.51391806334139511     
   2266.4449333333332       0.51372870365190260     
   2266.8447999999999       0.51353941373455880     
   2267.2446666666665       0.51335019356365574     
   2267.6445333333331       0.51316104311349398     
   2268.0444000000002       0.51297196235838349     
   2268.4442666666669       0.51278295127264584     
   2268.8441333333335       0.51259400983060832     
   2269.2440000000001       0.51240513800661169     
   2269.6438666666668       0.51221633577500236     
   2270.0437333333334       0.51202760311013984     
   2270.4436000000001       0.51183893998638974     
   2270.8434666666667       0.51165034637812989     
   2271.2433333333333       0.51146182225974601     
   2271.6432000000000       0.51127336760563324     
   2272.0430666666666       0.51108498239019684     
   2272.4429333333333       0.51089666658785127     
   2272.8427999999999       0.51070842017302009     
   2273.2426666666665       0.51052024312013666     
   2273.6425333333332       0.51033213540364364     
   2274.0423999999998       0.51014409699799357     
   2274.4422666666665       0.50995612787764744     
   2274.8421333333335       0.50976822801707500     
   2275.2420000000002       0.50958039739075855     
   2275.6418666666668       0.50939263597318662     
   2276.0417333333335       0.50920494373885872     
   2276.4416000000001       0.50901732066228367     
   2276.8414666666667       0.50882976671797875     
   2277.2413333333334       0.50864228188047100     
   2277.6412000000000       0.50845486612429724     
   2278.0410666666667       0.50826751942400428     
   2278.4409333333333       0.50808024175414712     
   2278.8407999999999       0.50789303308929035     
   2279.2406666666666       0.50770589340400829     
   2279.6405333333332       0.50751882267288440     
   2280.0403999999999       0.50733182087051143     
   2280.4402666666665       0.50714488797149215     
   2280.8401333333331       0.50695802395043799     
   2281.2399999999998       0.50677122878196945     
   2281.6398666666669       0.50658450244071729     
   2282.0397333333335       0.50639784490132111     
   2282.4396000000002       0.50621125613843010     
   2282.8394666666668       0.50602473612670229     
   2283.2393333333334       0.50583828484080606     
   2283.6392000000001       0.50565190225541712     
   2284.0390666666667       0.50546558834522304     
   2284.4389333333334       0.50527934308491917     
   2284.8388000000000       0.50509316644921065     
   2285.2386666666666       0.50490705841281158     
   2285.6385333333333       0.50472101895044563     
   2286.0383999999999       0.50453504803684568     
   2286.4382666666666       0.50434914564675437     
   2286.8381333333332       0.50416331175492290     
   2287.2379999999998       0.50397754633611225     
   2287.6378666666665       0.50379184936509303     
   2288.0377333333331       0.50360622081664397     
   2288.4376000000002       0.50342066066555402     
   2288.8374666666668       0.50323516888662223     
   2289.2373333333335       0.50304974545465453     
   2289.6372000000001       0.50286439034446850     
   2290.0370666666668       0.50267910353088985     
   2290.4369333333334       0.50249388498875369     
   2290.8368000000000       0.50230873469290427     
   2291.2366666666667       0.50212365261819536     
   2291.6365333333333       0.50193863873949085     
   2292.0364000000000       0.50175369303166095     
   2292.4362666666666       0.50156881546959009     
   2292.8361333333332       0.50138400602816668     
   2293.2359999999999       0.50119926468229126     
   2293.6358666666665       0.50101459140687354     
   2294.0357333333332       0.50082998617683194     
   2294.4355999999998       0.50064544896709340     
   2294.8354666666669       0.50046097975259585     
   2295.2353333333335       0.50027657850828600     
   2295.6352000000002       0.50009224520911855     
   2296.0350666666668       0.49990797983005764     
   2296.4349333333334       0.49972378234607778     
   2296.8348000000001       0.49953965273216289     
   2297.2346666666667       0.49935559096330362     
   2297.6345333333334       0.49917159701450337     
   2298.0344000000000       0.49898767086077095     
   2298.4342666666666       0.49880381247712879     
   2298.8341333333333       0.49862002183860382     
   2299.2339999999999       0.49843629892023505     
   2299.6338666666666       0.49825264369707084     
   2300.0337333333332       0.49806905614416691     
   2300.4335999999998       0.49788553623659082     
   2300.8334666666665       0.49770208394941567     
   2301.2333333333331       0.49751869925772718     
   2301.6332000000002       0.49733538213661838     
   2302.0330666666669       0.49715213256119267     
   2302.4329333333335       0.49696895050656087     
   2302.8328000000001       0.49678583594784492     
   2303.2326666666668       0.49660278886017406     
   2303.6325333333334       0.49641980921868861     
   2304.0324000000001       0.49623689699853690     
   2304.4322666666667       0.49605405217487636     
   2304.8321333333333       0.49587127472287396     
   2305.2320000000000       0.49568856461770577     
   2305.6318666666666       0.49550592183455677     
   2306.0317333333332       0.49532334634862080     
   2306.4315999999999       0.49514083813510235     
   2306.8314666666665       0.49495839716921392     
   2307.2313333333332       0.49477602342617621     
   2307.6311999999998       0.49459371688122061     
   2308.0310666666664       0.49441147750958642     
   2308.4309333333335       0.49422930528652403     
   2308.8308000000002       0.49404720018729059     
   2309.2306666666668       0.49386516218715504     
   2309.6305333333335       0.49368319126139099     
   2310.0304000000001       0.49350128738528620     
   2310.4302666666667       0.49331945053413423     
   2310.8301333333334       0.49313768068323965     
   2311.2300000000000       0.49295597780791511     
   2311.6298666666667       0.49277434188348151     
   2312.0297333333333       0.49259277288527148     
   2312.4295999999999       0.49241127078862384     
   2312.8294666666666       0.49222983556888894     
   2313.2293333333332       0.49204846720142381     
   2313.6291999999999       0.49186716566159688     
   2314.0290666666665       0.49168593092478402     
   2314.4289333333331       0.49150476296637091     
   2314.8287999999998       0.49132366176175218     
   2315.2286666666669       0.49114262728633101     
   2315.6285333333335       0.49096165951552129     
   2316.0284000000001       0.49078075842474406     
   2316.4282666666668       0.49059992398943025     
   2316.8281333333334       0.49041915618501924     
   2317.2280000000001       0.49023845498696095     
   2317.6278666666667       0.49005782037071216     
   2318.0277333333333       0.48987725231174090     
   2318.4276000000000       0.48969675078552277     
   2318.8274666666666       0.48951631576754329     
   2319.2273333333333       0.48933594723329649     
   2319.6271999999999       0.48915564515828452     
   2320.0270666666665       0.48897540951802160     
   2320.4269333333332       0.48879524028802690     
   2320.8267999999998       0.48861513744383139     
   2321.2266666666665       0.48843510096097481     
   2321.6265333333336       0.48825513081500488     
   2322.0264000000002       0.48807522698147893     
   2322.4262666666668       0.48789538943596433     
   2322.8261333333335       0.48771561815403430     
   2323.2260000000001       0.48753591311127481     
   2323.6258666666668       0.48735627428327816     
   2324.0257333333334       0.48717670164564691     
   2324.4256000000000       0.48699719517399326     
   2324.8254666666667       0.48681775484393541     
   2325.2253333333333       0.48663838063110498     
   2325.6251999999999       0.48645907251113840     
   2326.0250666666666       0.48627983045968309     
   2326.4249333333332       0.48610065445239642     
   2326.8247999999999       0.48592154446494179     
   2327.2246666666665       0.48574250047299489     
   2327.6245333333331       0.48556352245223738     
   2328.0243999999998       0.48538461037836250     
   2328.4242666666669       0.48520576422707012     
   2328.8241333333335       0.48502698397407196     
   2329.2240000000002       0.48484826959508442     
   2329.6238666666668       0.48466962106583744     
   2330.0237333333334       0.48449103836206597     
   2330.4236000000001       0.48431252145951698     
   2330.8234666666667       0.48413407033394584     
   2331.2233333333334       0.48395568496111419     
   2331.6232000000000       0.48377736531679605     
   2332.0230666666666       0.48359911137677170     
   2332.4229333333333       0.48342092311683182     
   2332.8227999999999       0.48324280051277646     
   2333.2226666666666       0.48306474354041318     
   2333.6225333333332       0.48288675217555932     
   2334.0223999999998       0.48270882639404045     
   2334.4222666666665       0.48253096617169189     
   2334.8221333333331       0.48235317148435786     
   2335.2220000000002       0.48217544230789006     
   2335.6218666666668       0.48199777861815102     
   2336.0217333333335       0.48182018039101110     
   2336.4216000000001       0.48164264760234959     
   2336.8214666666668       0.48146518022805423     
   2337.2213333333334       0.48128777824402341     
   2337.6212000000000       0.48111044162616196     
   2338.0210666666667       0.48093317035038602     
   2338.4209333333333       0.48075596439261914     
   2338.8208000000000       0.48057882372879313     
   2339.2206666666666       0.48040174833484989     
   2339.6205333333332       0.48022473818673989     
   2340.0203999999999       0.48004779326042296     
   2340.4202666666665       0.47987091353186700     
   2340.8201333333332       0.47969409897704901     
   2341.2199999999998       0.47951734957195424     
   2341.6198666666664       0.47934066529257802     
   2342.0197333333335       0.47916404611492330     
   2342.4196000000002       0.47898749201500385     
   2342.8194666666668       0.47881100296883922     
   2343.2193333333335       0.47863457895246042     
   2343.6192000000001       0.47845821994190585     
   2344.0190666666667       0.47828192591322422     
   2344.4189333333334       0.47810569684247145     
   2344.8188000000000       0.47792953270571198     
   2345.2186666666666       0.47775343347902099     
   2345.6185333333333       0.47757739913848146     
   2346.0183999999999       0.47740142966018534     
   2346.4182666666666       0.47722552502023213     
   2346.8181333333332       0.47704968519473367     
   2347.2179999999998       0.47687391015980557     
   2347.6178666666665       0.47669819989157597     
   2348.0177333333331       0.47652255436618063     
   2348.4176000000002       0.47634697355976424     
   2348.8174666666669       0.47617145744848050     
   2349.2173333333335       0.47599600600849112     
   2349.6172000000001       0.47582061921596752     
   2350.0170666666668       0.47564529704708874     
   2350.4169333333334       0.47547003947804395     
   2350.8168000000001       0.47529484648503106     
   2351.2166666666667       0.47511971804425407     
   2351.6165333333333       0.47494465413193021     
   2352.0164000000000       0.47476965472428095     
   2352.4162666666666       0.47459471979754081     
   2352.8161333333333       0.47441984932794989     
   2353.2159999999999       0.47424504329175771     
   2353.6158666666665       0.47407030166522296     
   2354.0157333333332       0.47389562442461330     
   2354.4155999999998       0.47372101154620555     
   2354.8154666666665       0.47354646300628356     
   2355.2153333333335       0.47337197878114096     
   2355.6152000000002       0.47319755884708109     
   2356.0150666666668       0.47302320318041396     
   2356.4149333333335       0.47284891175745986     
   2356.8148000000001       0.47267468455454731     
   2357.2146666666667       0.47250052154801331     
   2357.6145333333334       0.47232642271420433     
   2358.0144000000000       0.47215238802947485     
   2358.4142666666667       0.47197841747018798     
   2358.8141333333333       0.47180451101271598     
   2359.2139999999999       0.47163066863343972     
   2359.6138666666666       0.47145689030874854     
   2360.0137333333332       0.47128317601504088     
   2360.4135999999999       0.47110952572872383     
   2360.8134666666665       0.47093593942621315     
   2361.2133333333331       0.47076241708393213     
   2361.6131999999998       0.47058895867831474     
   2362.0130666666669       0.47041556418580116     
   2362.4129333333335       0.47024223358284439     
   2362.8128000000002       0.47006896684590144     
   2363.2126666666668       0.46989576395144045     
   2363.6125333333334       0.46972262487593808     
   2364.0124000000001       0.46954954959587875     
   2364.4122666666667       0.46937653808775681     
   2364.8121333333333       0.46920359032807374     
   2365.2120000000000       0.46903070629334204     
   2365.6118666666666       0.46885788596008005     
   2366.0117333333333       0.46868512930481726     
   2366.4115999999999       0.46851243630408912     
   2366.8114666666665       0.46833980693444283     
   2367.2113333333332       0.46816724117243108     
   2367.6111999999998       0.46799473899461819     
   2368.0110666666665       0.46782230037757472     
   2368.4109333333336       0.46764992529788157     
   2368.8108000000002       0.46747761373212748     
   2369.2106666666668       0.46730536565690900     
   2369.6105333333335       0.46713318104883322     
   2370.0104000000001       0.46696105988451420     
   2370.4102666666668       0.46678900214057556     
   2370.8101333333334       0.46661700779364906     
   2371.2100000000000       0.46644507682037495     
   2371.6098666666667       0.46627320919740312     
   2372.0097333333333       0.46610140490139024     
   2372.4096000000000       0.46592966390900331     
   2372.8094666666666       0.46575798619691655     
   2373.2093333333332       0.46558637174181533     
   2373.6091999999999       0.46541482052038957     
   2374.0090666666665       0.46524333250934052     
   2374.4089333333332       0.46507190768537865     
   2374.8087999999998       0.46490054602522068     
   2375.2086666666669       0.46472924750559280     
   2375.6085333333335       0.46455801210323105     
   2376.0084000000002       0.46438683979487827     
   2376.4082666666668       0.46421573055728715     
   2376.8081333333334       0.46404468436721785     
   2377.2080000000001       0.46387370120143995     
   2377.6078666666667       0.46370278103673152     
   2378.0077333333334       0.46353192384987824     
   2378.4076000000000       0.46336112961767562     
   2378.8074666666666       0.46319039831692765     
   2379.2073333333333       0.46301972992444534     
   2379.6071999999999       0.46284912441704956     
   2380.0070666666666       0.46267858177156967     
   2380.4069333333332       0.46250810196484377     
   2380.8067999999998       0.46233768497371791     
   2381.2066666666665       0.46216733077504535     
   2381.6065333333331       0.46199703934569114     
   2382.0064000000002       0.46182681066252629     
   2382.4062666666669       0.46165664470243173     
   2382.8061333333335       0.46148654144229567     
   2383.2060000000001       0.46131650085901538     
   2383.6058666666668       0.46114652292949770     
   2384.0057333333334       0.46097660763065534     
   2384.4056000000000       0.46080675493941298     
   2384.8054666666667       0.46063696483270017     
   2385.2053333333333       0.46046723728745870     
   2385.6052000000000       0.46029757228063523     
   2386.0050666666666       0.46012796978918774     
   2386.4049333333332       0.45995842979008156     
   2386.8047999999999       0.45978895226028998     
   2387.2046666666665       0.45961953717679543     
   2387.6045333333332       0.45945018451658942     
   2388.0043999999998       0.45928089425667035     
   2388.4042666666664       0.45911166637404616     
   2388.8041333333335       0.45894250084573346     
   2389.2040000000002       0.45877339764875663     
   2389.6038666666668       0.45860435676014916     
   2390.0037333333335       0.45843537815695251     
   2390.4036000000001       0.45826646181621639     
   2390.8034666666667       0.45809760771500024     
   2391.2033333333334       0.45792881583037065     
   2391.6032000000000       0.45776008613940261     
   2392.0030666666667       0.45759141861918001     
   2392.4029333333333       0.45742281324679607     
   2392.8027999999999       0.45725426999935115     
   2393.2026666666666       0.45708578885395501     
   2393.6025333333332       0.45691736978772357     
   2394.0023999999999       0.45674901277778468     
   2394.4022666666665       0.45658071780127168     
   2394.8021333333331       0.45641248483532854     
   2395.2020000000002       0.45624431385710590     
   2395.6018666666669       0.45607620484376382     
   2396.0017333333335       0.45590815777247079     
   2396.4016000000001       0.45574017262040267     
   2396.8014666666668       0.45557224936474494     
   2397.2013333333334       0.45540438798269117     
   2397.6012000000001       0.45523658845144305     
   2398.0010666666667       0.45506885074821096     
   2398.4009333333333       0.45490117485021248     
   2398.8008000000000       0.45473356073467674     
   2399.2006666666666       0.45456600837883693     
   2399.6005333333333       0.45439851775993806     
   2400.0003999999999       0.45423108885523228     
   2400.4002666666665       0.45406372164197961     
   2400.8001333333332       0.45389641609744946     
   2401.1999999999998       0.45372917219891912     
   2401.5998666666665       0.45356198992367486     
   2401.9997333333336       0.45339486924900879     
   2402.3996000000002       0.45322781015222535     
   2402.7994666666668       0.45306081261063474     
   2403.1993333333335       0.45289387660155594     
   2403.5992000000001       0.45272700210231642     
   2403.9990666666667       0.45256018909025220     
   2404.3989333333334       0.45239343754270739     
   2404.7988000000000       0.45222674743703445     
   2405.1986666666667       0.45206011875059438     
   2405.5985333333333       0.45189355146075644     
   2405.9983999999999       0.45172704554489845     
   2406.3982666666666       0.45156060098040607     
   2406.7981333333332       0.45139421774467431     
   2407.1979999999999       0.45122789581510475     
   2407.5978666666665       0.45106163516910791     
   2407.9977333333331       0.45089543578410413     
   2408.3975999999998       0.45072929763752029     
   2408.7974666666669       0.45056322070679311     
   2409.1973333333335       0.45039720496936603     
   2409.5972000000002       0.45023125040269169     
   2409.9970666666668       0.45006535698423139     
   2410.3969333333334       0.44989952469145295     
   2410.7968000000001       0.44973375350183464     
   2411.1966666666667       0.44956804339286299     
   2411.5965333333334       0.44940239434203083     
   2411.9964000000000       0.44923680632684099     
   2412.3962666666666       0.44907127932480345     
   2412.7961333333333       0.44890581331343760     
   2413.1959999999999       0.44874040827027012     
   2413.5958666666666       0.44857506417283788     
   2413.9957333333332       0.44840978099868239     
   2414.3955999999998       0.44824455872535740     
   2414.7954666666665       0.44807939733042285     
   2415.1953333333331       0.44791429679144690     
   2415.5952000000002       0.44774925708600594     
   2415.9950666666668       0.44758427819168517     
   2416.3949333333335       0.44741936008607913     
   2416.7948000000001       0.44725450274678841     
   2417.1946666666668       0.44708970615142291     
   2417.5945333333334       0.44692497027760075     
   2417.9944000000000       0.44676029510294785     
   2418.3942666666667       0.44659568060509991     
   2418.7941333333333       0.44643112676169866     
   2419.1940000000000       0.44626663355039531     
   2419.5938666666666       0.44610220094884884     
   2419.9937333333332       0.44593782893472844     
   2420.3935999999999       0.44577351748570843     
   2420.7934666666665       0.44560926657947242     
   2421.1933333333332       0.44544507619371337     
   2421.5931999999998       0.44528094630613130     
   2421.9930666666669       0.44511687689443535     
   2422.3929333333335       0.44495286793634120     
   2422.7928000000002       0.44478891940957599     
   2423.1926666666668       0.44462503129187131     
   2423.5925333333334       0.44446120356096847     
   2423.9924000000001       0.44429743619461837     
   2424.3922666666667       0.44413372917057797     
   2424.7921333333334       0.44397008246661368     
   2425.1920000000000       0.44380649606049949     
   2425.5918666666666       0.44364296993001812     
   2425.9917333333333       0.44347950405296016     
   2426.3915999999999       0.44331609840712405     
   2426.7914666666666       0.44315275297031692     
   2427.1913333333332       0.44298946772035447     
   2427.5911999999998       0.44282624263505932     
   2427.9910666666665       0.44266307769226304     
   2428.3909333333331       0.44249997286980619     
   2428.7908000000002       0.44233692814553582     
   2429.1906666666669       0.44217394349730749     
   2429.5905333333335       0.44201101890298639     
   2429.9904000000001       0.44184815434044467     
   2430.3902666666668       0.44168534978756213     
   2430.7901333333334       0.44152260522222803     
   2431.1900000000001       0.44135992062233881     
   2431.5898666666667       0.44119729596579993     
   2431.9897333333333       0.44103473123052361     
   2432.3896000000000       0.44087222639443152     
   2432.7894666666666       0.44070978143545342     
   2433.1893333333333       0.44054739633152579     
   2433.5891999999999       0.44038507106059477     
   2433.9890666666665       0.44022280560061405     
   2434.3889333333332       0.44006059992954566     
   2434.7887999999998       0.43989845402535915     
   2435.1886666666664       0.43973636786603260     
   2435.5885333333335       0.43957434142955276     
   2435.9884000000002       0.43941237469391381     
   2436.3882666666668       0.43925046763711756     
   2436.7881333333335       0.43908862023717526     
   2437.1880000000001       0.43892683247210468     
   2437.5878666666667       0.43876510431993337     
   2437.9877333333334       0.43860343575869609     
   2438.3876000000000       0.43844182676643562     
   2438.7874666666667       0.43828027732120217     
   2439.1873333333333       0.43811878740105564     
   2439.5871999999999       0.43795735698406352     
   2439.9870666666666       0.43779598604830045     
   2440.3869333333332       0.43763467457184974     
   2440.7867999999999       0.43747342253280314     
   2441.1866666666665       0.43731222990925950     
   2441.5865333333331       0.43715109667932750     
   2441.9863999999998       0.43699002282112187     
   2442.3862666666669       0.43682900831276661     
   2442.7861333333335       0.43666805313239299     
   2443.1860000000001       0.43650715725814182     
   2443.5858666666668       0.43634632066815943     
   2443.9857333333334       0.43618554334060361     
   2444.3856000000001       0.43602482525363667     
   2444.7854666666667       0.43586416638543163     
   2445.1853333333333       0.43570356671416793     
   2445.5852000000000       0.43554302621803392     
   2445.9850666666666       0.43538254487522593     
   2446.3849333333333       0.43522212266394739     
   2446.7847999999999       0.43506175956241150     
   2447.1846666666665       0.43490145554883747     
   2447.5845333333332       0.43474121060145471     
   2447.9843999999998       0.43458102469849819     
   2448.3842666666665       0.43442089781821308     
   2448.7841333333336       0.43426082993885079     
   2449.1840000000002       0.43410082103867298     
   2449.5838666666668       0.43394087109594692     
   2449.9837333333335       0.43378098008894916     
   2450.3836000000001       0.43362114799596396     
   2450.7834666666668       0.43346137479528379     
   2451.1833333333334       0.43330166046520935     
   2451.5832000000000       0.43314200498404792     
   2451.9830666666667       0.43298240833011675     
   2452.3829333333333       0.43282287048174001     
   2452.7828000000000       0.43266339141725035     
   2453.1826666666666       0.43250397111498690     
   2453.5825333333332       0.43234460955329918     
   2453.9823999999999       0.43218530671054234     
   2454.3822666666665       0.43202606256508136     
   2454.7821333333331       0.43186687709528759     
   2455.1819999999998       0.43170775027954250     
   2455.5818666666669       0.43154868209623304     
   2455.9817333333335       0.43138967252375554     
   2456.3816000000002       0.43123072154051462     
   2456.7814666666668       0.43107182912492226     
   2457.1813333333334       0.43091299525539739     
   2457.5812000000001       0.43075421991036839     
   2457.9810666666667       0.43059550306827127     
   2458.3809333333334       0.43043684470755056     
   2458.7808000000000       0.43027824480665644     
   2459.1806666666666       0.43011970334405047     
   2459.5805333333333       0.42996122029819833     
   2459.9803999999999       0.42980279564757690     
   2460.3802666666666       0.42964442937066888     
   2460.7801333333332       0.42948612144596621     
   2461.1799999999998       0.42932787185196858     
   2461.5798666666665       0.42916968056718224     
   2461.9797333333331       0.42901154757012255     
   2462.3796000000002       0.42885347283931341     
   2462.7794666666668       0.42869545635328515     
   2463.1793333333335       0.42853749809057690     
   2463.5792000000001       0.42837959802973602     
   2463.9790666666668       0.42822175614931601     
   2464.3789333333334       0.42806397242788002     
   2464.7788000000000       0.42790624684399886     
   2465.1786666666667       0.42774857937625144     
   2465.5785333333333       0.42759097000322316     
   2465.9784000000000       0.42743341870350821     
   2466.3782666666666       0.42727592545570947     
   2466.7781333333332       0.42711849023843634     
   2467.1779999999999       0.42696111303030654     
   2467.5778666666665       0.42680379380994671     
   2467.9777333333332       0.42664653255598889     
   2468.3775999999998       0.42648932924707655     
   2468.7774666666664       0.42633218386185789     
   2469.1773333333335       0.42617509637898982     
   2469.5772000000002       0.42601806677713805     
   2469.9770666666668       0.42586109503497543     
   2470.3769333333335       0.42570418113118252     
   2470.7768000000001       0.42554732504444903     
   2471.1766666666667       0.42539052675346983     
   2471.5765333333334       0.42523378623695018     
   2471.9764000000000       0.42507710347360267     
   2472.3762666666667       0.42492047844214670     
   2472.7761333333333       0.42476391112131062     
   2473.1759999999999       0.42460740148982906     
   2473.5758666666666       0.42445094952644724     
   2473.9757333333332       0.42429455520991594     
   2474.3755999999998       0.42413821851899347     
   2474.7754666666665       0.42398193943244861     
   2475.1753333333331       0.42382571792905477     
   2475.5752000000002       0.42366955398759493     
   2475.9750666666669       0.42351344758686005     
   2476.3749333333335       0.42335739870564820     
   2476.7748000000001       0.42320140732276612     
   2477.1746666666668       0.42304547341702675     
   2477.5745333333334       0.42288959696725303     
   2477.9744000000001       0.42273377795227346     
   2478.3742666666667       0.42257801635092584     
   2478.7741333333333       0.42242231214205556     
   2479.1740000000000       0.42226666530451462     
   2479.5738666666666       0.42211107581716484     
   2479.9737333333333       0.42195554365887489     
   2480.3735999999999       0.42180006880852056     
   2480.7734666666665       0.42164465124498562     
   2481.1733333333332       0.42148929094716275     
   2481.5731999999998       0.42133398789395121     
   2481.9730666666665       0.42117874206425787     
   2482.3729333333335       0.42102355343699877     
   2482.7728000000002       0.42086842199109764     
   2483.1726666666668       0.42071334770548358     
   2483.5725333333335       0.42055833055909558     
   2483.9724000000001       0.42040337053088095     
   2484.3722666666667       0.42024846759979212     
   2484.7721333333334       0.42009362174479170     
   2485.1720000000000       0.41993883294484985     
   2485.5718666666667       0.41978410117894288     
   2485.9717333333333       0.41962942642605583     
   2486.3715999999999       0.41947480866518200     
   2486.7714666666666       0.41932024787532213     
   2487.1713333333332       0.41916574403548346     
   2487.5711999999999       0.41901129712468349     
   2487.9710666666665       0.41885690712194407     
   2488.3709333333331       0.41870257400629818     
   2488.7707999999998       0.41854829775678420     
   2489.1706666666669       0.41839407835244863     
   2489.5705333333335       0.41823991577234776     
   2489.9704000000002       0.41808580999554290     
   2490.3702666666668       0.41793176100110391     
   2490.7701333333334       0.41777776876810874     
   2491.1700000000001       0.41762383327564279     
   2491.5698666666667       0.41746995450279928     
   2491.9697333333334       0.41731613242867865     
   2492.3696000000000       0.41716236703239068     
   2492.7694666666666       0.41700865829305078     
   2493.1693333333333       0.41685500618978327     
   2493.5691999999999       0.41670141070171968     
   2493.9690666666665       0.41654787180799907     
   2494.3689333333332       0.41639438948776908     
   2494.7687999999998       0.41624096372018377     
   2495.1686666666665       0.41608759448440596     
   2495.5685333333331       0.41593428175960517     
   2495.9684000000002       0.41578102552496071     
   2496.3682666666668       0.41562782575965662     
   2496.7681333333335       0.41547468244288632     
   2497.1680000000001       0.41532159555385045     
   2497.5678666666668       0.41516856507175731     
   2497.9677333333334       0.41501559097582391     
   2498.3676000000000       0.41486267324527359     
   2498.7674666666667       0.41470981185933709     
   2499.1673333333333       0.41455700679725416     
   2499.5672000000000       0.41440425803827091     
   2499.9670666666666       0.41425156556164228     
   2500.3669333333332       0.41409892934662990     
   2500.7667999999999       0.41394634937250413     
   2501.1666666666665       0.41379382561854111     
   2501.5665333333332       0.41364135806402658     
   2501.9663999999998       0.41348894668825320     
   2502.3662666666669       0.41333659147052049     
   2502.7661333333335       0.41318429239013654     
   2503.1660000000002       0.41303204942641697     
   2503.5658666666668       0.41287986255868464     
   2503.9657333333334       0.41272773176627026     
   2504.3656000000001       0.41257565702851234     
   2504.7654666666667       0.41242363832475654     
   2505.1653333333334       0.41227167563435646     
   2505.5652000000000       0.41211976893667240     
   2505.9650666666666       0.41196791821107487     
   2506.3649333333333       0.41181612343693902     
   2506.7647999999999       0.41166438459364824     
   2507.1646666666666       0.41151270166059500     
   2507.5645333333332       0.41136107461717847     
   2507.9643999999998       0.41120950344280444     
   2508.3642666666665       0.41105798811688848     
   2508.7641333333331       0.41090652861885152     
   2509.1640000000002       0.41075512492812333     
   2509.5638666666669       0.41060377702414058     
   2509.9637333333335       0.41045248488634839     
   2510.3636000000001       0.41030124849419897     
   2510.7634666666668       0.41015006782715208     
   2511.1633333333334       0.40999894286467414     
   2511.5632000000001       0.40984787358624136     
   2511.9630666666667       0.40969685997133548     
   2512.3629333333333       0.40954590199944690     
   2512.7628000000000       0.40939499965007226     
   2513.1626666666666       0.40924415290271771     
   2513.5625333333332       0.40909336173689520     
   2513.9623999999999       0.40894262613212606     
   2514.3622666666665       0.40879194606793701     
   2514.7621333333332       0.40864132152386312     
   2515.1619999999998       0.40849075247944899     
   2515.5618666666664       0.40834023891424315     
   2515.9617333333335       0.40818978080780338     
   2516.3616000000002       0.40803937813969710     
   2516.7614666666668       0.40788903088949618     
   2517.1613333333335       0.40773873903678054     
   2517.5612000000001       0.40758850256113943     
   2517.9610666666667       0.40743832144216774     
   2518.3609333333334       0.40728819565946867     
   2518.7608000000000       0.40713812519265263     
   2519.1606666666667       0.40698811002133833     
   2519.5605333333333       0.40683815012515051     
   2519.9603999999999       0.40668824548372284     
   2520.3602666666666       0.40653839607669573     
   2520.7601333333332       0.40638860188371767     
   2521.1599999999999       0.40623886288444416     
   2521.5598666666665       0.40608917905853786     
   2521.9597333333331       0.40593955038567020     
   2522.3595999999998       0.40578997684551843     
   2522.7594666666669       0.40564045841776858     
   2523.1593333333335       0.40549099508211434     
   2523.5592000000001       0.40534158681825527     
   2523.9590666666668       0.40519223360589995     
   2524.3589333333334       0.40504293542476416     
   2524.7588000000001       0.40489369225456956     
   2525.1586666666667       0.40474450407504858     
   2525.5585333333333       0.40459537086593733     
   2525.9584000000000       0.40444629260698267     
   2526.3582666666666       0.40429726927793647     
   2526.7581333333333       0.40414830085856002     
   2527.1579999999999       0.40399938732861979     
   2527.5578666666665       0.40385052866789256     
   2527.9577333333332       0.40370172485615935     
   2528.3575999999998       0.40355297587321171     
   2528.7574666666665       0.40340428169884673     
   2529.1573333333336       0.40325564231286942     
   2529.5572000000002       0.40310705769509214     
   2529.9570666666668       0.40295852782533464     
   2530.3569333333335       0.40281005268342523     
   2530.7568000000001       0.40266163224919738     
   2531.1566666666668       0.40251326650249436     
   2531.5565333333334       0.40236495542316492     
   2531.9564000000000       0.40221669899106693     
   2532.3562666666667       0.40206849718606436     
   2532.7561333333333       0.40192034998802928     
   2533.1559999999999       0.40177225737684114     
   2533.5558666666666       0.40162421933238618     
   2533.9557333333332       0.40147623583455938     
   2534.3555999999999       0.40132830686326176     
   2534.7554666666665       0.40118043239840251     
   2535.1553333333331       0.40103261241989768     
   2535.5551999999998       0.40088484690767040     
   2535.9550666666669       0.40073713584165360     
   2536.3549333333335       0.40058947920178428     
   2536.7548000000002       0.40044187696800937     
   2537.1546666666668       0.40029432912028112     
   2537.5545333333334       0.40014683563856157     
   2537.9544000000001       0.39999939650281785     
   2538.3542666666667       0.39985201169302664     
   2538.7541333333334       0.39970468118916885     
   2539.1540000000000       0.39955740497123599     
   2539.5538666666666       0.39941018301922598     
   2539.9537333333333       0.39926301531314284     
   2540.3535999999999       0.39911590183299944     
   2540.7534666666666       0.39896884255881621     
   2541.1533333333332       0.39882183747061845     
   2541.5531999999998       0.39867488654844235     
   2541.9530666666665       0.39852798977232856     
   2542.3529333333331       0.39838114712232681     
   2542.7528000000002       0.39823435857849282     
   2543.1526666666668       0.39808762412089194     
   2543.5525333333335       0.39794094372959393     
   2543.9524000000001       0.39779431738467830     
   2544.3522666666668       0.39764774506622985     
   2544.7521333333334       0.39750122675434341     
   2545.1520000000000       0.39735476242911799     
   2545.5518666666667       0.39720835207066169     
   2545.9517333333333       0.39706199565909078     
   2546.3516000000000       0.39691569317452674     
   2546.7514666666666       0.39676944459709951     
   2547.1513333333332       0.39662324990694725     
   2547.5511999999999       0.39647710908421319     
   2547.9510666666665       0.39633102210905008     
   2548.3509333333332       0.39618498896161597     
   2548.7507999999998       0.39603900962207850     
   2549.1506666666669       0.39589308407061113     
   2549.5505333333335       0.39574721228739457     
   2549.9504000000002       0.39560139425261709     
   2550.3502666666668       0.39545562994647526     
   2550.7501333333335       0.39530991934917048     
   2551.1500000000001       0.39516426244091463     
   2551.5498666666667       0.39501865920192419     
   2551.9497333333334       0.39487310961242428     
   2552.3496000000000       0.39472761365264719     
   2552.7494666666666       0.39458217130283185     
   2553.1493333333333       0.39443678254322528     
   2553.5491999999999       0.39429144735408150     
   2553.9490666666666       0.39414616571566213     
   2554.3489333333332       0.39400093760823490     
   2554.7487999999998       0.39385576301207581     
   2555.1486666666665       0.39371064190746824     
   2555.5485333333331       0.39356557427470190     
   2555.9484000000002       0.39342056009407500     
   2556.3482666666669       0.39327559934589207     
   2556.7481333333335       0.39313069201046508     
   2557.1480000000001       0.39298583806811344     
   2557.5478666666668       0.39284103749916421     
   2557.9477333333334       0.39269629028395081     
   2558.3476000000001       0.39255159640281406     
   2558.7474666666667       0.39240695583610335     
   2559.1473333333333       0.39226236856417257     
   2559.5472000000000       0.39211783456738614     
   2559.9470666666666       0.39197335382611292     
   2560.3469333333333       0.39182892632073124     
   2560.7467999999999       0.39168455203162472     
   2561.1466666666665       0.39154023093918550     
   2561.5465333333332       0.39139596302381308     
   2561.9463999999998       0.39125174826591280     
   2562.3462666666665       0.39110758664589812     
   2562.7461333333335       0.39096347814418991     
   2563.1460000000002       0.39081942274121600     
   2563.5458666666668       0.39067542041741143     
   2563.9457333333335       0.39053147115321907     
   2564.3456000000001       0.39038757492908704     
   2564.7454666666667       0.39024373172547316     
   2565.1453333333334       0.39009994152284072     
   2565.5452000000000       0.38995620430166128     
   2565.9450666666667       0.38981252004241224     
   2566.3449333333333       0.38966888872558031     
   2566.7447999999999       0.38952531033165694     
   2567.1446666666666       0.38938178484114250     
   2567.5445333333332       0.38923831223454419     
   2567.9443999999999       0.38909489249237578     
   2568.3442666666665       0.38895152559515916     
   2568.7441333333331       0.38880821152342254     
   2569.1439999999998       0.38866495025770170     
   2569.5438666666669       0.38852174177853888     
   2569.9437333333335       0.38837858606648562     
   2570.3436000000002       0.38823548310209838     
   2570.7434666666668       0.38809243286594114     
   2571.1433333333334       0.38794943533858611     
   2571.5432000000001       0.38780649050061194     
   2571.9430666666667       0.38766359833260439     
   2572.3429333333333       0.38752075881515591     
   2572.7428000000000       0.38737797192886791     
   2573.1426666666666       0.38723523765434709     
   2573.5425333333333       0.38709255597220782     
   2573.9423999999999       0.38694992686307117     
   2574.3422666666665       0.38680735030756708     
   2574.7421333333332       0.38666482628633148     
   2575.1419999999998       0.38652235478000563     
   2575.5418666666665       0.38637993576924190     
   2575.9417333333336       0.38623756923469593     
   2576.3416000000002       0.38609525515703352     
   2576.7414666666668       0.38595299351692497     
   2577.1413333333335       0.38581078429504906     
   2577.5412000000001       0.38566862747209302     
   2577.9410666666668       0.38552652302874785     
   2578.3409333333334       0.38538447094571543     
   2578.7408000000000       0.38524247120370120     
   2579.1406666666667       0.38510052378342013     
   2579.5405333333333       0.38495862866559366     
   2579.9404000000000       0.38481678583095008     
   2580.3402666666666       0.38467499526022575     
   2580.7401333333332       0.38453325693416218     
   2581.1399999999999       0.38439157083350906     
   2581.5398666666665       0.38424993693902421     
   2581.9397333333332       0.38410835523147030     
   2582.3395999999998       0.38396682569162016     
   2582.7394666666669       0.38382534830024956     
   2583.1393333333335       0.38368392303814564     
   2583.5392000000002       0.38354254988609976     
   2583.9390666666668       0.38340122882491245     
   2584.3389333333334       0.38325995983538808     
   2584.7388000000001       0.38311874289834152     
   2585.1386666666667       0.38297757799459270     
   2585.5385333333334       0.38283646510496933     
   2585.9384000000000       0.38269540421030718     
   2586.3382666666666       0.38255439529144697     
   2586.7381333333333       0.38241343832923680     
   2587.1379999999999       0.38227253330453442     
   2587.5378666666666       0.38213168019820126     
   2587.9377333333332       0.38199087899110767     
   2588.3375999999998       0.38185012966413145     
   2588.7374666666665       0.38170943219815534     
   2589.1373333333331       0.38156878657407106     
   2589.5372000000002       0.38142819277277712     
   2589.9370666666669       0.38128765077517807     
   2590.3369333333335       0.38114716056218678     
   2590.7368000000001       0.38100672211472192     
   2591.1366666666668       0.38086633541371023     
   2591.5365333333334       0.38072600044008514     
   2591.9364000000000       0.38058571717478573     
   2592.3362666666667       0.38044548559876151     
   2592.7361333333333       0.38030530569296500     
   2593.1360000000000       0.38016517743835831     
   2593.5358666666666       0.38002510081590968     
   2593.9357333333332       0.37988507580659564     
   2594.3355999999999       0.37974510239139686     
   2594.7354666666665       0.37960518055130410     
   2595.1353333333332       0.37946531026731284     
   2595.5351999999998       0.37932549152042688     
   2595.9350666666664       0.37918572429165742     
   2596.3349333333335       0.37904600856202059     
   2596.7348000000002       0.37890634431254172     
   2597.1346666666668       0.37876673152425244     
   2597.5345333333335       0.37862717017819064     
   2597.9344000000001       0.37848766025540231     
   2598.3342666666667       0.37834820173693862     
   2598.7341333333334       0.37820879460386009     
   2599.1340000000000       0.37806943883723360     
   2599.5338666666667       0.37793013441813028     
   2599.9337333333333       0.37779088132763244     
   2600.3335999999999       0.37765167954682716     
   2600.7334666666666       0.37751252905680732     
   2601.1333333333332       0.37737342983867567     
   2601.5331999999999       0.37723438187353953     
   2601.9330666666665       0.37709538514251467     
   2602.3329333333331       0.37695643962672259     
   2602.7328000000002       0.37681754530729239     
   2603.1326666666669       0.37667870216536009     
   2603.5325333333335       0.37653991018206878     
   2603.9324000000001       0.37640116933856843     
   2604.3322666666668       0.37626247961601589     
   2604.7321333333334       0.37612384099557533     
   2605.1320000000001       0.37598525345841688     
   2605.5318666666667       0.37584671698571842     
   2605.9317333333333       0.37570823155866434     
   2606.3316000000000       0.37556979715844596     
   2606.7314666666666       0.37543141376626282     
   2607.1313333333333       0.37529308136331907     
   2607.5311999999999       0.37515479993082818     
   2607.9310666666665       0.37501656945000827     
   2608.3309333333332       0.37487838990208594     
   2608.7307999999998       0.37474026126829507     
   2609.1306666666665       0.37460218352987446     
   2609.5305333333336       0.37446415666807176     
   2609.9304000000002       0.37432618066414064     
   2610.3302666666668       0.37418825549934187     
   2610.7301333333335       0.37405038115494244     
   2611.1300000000001       0.37391255761221726     
   2611.5298666666667       0.37377478485244836     
   2611.9297333333334       0.37363706285692383     
   2612.3296000000000       0.37349939160693801     
   2612.7294666666667       0.37336177108379415     
   2613.1293333333333       0.37322420126880118     
   2613.5291999999999       0.37308668214327384     
   2613.9290666666666       0.37294921368853617     
   2614.3289333333332       0.37281179588591667     
   2614.7287999999999       0.37267442871675333     
   2615.1286666666665       0.37253711216238861     
   2615.5285333333331       0.37239984620417282     
   2615.9283999999998       0.37226263082346378     
   2616.3282666666669       0.37212546600162416     
   2616.7281333333335       0.37198835172002548     
   2617.1280000000002       0.37185128796004663     
   2617.5278666666668       0.37171427470307078     
   2617.9277333333334       0.37157731193049076     
   2618.3276000000001       0.37144039962370345     
   2618.7274666666667       0.37130353776411512     
   2619.1273333333334       0.37116672633313708     
   2619.5272000000000       0.37102996531218818     
   2619.9270666666666       0.37089325468269524     
   2620.3269333333333       0.37075659442608977     
   2620.7267999999999       0.37061998452381201     
   2621.1266666666666       0.37048342495730718     
   2621.5265333333332       0.37034691570802902     
   2621.9263999999998       0.37021045675743736     
   2622.3262666666665       0.37007404808699990     
   2622.7261333333331       0.36993768967818802     
   2623.1260000000002       0.36980138151248454     
   2623.5258666666668       0.36966512357137521     
   2623.9257333333335       0.36952891583635433     
   2624.3256000000001       0.36939275828892382     
   2624.7254666666668       0.36925665091058962     
   2625.1253333333334       0.36912059368286759     
   2625.5252000000000       0.36898458658727823     
   2625.9250666666667       0.36884862960535103     
   2626.3249333333333       0.36871272271861905     
   2626.7248000000000       0.36857686590862521     
   2627.1246666666666       0.36844105915691822     
   2627.5245333333332       0.36830530244505222     
   2627.9243999999999       0.36816959575459052     
   2628.3242666666665       0.36803393906710208     
   2628.7241333333332       0.36789833236416197     
   2629.1239999999998       0.36776277562735316     
   2629.5238666666669       0.36762726883826424     
   2629.9237333333335       0.36749181197849240     
   2630.3236000000002       0.36735640502963934     
   2630.7234666666668       0.36722104797331551     
   2631.1233333333334       0.36708574079113693     
   2631.5232000000001       0.36695048346472747     
   2631.9230666666667       0.36681527597571661     
   2632.3229333333334       0.36668011830574060     
   2632.7228000000000       0.36654501043644355     
   2633.1226666666666       0.36640995234947543     
   2633.5225333333333       0.36627494402649335     
   2633.9223999999999       0.36613998544916204     
   2634.3222666666666       0.36600507659915027     
   2634.7221333333332       0.36587021745813647     
   2635.1219999999998       0.36573540800780452     
   2635.5218666666665       0.36560064822984456     
   2635.9217333333331       0.36546593810595546     
   2636.3216000000002       0.36533127761784051     
   2636.7214666666669       0.36519666674721080     
   2637.1213333333335       0.36506210547578388     
   2637.5212000000001       0.36492759378528561     
   2637.9210666666668       0.36479313165744554     
   2638.3209333333334       0.36465871907400227     
   2638.7208000000001       0.36452435601670102     
   2639.1206666666667       0.36439004246729229     
   2639.5205333333333       0.36425577840753481     
   2639.9204000000000       0.36412156381919386     
   2640.3202666666666       0.36398739868403956     
   2640.7201333333333       0.36385328298385161     
   2641.1199999999999       0.36371921670041457     
   2641.5198666666665       0.36358519981552034     
   2641.9197333333332       0.36345123231096660     
   2642.3195999999998       0.36331731416855989     
   2642.7194666666664       0.36318344537011077     
   2643.1193333333335       0.36304962589743800     
   2643.5192000000002       0.36291585573236723     
   2643.9190666666668       0.36278213485673100     
   2644.3189333333335       0.36264846325236627     
   2644.7188000000001       0.36251484090111957     
   2645.1186666666667       0.36238126778484231     
   2645.5185333333334       0.36224774388539410     
   2645.9184000000000       0.36211426918463946     
   2646.3182666666667       0.36198084366445088     
   2646.7181333333333       0.36184746730670708     
   2647.1179999999999       0.36171414009329322     
   2647.5178666666666       0.36158086200610157     
   2647.9177333333332       0.36144763302703126     
   2648.3175999999999       0.36131445313798743     
   2648.7174666666665       0.36118132232088146     
   2649.1173333333331       0.36104824055763290     
   2649.5171999999998       0.36091520783016801     
   2649.9170666666669       0.36078222412041749     
   2650.3169333333335       0.36064928941032082     
   2650.7168000000001       0.36051640368182314     
   2651.1166666666668       0.36038356691687623     
   2651.5165333333334       0.36025077909743936     
   2651.9164000000001       0.36011804020547816     
   2652.3162666666667       0.35998535022296368     
   2652.7161333333333       0.35985270913187478     
   2653.1160000000000       0.35972011691419742     
   2653.5158666666666       0.35958757355192295     
   2653.9157333333333       0.35945507902705076     
   2654.3155999999999       0.35932263332158465     
   2654.7154666666665       0.35919023641753717     
   2655.1153333333332       0.35905788829692747     
   2655.5151999999998       0.35892558894177967     
   2655.9150666666665       0.35879333833412569     
   2656.3149333333336       0.35866113645600395     
   2656.7148000000002       0.35852898328945937     
   2657.1146666666668       0.35839687881654342     
   2657.5145333333335       0.35826482301931456     
   2657.9144000000001       0.35813281587983686     
   2658.3142666666668       0.35800085738018245     
   2658.7141333333334       0.35786894750242992     
   2659.1140000000000       0.35773708622866235     
   2659.5138666666667       0.35760527354097177     
   2659.9137333333333       0.35747350942145578     
   2660.3136000000000       0.35734179385221876     
   2660.7134666666666       0.35721012681537179     
   2661.1133333333332       0.35707850829303295     
   2661.5131999999999       0.35694693826732532     
   2661.9130666666665       0.35681541672038003     
   2662.3129333333331       0.35668394363433542     
   2662.7127999999998       0.35655251899133428     
   2663.1126666666669       0.35642114277352771     
   2663.5125333333335       0.35628981496307238     
   2663.9124000000002       0.35615853554213173     
   2664.3122666666668       0.35602730449287717     
   2664.7121333333334       0.35589612179748403     
   2665.1120000000001       0.35576498743813656     
   2665.5118666666667       0.35563390139702417     
   2665.9117333333334       0.35550286365634415     
   2666.3116000000000       0.35537187419829869     
   2666.7114666666666       0.35524093300509807     
   2667.1113333333333       0.35511004005895813     
   2667.5111999999999       0.35497919534210126     
   2667.9110666666666       0.35484839883675723     
   2668.3109333333332       0.35471765052516185     
   2668.7107999999998       0.35458695038955729     
   2669.1106666666665       0.35445629841219195     
   2669.5105333333331       0.35432569457532276     
   2669.9104000000002       0.35419513886120985     
   2670.3102666666668       0.35406463125212295     
   2670.7101333333335       0.35393417173033698     
   2671.1100000000001       0.35380376027813276     
   2671.5098666666668       0.35367339687779914     
   2671.9097333333334       0.35354308151163133     
   2672.3096000000000       0.35341281416192882     
   2672.7094666666667       0.35328259481100116     
   2673.1093333333333       0.35315242344116066     
   2673.5092000000000       0.35302230003472945     
   2673.9090666666666       0.35289222457403374     
   2674.3089333333332       0.35276219704140832     
   2674.7087999999999       0.35263221741919287     
   2675.1086666666665       0.35250228568973441     
   2675.5085333333332       0.35237240183538571     
   2675.9083999999998       0.35224256583850660     
   2676.3082666666664       0.35211277768146410     
   2676.7081333333335       0.35198303734663033     
   2677.1080000000002       0.35185334481638497     
   2677.5078666666668       0.35172370007311232     
   2677.9077333333335       0.35159410309920736     
   2678.3076000000001       0.35146455387706615     
   2678.7074666666667       0.35133505238909524     
   2679.1073333333334       0.35120559861770601     
   2679.5072000000000       0.35107619254531713     
   2679.9070666666667       0.35094683415435241     
   2680.3069333333333       0.35081752342724365     
   2680.7067999999999       0.35068826034642803     
   2681.1066666666666       0.35055904489435002     
   2681.5065333333332       0.35042987705345990     
   2681.9063999999998       0.35030075680621414     
   2682.3062666666665       0.35017168413507765     
   2682.7061333333331       0.35004265902251919     
   2683.1060000000002       0.34991368145101504     
   2683.5058666666669       0.34978475140304899     
   2683.9057333333335       0.34965586886110972     
   2684.3056000000001       0.34952703380769368     
   2684.7054666666668       0.34939824622530197     
   2685.1053333333334       0.34926950609644369     
   2685.5052000000001       0.34914081340363440     
   2685.9050666666667       0.34901216812939534     
   2686.3049333333333       0.34888357025625422     
   2686.7048000000000       0.34875501976674544     
   2687.1046666666666       0.34862651664341038     
   2687.5045333333333       0.34849806086879592     
   2687.9043999999999       0.34836965242545603     
   2688.3042666666665       0.34824129129595111     
   2688.7041333333332       0.34811297746284658     
   2689.1039999999998       0.34798471090871752     
   2689.5038666666665       0.34785649161614035     
   2689.9037333333335       0.34772831956770389     
   2690.3036000000002       0.34760019474599851     
   2690.7034666666668       0.34747211713362386     
   2691.1033333333335       0.34734408671318429     
   2691.5032000000001       0.34721610346729198     
   2691.9030666666667       0.34708816737856435     
   2692.3029333333334       0.34696027842962640     
   2692.7028000000000       0.34683243660310720     
   2693.1026666666667       0.34670464188164590     
   2693.5025333333333       0.34657689424788463     
   2693.9023999999999       0.34644919368447374     
   2694.3022666666666       0.34632154017406996     
   2694.7021333333332       0.34619393369933515     
   2695.1019999999999       0.34606637424293790     
   2695.5018666666665       0.34593886178755578     
   2695.9017333333331       0.34581139631586844     
   2696.3015999999998       0.34568397781056509     
   2696.7014666666669       0.34555660625434087     
   2697.1013333333335       0.34542928162989628     
   2697.5012000000002       0.34530200391993793     
   2697.9010666666668       0.34517477310717987     
   2698.3009333333334       0.34504758917434247     
   2698.7008000000001       0.34492045210415312     
   2699.1006666666667       0.34479336187934256     
   2699.5005333333334       0.34466631848265189     
   2699.9004000000000       0.34453932189682573     
   2700.3002666666666       0.34441237210461528     
   2700.7001333333333       0.34428546908878088     
   2701.0999999999999       0.34415861283208432     
   2701.4998666666665       0.34403180331729949     
   2701.8997333333332       0.34390504052720172     
   2702.2995999999998       0.34377832444457557     
   2702.6994666666665       0.34365165505221057     
   2703.0993333333331       0.34352503233290327     
   2703.4992000000002       0.34339845626945603     
   2703.8990666666668       0.34327192684467867     
   2704.2989333333335       0.34314544404138569     
   2704.6988000000001       0.34301900784239908     
   2705.0986666666668       0.34289261823054690     
   2705.4985333333334       0.34276627518866348     
   2705.8984000000000       0.34263997869958973     
   2706.2982666666667       0.34251372874617236     
   2706.6981333333333       0.34238752531126471     
   2707.0980000000000       0.34226136837772575     
   2707.4978666666666       0.34213525792842220     
   2707.8977333333332       0.34200919394622614     
   2708.2975999999999       0.34188317641401683     
   2708.6974666666665       0.34175720531467779     
   2709.0973333333332       0.34163128063110126     
   2709.4971999999998       0.34150540234618409     
   2709.8970666666669       0.34137957044283035     
   2710.2969333333335       0.34125378490395003     
   2710.6968000000002       0.34112804571246008     
   2711.0966666666668       0.34100235285128128     
   2711.4965333333334       0.34087670630334527     
   2711.8964000000001       0.34075110605158526     
   2712.2962666666667       0.34062555207894385     
   2712.6961333333334       0.34050004436836878     
   2713.0960000000000       0.34037458290281397     
   2713.4958666666666       0.34024916766523949     
   2713.8957333333333       0.34012379863861208     
   2714.2955999999999       0.33999847580590531     
   2714.6954666666666       0.33987319915009756     
   2715.0953333333332       0.33974796865417550     
   2715.4951999999998       0.33962278430112941     
   2715.8950666666665       0.33949764607395888     
   2716.2949333333331       0.33937255395566707     
   2716.6948000000002       0.33924750792926467     
   2717.0946666666669       0.33912250797776861     
   2717.4945333333335       0.33899755408420246     
   2717.8944000000001       0.33887264623159447     
   2718.2942666666668       0.33874778440298176     
   2718.6941333333334       0.33862296858140478     
   2719.0940000000001       0.33849819874991244     
   2719.4938666666667       0.33837347489155828     
   2719.8937333333333       0.33824879698940408     
   2720.2936000000000       0.33812416502651560     
   2720.6934666666666       0.33799957898596616     
   2721.0933333333332       0.33787503885083486     
   2721.4931999999999       0.33775054460420789     
   2721.8930666666665       0.33762609622917655     
   2722.2929333333332       0.33750169370883837     
   2722.6927999999998       0.33737733702629930     
   2723.0926666666664       0.33725302616466707     
   2723.4925333333335       0.33712876110706030     
   2723.8924000000002       0.33700454183660211     
   2724.2922666666668       0.33688036833642032     
   2724.6921333333335       0.33675624058965048     
   2725.0920000000001       0.33663215857943518     
   2725.4918666666667       0.33650812228892124     
   2725.8917333333334       0.33638413170126297     
   2726.2916000000000       0.33626018679961972     
   2726.6914666666667       0.33613628756715935     
   2727.0913333333333       0.33601243398705333     
   2727.4911999999999       0.33588862604248043     
   2727.8910666666666       0.33576486371662589     
   2728.2909333333332       0.33564114699268122     
   2728.6907999999999       0.33551747585384351     
   2729.0906666666665       0.33539385028331625     
   2729.4905333333331       0.33527027026430883     
   2729.8904000000002       0.33514673578003745     
   2730.2902666666669       0.33502324681372436     
   2730.6901333333335       0.33489980334859787     
   2731.0900000000001       0.33477640536789233     
   2731.4898666666668       0.33465305285484814     
   2731.8897333333334       0.33452974579271322     
   2732.2896000000001       0.33440648416473889     
   2732.6894666666667       0.33428326795418489     
   2733.0893333333333       0.33416009714431788     
   2733.4892000000000       0.33403697171840774     
   2733.8890666666666       0.33391389165973284     
   2734.2889333333333       0.33379085695157679     
   2734.6887999999999       0.33366786757722994     
   2735.0886666666665       0.33354492351998782     
   2735.4885333333332       0.33342202476315297     
   2735.8883999999998       0.33329917129003395     
   2736.2882666666665       0.33317636308394566     
   2736.6881333333336       0.33305360012820756     
   2737.0880000000002       0.33293088240614827     
   2737.4878666666668       0.33280820990110027     
   2737.8877333333335       0.33268558259640230     
   2738.2876000000001       0.33256300047539983     
   2738.6874666666668       0.33244046352144457     
   2739.0873333333334       0.33231797171789368     
   2739.4872000000000       0.33219552504811140     
   2739.8870666666667       0.33207312349546697     
   2740.2869333333333       0.33195076704333676     
   2740.6867999999999       0.33182845567510344     
   2741.0866666666666       0.33170618937415414     
   2741.4865333333332       0.33158396812388319     
   2741.8863999999999       0.33146179190769232     
   2742.2862666666665       0.33133966070898707     
   2742.6861333333331       0.33121757451117978     
   2743.0859999999998       0.33109553329769054     
   2743.4858666666669       0.33097353705194399     
   2743.8857333333335       0.33085158575736967     
   2744.2856000000002       0.33072967939740677     
   2744.6854666666668       0.33060781795549743     
   2745.0853333333334       0.33048600141509071     
   2745.4852000000001       0.33036422975964269     
   2745.8850666666667       0.33024250297261504     
   2746.2849333333334       0.33012082103747437     
   2746.6848000000000       0.32999918393769495     
   2747.0846666666666       0.32987759165675712     
   2747.4845333333333       0.32975604417814613     
   2747.8843999999999       0.32963454148535476     
   2748.2842666666666       0.32951308356187953     
   2748.6841333333332       0.32939167039122580     
   2749.0839999999998       0.32927030195690365     
   2749.4838666666665       0.32914897824242856     
   2749.8837333333331       0.32902769923132430     
   2750.2836000000002       0.32890646490711828     
   2750.6834666666668       0.32878527525334439     
   2751.0833333333335       0.32866413025354602     
   2751.4832000000001       0.32854302989126610     
   2751.8830666666668       0.32842197415005953     
   2752.2829333333334       0.32830096301348494     
   2752.6828000000000       0.32817999646510637     
   2753.0826666666667       0.32805907448849569     
   2753.4825333333333       0.32793819706722876     
   2753.8824000000000       0.32781736418489005     
   2754.2822666666666       0.32769657582506712     
   2754.6821333333332       0.32757583197135509     
   2755.0819999999999       0.32745513260735554     
   2755.4818666666665       0.32733447771667618     
   2755.8817333333332       0.32721386728292917     
   2756.2815999999998       0.32709330128973474     
   2756.6814666666669       0.32697277972071709     
   2757.0813333333335       0.32685230255950887     
   2757.4812000000002       0.32673186978974633     
   2757.8810666666668       0.32661148139507284     
   2758.2809333333335       0.32649113735913859     
   2758.6808000000001       0.32637083766559843     
   2759.0806666666667       0.32625058229811343     
   2759.4805333333334       0.32613037124035199     
   2759.8804000000000       0.32601020447598694     
   2760.2802666666666       0.32589008198869845     
   2760.6801333333333       0.32577000376217086     
   2761.0799999999999       0.32564996978009669     
   2761.4798666666666       0.32552998002617300     
   2761.8797333333332       0.32541003448410399     
   2762.2795999999998       0.32529013313759830     
   2762.6794666666665       0.32517027597037185     
   2763.0793333333331       0.32505046296614654     
   2763.4792000000002       0.32493069410864894     
   2763.8790666666669       0.32481096938161386     
   2764.2789333333335       0.32469128876877978     
   2764.6788000000001       0.32457165225389301     
   2765.0786666666668       0.32445205982070452     
   2765.4785333333334       0.32433251145297182     
   2765.8784000000001       0.32421300713445839     
   2766.2782666666667       0.32409354684893477     
   2766.6781333333333       0.32397413058017482     
   2767.0780000000000       0.32385475831196059     
   2767.4778666666666       0.32373543002807947     
   2767.8777333333333       0.32361614571232583     
   2768.2775999999999       0.32349690534849707     
   2768.6774666666665       0.32337770892039969     
   2769.0773333333332       0.32325855641184525     
   2769.4771999999998       0.32313944780665005     
   2769.8770666666665       0.32302038308863773     
   2770.2769333333335       0.32290136224163785     
   2770.6768000000002       0.32278238524948599     
   2771.0766666666668       0.32266345209602160     
   2771.4765333333335       0.32254456276509264     
   2771.8764000000001       0.32242571724055180     
   2772.2762666666667       0.32230691550625873     
   2772.6761333333334       0.32218815754607782     
   2773.0760000000000       0.32206944334388021     
   2773.4758666666667       0.32195077288354218     
   2773.8757333333333       0.32183214614894612     
   2774.2755999999999       0.32171356312398247     
   2774.6754666666666       0.32159502379254395     
   2775.0753333333332       0.32147652813853161     
   2775.4751999999999       0.32135807614585232     
   2775.8750666666665       0.32123966779841795     
   2776.2749333333331       0.32112130308014736     
   2776.6747999999998       0.32100298197496396     
   2777.0746666666669       0.32088470446679862     
   2777.4745333333335       0.32076647053958757     
   2777.8744000000002       0.32064828017727226     
   2778.2742666666668       0.32053013336380082     
   2778.6741333333334       0.32041203008312769     
   2779.0740000000001       0.32029397031921131     
   2779.4738666666667       0.32017595405601845     
   2779.8737333333333       0.32005798127752011     
   2780.2736000000000       0.31994005196769426     
   2780.6734666666666       0.31982216611052383     
   2781.0733333333333       0.31970432368999852     
   2781.4731999999999       0.31958652469011256     
   2781.8730666666665       0.31946876909486788     
   2782.2729333333332       0.31935105688827159     
   2782.6727999999998       0.31923338805433582     
   2783.0726666666665       0.31911576257708035     
   2783.4725333333336       0.31899818044052858     
   2783.8724000000002       0.31888064162871194     
   2784.2722666666668       0.31876314612566703     
   2784.6721333333335       0.31864569391543540     
   2785.0720000000001       0.31852828498206515     
   2785.4718666666668       0.31841091930961068     
   2785.8717333333334       0.31829359688213249     
   2786.2716000000000       0.31817631768369559     
   2786.6714666666667       0.31805908169837216     
   2787.0713333333333       0.31794188891023878     
   2787.4712000000000       0.31782473930337990     
   2787.8710666666666       0.31770763286188480     
   2788.2709333333332       0.31759056956984771     
   2788.6707999999999       0.31747354941137046     
   2789.0706666666665       0.31735657237055936     
   2789.4705333333332       0.31723963843152769     
   2789.8703999999998       0.31712274757839354     
   2790.2702666666669       0.31700589979528182     
   2790.6701333333335       0.31688909506632185     
   2791.0700000000002       0.31677233337565064     
   2791.4698666666668       0.31665561470741016     
   2791.8697333333334       0.31653893904574776     
   2792.2696000000001       0.31642230637481700     
   2792.6694666666667       0.31630571667877766     
   2793.0693333333334       0.31618916994179513     
   2793.4692000000000       0.31607266614804064     
   2793.8690666666666       0.31595620528169088     
   2794.2689333333333       0.31583978732692786     
   2794.6687999999999       0.31572341226794287     
   2795.0686666666666       0.31560708008892724     
   2795.4685333333332       0.31549079077408293     
   2795.8683999999998       0.31537454430761586     
   2796.2682666666665       0.31525834067373787     
   2796.6681333333331       0.31514217985666665     
   2797.0680000000002       0.31502606184062548     
   2797.4678666666669       0.31490998660984543     
   2797.8677333333335       0.31479395414855910     
   2798.2676000000001       0.31467796444100887     
   2798.6674666666668       0.31456201747144180     
   2799.0673333333334       0.31444611322410981     
   2799.4672000000000       0.31433025168327150     
   2799.8670666666667       0.31421443283319211     
   2800.2669333333333       0.31409865665814002     
   2800.6668000000000       0.31398292314239157     
   2801.0666666666666       0.31386723227022867     
   2801.4665333333332       0.31375158402593878     
   2801.8663999999999       0.31363597839381469     
   2802.2662666666665       0.31352041535815606     
   2802.6661333333332       0.31340489490326656     
   2803.0659999999998       0.31328941701345719     
   2803.4658666666664       0.31317398167304522     
   2803.8657333333335       0.31305858886635085     
   2804.2656000000002       0.31294323857770401     
   2804.6654666666668       0.31282793079143678     
   2805.0653333333335       0.31271266549188947     
   2805.4652000000001       0.31259744266340661     
   2805.8650666666667       0.31248226229034021     
   2806.2649333333334       0.31236712435704556     
   2806.6648000000000       0.31225202884788644     
   2807.0646666666667       0.31213697574722982     
   2807.4645333333333       0.31202196503945084     
   2807.8643999999999       0.31190699670892891     
   2808.2642666666666       0.31179207074004961     
   2808.6641333333332       0.31167718711720482     
   2809.0639999999999       0.31156234582478959     
   2809.4638666666665       0.31144754684720866     
   2809.8637333333331       0.31133279016887000     
   2810.2636000000002       0.31121807577418731     
   2810.6634666666669       0.31110340364758121     
   2811.0633333333335       0.31098877377347706     
   2811.4632000000001       0.31087418613630707     
   2811.8630666666668       0.31075964072050755     
   2812.2629333333334       0.31064513751052192     
   2812.6628000000001       0.31053067649079930     
   2813.0626666666667       0.31041625764579334     
   2813.4625333333333       0.31030188095996442     
   2813.8624000000000       0.31018754641777896     
   2814.2622666666666       0.31007325400370833     
   2814.6621333333333       0.30995900370222906     
   2815.0619999999999       0.30984479549782468     
   2815.4618666666665       0.30973062937498391     
   2815.8617333333332       0.30961650531820178     
   2816.2615999999998       0.30950242331197808     
   2816.6614666666665       0.30938838334081908     
   2817.0613333333336       0.30927438538923496     
   2817.4612000000002       0.30916042944174443     
   2817.8610666666668       0.30904651548287049     
   2818.2609333333335       0.30893264349714156     
   2818.6608000000001       0.30881881346909168     
   2819.0606666666667       0.30870502538326167     
   2819.4605333333334       0.30859127922419644     
   2819.8604000000000       0.30847757497644901     
   2820.2602666666667       0.30836391262457519     
   2820.6601333333333       0.30825029215313821     
   2821.0599999999999       0.30813671354670719     
   2821.4598666666666       0.30802317678985558     
   2821.8597333333332       0.30790968186716405     
   2822.2595999999999       0.30779622876321761     
   2822.6594666666665       0.30768281746260800     
   2823.0593333333331       0.30756944794993202     
   2823.4591999999998       0.30745612020979268     
   2823.8590666666669       0.30734283422679803     
   2824.2589333333335       0.30722958998556216     
   2824.6588000000002       0.30711638747070458     
   2825.0586666666668       0.30700322666685093     
   2825.4585333333334       0.30689010755863205     
   2825.8584000000001       0.30677703013068491     
   2826.2582666666667       0.30666399436765096     
   2826.6581333333334       0.30655100025417886     
   2827.0580000000000       0.30643804777492267     
   2827.4578666666666       0.30632513691454116     
   2827.8577333333333       0.30621226765769877     
   2828.2575999999999       0.30609943998906752     
   2828.6574666666666       0.30598665389332241     
   2829.0573333333332       0.30587390935514563     
   2829.4571999999998       0.30576120635922543     
   2829.8570666666665       0.30564854489025456     
   2830.2569333333331       0.30553592493293097     
   2830.6568000000002       0.30542334647196068     
   2831.0566666666668       0.30531080949205242     
   2831.4565333333335       0.30519831397792330     
   2831.8564000000001       0.30508585991429354     
   2832.2562666666668       0.30497344728589021     
   2832.6561333333334       0.30486107607744661     
   2833.0560000000000       0.30474874627370124     
   2833.4558666666667       0.30463645785939653     
   2833.8557333333333       0.30452421081928310     
   2834.2556000000000       0.30441200513811556     
   2834.6554666666666       0.30429984080065497     
   2835.0553333333332       0.30418771779166781     
   2835.4551999999999       0.30407563609592625     
   2835.8550666666665       0.30396359569820691     
   2836.2549333333332       0.30385159658329347     
   2836.6547999999998       0.30373963873597470     
   2837.0546666666669       0.30362772214104500     
   2837.4545333333335       0.30351584678330501     
   2837.8544000000002       0.30340401264755917     
   2838.2542666666668       0.30329221971861964     
   2838.6541333333334       0.30318046798130233     
   2839.0540000000001       0.30306875742043049     
   2839.4538666666667       0.30295708802083116     
   2839.8537333333334       0.30284545976733956     
   2840.2536000000000       0.30273387264479296     
   2840.6534666666666       0.30262232663803768     
   2841.0533333333333       0.30251082173192229     
   2841.4531999999999       0.30239935791130423     
   2841.8530666666666       0.30228793516104385     
   2842.2529333333332       0.30217655346600947     
   2842.6527999999998       0.30206521281107274     
   2843.0526666666665       0.30195391318111242     
   2843.4525333333331       0.30184265456101239     
   2843.8524000000002       0.30173143693566118     
   2844.2522666666669       0.30162026028995420     
   2844.6521333333335       0.30150912460879242     
   2845.0520000000001       0.30139802987708125     
   2845.4518666666668       0.30128697607973209     
   2845.8517333333334       0.30117596320166368     
   2846.2516000000001       0.30106499122779629     
   2846.6514666666667       0.30095406014306064     
   2847.0513333333333       0.30084316993238941     
   2847.4512000000000       0.30073232058072191     
   2847.8510666666666       0.30062151207300264     
   2848.2509333333333       0.30051074439418346     
   2848.6507999999999       0.30040001752921980     
   2849.0506666666665       0.30028933146307280     
   2849.4505333333332       0.30017868618070959     
   2849.8503999999998       0.30006808166710325     
   2850.2502666666664       0.29995751790723202     
   2850.6501333333335       0.29984699488607908     
   2851.0500000000002       0.29973651258863443     
   2851.4498666666668       0.29962607099989252     
   2851.8497333333335       0.29951567010485353     
   2852.2496000000001       0.29940530988852343     
   2852.6494666666667       0.29929499033591384     
   2853.0493333333334       0.29918471143204095     
   2853.4492000000000       0.29907447316192831     
   2853.8490666666667       0.29896427551060317     
   2854.2489333333333       0.29885411846309928     
   2854.6487999999999       0.29874400200445467     
   2855.0486666666666       0.29863392611971434     
   2855.4485333333332       0.29852389079392871     
   2855.8483999999999       0.29841389601215379     
   2856.2482666666665       0.29830394175944880     
   2856.6481333333331       0.29819402802088213     
   2857.0479999999998       0.29808415478152467     
   2857.4478666666669       0.29797432202645407     
   2857.8477333333335       0.29786452974075361     
   2858.2476000000001       0.29775477790951127     
   2858.6474666666668       0.29764506651782202     
   2859.0473333333334       0.29753539555078468     
   2859.4472000000001       0.29742576499350432     
   2859.8470666666667       0.29731617483109124     
   2860.2469333333333       0.29720662504866224     
   2860.6468000000000       0.29709711563133756     
   2861.0466666666666       0.29698764656424465     
   2861.4465333333333       0.29687821783251661     
   2861.8463999999999       0.29676882942129046     
   2862.2462666666665       0.29665948131570968     
   2862.6461333333332       0.29655017350092344     
   2863.0459999999998       0.29644090596208533     
   2863.4458666666665       0.29633167868435617     
   2863.8457333333336       0.29622249165290010     
   2864.2456000000002       0.29611334485288915     
   2864.6454666666668       0.29600423826949845     
   2865.0453333333335       0.29589517188791015     
   2865.4452000000001       0.29578614569331080     
   2865.8450666666668       0.29567715967089397     
   2866.2449333333334       0.29556821380585591     
   2866.6448000000000       0.29545930808340226     
   2867.0446666666667       0.29535044248874076     
   2867.4445333333333       0.29524161700708523     
   2867.8444000000000       0.29513283162365672     
   2868.2442666666666       0.29502408632368010     
   2868.6441333333332       0.29491538109238502     
   2869.0439999999999       0.29480671591500940     
   2869.4438666666665       0.29469809077679393     
   2869.8437333333331       0.29458950566298520     
   2870.2435999999998       0.29448096055883627     
   2870.6434666666669       0.29437245544960500     
   2871.0433333333335       0.29426399032055417     
   2871.4432000000002       0.29415556515695385     
   2871.8430666666668       0.29404717994407664     
   2872.2429333333334       0.29393883466720311     
   2872.6428000000001       0.29383052931161763     
   2873.0426666666667       0.29372226386261219     
   2873.4425333333334       0.29361403830548061     
   2873.8424000000000       0.29350585262552564     
   2874.2422666666666       0.29339770680805327     
   2874.6421333333333       0.29328960083837602     
   2875.0419999999999       0.29318153470181113     
   2875.4418666666666       0.29307350838368146     
   2875.8417333333332       0.29296552186931585     
   2876.2415999999998       0.29285757514404831     
   2876.6414666666665       0.29274966819321691     
   2877.0413333333331       0.29264180100216675     
   2877.4412000000002       0.29253397355624822     
   2877.8410666666668       0.29242618584081631     
   2878.2409333333335       0.29231843784123152     
   2878.6408000000001       0.29221072954286059     
   2879.0406666666668       0.29210306093107435     
   2879.4405333333334       0.29199543199125050     
   2879.8404000000000       0.29188784270877072     
   2880.2402666666667       0.29178029306902359     
   2880.6401333333333       0.29167278305740124     
   2881.0400000000000       0.29156531265930230     
   2881.4398666666666       0.29145788186013166     
   2881.8397333333332       0.29135049064529683     
   2882.2395999999999       0.29124313900021415     
   2882.6394666666665       0.29113582691030260     
   2883.0393333333332       0.29102855436098740     
   2883.4391999999998       0.29092132133770021     
   2883.8390666666664       0.29081412782587601     
   2884.2389333333335       0.29070697381095734     
   2884.6388000000002       0.29059985927839049     
   2885.0386666666668       0.29049278421362690     
   2885.4385333333335       0.29038574860212596     
   2885.8384000000001       0.29027875242934909     
   2886.2382666666667       0.29017179568076457     
   2886.6381333333334       0.29006487834184713     
   2887.0380000000000       0.28995800039807440     
   2887.4378666666667       0.28985116183493198     
   2887.8377333333333       0.28974436263790837     
   2888.2375999999999       0.28963760279249962     
   2888.6374666666666       0.28953088228420487     
   2889.0373333333332       0.28942420109853084     
   2889.4371999999998       0.28931755922098912     
   2889.8370666666665       0.28921095663709417     
   2890.2369333333331       0.28910439333236981     
   2890.6368000000002       0.28899786929234139     
   2891.0366666666669       0.28889138450254181     
   2891.4365333333335       0.28878493894850948     
   2891.8364000000001       0.28867853261578674     
   2892.2362666666668       0.28857216548992243     
   2892.6361333333334       0.28846583755646987     
   2893.0360000000001       0.28835954880098819     
   2893.4358666666667       0.28825329920904225     
   2893.8357333333333       0.28814708876620049     
   2894.2356000000000       0.28804091745803911     
   2894.6354666666666       0.28793478527013772     
   2895.0353333333333       0.28782869218808260     
   2895.4351999999999       0.28772263819746335     
   2895.8350666666665       0.28761662328387727     
   2896.2349333333332       0.28751064743292604     
   2896.6347999999998       0.28740471063021594     
   2897.0346666666665       0.28729881286135955     
   2897.4345333333335       0.28719295411197326     
   2897.8344000000002       0.28708713436768191     
   2898.2342666666668       0.28698135361411148     
   2898.6341333333335       0.28687561183689625     
   2899.0340000000001       0.28676990902167465     
   2899.4338666666667       0.28666424515409078     
   2899.8337333333334       0.28655862021979356     
   2900.2336000000000       0.28645303420443774     
   2900.6334666666667       0.28634748709368302     
   2901.0333333333333       0.28624197887319447     
   2901.4331999999999       0.28613650952864256     
   2901.8330666666666       0.28603107904570296     
   2902.2329333333332       0.28592568741005592     
   2902.6327999999999       0.28582033460738815     
   2903.0326666666665       0.28571502062339177     
   2903.4325333333331       0.28560974544376250     
   2903.8323999999998       0.28550450905420299     
   2904.2322666666669       0.28539931144041980     
   2904.6321333333335       0.28529415258812624     
   2905.0320000000002       0.28518903248303945     
   2905.4318666666668       0.28508395111088269     
   2905.8317333333334       0.28497890845738527     
   2906.2316000000001       0.28487390450827904     
   2906.6314666666667       0.28476893924930397     
   2907.0313333333334       0.28466401266620384     
   2907.4312000000000       0.28455912474472833     
   2907.8310666666666       0.28445427547063112     
   2908.2309333333333       0.28434946482967333     
   2908.6307999999999       0.28424469280761894     
   2909.0306666666665       0.28413995939023873     
   2909.4305333333332       0.28403526456330880     
   2909.8303999999998       0.28393060831260936     
   2910.2302666666665       0.28382599062392661     
   2910.6301333333336       0.28372141148305174     
   2911.0300000000002       0.28361687087578152     
   2911.4298666666668       0.28351236878791791     
   2911.8297333333335       0.28340790520526715     
   2912.2296000000001       0.28330348011364226     
   2912.6294666666668       0.28319909349885991     
   2913.0293333333334       0.28309474534674356     
   2913.4292000000000       0.28299043564312032     
   2913.8290666666667       0.28288616437382469     
   2914.2289333333333       0.28278193152469394     
   2914.6288000000000       0.28267773708157162     
   2915.0286666666666       0.28257358103030622     
   2915.4285333333332       0.28246946335675277     
   2915.8283999999999       0.28236538404677036     
   2916.2282666666665       0.28226134308622258     
   2916.6281333333332       0.28215734046097934     
   2917.0279999999998       0.28205337615691572     
   2917.4278666666669       0.28194945015991130     
   2917.8277333333335       0.28184556245585196     
   2918.2276000000002       0.28174171303062834     
   2918.6274666666668       0.28163790187013532     
   2919.0273333333334       0.28153412896027391     
   2919.4272000000001       0.28143039428695049     
   2919.8270666666667       0.28132669783607595     
   2920.2269333333334       0.28122303959356637     
   2920.6268000000000       0.28111941954534458     
   2921.0266666666666       0.28101583767733634     
   2921.4265333333333       0.28091229397547379     
   2921.8263999999999       0.28080878842569418     
   2922.2262666666666       0.28070532101394025     
   2922.6261333333332       0.28060189172615924     
   2923.0259999999998       0.28049850054830311     
   2923.4258666666665       0.28039514746633082     
   2923.8257333333331       0.28029183246620509     
   2924.2256000000002       0.28018855553389338     
   2924.6254666666669       0.28008531665537073     
   2925.0253333333335       0.27998211581661442     
   2925.4252000000001       0.27987895300360832     
   2925.8250666666668       0.27977582820234165     
   2926.2249333333334       0.27967274139880843     
   2926.6248000000001       0.27956969257900766     
   2927.0246666666667       0.27946668172894368     
   2927.4245333333333       0.27936370883462636     
   2927.8244000000000       0.27926077388207088     
   2928.2242666666666       0.27915787685729554     
   2928.6241333333332       0.27905501774632685     
   2929.0239999999999       0.27895219653519399     
   2929.4238666666665       0.27884941320993212     
   2929.8237333333332       0.27874666775658286     
   2930.2235999999998       0.27864396016119070     
   2930.6234666666664       0.27854129040980696     
   2931.0233333333335       0.27843865848848720     
   2931.4232000000002       0.27833606438329234     
   2931.8230666666668       0.27823350808028885     
   2932.2229333333335       0.27813098956554788     
   2932.6228000000001       0.27802850882514524     
   2933.0226666666667       0.27792606584516361     
   2933.4225333333334       0.27782366061168856     
   2933.8224000000000       0.27772129311081234     
   2934.2222666666667       0.27761896332863251     
   2934.6221333333333       0.27751667125124979     
   2935.0219999999999       0.27741441686477225     
   2935.4218666666666       0.27731220015531211     
   2935.8217333333332       0.27721002110898624     
   2936.2215999999999       0.27710787971191797     
   2936.6214666666665       0.27700577595023396     
   2937.0213333333331       0.27690370981006751     
   2937.4212000000002       0.27680168127755639     
   2937.8210666666669       0.27669969033884345     
   2938.2209333333335       0.27659773698007689     
   2938.6208000000001       0.27649582118740951     
   2939.0206666666668       0.27639394294700059     
   2939.4205333333334       0.27629210224501238     
   2939.8204000000001       0.27619029906761328     
   2940.2202666666667       0.27608853340097789     
   2940.6201333333333       0.27598680523128416     
   2941.0200000000000       0.27588511454471559     
   2941.4198666666666       0.27578346132746140     
   2941.8197333333333       0.27568184556571618     
   2942.2195999999999       0.27558026724567680     
   2942.6194666666665       0.27547872635355031     
   2943.0193333333332       0.27537722287554350     
   2943.4191999999998       0.27527575679787181     
   2943.8190666666665       0.27517432810675402     
   2944.2189333333336       0.27507293678841432     
   2944.6188000000002       0.27497158282908368     
   2945.0186666666668       0.27487026621499466     
   2945.4185333333335       0.27476898693238877     
   2945.8184000000001       0.27466774496750923     
   2946.2182666666668       0.27456654030660682     
   2946.6181333333334       0.27446537293593559     
   2947.0180000000000       0.27436424284175609     
   2947.4178666666667       0.27426315001033269     
   2947.8177333333333       0.27416209442793588     
   2948.2175999999999       0.27406107608084107     
   2948.6174666666666       0.27396009495532775     
   2949.0173333333332       0.27385915103768105     
   2949.4171999999999       0.27375824431419149     
   2949.8170666666665       0.27365737477115498     
   2950.2169333333331       0.27355654239487065     
   2950.6167999999998       0.27345574717164545     
   2951.0166666666669       0.27335498908778799     
   2951.4165333333335       0.27325426812961501     
   2951.8164000000002       0.27315358428344688     
   2952.2162666666668       0.27305293753560966     
   2952.6161333333334       0.27295232787243279     
   2953.0160000000001       0.27285175528025246     
   2953.4158666666667       0.27275121974540939     
   2953.8157333333334       0.27265072125424950     
   2954.2156000000000       0.27255025979312325     
   2954.6154666666666       0.27244983534838613     
   2955.0153333333333       0.27234944790640014     
   2955.4151999999999       0.27224909745352960     
   2955.8150666666666       0.27214878397614667     
   2956.2149333333332       0.27204850746062553     
   2956.6147999999998       0.27194826789334936     
   2957.0146666666665       0.27184806526070221     
   2957.4145333333331       0.27174789954907624     
   2957.8144000000002       0.27164777074486651     
   2958.2142666666668       0.27154767883447439     
   2958.6141333333335       0.27144762380430620     
   2959.0140000000001       0.27134760564077259     
   2959.4138666666668       0.27124762433028876     
   2959.8137333333334       0.27114767985927646     
   2960.2136000000000       0.27104777221416221     
   2960.6134666666667       0.27094790138137620     
   2961.0133333333333       0.27084806734735473     
   2961.4132000000000       0.27074827009853880     
   2961.8130666666666       0.27064850962137399     
   2962.2129333333332       0.27054878590231213     
   2962.6127999999999       0.27044909892780850     
   2963.0126666666665       0.27034944868432448     
   2963.4125333333332       0.27024983515832507     
   2963.8123999999998       0.27015025833628309     
   2964.2122666666669       0.27005071820467275     
   2964.6121333333335       0.26995121474997497     
   2965.0120000000002       0.26985174795867700     
   2965.4118666666668       0.26975231781726910     
   2965.8117333333334       0.26965292431224647     
   2966.2116000000001       0.26955356743011033     
   2966.6114666666667       0.26945424715736710     
   2967.0113333333334       0.26935496348052634     
   2967.4112000000000       0.26925571638610535     
   2967.8110666666666       0.26915650586062373     
   2968.2109333333333       0.26905733189060727     
   2968.6107999999999       0.26895819446258623     
   2969.0106666666666       0.26885909356309784     
   2969.4105333333332       0.26876002917868064     
   2969.8103999999998       0.26866100129588144     
   2970.2102666666665       0.26856200990125045     
   2970.6101333333331       0.26846305498134271     
   2971.0100000000002       0.26836413652271895     
   2971.4098666666669       0.26826525451194455     
   2971.8097333333335       0.26816640893559013     
   2972.2096000000001       0.26806759978022993     
   2972.6094666666668       0.26796882703244490     
   2973.0093333333334       0.26787009067882001     
   2973.4092000000001       0.26777139070594597     
   2973.8090666666667       0.26767272710041640     
   2974.2089333333333       0.26757409984883251     
   2974.6088000000000       0.26747550893779826     
   2975.0086666666666       0.26737695435392483     
   2975.4085333333333       0.26727843608382562     
   2975.8083999999999       0.26717995411412065     
   2976.2082666666665       0.26708150843143508     
   2976.6081333333332       0.26698309902239781     
   2977.0079999999998       0.26688472587364331     
   2977.4078666666665       0.26678638897181134     
   2977.8077333333335       0.26668808830354623     
   2978.2076000000002       0.26658982385549773     
   2978.6074666666668       0.26649159561431895     
   2979.0073333333335       0.26639340356666968     
   2979.4072000000001       0.26629524769921370     
   2979.8070666666667       0.26619712799861944     
   2980.2069333333334       0.26609904445156224     
   2980.6068000000000       0.26600099704471875     
   2981.0066666666667       0.26590298576477406     
   2981.4065333333333       0.26580501059841660     
   2981.8063999999999       0.26570707153233969     
   2982.2062666666666       0.26560916855324174     
   2982.6061333333332       0.26551130164782560     
   2983.0059999999999       0.26541347080279926     
   2983.4058666666665       0.26531567600487665     
   2983.8057333333331       0.26521791724077509     
   2984.2055999999998       0.26512019449721791     
   2984.6054666666669       0.26502250776093272     
   2985.0053333333335       0.26492485701865132     
   2985.4052000000001       0.26482724225711229     
   2985.8050666666668       0.26472966346305782     
   2986.2049333333334       0.26463212062323471     
   2986.6048000000001       0.26453461372439580     
   2987.0046666666667       0.26443714275329744     
   2987.4045333333333       0.26433970769670262     
   2987.8044000000000       0.26424230854137692     
   2988.2042666666666       0.26414494527409221     
   2988.6041333333333       0.26404761788162617     
   2989.0039999999999       0.26395032635075960     
   2989.4038666666665       0.26385307066827796     
   2989.8037333333332       0.26375585082097380     
   2990.2035999999998       0.26365866679564243     
   2990.6034666666665       0.26356151857908472     
   2991.0033333333336       0.26346440615810640     
   2991.4032000000002       0.26336732951951847     
   2991.8030666666668       0.26327028865013585     
   2992.2029333333335       0.26317328353677966     
   2992.6028000000001       0.26307631416627503     
   2993.0026666666668       0.26297938052545117     
   2993.4025333333334       0.26288248260114416     
   2993.8024000000000       0.26278562038019193     
   2994.2022666666667       0.26268879384944133     
   2994.6021333333333       0.26259200299574070     
   2995.0020000000000       0.26249524780594430     
   2995.4018666666666       0.26239852826691162     
   2995.8017333333332       0.26230184436550624     
   2996.2015999999999       0.26220519608859710     
   2996.6014666666665       0.26210858342305809     
   2997.0013333333332       0.26201200635576782     
   2997.4011999999998       0.26191546487360878     
   2997.8010666666669       0.26181895896347024     
   2998.2009333333335       0.26172248861224506     
   2998.6008000000002       0.26162605380683041     
   2999.0006666666668       0.26152965453412902     
   2999.4005333333334       0.26143329078104882     
   2999.8004000000001       0.26133696253450206     
   3000.2002666666667       0.26124066978140598     
   3000.6001333333334       0.26114441250868253     
   3001.0000000000000       0.26104819070325780     
   3001.3998666666666       0.26095200435206367     
   3001.7997333333333       0.26085585344203727     
   3002.1995999999999       0.26075973796011892     
   3002.5994666666666       0.26066365789325546     
   3002.9993333333332       0.26056761322839717     
   3003.3991999999998       0.26047160395249963     
   3003.7990666666665       0.26037563005252390     
   3004.1989333333331       0.26027969151543479     
   3004.5988000000002       0.26018378832820210     
   3004.9986666666668       0.26008792047780105     
   3005.3985333333335       0.25999208795121093     
   3005.7984000000001       0.25989629073541737     
   3006.1982666666668       0.25980052881740878     
   3006.5981333333334       0.25970480218417880     
   3006.9980000000000       0.25960911082272647     
   3007.3978666666667       0.25951345472005566     
   3007.7977333333333       0.25941783386317563     
   3008.1976000000000       0.25932224823909816     
   3008.5974666666666       0.25922669783484159     
   3008.9973333333332       0.25913118263742985     
   3009.3971999999999       0.25903570263388853     
   3009.7970666666665       0.25894025781125179     
   3010.1969333333332       0.25884484815655612     
   3010.5967999999998       0.25874947365684209     
   3010.9966666666664       0.25865413429915879     
   3011.3965333333335       0.25855883007055608     
   3011.7964000000002       0.25846356095809053     
   3012.1962666666668       0.25836832694882300     
   3012.5961333333335       0.25827312802981933     
   3012.9960000000001       0.25817796418815031     
   3013.3958666666667       0.25808283541089105     
   3013.7957333333334       0.25798774168512123     
   3014.1956000000000       0.25789268299792645     
   3014.5954666666667       0.25779765933639553     
   3014.9953333333333       0.25770267068762237     
   3015.3951999999999       0.25760771703870766     
   3015.7950666666666       0.25751279837675350     
   3016.1949333333332       0.25741791468886926     
   3016.5947999999999       0.25732306596216881     
   3016.9946666666665       0.25722825218376960     
   3017.3945333333331       0.25713347334079434     
   3017.7944000000002       0.25703872942037065     
   3018.1942666666669       0.25694402040963132     
   3018.5941333333335       0.25684934629571282     
   3018.9940000000001       0.25675470706575676
[truncated: 395,116 more chars]
