# Supplementary material for: Design of high-temperature f-block molecular nanomagnets through the control of vibration-induced spin relaxation
Source: Chem Sci. 2019 Dec 2;11(6):1593–8. doi: 10.1039/c9sc03133b (PMC7025469; doi:10.1039/c9sc03133b)
Supplement: Supplementary file 3 [file SC-011-C9SC03133B-s003.zip › SI/Orbach-rp-Raman/rates10K.out]

  
  -> Orbach mechanism (T =    10.0000000      K)
  
   Master matrix eigenvalues (s^-1)
  
         1  (-1.29144530E+008, 0.00000000E+000)
         2  (-7.14605241E+007, 0.00000000E+000)
         3  (-5.42084037E-010, 0.00000000E+000)
         4  (-8.18171439E-003, 0.00000000E+000)
         5  (-8.13270214E+008, 0.00000000E+000)
         6  (-1.95044298E+008, 0.00000000E+000)
         7  (-1.78230938E+009, 0.00000000E+000)
         8  (-1.32121365E+009, 0.00000000E+000)
         9  (-5.42035479E+009, 0.00000000E+000)
        10  (-1.35957149E+009, 0.00000000E+000)
  
   Master matrix Eigenvectors
  
         1  -6.86460449E-001 -3.96261965E-002  7.26086645E-001  2.76463222E-010  2.16766943E-012  5.39688868E-012  1.75240774E-022  1.80152313E-022  1.72452111E-030  1.59880316E-030 
         2   6.86460449E-001  3.96261965E-002  5.43278478E-010 -7.26086646E-001 -1.31311652E-011 -1.89030859E-011 -5.95985203E-022 -6.04801478E-022 -5.69410791E-030 -5.46689362E-030 
         3  -7.07106750E-001 -7.07106812E-001 -2.79470771E-010 -2.79470771E-010 -5.34487323E-021 -5.34603344E-021 -1.62881572E-031 -1.62652051E-031 -1.72955157E-039 -2.00713813E-039 
         4   7.07106812E-001 -7.07106750E-001  2.48966545E-010  2.48966545E-010  4.76400706E-021  4.76284684E-021  1.44700374E-031  1.44929893E-031  1.11015625E-039  8.32569706E-040 
         5  -7.36071469E-002 -4.24900120E-003  1.12748073E-001  6.82997855E-001 -7.17889780E-001 -1.28346821E-012 -4.03768407E-013 -5.71015976E-013 -7.15145115E-021 -3.38084983E-021 
         6   3.81794255E-001  2.20392219E-002 -2.07605967E-001 -7.27158492E-001 -1.55419998E-011  5.30930983E-001  1.78435193E-011  1.86430183E-011  1.82054354E-019  1.61757441E-019 
         7   3.81203692E-003  2.20051315E-004 -1.23555915E-002 -7.84214523E-002  1.24009238E-002  7.41006346E-001 -6.66662319E-001  6.28256330E-010  9.09827715E-009 -4.21490576E-009 
         8  -7.34155968E-003 -4.23794389E-004  1.78090541E-002  1.11579620E-001 -1.70524835E-002 -7.52792538E-001  9.96805775E-009  6.48221687E-001  3.81193994E-009  1.42210998E-010 
         9  -6.99638068E-005 -4.03868797E-006  6.79824827E-004  4.41727917E-003 -1.54358574E-003 -1.33205102E-001  7.50476708E-001  2.60414235E-002 -1.06767884E-009 -6.46792543E-001 
        10  -6.32842886E-003 -3.65311019E-004  1.57801125E-002  9.90100946E-002 -1.50448108E-002 -6.90788871E-001  6.17262574E-001 -2.65974012E-001  2.46448648E-001  3.43740997E-009 
  
   Solution of the linear equation system of initial populations
  
             1                2                3                4                5                6                7                8                9               10         
            -5.14623993E-010  5.14623992E-010 -7.07106750E-001  7.07106812E-001 -1.01002912E-021  1.00903739E-020  1.58624095E-033 -3.43862607E-033  3.59459047E-043 -1.44922878E-040 
  
   Zero order energies (cm^-1) and Jz expectation values
  
             0.00000000E+000  0.00000000E+000  1.59300000E+002  1.59300000E+002  3.31000000E+002  3.31000000E+002  4.99100000E+002  4.99100000E+002  6.38300000E+002  6.38300000E+002 
            -4.14861780E+000  4.14861451E+000 -1.27657619E+000  1.27657761E+000 -6.41420156E-001  6.41418382E-001 -1.49209518E+000  1.49209403E+000 -1.78462804E+000  1.78462986E+000 
  
   Master matrix (s^-1)
  
             1                2                3                4                5                6                7                8                9               10         
         1  -7.49584073E-002  0.00000000E+000  1.22096464E+008  6.75605642E+007  6.59731115E+004  1.58221449E+004  7.46098554E-085  5.53077715E-085  9.50932142E-252  3.79118681E-251 
         2   0.00000000E+000 -4.32700323E-003  7.04806592E+006  3.89995986E+006  3.80832353E+003  9.13339472E+002  4.30688293E-086  3.19266263E-086  5.48929280E-253  2.18847734E-252 
         3   4.82563529E-002  2.78561675E-003 -1.29144530E+008  0.00000000E+000  1.07445258E+008  2.57682925E+007  1.58864492E+003  1.17765153E+003  3.01178167E-068  1.20074046E-067 
         4   2.67020544E-002  1.54138648E-003  0.00000000E+000 -7.14605241E+007  7.05755175E+008  1.69259270E+008  1.04350289E+004  7.73541503E+003  1.97829159E-067  7.88707487E-067 
         5   3.72739879E-014  2.15165546E-015  2.04239857E-003  1.34155141E-002 -8.13270214E+008  0.00000000E+000  1.80255889E+007  1.33622448E+007  2.62321504E+006  1.04582628E+007 
         6   8.93931520E-015  5.16025449E-016  4.89822679E-004  3.21740483E-003  0.00000000E+000 -1.95044298E+008  1.76427175E+009  1.30784249E+009  2.56749681E+008  1.02361248E+009 
         7   3.59630924E-103  2.07598350E-104  8.60270450E-016  5.65069447E-015  5.45024314E-004  5.33447762E-002 -1.78230940E+009  0.00000000E+000  1.05880180E+009  4.22124274E+009 
         8   2.66591925E-103  1.53891226E-104  6.37712555E-016  4.18882086E-015  4.04022767E-004  3.95441149E-002  0.00000000E+000 -1.32121365E+009  4.13968151E+007  1.65041282E+008 
         9   4.52856462E-270  2.61413155E-271  1.45569313E-086  9.56173385E-086  2.01782553E-012  1.97496605E-010  5.76931716E+000  2.25567577E-001 -1.35957151E+009  0.00000000E+000 
        10   1.80545316E-269  1.04220487E-270  5.80357350E-086  3.81208266E-085  8.04468922E-012  7.87381654E-010  2.30011776E+001  8.99295319E-001  0.00000000E+000 -5.42035477E+009 
  
  -> Orbach relaxation pathway (T =    10.0000000      K)
  
   Master matrix after re-casting (s^-1)
  
             1                2                3                4                5                6                7                8                9               10         
         1   0.00000000E+000  0.00000000E+000  0.00000000E+000  0.00000000E+000  0.00000000E+000  0.00000000E+000  0.00000000E+000  0.00000000E+000  0.00000000E+000  0.00000000E+000 
         2   0.00000000E+000  0.00000000E+000  7.04806592E+006  3.89995986E+006  3.80832353E+003  9.13339472E+002  4.30688293E-086  3.19266263E-086  5.48929280E-253  2.18847734E-252 
         3   4.82563529E-002  0.00000000E+000  0.00000000E+000  0.00000000E+000  0.00000000E+000  0.00000000E+000  0.00000000E+000  0.00000000E+000  0.00000000E+000  0.00000000E+000 
         4   2.67020544E-002  0.00000000E+000  0.00000000E+000  0.00000000E+000  7.05755175E+008  1.69259270E+008  1.04350289E+004  7.73541503E+003  1.97829159E-067  7.88707487E-067 
         5   3.72739879E-014  0.00000000E+000  2.04239857E-003  0.00000000E+000  0.00000000E+000  0.00000000E+000  0.00000000E+000  0.00000000E+000  0.00000000E+000  0.00000000E+000 
         6   8.93931520E-015  0.00000000E+000  4.89822679E-004  0.00000000E+000  0.00000000E+000  0.00000000E+000  1.76427175E+009  1.30784249E+009  2.56749681E+008  1.02361248E+009 
         7   3.59630924E-103  0.00000000E+000  8.60270450E-016  0.00000000E+000  5.45024314E-004  0.00000000E+000  0.00000000E+000  0.00000000E+000  0.00000000E+000  0.00000000E+000 
         8   2.66591925E-103  0.00000000E+000  6.37712555E-016  0.00000000E+000  4.04022767E-004  0.00000000E+000  0.00000000E+000  0.00000000E+000  4.13968151E+007  1.65041282E+008 
         9   4.52856462E-270  0.00000000E+000  1.45569313E-086  0.00000000E+000  2.01782553E-012  0.00000000E+000  5.76931716E+000  0.00000000E+000  0.00000000E+000  0.00000000E+000 
        10   1.80545316E-269  0.00000000E+000  5.80357350E-086  0.00000000E+000  8.04468922E-012  0.00000000E+000  2.30011776E+001  0.00000000E+000  0.00000000E+000  0.00000000E+000 
  
              1     2     3     4     5     6     7     8     9    10  
         1   0.0   0.0   0.0   0.0   0.0   0.0   0.0   0.0   0.0   0.0 
         2   0.0   0.0  64.4  35.6   0.0   0.0   0.0   0.0   0.0   0.0 
         3  64.4   0.0   0.0   0.0   0.0   0.0   0.0   0.0   0.0   0.0 
         4  35.6   0.0   0.0   0.0   0.0   0.0   0.0   0.0   0.0   0.0 
         5   0.0   0.0   0.0   0.0   0.0   0.0   0.0   0.0   0.0   0.0 
         6   0.0   0.0   0.0   0.0   0.0   0.0   0.0   0.0   0.0   0.0 
         7   0.0   0.0   0.0   0.0   0.0   0.0   0.0   0.0   0.0   0.0 
         8   0.0   0.0   0.0   0.0   0.0   0.0   0.0   0.0   0.0   0.0 
         9   0.0   0.0   0.0   0.0   0.0   0.0   0.0   0.0   0.0   0.0 
        10   0.0   0.0   0.0   0.0   0.0   0.0   0.0   0.0   0.0   0.0 
  
   Modes with contributions to the master matrix higher than    10.000000000000000      %
  
         3 ->   2;  18( 33.6)  19( 24.8)  20( 16.2)  21( 15.4) 
         4 ->   2;  18( 33.6)  19( 24.8)  20( 16.2)  21( 15.4) 
         5 ->   2;  44( 36.7)  45( 49.0) 
         6 ->   2;  44( 36.7)  45( 49.0) 
         1 ->   3;  14( 11.0)  15( 21.8)  16( 29.0)  17( 34.2) 
         1 ->   4;  14( 11.0)  15( 21.8)  16( 29.0)  17( 34.2) 
         5 ->   4;  18( 25.5)  19( 25.7)  20( 24.1)  21( 23.8) 
         6 ->   4;  18( 25.5)  19( 25.7)  20( 24.1)  21( 23.8) 
         7 ->   4;  44( 37.0)  45( 52.9) 
         8 ->   4;  44( 37.0)  45( 52.9) 
         3 ->   5;  18( 31.8)  19( 22.4)  20( 13.8)  21( 13.0) 
         3 ->   6;  18( 31.8)  19( 22.4)  20( 13.8)  21( 13.0) 
         7 ->   6;  18( 28.7)  19( 26.5)  20( 22.3)  21( 21.8) 
         8 ->   6;  18( 28.7)  19( 26.5)  20( 22.3)  21( 21.8) 
         9 ->   6;  42( 14.0)  43( 16.9)  44( 30.8)  45( 34.4) 
        10 ->   6;  42( 14.0)  43( 16.9)  44( 30.8)  45( 34.4) 
         5 ->   7;  16( 14.9)  17( 20.7)  18( 22.5)  19( 14.5) 
         5 ->   8;  16( 14.9)  17( 20.7)  18( 22.5)  19( 14.5) 
         9 ->   8;  14( 16.2)  15( 24.7)  16( 28.3)  17( 30.1) 
        10 ->   8;  14( 16.2)  15( 24.7)  16( 28.3)  17( 30.1) 
         7 ->   9;  14( 30.6)  15( 23.8)  16( 19.0)  17( 15.5) 
         7 ->  10;  14( 30.6)  15( 23.8)  16( 19.0)  17( 15.5) 
  
