# Supplementary material for: Design of high-temperature f-block molecular nanomagnets through the control of vibration-induced spin relaxation
Source: Chem Sci. 2019 Dec 2;11(6):1593–8. doi: 10.1039/c9sc03133b (PMC7025469; doi:10.1039/c9sc03133b)
Supplement: Supplementary file 3 [file SC-011-C9SC03133B-s003.zip › SI/Orbach-rp-Raman/rates11K.out]

  
  -> Orbach mechanism (T =    11.0000000      K)
  
   Master matrix eigenvalues (s^-1)
  
         1  (-1.32530623E+008, 0.00000000E+000)
         2  (-7.33341766E+007, 0.00000000E+000)
         3  ( 4.74897288E-010, 0.00000000E+000)
         4  (-4.98519649E-002, 0.00000000E+000)
         5  (-8.34593567E+008, 0.00000000E+000)
         6  (-2.00158217E+008, 0.00000000E+000)
         7  (-1.82904032E+009, 0.00000000E+000)
         8  (-1.35585491E+009, 0.00000000E+000)
         9  (-5.56247277E+009, 0.00000000E+000)
        10  (-1.39521843E+009, 0.00000000E+000)
  
   Master matrix Eigenvectors
  
         1  -6.86460452E-001 -3.96261917E-002  7.26086642E-001  1.51778423E-009  1.92015860E-011  4.78065725E-011  1.20712289E-020  1.24095532E-020  6.56917285E-028  6.09027874E-028 
         2   6.86460450E-001  3.96261915E-002  3.12957132E-009 -7.26086644E-001 -1.16318102E-010 -1.67446770E-010 -4.10277306E-020 -4.16346425E-020 -2.16879163E-027 -2.08224945E-027 
         3  -7.07106785E-001 -7.07106777E-001 -1.65933562E-009 -1.65933562E-009 -2.80936186E-019 -2.80936266E-019 -6.63614726E-029 -6.63679099E-029 -3.45527006E-036 -3.63588009E-036 
         4   7.07106776E-001 -7.07106787E-001  1.47821906E-009  1.47821906E-009  2.50272282E-019  2.50272201E-019  5.91523023E-029  5.91458575E-029  2.96020312E-036  2.77959310E-036 
         5  -7.36071575E-002 -4.24900128E-003  1.12748074E-001  6.82997859E-001 -7.17889775E-001 -1.39103581E-011 -3.14210632E-012 -4.44361834E-012 -3.06728590E-019 -1.45006000E-019 
         6   3.81794325E-001  2.20392232E-002 -2.07606001E-001 -7.27158481E-001 -1.38667254E-010  5.30930934E-001  1.38857388E-010  1.45079043E-010  7.82995848E-018  6.95701050E-018 
         7   3.81203705E-003  2.20051295E-004 -1.23555908E-002 -7.84214477E-002  1.24009232E-002  7.41006332E-001 -6.66662335E-001  3.28678910E-009  4.97304196E-008 -2.30383240E-008 
         8  -7.34156097E-003 -4.23794411E-004  1.78090549E-002  1.11579625E-001 -1.70524841E-002 -7.52792568E-001  5.42828751E-008  6.48221651E-001  2.08357707E-008  7.77314624E-010 
         9  -6.99638079E-005 -4.03868753E-006  6.79824770E-004  4.41727882E-003 -1.54358566E-003 -1.33205097E-001  7.50476709E-001  2.60414222E-002 -5.83584309E-009 -6.46792544E-001 
        10  -6.32842745E-003 -3.65310892E-004  1.57801064E-002  9.90100560E-002 -1.50448048E-002 -6.90788572E-001  6.17262684E-001 -2.65974475E-001  2.46448725E-001  1.87885987E-008 
  
   Solution of the linear equation system of initial populations
  
             1                2                3                4                5                6                7                8                9               10         
            -3.05553920E-009  3.05553917E-009 -7.07106784E-001  7.07106774E-001 -5.35801003E-020  5.31319414E-019  6.77510142E-031 -1.44839383E-030  8.51724548E-040 -3.34829276E-037 
  
   Zero order energies (cm^-1) and Jz expectation values
  
             0.00000000E+000  0.00000000E+000  1.59300000E+002  1.59300000E+002  3.31000000E+002  3.31000000E+002  4.99100000E+002  4.99100000E+002  6.38300000E+002  6.38300000E+002 
            -4.14861780E+000  4.14861451E+000 -1.27657619E+000  1.27657761E+000 -6.41420156E-001  6.41418382E-001 -1.49209518E+000  1.49209403E+000 -1.78462804E+000  1.78462986E+000 
  
   Master matrix (s^-1)
  
             1                2                3                4                5                6                7                8                9               10         
         1  -4.56728803E-001  0.00000000E+000  1.25297762E+008  6.93319625E+007  6.77028875E+004  1.62369922E+004  7.65660817E-085  5.67579086E-085  9.75865021E-252  3.89058949E-251 
         2   0.00000000E+000 -2.63648446E-002  7.23286117E+006  4.00221402E+006  3.90817504E+003  9.37286578E+002  4.41980631E-086  3.27637196E-086  5.63321811E-253  2.24585765E-252 
         3   2.94030611E-001  1.69730293E-002 -1.32530623E+008  0.00000000E+000  1.10262393E+008  2.64439183E+007  1.63029802E+003  1.20852869E+003  3.09074837E-068  1.23222299E-067 
         4   1.62698192E-001  9.39181526E-003  0.00000000E+000 -7.33341766E+007  7.24259562E+008  1.73697124E+008  1.07086278E+004  7.93823198E+003  2.03016096E-067  8.09386823E-067 
         5   1.73744858E-012  1.00294883E-013  1.85662715E-002  1.21952728E-001 -8.34593567E+008  0.00000000E+000  1.84982067E+007  1.37125931E+007  2.69199383E+006  1.07324708E+007 
         6   4.16687384E-013  2.40534384E-014  4.45269645E-003  2.92475783E-002  0.00000000E+000 -2.00158218E+008  1.81052968E+009  1.34213317E+009  2.63481471E+008  1.05045085E+009 
         7   1.70702612E-101  9.85387346E-103  4.03045069E-014  2.64740530E-013  4.35255770E-003  4.26010749E-001 -1.82904038E+009  0.00000000E+000  1.08656283E+009  4.33192075E+009 
         8   1.26540669E-101  7.30460848E-103  2.98774531E-014  1.96250330E-013  3.22652102E-003  3.15798832E-001  0.00000000E+000 -1.35585492E+009  4.24822095E+007  1.69368544E+008 
         9   2.15198821E-268  1.24224342E-269  6.90781075E-085  4.53740195E-084  9.00616505E-011  8.81487021E-009  3.23614212E+001  1.26526017E+000 -1.39521851E+009  0.00000000E+000 
        10   8.57957048E-268  4.95258984E-269  2.75401365E-084  1.80897644E-083  3.59058787E-010  3.51432223E-008  1.29018873E+002  5.04435328E+000  0.00000000E+000 -5.56247262E+009 
  
  -> Orbach relaxation pathway (T =    11.0000000      K)
  
   Master matrix after re-casting (s^-1)
  
             1                2                3                4                5                6                7                8                9               10         
         1   0.00000000E+000  0.00000000E+000  0.00000000E+000  0.00000000E+000  0.00000000E+000  0.00000000E+000  0.00000000E+000  0.00000000E+000  0.00000000E+000  0.00000000E+000 
         2   0.00000000E+000  0.00000000E+000  7.23286117E+006  4.00221402E+006  3.90817504E+003  9.37286578E+002  4.41980631E-086  3.27637196E-086  5.63321811E-253  2.24585765E-252 
         3   2.94030611E-001  0.00000000E+000  0.00000000E+000  0.00000000E+000  0.00000000E+000  0.00000000E+000  0.00000000E+000  0.00000000E+000  0.00000000E+000  0.00000000E+000 
         4   1.62698192E-001  0.00000000E+000  0.00000000E+000  0.00000000E+000  7.24259562E+008  1.73697124E+008  1.07086278E+004  7.93823198E+003  2.03016096E-067  8.09386823E-067 
         5   1.73744858E-012  0.00000000E+000  1.85662715E-002  0.00000000E+000  0.00000000E+000  0.00000000E+000  0.00000000E+000  0.00000000E+000  0.00000000E+000  0.00000000E+000 
         6   4.16687384E-013  0.00000000E+000  4.45269645E-003  0.00000000E+000  0.00000000E+000  0.00000000E+000  1.81052968E+009  1.34213317E+009  2.63481471E+008  1.05045085E+009 
         7   1.70702612E-101  0.00000000E+000  4.03045069E-014  0.00000000E+000  4.35255770E-003  0.00000000E+000  0.00000000E+000  0.00000000E+000  0.00000000E+000  0.00000000E+000 
         8   1.26540669E-101  0.00000000E+000  2.98774531E-014  0.00000000E+000  3.22652102E-003  0.00000000E+000  0.00000000E+000  0.00000000E+000  4.24822095E+007  1.69368544E+008 
         9   2.15198821E-268  0.00000000E+000  6.90781075E-085  0.00000000E+000  9.00616505E-011  0.00000000E+000  3.23614212E+001  0.00000000E+000  0.00000000E+000  0.00000000E+000 
        10   8.57957048E-268  0.00000000E+000  2.75401365E-084  0.00000000E+000  3.59058787E-010  0.00000000E+000  1.29018873E+002  0.00000000E+000  0.00000000E+000  0.00000000E+000 
  
              1     2     3     4     5     6     7     8     9    10  
         1   0.0   0.0   0.0   0.0   0.0   0.0   0.0   0.0   0.0   0.0 
         2   0.0   0.0  64.4  35.6   0.0   0.0   0.0   0.0   0.0   0.0 
         3  64.4   0.0   0.0   0.0   0.0   0.0   0.0   0.0   0.0   0.0 
         4  35.6   0.0   0.0   0.0   0.0   0.0   0.0   0.0   0.0   0.0 
         5   0.0   0.0   0.0   0.0   0.0   0.0   0.0   0.0   0.0   0.0 
         6   0.0   0.0   0.0   0.0   0.0   0.0   0.0   0.0   0.0   0.0 
         7   0.0   0.0   0.0   0.0   0.0   0.0   0.0   0.0   0.0   0.0 
         8   0.0   0.0   0.0   0.0   0.0   0.0   0.0   0.0   0.0   0.0 
         9   0.0   0.0   0.0   0.0   0.0   0.0   0.0   0.0   0.0   0.0 
        10   0.0   0.0   0.0   0.0   0.0   0.0   0.0   0.0   0.0   0.0 
  
   Modes with contributions to the master matrix higher than    10.000000000000000      %
  
         3 ->   2;  18( 33.6)  19( 24.8)  20( 16.2)  21( 15.4) 
         4 ->   2;  18( 33.6)  19( 24.8)  20( 16.2)  21( 15.4) 
         5 ->   2;  44( 36.7)  45( 49.0) 
         6 ->   2;  44( 36.7)  45( 49.0) 
         1 ->   3;  15( 20.8)  16( 28.5)  17( 34.5) 
         1 ->   4;  15( 20.8)  16( 28.5)  17( 34.5) 
         5 ->   4;  18( 25.5)  19( 25.7)  20( 24.1)  21( 23.8) 
         6 ->   4;  18( 25.5)  19( 25.7)  20( 24.1)  21( 23.8) 
         7 ->   4;  44( 37.0)  45( 52.9) 
         8 ->   4;  44( 37.0)  45( 52.9) 
         3 ->   5;  18( 33.2)  19( 24.1)  20( 15.5)  21( 14.6) 
         3 ->   6;  18( 33.2)  19( 24.1)  20( 15.5)  21( 14.6) 
         7 ->   6;  18( 28.7)  19( 26.5)  20( 22.3)  21( 21.8) 
         8 ->   6;  18( 28.7)  19( 26.5)  20( 22.3)  21( 21.8) 
         9 ->   6;  42( 14.0)  43( 16.9)  44( 30.8)  45( 34.4) 
        10 ->   6;  42( 14.0)  43( 16.9)  44( 30.8)  45( 34.4) 
         5 ->   7;  16( 11.2)  17( 15.9)  18( 26.8)  19( 17.7)  20( 10.3) 
         5 ->   8;  16( 11.2)  17( 15.9)  18( 26.8)  19( 17.7)  20( 10.3) 
         9 ->   8;  14( 16.2)  15( 24.7)  16( 28.3)  17( 30.1) 
        10 ->   8;  14( 16.2)  15( 24.7)  16( 28.3)  17( 30.1) 
         7 ->   9;  14( 29.8)  15( 24.7)  16( 20.3)  17( 17.0) 
         7 ->  10;  14( 29.8)  15( 24.7)  16( 20.3)  17( 17.0) 
  
  
  -> Raman mechanism (T =    11.0000000      K)
  
   Master matrix eigenvalues (s^-1)
  
         1  (-3.44298142E+003, 0.00000000E+000)
         2  (-3.44296981E+003, 0.00000000E+000)
         3  (-5.43219589E+003, 0.00000000E+000)
         4  (-5.43214389E+003, 0.00000000E+000)
         5  (-3.83032736E-014, 0.00000000E+000)
         6  (-4.13609102E-007, 0.00000000E+000)
         7  (-1.09036233E+003, 0.00000000E+000)
         8  (-1.09036257E+003, 0.00000000E+000)
         9  (-7.70994263E-012, 0.00000000E+000)
        10  (-5.18699772E-006, 0.00000000E+000)
  
   Master matrix Eigenvectors
  
         1   5.46240148E-001  2.52303004E-001  4.39011204E-008  2.85700612E-008 -7.98727026E-001  1.83676028E-004  1.33221586E-020 -3.33737148E-016  6.16573581E-019  1.00052468E-018 
         2  -2.52503595E-001 -5.46285746E-001  4.95399042E-008  5.60325323E-008  1.56400413E-004  7.98632452E-001  5.11066775E-020 -6.54510020E-016 -1.00067224E-018 -6.16926985E-019 
         3   1.03254948E-006 -6.19925087E-008  5.59014056E-001  2.35845947E-001  1.02688011E-011  7.64798345E-012  4.81095979E-005 -7.94908783E-001  7.70463146E-017  1.10096975E-016 
         4  -7.90649816E-007  1.83893242E-007  2.35900893E-001  5.59023067E-001  7.64927560E-012  1.02697684E-011 -7.94886142E-001 -3.86509085E-005 -1.33914189E-016 -1.91390733E-016 
         5   8.72443767E-001  4.88714511E-001  6.70828514E-010  8.43494480E-010  7.75493107E-020  6.45352631E-020 -7.55346291E-026 -5.12598996E-027 -4.51358422E-028 -1.80189540E-027 
         6  -7.07106690E-001  7.07106873E-001  1.13619695E-009  1.76234039E-009 -2.39811880E-020  2.39816050E-020 -5.25967478E-026 -4.91353534E-027 -9.43905820E-028 -3.76822530E-027 
         7  -5.45680554E-001 -4.40845445E-001 -2.75892501E-003 -6.46106880E-003  2.01331640E-001  1.11092945E-001  1.46133649E-013  4.14418973E-014  8.87070812E-003  6.74450820E-001 
         8  -4.33340444E-001 -5.42031779E-001 -6.47710041E-003 -2.63885188E-003  1.07669229E-001  2.01223342E-001  3.84153148E-014  1.46975031E-013  6.82812644E-001 -7.21736036E-003 
         9  -6.39645338E-001 -3.58303830E-001  4.52373098E-001  5.07770408E-001 -5.68497083E-020 -4.73082362E-020  2.06215043E-020  1.96740032E-020 -3.81020510E-026 -7.22424643E-026 
        10   4.06712127E-007 -3.49525502E-007 -7.07106766E-001  7.07106796E-001  8.80528807E-025 -9.07284661E-025  1.20951876E-020 -1.20952088E-020 -9.75052443E-026  1.07574481E-025 
  
   Solution of the linear equation system of initial populations
  
             1                2                3                4                5                6                7                8                9               10         
             8.65663787E-020 -4.41391247E-020 -1.58972360E-027 -3.62027950E-026  7.34668487E-001 -5.07763627E-001 -8.76343810E-028 -2.04900157E-028  3.74159120E-010  1.20457910E-010 
  
   Zero order energies (cm^-1) and Jz expectation values
  
             0.00000000E+000  0.00000000E+000  1.59300000E+002  1.59300000E+002  3.31000000E+002  3.31000000E+002  4.99100000E+002  4.99100000E+002  6.38300000E+002  6.38300000E+002 
            -4.14861780E+000  4.14861451E+000 -1.27657619E+000  1.27657761E+000 -6.41420156E-001  6.41418382E-001 -1.49209518E+000  1.49209403E+000 -1.78462804E+000  1.78462986E+000 
  
   Master matrix (s^-1)
  
             1                2                3                4                5                6                7                8                9               10         
         1  -1.48503500E-007  2.65105435E-007  5.28056352E-012  2.54012021E-012  2.35486651E+003  1.08810130E+003  2.12546683E-003  3.80407457E-003  9.17817709E-006  4.85297456E-006 
         2   1.48503499E-007 -2.65105435E-007  2.54012065E-012  5.28044785E-012  1.08811491E+003  2.35486851E+003  3.80398737E-003  2.12547136E-003  4.85295456E-006  9.17800407E-006 
         3   8.56715076E-019  4.05590216E-019 -2.74313928E-006  2.44385842E-006  1.19925895E-012  9.04222287E-013  1.61192826E+003  3.82024876E+003  1.03886218E+001  4.32379991E+000 
         4   4.05590342E-019  8.56697319E-019  2.74313146E-006 -2.44386624E-006  9.04233328E-013  1.19924401E-012  3.82020970E+003  1.61194120E+003  4.32380942E+000  1.03885977E+001 
         5   2.38081544E-016  1.21314547E-016  2.12427849E-020  2.55645633E-020 -3.44298142E+003  2.27444676E-006  1.91404559E-008  2.56983821E-008  3.78343003E+002  6.97308793E+002 
         6   1.21313127E-016  2.38081834E-016  2.55642611E-020  2.12427050E-020  2.67078435E-006 -3.44296981E+003  2.56986029E-008  1.91404266E-008  6.97307115E+002  3.78341127E+002 
         7   1.46770984E-029  2.55188191E-029  6.75303004E-017  1.60446938E-016  1.71948987E-017  2.84970089E-017 -5.43214389E+003  3.14716952E-006  2.54433133E-010  9.37495987E-010 
         8   2.55192838E-029  1.46771257E-029  1.60448464E-016  6.75307867E-017  2.84967337E-017  1.71948445E-017  2.52848640E-006 -5.43219589E+003  9.37495557E-010  2.54431818E-010 
         9   6.57692225E-039  3.53710754E-039  5.26778283E-026  2.36438301E-026  1.81677088E-015  2.94741919E-015  2.84459670E-017  1.17141061E-016 -1.09036257E+003  3.05146841E-006 
        10   3.53712544E-039  6.57680536E-039  2.36437969E-026  5.26777051E-026  2.94742394E-015  1.81676322E-015  1.17141158E-016  2.84457757E-017  2.45232325E-006 -1.09036233E+003 
  
