# Supplementary material for: Design of high-temperature f-block molecular nanomagnets through the control of vibration-induced spin relaxation
Source: Chem Sci. 2019 Dec 2;11(6):1593–8. doi: 10.1039/c9sc03133b (PMC7025469; doi:10.1039/c9sc03133b)
Supplement: Supplementary file 3 [file SC-011-C9SC03133B-s003.zip › SI/Orbach-rp-Raman/rates12K.out]

  
  -> Orbach mechanism (T =    12.0000000      K)
  
   Master matrix eigenvalues (s^-1)
  
         1  (-1.36679231E+008, 0.00000000E+000)
         2  (-7.56297571E+007, 0.00000000E+000)
         3  ( 1.41307316E-009, 0.00000000E+000)
         4  (-2.29517360E-001, 0.00000000E+000)
         5  (-8.60718948E+008, 0.00000000E+000)
         6  (-2.06423793E+008, 0.00000000E+000)
         7  (-5.73659647E+009, 0.00000000E+000)
         8  (-1.88629528E+009, 0.00000000E+000)
         9  (-1.39829742E+009, 0.00000000E+000)
        10  (-1.43889298E+009, 0.00000000E+000)
  
   Master matrix Eigenvectors
  
         1  -6.86460452E-001 -3.96261976E-002  7.26086643E-001  6.09008058E-009  1.20809280E-010  3.00781227E-010  4.38040858E-019  4.50317881E-019  9.75710936E-026  9.04581397E-026 
         2   6.86460443E-001  3.96261967E-002  1.34385222E-008 -7.26086651E-001 -7.31830431E-010 -1.05351303E-009 -1.48819702E-018 -1.51021122E-018 -3.21987784E-025 -3.09139378E-025 
         3  -7.07106783E-001 -7.07106780E-001 -7.40766190E-009 -7.40766191E-009 -7.88454490E-018 -7.88447454E-018 -1.07338526E-026 -1.07349092E-026 -2.23855129E-033 -1.20790744E-033 
         4   7.07106773E-001 -7.07106789E-001  6.59911513E-009  6.59911514E-009  7.02382278E-018  7.02389315E-018  9.56441621E-027  9.56335479E-027  2.00793780E-033  3.03858168E-033 
         5  -7.36071489E-002 -4.24900147E-003  1.12748079E-001  6.82997853E-001 -7.17889781E-001 -9.70909880E-011 -1.81312888E-011 -2.56415552E-011 -7.27017223E-018 -3.43698093E-018 
         6   3.81794275E-001  2.20392237E-002 -2.07605988E-001 -7.27158484E-001 -8.76187556E-010  5.30930972E-001  8.01265993E-010  8.37167402E-010  1.84940540E-016  1.64321853E-016 
         7   6.99637628E-005  4.03868559E-006 -6.79824560E-004 -4.41727719E-003  1.54358535E-003  1.33205072E-001 -7.50476710E-001 -2.60414198E-002  2.42242347E-008  6.46792547E-001 
         8   3.81203505E-003  2.20051215E-004 -1.23555882E-002 -7.84214276E-002  1.24009210E-002  7.41006280E-001 -6.66662395E-001  1.28422318E-008  2.06427964E-007 -9.56307240E-008 
         9   7.34156103E-003  4.23794483E-004 -1.78090581E-002 -1.11579639E-001  1.70524866E-002  7.52792684E-001 -2.24227913E-007 -6.48221514E-001 -8.64883896E-008 -3.22660787E-009 
        10  -6.32841878E-003 -3.65310450E-004  1.57800859E-002  9.90099212E-002 -1.50447850E-002 -6.90787563E-001  6.17263058E-001 -2.65976045E-001  2.46448979E-001  7.79903905E-008 
  
   Solution of the linear equation system of initial populations
  
             1                2                3                4                5                6                7                8                9               10         
            -1.36406408E-008  1.36406402E-008 -7.07106775E-001  7.07106767E-001 -1.51658922E-018  1.49391043E-017 -5.67696801E-037  1.13429253E-028  2.40020510E-028 -2.28028151E-034 
  
   Zero order energies (cm^-1) and Jz expectation values
  
             0.00000000E+000  0.00000000E+000  1.59300000E+002  1.59300000E+002  3.31000000E+002  3.31000000E+002  4.99100000E+002  4.99100000E+002  6.38300000E+002  6.38300000E+002 
            -4.14861780E+000  4.14861451E+000 -1.27657619E+000  1.27657761E+000 -6.41420156E-001  6.41418382E-001 -1.49209518E+000  1.49209403E+000 -1.78462804E+000  1.78462986E+000 
  
   Master matrix (s^-1)
  
             1                2                3                4                5                6                7                8                9               10         
         1  -2.10276914E+000  0.00000000E+000  1.29219957E+008  7.15022604E+007  6.98221900E+004  1.67452585E+004  7.89628286E-085  5.85346006E-085  1.00641251E-251  4.01237656E-251 
         2   0.00000000E+000 -1.21383172E-001  7.45927259E+006  4.12749597E+006  4.03051324E+003  9.66626603E+002  4.55816019E-086  3.37893273E-086  5.80955560E-253  2.31616007E-252 
         3   1.35371032E+000  7.81434583E-002 -1.36679230E+008  0.00000000E+000  1.13713956E+008  2.72716968E+007  1.68133152E+003  1.24635947E+003  3.18749860E-068  1.27079548E-067 
         4   7.49058818E-001  4.32397134E-002  0.00000000E+000 -7.56297574E+007  7.46931138E+008  1.79134384E+008  1.10438411E+004  8.18672331E+003  2.09371131E-067  8.34723147E-067 
         5   4.31176955E-011  2.48898585E-012  1.20468698E-001  7.91299718E-001 -8.60718947E+008  0.00000000E+000  1.90772583E+007  1.41418401E+007  2.77626164E+006  1.10684307E+007 
         6   1.03407951E-011  5.96926443E-013  2.88916674E-002  1.89775175E-001  0.00000000E+000 -2.06423798E+008  1.86720490E+009  1.38414612E+009  2.71729262E+008  1.08333324E+009 
         7   4.29785373E-100  2.48095289E-101  1.00423905E-012  6.59635317E-012  2.59023080E-002  2.53521316E+000 -1.88629557E+009  0.00000000E+000  1.12057575E+009  4.46752384E+009 
         8   3.18596935E-100  1.83911327E-101  7.44435484E-013  4.88983113E-012  1.92012024E-002  1.87933604E+000  0.00000000E+000 -1.39829742E+009  4.38120398E+007  1.74670326E+008 
         9   5.42327816E-267  3.13060854E-268  1.73883754E-083  1.14215699E-082  2.16289200E-009  2.11695123E-007  1.38535303E+002  5.41642475E+000 -1.43889332E+009  0.00000000E+000 
        10   2.16215855E-266  1.24811449E-267  6.93241678E-083  4.55356416E-082  8.62304183E-009  8.43988465E-007  5.52314084E+002  2.15942623E+001  0.00000000E+000 -5.73659583E+009 
  
  -> Orbach relaxation pathway (T =    12.0000000      K)
  
   Master matrix after re-casting (s^-1)
  
             1                2                3                4                5                6                7                8                9               10         
         1   0.00000000E+000  0.00000000E+000  0.00000000E+000  0.00000000E+000  0.00000000E+000  0.00000000E+000  0.00000000E+000  0.00000000E+000  0.00000000E+000  0.00000000E+000 
         2   0.00000000E+000  0.00000000E+000  7.45927259E+006  4.12749597E+006  4.03051324E+003  9.66626603E+002  4.55816019E-086  3.37893273E-086  5.80955560E-253  2.31616007E-252 
         3   1.35371032E+000  0.00000000E+000  0.00000000E+000  0.00000000E+000  0.00000000E+000  0.00000000E+000  0.00000000E+000  0.00000000E+000  0.00000000E+000  0.00000000E+000 
         4   7.49058818E-001  0.00000000E+000  0.00000000E+000  0.00000000E+000  7.46931138E+008  1.79134384E+008  1.10438411E+004  8.18672331E+003  2.09371131E-067  8.34723147E-067 
         5   4.31176955E-011  0.00000000E+000  1.20468698E-001  0.00000000E+000  0.00000000E+000  0.00000000E+000  0.00000000E+000  0.00000000E+000  0.00000000E+000  0.00000000E+000 
         6   1.03407951E-011  0.00000000E+000  2.88916674E-002  0.00000000E+000  0.00000000E+000  0.00000000E+000  1.86720490E+009  1.38414612E+009  2.71729262E+008  1.08333324E+009 
         7   4.29785373E-100  0.00000000E+000  1.00423905E-012  0.00000000E+000  2.59023080E-002  0.00000000E+000  0.00000000E+000  0.00000000E+000  0.00000000E+000  0.00000000E+000 
         8   3.18596935E-100  0.00000000E+000  7.44435484E-013  0.00000000E+000  1.92012024E-002  0.00000000E+000  0.00000000E+000  0.00000000E+000  4.38120398E+007  1.74670326E+008 
         9   5.42327816E-267  0.00000000E+000  1.73883754E-083  0.00000000E+000  2.16289200E-009  0.00000000E+000  1.38535303E+002  0.00000000E+000  0.00000000E+000  0.00000000E+000 
        10   2.16215855E-266  0.00000000E+000  6.93241678E-083  0.00000000E+000  8.62304183E-009  0.00000000E+000  5.52314084E+002  0.00000000E+000  0.00000000E+000  0.00000000E+000 
  
              1     2     3     4     5     6     7     8     9    10  
         1   0.0   0.0   0.0   0.0   0.0   0.0   0.0   0.0   0.0   0.0 
         2   0.0   0.0  64.4  35.6   0.0   0.0   0.0   0.0   0.0   0.0 
         3  64.4   0.0   0.0   0.0   0.0   0.0   0.0   0.0   0.0   0.0 
         4  35.6   0.0   0.0   0.0   0.0   0.0   0.0   0.0   0.0   0.0 
         5   0.0   0.0   0.0   0.0   0.0   0.0   0.0   0.0   0.0   0.0 
         6   0.0   0.0   0.0   0.0   0.0   0.0   0.0   0.0   0.0   0.0 
         7   0.0   0.0   0.0   0.0   0.0   0.0   0.0   0.0   0.0   0.0 
         8   0.0   0.0   0.0   0.0   0.0   0.0   0.0   0.0   0.0   0.0 
         9   0.0   0.0   0.0   0.0   0.0   0.0   0.0   0.0   0.0   0.0 
        10   0.0   0.0   0.0   0.0   0.0   0.0   0.0   0.0   0.0   0.0 
  
   Modes with contributions to the master matrix higher than    10.000000000000000      %
  
         3 ->   2;  18( 33.6)  19( 24.8)  20( 16.2)  21( 15.4) 
         4 ->   2;  18( 33.6)  19( 24.8)  20( 16.2)  21( 15.4) 
         5 ->   2;  44( 36.7)  45( 49.0) 
         6 ->   2;  44( 36.7)  45( 49.0) 
         1 ->   3;  15( 19.8)  16( 27.8)  17( 34.4) 
         1 ->   4;  15( 19.8)  16( 27.8)  17( 34.4) 
         5 ->   4;  18( 25.5)  19( 25.7)  20( 24.1)  21( 23.8) 
         6 ->   4;  18( 25.5)  19( 25.7)  20( 24.1)  21( 23.8) 
         7 ->   4;  44( 37.0)  45( 52.9) 
         8 ->   4;  44( 37.0)  45( 52.9) 
         3 ->   5;  18( 33.7)  19( 25.1)  20( 16.7)  21( 15.8) 
         3 ->   6;  18( 33.7)  19( 25.1)  20( 16.7)  21( 15.8) 
         7 ->   6;  18( 28.7)  19( 26.5)  20( 22.3)  21( 21.8) 
         8 ->   6;  18( 28.7)  19( 26.5)  20( 22.3)  21( 21.8) 
         9 ->   6;  42( 14.0)  43( 16.9)  44( 30.8)  45( 34.4) 
        10 ->   6;  42( 14.0)  43( 16.9)  44( 30.8)  45( 34.4) 
         5 ->   7;  17( 12.2)  18( 29.6)  19( 20.2)  20( 12.0)  21( 11.3) 
         5 ->   8;  17( 12.2)  18( 29.6)  19( 20.2)  20( 12.0)  21( 11.3) 
         9 ->   8;  14( 16.2)  15( 24.7)  16( 28.3)  17( 30.1) 
        10 ->   8;  14( 16.2)  15( 24.7)  16( 28.3)  17( 30.1) 
         7 ->   9;  14( 28.9)  15( 25.2)  16( 21.4)  17( 18.2) 
         7 ->  10;  14( 28.9)  15( 25.2)  16( 21.4)  17( 18.2) 
  
  
  -> Raman mechanism (T =    12.0000000      K)
  
   Master matrix eigenvalues (s^-1)
  
         1  (-3.44298149E+003, 0.00000000E+000)
         2  (-3.44296987E+003, 0.00000000E+000)
         3  (-5.43219595E+003, 0.00000000E+000)
         4  (-5.43214395E+003, 0.00000000E+000)
         5  ( 4.72557977E-014, 0.00000000E+000)
         6  (-2.02136743E-006, 0.00000000E+000)
         7  (-1.09036269E+003, 0.00000000E+000)
         8  (-1.09036293E+003, 0.00000000E+000)
         9  (-3.26706320E-005, 0.00000000E+000)
        10  (-5.04608228E-011, 0.00000000E+000)
  
   Master matrix Eigenvectors
  
         1  -5.46114255E-001 -2.51714571E-001 -6.66093343E-009 -7.46667552E-009  7.98997891E-001 -1.16902341E-003  1.72037031E-019  3.09805861E-019 -1.61021932E-017 -2.70247450E-017 
         2  -2.53011653E-001 -5.46393747E-001  1.10943102E-008  1.48902625E-008  1.00815361E-003  7.98397119E-001  2.58925366E-019  1.51122415E-019 -2.70484818E-017 -1.61637681E-017 
         3   5.86628406E-007  4.97012023E-007  5.58996722E-001  2.35750440E-001  4.29635930E-011  3.02993794E-011  2.01256992E-004 -7.94949278E-001  6.60815489E-017  8.56486135E-017 
         4   3.09767819E-007  4.92786639E-007  2.35982019E-001  5.59037577E-001  3.03166830E-011  4.29736978E-011 -7.94851839E-001 -1.68627278E-004 -1.16168961E-016 -1.51193103E-016 
         5  -8.52384579E-001 -5.22915414E-001 -3.98955363E-011  1.54100534E-010 -2.54056683E-018 -2.16416896E-018  5.48090974E-025 -1.19121674E-025 -5.66554663E-026 -1.00470704E-025 
         6  -7.07106808E-001  7.07106755E-001  1.21373223E-010 -3.63973022E-010 -8.07818597E-019  8.07832815E-019  1.57323974E-025 -2.22521976E-026  1.28228393E-025  2.27395467E-025 
         7  -5.51335036E-001 -4.53097115E-001 -2.95916136E-003 -6.42830069E-003  2.01327834E-001  1.16767601E-001  9.07401847E-013  2.70363072E-013  3.60136251E-002  6.59710582E-001 
         8   4.21539505E-001  5.36026455E-001  6.49615244E-003  2.45336860E-003 -1.02355448E-001 -2.00898200E-001 -1.90017529E-013 -9.32796578E-013 -6.95043222E-001  3.17814663E-002 
         9  -4.08522419E-007  3.96502087E-007  7.07106785E-001 -7.07106777E-001 -2.14747185E-023  2.08589424E-023 -4.86068000E-019  4.86069683E-019  5.64849549E-025 -1.24308485E-024 
        10  -6.12701134E-001 -3.75870677E-001  4.61773342E-001  5.19696002E-001 -1.82601308E-018 -1.55545103E-018  8.37609758E-019  7.97792350E-019  1.54850261E-025  5.41636579E-025 
  
   Solution of the linear equation system of initial populations
  
             1                2                3                4                5                6                7                8                9               10         
            -2.85384008E-018 -1.43105882E-018  1.24139395E-025 -6.07880880E-025 -7.27114067E-001 -5.37711104E-001  7.63407575E-026 -3.59769518E-026  8.28169952E-011 -4.83036441E-011 
  
   Zero order energies (cm^-1) and Jz expectation values
  
             0.00000000E+000  0.00000000E+000  1.59300000E+002  1.59300000E+002  3.31000000E+002  3.31000000E+002  4.99100000E+002  4.99100000E+002  6.38300000E+002  6.38300000E+002 
            -4.14861780E+000  4.14861451E+000 -1.27657619E+000  1.27657761E+000 -6.41420156E-001  6.41418382E-001 -1.49209518E+000  1.49209403E+000 -1.78462804E+000  1.78462986E+000 
  
   Master matrix (s^-1)
  
             1                2                3                4                5                6                7                8                9               10         
         1  -7.68562657E-007  1.25280495E-006  3.41745461E-011  1.64537975E-011  2.35486655E+003  1.08810132E+003  2.12546685E-003  3.80407459E-003  9.17817709E-006  4.85297456E-006 
         2   7.68562645E-007 -1.25280496E-006  1.64537998E-011  3.41737982E-011  1.08811493E+003  2.35486854E+003  3.80398740E-003  2.12547137E-003  4.85295456E-006  9.17800407E-006 
         3   2.05152496E-017  9.73388787E-018 -1.72993894E-005  1.53712426E-005  5.52448166E-012  4.28153995E-012  1.61192827E+003  3.82024880E+003  1.03886218E+001  4.32379992E+000 
         4   9.73389090E-018  2.05148226E-017  1.72993388E-005 -1.53712933E-005  4.28159194E-012  5.52441551E-012  3.82020974E+003  1.61194121E+003  4.32380944E+000  1.03885978E+001 
         5   7.85569564E-015  3.92233671E-015  5.12057319E-019  6.13989859E-019 -3.44298149E+003  1.46678059E-005  7.58464576E-008  1.07527684E-007  3.78343130E+002  6.97309017E+002 
         6   3.92229061E-015  7.85570424E-015  6.13982590E-019  5.12055392E-019  1.69955405E-005 -3.44296987E+003  1.07528641E-007  7.58463233E-008  6.97307339E+002  3.78341253E+002 
         7   2.07121828E-027  3.67594444E-027  2.65869353E-015  6.39277637E-015  4.10412686E-016  6.82308848E-016 -5.43214395E+003  1.31652754E-005  1.45710522E-009  5.89326826E-009 
         8   3.67601576E-027  2.07122269E-027  6.39283837E-015  2.65871381E-015  6.82302233E-016  4.10411420E-016  1.10321463E-005 -5.43219595E+003  5.89326526E-009  1.45709649E-009 
         9   3.77170254E-036  2.02410134E-036  8.05091194E-024  3.58525453E-024  4.75288153E-014  7.96427349E-014  6.73926192E-016  2.80755086E-015 -1.09036293E+003  1.26158771E-005 
        10   2.02411141E-036  3.77163516E-036  3.58524916E-024  8.05089320E-024  7.96428703E-014  4.75286094E-014  2.80755322E-015  6.73921558E-016  1.05673520E-005 -1.09036269E+003 
  
