# Supplementary material for: Design of high-temperature f-block molecular nanomagnets through the control of vibration-induced spin relaxation
Source: Chem Sci. 2019 Dec 2;11(6):1593–8. doi: 10.1039/c9sc03133b (PMC7025469; doi:10.1039/c9sc03133b)
Supplement: Supplementary file 3 [file SC-011-C9SC03133B-s003.zip › SI/Orbach-rp-Raman/rates13K.out]

  
  -> Orbach mechanism (T =    13.0000000      K)
  
   Master matrix eigenvalues (s^-1)
  
         1  (-1.41578012E+008, 0.00000000E+000)
         2  (-7.83404366E+007, 0.00000000E+000)
         3  (-8.52813264E-001, 0.00000000E+000)
         4  ( 4.65762609E-010, 0.00000000E+000)
         5  (-8.91568236E+008, 0.00000000E+000)
         6  (-2.13822288E+008, 0.00000000E+000)
         7  (-5.94220639E+009, 0.00000000E+000)
         8  (-1.95390354E+009, 0.00000000E+000)
         9  (-1.44841427E+009, 0.00000000E+000)
        10  (-1.49046426E+009, 0.00000000E+000)
  
   Master matrix Eigenvectors
  
         1  -6.86460462E-001 -3.96261927E-002  7.26086633E-001  1.89961983E-008  5.79189202E-010  1.44201907E-009  9.49823253E-018  9.76443519E-018  6.90725735E-024  6.40371618E-024 
         2   6.86460434E-001  3.96261894E-002  4.59919196E-008 -7.26086660E-001 -3.50857357E-009 -5.05079877E-009 -3.22607582E-017 -3.27379589E-017 -2.27811161E-023 -2.18720730E-023 
         3   7.07106758E-001 -7.07106804E-001  2.36717782E-008  2.36717783E-008  1.20710566E-016  1.20711901E-016  7.42886866E-025  7.42904018E-025  5.08554258E-031  1.37553321E-030 
         4   7.07106780E-001  7.07106782E-001  2.65721277E-008  2.65721277E-008  1.35503278E-016  1.35501944E-016  8.33953319E-025  8.33934979E-025  5.67720647E-031 -2.99258263E-031 
         5  -7.36071582E-002 -4.24900155E-003  1.12748078E-001  6.82997858E-001 -7.17889775E-001 -4.94106747E-010 -8.20291226E-011 -1.16006734E-010 -1.08119076E-016 -5.11135316E-017 
         6   3.81794353E-001  2.20392255E-002 -2.07606027E-001 -7.27158472E-001 -4.21185312E-009  5.30930917E-001  3.62506441E-009  3.78748629E-009  2.73270066E-015  2.42803682E-015 
         7   6.99636674E-005  4.03867966E-006 -6.79823861E-004 -4.41727279E-003  1.54358449E-003  1.33205003E-001 -7.50476716E-001 -2.60414124E-002  8.11551242E-008  6.46792554E-001 
         8   3.81203070E-003  2.20050940E-004 -1.23555784E-002 -7.84213687E-002  1.24009142E-002  7.41006120E-001 -6.66662580E-001  3.96727996E-008  6.91566823E-007 -3.20378713E-007 
         9   7.34156481E-003  4.23794656E-004 -1.78090655E-002 -1.11579688E-001  1.70524944E-002  7.52793039E-001 -7.46616791E-007 -6.48221092E-001 -2.89754289E-007 -1.08098794E-008 
        10  -6.32839264E-003 -3.65308902E-004  1.57800132E-002  9.90094662E-002 -1.50447170E-002 -6.90784102E-001  6.17264337E-001 -2.65981423E-001  2.46449867E-001  2.61280985E-007 
  
   Solution of the linear equation system of initial populations
  
             1                2                3                4                5                6                7                8                9               10         
            -4.89305344E-008  4.89305281E-008  7.07106737E-001  7.07106754E-001 -2.62517431E-017  2.57145464E-016 -1.40226131E-034  9.04059784E-027  1.89891317E-026 -5.94980940E-032 
  
   Zero order energies (cm^-1) and Jz expectation values
  
             0.00000000E+000  0.00000000E+000  1.59300000E+002  1.59300000E+002  3.31000000E+002  3.31000000E+002  4.99100000E+002  4.99100000E+002  6.38300000E+002  6.38300000E+002 
            -4.14861780E+000  4.14861451E+000 -1.27657619E+000  1.27657761E+000 -6.41420156E-001  6.41418382E-001 -1.49209518E+000  1.49209403E+000 -1.78462804E+000  1.78462986E+000 
  
   Master matrix (s^-1)
  
             1                2                3                4                5                6                7                8                9               10         
         1  -7.81321994E+000  0.00000000E+000  1.33851384E+008  7.40650032E+007  7.23247147E+004  1.73454320E+004  8.17929666E-085  6.06325623E-085  1.04248374E-251  4.15618573E-251 
         2   0.00000000E+000 -4.51021133E-001  7.72662274E+006  4.27543086E+006  4.17497203E+003  1.00127175E+003  4.72153052E-086  3.50003803E-086  6.01777756E-253  2.39917423E-252 
         3   5.02995612E+000  2.90356156E-001 -1.41578008E+008  0.00000000E+000  1.17789609E+008  2.82491492E+007  1.74159258E+003  1.29103057E+003  3.30174260E-068  1.31634240E-067 
         4   2.78326383E+000  1.60664977E-001  0.00000000E+000 -7.83404390E+007  7.73702123E+008  1.85554794E+008  1.14396667E+004  8.48014610E+003  2.16875264E-067  8.64640707E-067 
         5   6.59158760E-010  3.80501935E-011  5.98256657E-001  3.92965431E+000 -8.91568232E+008  0.00000000E+000  1.97610126E+007  1.46487024E+007  2.87576652E+006  1.14651379E+007 
         6   1.58084183E-010  9.12547040E-012  1.43478204E-001  9.42437890E-001  0.00000000E+000 -2.13822311E+008  1.93412795E+009  1.43375572E+009  2.81468392E+008  1.12216131E+009 
         7   6.64800534E-099  3.83758671E-100  1.54019369E-011  1.01167763E-010  1.21386528E-001  1.18808222E+001 -1.95390454E+009  0.00000000E+000  1.16073895E+009  4.62764692E+009 
         8   4.92812053E-099  2.84477657E-100  1.14173497E-011  7.49949656E-011  8.99829967E-002  8.80717163E+000  0.00000000E+000 -1.44841429E+009  4.53823336E+007  1.80930791E+008 
         9   8.39550623E-266  4.84633833E-267  2.68918418E-082  1.76639308E-081  3.22280229E-008  3.15434849E-006  4.80750569E+002  1.87962872E+001 -1.49046544E+009  0.00000000E+000 
        10   3.34712974E-265  1.93214354E-266  1.07212693E-081  7.04227553E-081  1.28487039E-007  1.25757915E-005  1.91666170E+003  7.49372463E+001  0.00000000E+000 -5.94220416E+009 
  
  -> Orbach relaxation pathway (T =    13.0000000      K)
  
   Master matrix after re-casting (s^-1)
  
             1                2                3                4                5                6                7                8                9               10         
         1   0.00000000E+000  0.00000000E+000  0.00000000E+000  0.00000000E+000  0.00000000E+000  0.00000000E+000  0.00000000E+000  0.00000000E+000  0.00000000E+000  0.00000000E+000 
         2   0.00000000E+000  0.00000000E+000  7.72662274E+006  4.27543086E+006  4.17497203E+003  1.00127175E+003  4.72153052E-086  3.50003803E-086  6.01777756E-253  2.39917423E-252 
         3   5.02995612E+000  0.00000000E+000  0.00000000E+000  0.00000000E+000  0.00000000E+000  0.00000000E+000  0.00000000E+000  0.00000000E+000  0.00000000E+000  0.00000000E+000 
         4   2.78326383E+000  0.00000000E+000  0.00000000E+000  0.00000000E+000  7.73702123E+008  1.85554794E+008  1.14396667E+004  8.48014610E+003  2.16875264E-067  8.64640707E-067 
         5   6.59158760E-010  0.00000000E+000  5.98256657E-001  0.00000000E+000  0.00000000E+000  0.00000000E+000  0.00000000E+000  0.00000000E+000  0.00000000E+000  0.00000000E+000 
         6   1.58084183E-010  0.00000000E+000  1.43478204E-001  0.00000000E+000  0.00000000E+000  0.00000000E+000  1.93412795E+009  1.43375572E+009  2.81468392E+008  1.12216131E+009 
         7   6.64800534E-099  0.00000000E+000  1.54019369E-011  0.00000000E+000  1.21386528E-001  0.00000000E+000  0.00000000E+000  0.00000000E+000  0.00000000E+000  0.00000000E+000 
         8   4.92812053E-099  0.00000000E+000  1.14173497E-011  0.00000000E+000  8.99829967E-002  0.00000000E+000  0.00000000E+000  0.00000000E+000  4.53823336E+007  1.80930791E+008 
         9   8.39550623E-266  0.00000000E+000  2.68918418E-082  0.00000000E+000  3.22280229E-008  0.00000000E+000  4.80750569E+002  0.00000000E+000  0.00000000E+000  0.00000000E+000 
        10   3.34712974E-265  0.00000000E+000  1.07212693E-081  0.00000000E+000  1.28487039E-007  0.00000000E+000  1.91666170E+003  0.00000000E+000  0.00000000E+000  0.00000000E+000 
  
              1     2     3     4     5     6     7     8     9    10  
         1   0.0   0.0   0.0   0.0   0.0   0.0   0.0   0.0   0.0   0.0 
         2   0.0   0.0  64.4  35.6   0.0   0.0   0.0   0.0   0.0   0.0 
         3  64.4   0.0   0.0   0.0   0.0   0.0   0.0   0.0   0.0   0.0 
         4  35.6   0.0   0.0   0.0   0.0   0.0   0.0   0.0   0.0   0.0 
         5   0.0   0.0   0.0   0.0   0.0   0.0   0.0   0.0   0.0   0.0 
         6   0.0   0.0   0.0   0.0   0.0   0.0   0.0   0.0   0.0   0.0 
         7   0.0   0.0   0.0   0.0   0.0   0.0   0.0   0.0   0.0   0.0 
         8   0.0   0.0   0.0   0.0   0.0   0.0   0.0   0.0   0.0   0.0 
         9   0.0   0.0   0.0   0.0   0.0   0.0   0.0   0.0   0.0   0.0 
        10   0.0   0.0   0.0   0.0   0.0   0.0   0.0   0.0   0.0   0.0 
  
   Modes with contributions to the master matrix higher than    10.000000000000000      %
  
         3 ->   2;  18( 33.6)  19( 24.8)  20( 16.2)  21( 15.4) 
         4 ->   2;  18( 33.6)  19( 24.8)  20( 16.2)  21( 15.4) 
         5 ->   2;  44( 36.7)  45( 49.0) 
         6 ->   2;  44( 36.7)  45( 49.0) 
         1 ->   3;  15( 18.7)  16( 27.0)  17( 33.9) 
         1 ->   4;  15( 18.7)  16( 27.0)  17( 33.9) 
         5 ->   4;  18( 25.5)  19( 25.7)  20( 24.1)  21( 23.8) 
         6 ->   4;  18( 25.5)  19( 25.7)  20( 24.1)  21( 23.8) 
         7 ->   4;  44( 37.0)  45( 52.9) 
         8 ->   4;  44( 37.0)  45( 52.9) 
         3 ->   5;  18( 33.7)  19( 25.8)  20( 17.5)  21( 16.7) 
         3 ->   6;  18( 33.7)  19( 25.8)  20( 17.5)  21( 16.7) 
         7 ->   6;  18( 28.7)  19( 26.5)  20( 22.3)  21( 21.8) 
         8 ->   6;  18( 28.7)  19( 26.5)  20( 22.3)  21( 21.8) 
         9 ->   6;  42( 14.0)  43( 16.9)  44( 30.8)  45( 34.4) 
        10 ->   6;  42( 14.0)  43( 16.9)  44( 30.8)  45( 34.4) 
         5 ->   7;  18( 31.4)  19( 21.9)  20( 13.4)  21( 12.6) 
         5 ->   8;  18( 31.4)  19( 21.9)  20( 13.4)  21( 12.6) 
         9 ->   8;  14( 16.2)  15( 24.7)  16( 28.3)  17( 30.1) 
        10 ->   8;  14( 16.2)  15( 24.7)  16( 28.3)  17( 30.1) 
         7 ->   9;  14( 28.0)  15( 25.5)  16( 22.1)  17( 19.2) 
         7 ->  10;  14( 28.0)  15( 25.5)  16( 22.1)  17( 19.2) 
  
  
  -> Raman mechanism (T =    13.0000000      K)
  
   Master matrix eigenvalues (s^-1)
  
         1  (-3.44298178E+003, 0.00000000E+000)
         2  (-3.44297015E+003, 0.00000000E+000)
         3  (-5.43219623E+003, 0.00000000E+000)
         4  (-5.43214422E+003, 0.00000000E+000)
         5  (-1.09036391E+003, 0.00000000E+000)
         6  (-1.09036415E+003, 0.00000000E+000)
         7  (-1.56095436E-004, 0.00000000E+000)
         8  (-7.94368671E-006, 0.00000000E+000)
         9  ( 4.40302450E-014, 0.00000000E+000)
        10  (-2.46485442E-010, 0.00000000E+000)
  
   Master matrix Eigenvectors
  
         1   5.45535583E-001  2.49054642E-001 -3.98608229E-010 -7.42318051E-010 -8.00206952E-001  5.61669209E-003 -2.39938391E-018 -4.05360655E-018  2.56571471E-016  4.42978436E-016 
         2   2.55320534E-001  5.46878617E-001  7.28651881E-010  1.48020061E-009 -4.88405986E-003 -7.97315088E-001 -4.02615730E-018 -2.42937513E-018  4.44780263E-016  2.61470011E-016 
         3   5.33302928E-007  3.33396247E-007  5.58942749E-001  2.35448296E-001  1.45278774E-010  9.83760018E-011  6.84583439E-004 -7.95076496E-001 -1.18363089E-016 -1.48513452E-016 
         4  -2.86561470E-007 -5.16040040E-007 -2.36245638E-001 -5.59084385E-001 -9.85705775E-011 -1.45379315E-010  7.94740398E-001  5.90494010E-004 -2.27641345E-016 -2.77137416E-016 
         5  -5.63688722E-001 -4.84441330E-001 -3.49868903E-003 -6.29720128E-003  2.00074412E-001  1.31860172E-001  4.14282739E-012  1.64661588E-012  1.11429443E-001  6.14561901E-001 
         6   3.78828907E-001  5.12025439E-001  6.51471090E-003  1.81128956E-003 -8.37398092E-002 -1.98387142E-001 -3.62769375E-013 -4.55790542E-012 -7.31330211E-001  1.14276836E-001 
         7  -4.11036108E-007  4.12922687E-007  7.07106781E-001 -7.07106781E-001 -3.13931693E-022  3.16170317E-022 -1.11358040E-017  1.11358180E-017  9.80394936E-025  2.59532276E-024 
         8  -7.07106777E-001  7.07106785E-001  2.37195396E-011  3.16438665E-011 -1.63049349E-017  1.63052064E-017  1.05963915E-024  7.93714878E-025 -1.99406991E-024 -1.96499075E-024 
         9  -8.32111256E-001 -5.54608743E-001 -5.62825128E-007 -6.32412634E-007 -5.00545823E-017 -4.36557019E-017 -2.45904135E-023 -1.97010905E-023 -8.86240660E-025 -2.64717627E-025 
        10  -5.93126790E-001 -3.95318088E-001  4.66283861E-001  5.23930893E-001 -3.56762522E-017 -3.11150434E-017  1.92371539E-017  1.83293027E-017 -2.36099145E-024  2.80841692E-025 
  
   Solution of the linear equation system of initial populations
  
             1                2                3                4                5                6                7                8                9               10         
             5.64597933E-017  2.83151340E-017 -2.76214652E-024 -4.87554624E-025 -2.49757768E-024  2.03552952E-024  5.22373187E-013 -5.65604596E-001 -7.21125494E-001 -8.70402208E-007 
  
   Zero order energies (cm^-1) and Jz expectation values
  
             0.00000000E+000  0.00000000E+000  1.59300000E+002  1.59300000E+002  3.31000000E+002  3.31000000E+002  4.99100000E+002  4.99100000E+002  6.38300000E+002  6.38300000E+002 
            -4.14861780E+000  4.14861451E+000 -1.27657619E+000  1.27657761E+000 -6.41420156E-001  6.41418382E-001 -1.49209518E+000  1.49209403E+000 -1.78462804E+000  1.78462986E+000 
  
   Master matrix (s^-1)
  
             1                2                3                4                5                6                7                8                9               10         
         1  -3.17702083E-006  4.76666595E-006  1.66204895E-010  8.00815595E-011  2.35486669E+003  1.08810139E+003  2.12546690E-003  3.80407469E-003  9.17817709E-006  4.85297456E-006 
         2   3.17702060E-006 -4.76666619E-006  8.00815675E-011  1.66201260E-010  1.08811500E+003  2.35486869E+003  3.80398749E-003  2.12547143E-003  4.85295456E-006  9.17800407E-006 
         3   3.01490433E-016  1.43319115E-016 -8.25915145E-005  7.35039219E-005  2.04518825E-011  1.63190281E-011  1.61192835E+003  3.82024896E+003  1.03886221E+001  4.32380003E+000 
         4   1.43319160E-016  3.01484135E-016  8.25912680E-005 -7.35041684E-005  1.63192253E-011  2.04516482E-011  3.82020991E+003  1.61194129E+003  4.32380955E+000  1.03885980E+001 
         5   1.56028402E-013  7.66378580E-014  7.56646219E-018  9.04519846E-018 -3.44298178E+003  7.12077820E-005  2.46443339E-007  3.63687241E-007  3.78343580E+002  6.97309760E+002 
         6   7.66369539E-014  1.56028558E-013  9.04509123E-018  7.56643369E-018  8.15933484E-005 -3.44297015E+003  3.63690553E-007  2.46442857E-007  6.97308082E+002  3.78341703E+002 
         7   1.39193038E-025  2.50198059E-025  6.02677141E-014  1.45815296E-013  6.02097297E-015  1.00356412E-014 -5.43214422E+003  4.47784959E-005  6.54161735E-009  2.80820357E-008 
         8   2.50203114E-025  1.39193358E-025  1.45816727E-013  6.02681893E-014  1.00355437E-014  6.02095473E-015  3.86404547E-005 -5.43219623E+003  2.80820204E-008  6.54157428E-009 
         9   8.15408422E-034  4.36858426E-034  5.69583175E-022  2.52145894E-022  7.63502037E-013  1.30771856E-012  9.82611125E-015  4.13286009E-014 -1.09036414E+003  4.23078709E-005 
        10   4.36860569E-034  8.15393789E-034  2.52145499E-022  5.69581853E-022  1.30772086E-012  7.63498668E-013  4.13286361E-014  9.82604245E-015  3.64612483E-005 -1.09036392E+003 
  
