# Supplementary material for: Design of high-temperature f-block molecular nanomagnets through the control of vibration-induced spin relaxation
Source: Chem Sci. 2019 Dec 2;11(6):1593–8. doi: 10.1039/c9sc03133b (PMC7025469; doi:10.1039/c9sc03133b)
Supplement: Supplementary file 3 [file SC-011-C9SC03133B-s003.zip › SI/Orbach-rp-Raman/rates14K.out]

  
  -> Orbach mechanism (T =    14.0000000      K)
  
   Master matrix eigenvalues (s^-1)
  
         1  (-1.47207512E+008, 0.00000000E+000)
         2  (-8.14554491E+007, 0.00000000E+000)
         3  (-1.57845292E-009, 0.00000000E+000)
         4  (-2.67892931E+000, 0.00000000E+000)
         5  (-9.27019177E+008, 0.00000000E+000)
         6  (-2.22324381E+008, 0.00000000E+000)
         7  (-6.17849094E+009, 0.00000000E+000)
         8  (-2.03159817E+009, 0.00000000E+000)
         9  (-1.50600693E+009, 0.00000000E+000)
        10  (-1.54972743E+009, 0.00000000E+000)
  
   Master matrix Eigenvectors
  
         1  -6.86460481E-001 -3.96261906E-002  7.26086616E-001  4.79411395E-008  2.23340366E-009  5.56055147E-009  1.35706539E-016  1.39509740E-016  2.70775477E-022  2.51035877E-022 
         2   6.86460406E-001  3.96261813E-002  1.31608481E-007 -7.26086686E-001 -1.35293607E-008 -1.94763144E-008 -4.60850528E-016 -4.67666828E-016 -8.92506253E-022 -8.56892266E-022 
         3  -7.07106781E-001 -7.07106781E-001 -8.02785516E-008 -8.02785517E-008 -1.57768728E-015 -1.57769101E-015 -3.59633823E-023 -3.59630826E-023 -6.71443263E-029 -4.23565084E-029 
         4   7.07106710E-001 -7.07106852E-001  7.15161373E-008  7.15161384E-008  1.40548986E-015  1.40548614E-015  3.20376077E-023  3.20377738E-023  6.00803675E-029  8.48681893E-029 
         5  -7.36071585E-002 -4.24900159E-003  1.12748072E-001  6.82997862E-001 -7.17889772E-001 -1.97733536E-009 -3.03992765E-010 -4.29909481E-010 -1.10833156E-015 -5.23966963E-016 
         6   3.81794406E-001  2.20392275E-002 -2.07606056E-001 -7.27158465E-001 -1.62694341E-008  5.30930877E-001  1.34341450E-008  1.40360455E-008  2.78013656E-014  2.47018438E-014 
         7  -6.99633889E-005 -4.03866368E-006  6.79821993E-004  4.41726093E-003 -1.54358205E-003 -1.33204819E-001  7.50476733E-001  2.60413909E-002 -2.29421698E-007 -6.46792574E-001 
         8  -3.81201818E-003 -2.20050221E-004  1.23555530E-002  7.84212147E-002 -1.24008961E-002 -7.41005709E-001  6.66663056E-001 -1.00803986E-007 -1.95502394E-006  9.05697225E-007 
         9   7.34157222E-003  4.23795090E-004 -1.78090844E-002 -1.11579813E-001  1.70525140E-002  7.52793961E-001 -2.09515980E-006 -6.48220000E-001 -8.19150438E-007 -3.05605981E-008 
        10  -6.32832575E-003 -3.65305046E-004  1.57798326E-002  9.90083337E-002 -1.50445477E-002 -6.90775498E-001  6.17267507E-001 -2.65994809E-001  2.46452074E-001  7.38632500E-007 
  
   Solution of the linear equation system of initial populations
  
             1                2                3                4                5                6                7                8                9               10         
            -1.47826794E-007  1.47826742E-007 -7.07106701E-001  7.07106646E-001 -3.07475884E-016  2.99793096E-015  1.57629333E-032 -3.97446463E-025  8.30277483E-025 -7.22868001E-030 
  
   Zero order energies (cm^-1) and Jz expectation values
  
             0.00000000E+000  0.00000000E+000  1.59300000E+002  1.59300000E+002  3.31000000E+002  3.31000000E+002  4.99100000E+002  4.99100000E+002  6.38300000E+002  6.38300000E+002 
            -4.14861780E+000  4.14861451E+000 -1.27657619E+000  1.27657761E+000 -6.41420156E-001  6.41418382E-001 -1.49209518E+000  1.49209403E+000 -1.78462804E+000  1.78462986E+000 
  
   Master matrix (s^-1)
  
             1                2                3                4                5                6                7                8                9               10         
         1  -2.45435497E+001  0.00000000E+000  1.39173642E+008  7.70100089E+007  7.52005165E+004  1.80351274E+004  8.50452485E-085  6.30434565E-085  1.08393536E-251  4.32144551E-251 
         2   0.00000000E+000 -1.41678590E+000  8.03385235E+006  4.44543255E+006  4.34097890E+003  1.04108471E+003  4.90926987E-086  3.63920791E-086  6.25705879E-253  2.49457114E-252 
         3   1.58005251E+001  9.12091423E-001 -1.47207498E+008  0.00000000E+000  1.22473207E+008  2.93724031E+007  1.81084245E+003  1.34236503E+003  3.43302776E-068  1.36868331E-067 
         4   8.74302458E+000  5.04694476E-001  0.00000000E+000 -8.14554609E+007  8.04466412E+008  1.92932907E+008  1.18945357E+004  8.81733733E+003  2.25498752E-067  8.99020924E-067 
         5   6.88813052E-009  3.97619999E-010  2.39865795E+000  1.57556074E+001 -9.27019161E+008  0.00000000E+000  2.05467585E+007  1.52311704E+007  2.99011395E+006  1.19210195E+007 
         6   1.65196088E-009  9.53600808E-011  5.75263359E-001  3.77862280E+000  0.00000000E+000 -2.22324466E+008  2.01103361E+009  1.49076535E+009  2.92660258E+008  1.16678116E+009 
         7   7.01521154E-098  4.04955800E-099  1.61377548E-010  1.06000994E-009  4.67733325E-001  4.57798457E+001 -2.03160112E+009  0.00000000E+000  1.20689366E+009  4.81165703E+009 
         8   5.20032796E-098  3.00190943E-099  1.19628064E-010  7.85778064E-010  3.46727489E-001  3.39362841E+001  0.00000000E+000 -1.50600696E+009  4.71868796E+007  1.88125175E+008 
         9   8.86524496E-265  5.11749695E-266  2.83728771E-081  1.86367511E-080  3.29920406E-007  3.22912747E-005  1.41310074E+003  5.52491214E+001 -1.54973091E+009  0.00000000E+000 
        10   3.53440569E-264  2.04024936E-265  1.13117301E-080  7.43012059E-080  1.31533033E-006  1.28739212E-004  5.63376570E+003  2.20267810E+002  0.00000000E+000 -6.17848439E+009 
  
  -> Orbach relaxation pathway (T =    14.0000000      K)
  
   Master matrix after re-casting (s^-1)
  
             1                2                3                4                5                6                7                8                9               10         
         1   0.00000000E+000  0.00000000E+000  0.00000000E+000  0.00000000E+000  0.00000000E+000  0.00000000E+000  0.00000000E+000  0.00000000E+000  0.00000000E+000  0.00000000E+000 
         2   0.00000000E+000  0.00000000E+000  8.03385235E+006  4.44543255E+006  4.34097890E+003  1.04108471E+003  4.90926987E-086  3.63920791E-086  6.25705879E-253  2.49457114E-252 
         3   1.58005251E+001  0.00000000E+000  0.00000000E+000  0.00000000E+000  0.00000000E+000  0.00000000E+000  0.00000000E+000  0.00000000E+000  0.00000000E+000  0.00000000E+000 
         4   8.74302458E+000  0.00000000E+000  0.00000000E+000  0.00000000E+000  8.04466412E+008  1.92932907E+008  1.18945357E+004  8.81733733E+003  2.25498752E-067  8.99020924E-067 
         5   6.88813052E-009  0.00000000E+000  2.39865795E+000  0.00000000E+000  0.00000000E+000  0.00000000E+000  0.00000000E+000  0.00000000E+000  0.00000000E+000  0.00000000E+000 
         6   1.65196088E-009  0.00000000E+000  5.75263359E-001  0.00000000E+000  0.00000000E+000  0.00000000E+000  2.01103361E+009  1.49076535E+009  2.92660258E+008  1.16678116E+009 
         7   7.01521154E-098  0.00000000E+000  1.61377548E-010  0.00000000E+000  4.67733325E-001  0.00000000E+000  0.00000000E+000  0.00000000E+000  0.00000000E+000  0.00000000E+000 
         8   5.20032796E-098  0.00000000E+000  1.19628064E-010  0.00000000E+000  3.46727489E-001  0.00000000E+000  0.00000000E+000  0.00000000E+000  4.71868796E+007  1.88125175E+008 
         9   8.86524496E-265  0.00000000E+000  2.83728771E-081  0.00000000E+000  3.29920406E-007  0.00000000E+000  1.41310074E+003  0.00000000E+000  0.00000000E+000  0.00000000E+000 
        10   3.53440569E-264  0.00000000E+000  1.13117301E-080  0.00000000E+000  1.31533033E-006  0.00000000E+000  5.63376570E+003  0.00000000E+000  0.00000000E+000  0.00000000E+000 
  
              1     2     3     4     5     6     7     8     9    10  
         1   0.0   0.0   0.0   0.0   0.0   0.0   0.0   0.0   0.0   0.0 
         2   0.0   0.0  64.4  35.6   0.0   0.0   0.0   0.0   0.0   0.0 
         3  64.4   0.0   0.0   0.0   0.0   0.0   0.0   0.0   0.0   0.0 
         4  35.6   0.0   0.0   0.0   0.0   0.0   0.0   0.0   0.0   0.0 
         5   0.0   0.0   0.0   0.0   0.0   0.0   0.0   0.0   0.0   0.0 
         6   0.0   0.0   0.0   0.0   0.0   0.0   0.0   0.0   0.0   0.0 
         7   0.0   0.0   0.0   0.0   0.0   0.0   0.0   0.0   0.0   0.0 
         8   0.0   0.0   0.0   0.0   0.0   0.0   0.0   0.0   0.0   0.0 
         9   0.0   0.0   0.0   0.0   0.0   0.0   0.0   0.0   0.0   0.0 
        10   0.0   0.0   0.0   0.0   0.0   0.0   0.0   0.0   0.0   0.0 
  
   Modes with contributions to the master matrix higher than    10.000000000000000      %
  
         3 ->   2;  18( 33.6)  19( 24.8)  20( 16.2)  21( 15.4) 
         4 ->   2;  18( 33.6)  19( 24.8)  20( 16.2)  21( 15.4) 
         5 ->   2;  44( 36.7)  45( 49.0) 
         6 ->   2;  44( 36.7)  45( 49.0) 
         1 ->   3;  15( 17.6)  16( 25.9)  17( 33.1) 
         1 ->   4;  15( 17.6)  16( 25.9)  17( 33.1) 
         5 ->   4;  18( 25.5)  19( 25.7)  20( 24.1)  21( 23.8) 
         6 ->   4;  18( 25.5)  19( 25.7)  20( 24.1)  21( 23.8) 
         7 ->   4;  44( 37.0)  45( 52.9) 
         8 ->   4;  44( 37.0)  45( 52.9) 
         3 ->   5;  18( 33.5)  19( 26.1)  20( 18.2)  21( 17.4) 
         3 ->   6;  18( 33.5)  19( 26.1)  20( 18.2)  21( 17.4) 
         7 ->   6;  18( 28.7)  19( 26.5)  20( 22.3)  21( 21.8) 
         8 ->   6;  18( 28.7)  19( 26.5)  20( 22.3)  21( 21.8) 
         9 ->   6;  42( 14.0)  43( 16.9)  44( 30.8)  45( 34.4) 
        10 ->   6;  42( 14.0)  43( 16.9)  44( 30.8)  45( 34.4) 
         5 ->   7;  18( 32.5)  19( 23.1)  20( 14.5)  21( 13.7) 
         5 ->   8;  18( 32.5)  19( 23.1)  20( 14.5)  21( 13.7) 
         9 ->   8;  14( 16.2)  15( 24.7)  16( 28.3)  17( 30.1) 
        10 ->   8;  14( 16.2)  15( 24.7)  16( 28.3)  17( 30.1) 
         7 ->   9;  14( 27.2)  15( 25.7)  16( 22.8)  17( 20.0) 
         7 ->  10;  14( 27.2)  15( 25.7)  16( 22.8)  17( 20.0) 
  
  
  -> Raman mechanism (T =    14.0000000      K)
  
   Master matrix eigenvalues (s^-1)
  
         1  (-3.44298280E+003, 0.00000000E+000)
         2  (-3.44297114E+003, 0.00000000E+000)
         3  (-5.43219737E+003, 0.00000000E+000)
         4  (-5.43214536E+003, 0.00000000E+000)
         5  (-1.09036714E+003, 0.00000000E+000)
         6  (-1.09036745E+003, 0.00000000E+000)
         7  (-5.98728642E-004, 0.00000000E+000)
         8  (-2.62162286E-005, 0.00000000E+000)
         9  ( 4.36671975E-014, 0.00000000E+000)
        10  (-9.56482202E-010, 0.00000000E+000)
  
   Master matrix Eigenvectors
  
         1   5.43321668E-001  2.39414478E-001  2.40345801E-010  4.84787636E-010 -8.04371908E-001  2.16357623E-002 -2.32567953E-017 -4.00882662E-017  2.71136033E-015  4.87084573E-015 
         2   2.63565415E-001  5.48521411E-001 -5.41865586E-010 -9.23443716E-010 -1.87999325E-002 -7.93286894E-001 -4.07093178E-017 -2.50242573E-017  4.94567161E-015  2.92086579E-015 
         3  -5.52057654E-007 -3.31318413E-007 -5.58797812E-001 -2.34641502E-001 -4.14460922E-010 -2.71866752E-010 -1.97447455E-003  7.95414654E-001 -1.39368488E-017  6.78261844E-017 
         4   3.09283025E-007  5.63074554E-007  2.36962674E-001  5.59211033E-001  2.73478079E-010  4.15236241E-010 -7.94436082E-001 -1.73849476E-003  1.29673309E-016  2.29912612E-016 
         5  -5.72894791E-001 -5.27534806E-001 -4.34138679E-003 -5.94325045E-003  1.93772166E-001  1.54726282E-001  1.43046218E-011  8.77644897E-012  2.37111199E-001  5.25104581E-001 
         6   2.55701449E-001  4.28786709E-001  6.25462329E-003  1.42629090E-004 -3.38953416E-002 -1.82877682E-001  3.36719637E-012 -1.77239102E-011 -7.86480968E-001  3.12368584E-001 
         7   4.12089685E-007 -4.11331238E-007 -7.07106781E-001  7.07106781E-001  3.12580634E-021 -3.11667536E-021  1.63674783E-016 -1.63675023E-016  1.00986046E-023 -1.49318661E-023 
         8   7.07106782E-001 -7.07106780E-001  4.08805230E-011  5.43291603E-011  2.18583242E-016 -2.18586812E-016  2.46420107E-024  8.66086600E-025 -1.08666720E-023 -4.28123462E-024 
         9   8.12904384E-001  5.82397168E-001  4.28852693E-006  4.80172200E-006  6.57293244E-016  5.86037592E-016  2.58606660E-021  2.46904015E-021 -6.58345467E-024 -1.17156950E-024 
        10  -5.78267981E-001 -4.14288533E-001  4.68173501E-001  5.24199128E-001 -4.67546536E-016 -4.16856550E-016  2.82311327E-016  2.69342944E-016  2.80835401E-023  2.04384480E-023 
  
   Solution of the linear equation system of initial populations
  
             1                2                3                4                5                6                7                8                9               10         
             7.37009985E-016  3.86901369E-016 -2.26604277E-024  1.87232292E-024  1.25769773E-023 -1.03636440E-023 -2.27152315E-013  5.90291018E-001  7.16686283E-001 -6.56498651E-006 
  
   Zero order energies (cm^-1) and Jz expectation values
  
             0.00000000E+000  0.00000000E+000  1.59300000E+002  1.59300000E+002  3.31000000E+002  3.31000000E+002  4.99100000E+002  4.99100000E+002  6.38300000E+002  6.38300000E+002 
            -4.14861780E+000  4.14861451E+000 -1.27657619E+000  1.27657761E+000 -6.41420156E-001  6.41418382E-001 -1.49209518E+000  1.49209403E+000 -1.78462804E+000  1.78462986E+000 
  
   Master matrix (s^-1)
  
             1                2                3                4                5                6                7                8                9               10         
         1  -1.09426236E-005  1.52736054E-005  6.45467810E-010  3.11200831E-010  2.35486723E+003  1.08810164E+003  2.12546713E-003  3.80407509E-003  9.17817709E-006  4.85297456E-006 
         2   1.09426206E-005 -1.52736085E-005  3.11200853E-010  6.45453705E-010  1.08811525E+003  2.35486923E+003  3.80398789E-003  2.12547166E-003  4.85295456E-006  9.17800407E-006 
         3   3.01881152E-015  1.43739313E-015 -3.16265758E-004  2.82462884E-004  6.37382739E-011  5.23655626E-011  1.61192866E+003  3.82024971E+003  1.03886230E+001  4.32380041E+000 
         4   1.43739358E-015  3.01874828E-015  3.16264798E-004 -2.82463844E-004  5.23661923E-011  6.37375778E-011  3.82021066E+003  1.61194160E+003  4.32380993E+000  1.03885989E+001 
         5   2.06614715E-012  1.00184056E-012  7.61127598E-017  9.07550756E-017 -3.44298280E+003  2.76289909E-004  6.82481361E-007  1.03819970E-006  3.78344749E+002  6.97311783E+002 
         6   1.00182870E-012  2.06614906E-012  9.07539984E-017  7.61124731E-017  3.13584305E-004 -3.44297114E+003  1.03820932E-006  6.82479928E-007  6.97310105E+002  3.78342872E+002 
         7   5.18863792E-024  9.40022455E-024  8.81157238E-013  2.13854165E-012  6.02368213E-014  1.00618068E-013 -5.43214536E+003  1.29118522E-004  2.40695771E-008  1.07406230E-007 
         8   9.40041970E-024  5.18865037E-024  2.13856281E-012  8.81164324E-013  1.00617088E-013  6.02366414E-014  1.13826931E-004 -5.43219737E+003  1.07406168E-007  2.40694085E-008 
         9   8.18714669E-032  4.38038378E-032  2.19755112E-020  9.68258038E-021  8.31935631E-012  1.44699258E-011  9.77960377E-014  4.14649544E-013 -1.09036741E+003  1.20017617E-004 
        10   4.38040501E-032  8.18699921E-032  9.68256464E-021  2.19754603E-020  1.44699519E-011  8.31931908E-012  4.14649900E-013  9.77953424E-014  1.05564494E-004 -1.09036719E+003 
  
