# Supplementary material for: Design of high-temperature f-block molecular nanomagnets through the control of vibration-induced spin relaxation
Source: Chem Sci. 2019 Dec 2;11(6):1593–8. doi: 10.1039/c9sc03133b (PMC7025469; doi:10.1039/c9sc03133b)
Supplement: Supplementary file 3 [file SC-011-C9SC03133B-s003.zip › SI/Orbach-rp-Raman/rates15K.out]

  
  -> Orbach mechanism (T =    15.0000000      K)
  
   Master matrix eigenvalues (s^-1)
  
         1  (-1.53545900E+008, 0.00000000E+000)
         2  (-8.49627128E+007, 0.00000000E+000)
         3  (-8.81423823E-010, 0.00000000E+000)
         4  (-7.35697963E+000, 0.00000000E+000)
         5  (-9.66933966E+008, 0.00000000E+000)
         6  (-2.31897011E+008, 0.00000000E+000)
         7  (-6.44453749E+009, 0.00000000E+000)
         8  (-2.11907918E+009, 0.00000000E+000)
         9  (-1.57085160E+009, 0.00000000E+000)
        10  (-1.61645105E+009, 0.00000000E+000)
  
   Master matrix Eigenvectors
  
         1  -6.86460523E-001 -3.96261794E-002  7.26086577E-001  1.00049876E-007  7.21971766E-009  1.79750969E-008  1.37879726E-015  1.41743445E-015  6.58287699E-021  6.10298467E-021 
         2   6.86460358E-001  3.96261566E-002  3.26177286E-007 -7.26086734E-001 -4.37350933E-008 -6.29592655E-008 -4.68179379E-015 -4.75102839E-015 -2.16846458E-020 -2.08193562E-020 
         3  -7.07106781E-001 -7.07106781E-001 -2.11363388E-007 -2.11363388E-007 -1.34215734E-014 -1.34215731E-014 -9.61351195E-022 -9.61346814E-022 -4.29697476E-027 -4.23128079E-027 
         4   7.07106593E-001 -7.07106970E-001  1.88293019E-007  1.88293027E-007  1.19566076E-014  1.19566083E-014  8.56418858E-022  8.56415157E-022  3.83180571E-027  3.89749970E-027 
         5  -7.36071746E-002 -4.24900198E-003  1.12748078E-001  6.82997870E-001 -7.17889762E-001 -6.55044313E-009 -9.55576428E-010 -1.35137630E-009 -8.40658379E-015 -3.97422467E-015 
         6   3.81794640E-001  2.20392353E-002 -2.07606196E-001 -7.27158424E-001 -5.26546686E-008  5.30930710E-001  4.22289384E-008  4.41208270E-008  2.09234304E-013  1.85907204E-013 
         7  -6.99627736E-005 -4.03862778E-006  6.79817865E-004  4.41723407E-003 -1.54357644E-003 -1.33204403E-001  7.50476770E-001  2.60413440E-002 -5.65723124E-007 -6.46792619E-001 
         8  -3.81199063E-003 -2.20048608E-004  1.23554971E-002  7.84208658E-002 -1.24008545E-002 -7.41004788E-001  6.66664123E-001 -2.16150480E-007 -4.82081100E-006  2.23333760E-006 
         9   7.34159047E-003  4.23796095E-004 -1.78091295E-002 -1.11580093E-001  1.70525579E-002  7.52796035E-001 -5.12230379E-006 -6.48217539E-001 -2.02007386E-006 -7.53670755E-008 
        10  -6.32817738E-003 -3.65296441E-004  1.57794301E-002  9.90057950E-002 -1.50441681E-002 -6.90756187E-001  6.17274603E-001 -2.66024871E-001  2.46457051E-001  1.82138801E-006 
  
   Solution of the linear equation system of initial populations
  
             1                2                3                4                5                6                7                8                9               10         
            -3.89209461E-007  3.89209136E-007 -7.07106570E-001  7.07106425E-001 -2.62854396E-015  2.55312449E-014  9.40315675E-031 -1.07818977E-023  2.24317790E-023 -4.73535702E-028 
  
   Zero order energies (cm^-1) and Jz expectation values
  
             0.00000000E+000  0.00000000E+000  1.59300000E+002  1.59300000E+002  3.31000000E+002  3.31000000E+002  4.99100000E+002  4.99100000E+002  6.38300000E+002  6.38300000E+002 
            -4.14861780E+000  4.14861451E+000 -1.27657619E+000  1.27657761E+000 -6.41420156E-001  6.41418382E-001 -1.49209518E+000  1.49209403E+000 -1.78462804E+000  1.78462986E+000 
  
   Master matrix (s^-1)
  
             1                2                3                4                5                6                7                8                9               10         
         1  -6.74024639E+001  0.00000000E+000  1.45166083E+008  8.03258517E+007  7.84384329E+004  1.88116677E+004  8.87070505E-085  6.57579251E-085  1.13060648E-251  4.50751444E-251 
         2   0.00000000E+000 -3.89083296E+000  8.37976758E+006  4.63684045E+006  4.52788849E+003  1.08591070E+003  5.12064836E-086  3.79590133E-086  6.52646904E-253  2.60197992E-252 
         3   4.33920250E+001  2.50482121E+000 -1.53545861E+008  0.00000000E+000  1.27746552E+008  3.06370946E+007  1.88881206E+003  1.40016336E+003  3.58084394E-068  1.42761483E-067 
         4   2.40104388E+001  1.38601175E+000  0.00000000E+000 -8.49627580E+007  8.39104393E+008  2.01240036E+008  1.24066792E+004  9.19698580E+003  2.35208061E-067  9.37730106E-067 
         5   5.30961078E-008  3.06499309E-009  8.08777723E+000  5.31246385E+001 -9.66933914E+008  0.00000000E+000  2.14314400E+007  1.58869787E+007  3.11885909E+006  1.24343020E+007 
         6   1.27338895E-008  7.35068633E-010  1.93966876E+000  1.27407320E+001  0.00000000E+000 -2.31897289E+008  2.09762286E+009  1.55495337E+009  3.05261341E+008  1.21701930E+009 
         7   5.45225619E-097  3.14733570E-098  1.24673304E-009  8.18917734E-009  1.53357600E+000  1.50100229E+002 -2.11908672E+009  0.00000000E+000  1.25886111E+009  5.01884142E+009 
         8   4.04171993E-097  2.33309826E-098  9.24194607E-010  6.07058071E-009  1.13682931E+000  1.11268265E+002  0.00000000E+000 -1.57085165E+009  4.92186917E+007  1.96225626E+008 
         9   6.89414286E-264  3.97967028E-265  2.20486206E-080  1.44826566E-079  2.50060157E-006  2.44748790E-004  3.63456227E+003  1.42103366E+002 -1.61646000E+009  0.00000000E+000 
        10   2.74856452E-263  1.58661936E-264  8.79036852E-080  5.77396159E-079  9.96942606E-006  9.75767190E-004  1.44903132E+004  5.66539274E+002  0.00000000E+000 -6.44452065E+009 
  
  -> Orbach relaxation pathway (T =    15.0000000      K)
  
   Master matrix after re-casting (s^-1)
  
             1                2                3                4                5                6                7                8                9               10         
         1   0.00000000E+000  0.00000000E+000  0.00000000E+000  0.00000000E+000  0.00000000E+000  0.00000000E+000  0.00000000E+000  0.00000000E+000  0.00000000E+000  0.00000000E+000 
         2   0.00000000E+000  0.00000000E+000  8.37976758E+006  4.63684045E+006  4.52788849E+003  1.08591070E+003  5.12064836E-086  3.79590133E-086  6.52646904E-253  2.60197992E-252 
         3   4.33920250E+001  0.00000000E+000  0.00000000E+000  0.00000000E+000  0.00000000E+000  0.00000000E+000  0.00000000E+000  0.00000000E+000  0.00000000E+000  0.00000000E+000 
         4   2.40104388E+001  0.00000000E+000  0.00000000E+000  0.00000000E+000  8.39104393E+008  2.01240036E+008  1.24066792E+004  9.19698580E+003  2.35208061E-067  9.37730106E-067 
         5   5.30961078E-008  0.00000000E+000  8.08777723E+000  0.00000000E+000  0.00000000E+000  0.00000000E+000  0.00000000E+000  0.00000000E+000  0.00000000E+000  0.00000000E+000 
         6   1.27338895E-008  0.00000000E+000  1.93966876E+000  0.00000000E+000  0.00000000E+000  0.00000000E+000  2.09762286E+009  1.55495337E+009  3.05261341E+008  1.21701930E+009 
         7   5.45225619E-097  0.00000000E+000  1.24673304E-009  0.00000000E+000  1.53357600E+000  0.00000000E+000  0.00000000E+000  0.00000000E+000  0.00000000E+000  0.00000000E+000 
         8   4.04171993E-097  0.00000000E+000  9.24194607E-010  0.00000000E+000  1.13682931E+000  0.00000000E+000  0.00000000E+000  0.00000000E+000  4.92186917E+007  1.96225626E+008 
         9   6.89414286E-264  0.00000000E+000  2.20486206E-080  0.00000000E+000  2.50060157E-006  0.00000000E+000  3.63456227E+003  0.00000000E+000  0.00000000E+000  0.00000000E+000 
        10   2.74856452E-263  0.00000000E+000  8.79036852E-080  0.00000000E+000  9.96942606E-006  0.00000000E+000  1.44903132E+004  0.00000000E+000  0.00000000E+000  0.00000000E+000 
  
              1     2     3     4     5     6     7     8     9    10  
         1   0.0   0.0   0.0   0.0   0.0   0.0   0.0   0.0   0.0   0.0 
         2   0.0   0.0  64.4  35.6   0.0   0.0   0.0   0.0   0.0   0.0 
         3  64.4   0.0   0.0   0.0   0.0   0.0   0.0   0.0   0.0   0.0 
         4  35.6   0.0   0.0   0.0   0.0   0.0   0.0   0.0   0.0   0.0 
         5   0.0   0.0   0.0   0.0   0.0   0.0   0.0   0.0   0.0   0.0 
         6   0.0   0.0   0.0   0.0   0.0   0.0   0.0   0.0   0.0   0.0 
         7   0.0   0.0   0.0   0.0   0.0   0.0   0.0   0.0   0.0   0.0 
         8   0.0   0.0   0.0   0.0   0.0   0.0   0.0   0.0   0.0   0.0 
         9   0.0   0.0   0.0   0.0   0.0   0.0   0.0   0.0   0.0   0.0 
        10   0.0   0.0   0.0   0.0   0.0   0.0   0.0   0.0   0.0   0.0 
  
   Modes with contributions to the master matrix higher than    10.000000000000000      %
  
         3 ->   2;  18( 33.6)  19( 24.8)  20( 16.2)  21( 15.4) 
         4 ->   2;  18( 33.6)  19( 24.8)  20( 16.2)  21( 15.4) 
         5 ->   2;  44( 36.7)  45( 49.0) 
         6 ->   2;  44( 36.7)  45( 49.0) 
         1 ->   3;  15( 16.6)  16( 24.9)  17( 32.1) 
         1 ->   4;  15( 16.6)  16( 24.9)  17( 32.1) 
         5 ->   4;  18( 25.5)  19( 25.7)  20( 24.1)  21( 23.8) 
         6 ->   4;  18( 25.5)  19( 25.7)  20( 24.1)  21( 23.8) 
         7 ->   4;  44( 37.0)  45( 52.9) 
         8 ->   4;  44( 37.0)  45( 52.9) 
         3 ->   5;  18( 33.2)  19( 26.4)  20( 18.7)  21( 17.9) 
         3 ->   6;  18( 33.2)  19( 26.4)  20( 18.7)  21( 17.9) 
         7 ->   6;  18( 28.7)  19( 26.5)  20( 22.3)  21( 21.8) 
         8 ->   6;  18( 28.7)  19( 26.5)  20( 22.3)  21( 21.8) 
         9 ->   6;  42( 14.0)  43( 16.9)  44( 30.8)  45( 34.4) 
        10 ->   6;  42( 14.0)  43( 16.9)  44( 30.8)  45( 34.4) 
         5 ->   7;  18( 33.1)  19( 24.0)  20( 15.3)  21( 14.5) 
         5 ->   8;  18( 33.1)  19( 24.0)  20( 15.3)  21( 14.5) 
         9 ->   8;  14( 16.2)  15( 24.7)  16( 28.3)  17( 30.1) 
        10 ->   8;  14( 16.2)  15( 24.7)  16( 28.3)  17( 30.1) 
         7 ->   9;  14( 26.5)  15( 25.9)  16( 23.3)  17( 20.7) 
         7 ->  10;  14( 26.5)  15( 25.9)  16( 23.3)  17( 20.7) 
  
  
  -> Raman mechanism (T =    15.0000000      K)
  
   Master matrix eigenvalues (s^-1)
  
         1  (-3.44298506E+003, 0.00000000E+000)
         2  (-3.44297318E+003, 0.00000000E+000)
         3  (-5.43219931E+003, 0.00000000E+000)
         4  (-5.43214728E+003, 0.00000000E+000)
         5  (-1.09037436E+003, 0.00000000E+000)
         6  (-1.09037495E+003, 0.00000000E+000)
         7  (-1.92395824E-003, 0.00000000E+000)
         8  (-7.49952881E-005, 0.00000000E+000)
         9  (-5.88472529E-014, 0.00000000E+000)
        10  (-3.10305111E-009, 0.00000000E+000)
  
   Master matrix Eigenvectors
  
         1   5.35471676E-001  2.09975049E-001  2.70810180E-011 -3.68999044E-010 -8.15066642E-001  6.96199154E-002 -1.55768479E-016 -2.88755134E-016  1.95117522E-014  3.84217280E-014 
         2   2.87106922E-001  5.52421884E-001 -3.53032134E-011  6.02078371E-010 -5.92124893E-002 -7.80316319E-001 -3.04386701E-016 -1.96210753E-016  4.03294451E-014  2.49159049E-014 
         3   5.57653538E-007  3.05557192E-007  5.58454270E-001  2.32756524E-001  1.03019237E-009  6.57674944E-010  4.98453716E-003 -7.96196196E-001  4.91837196E-016  1.14130289E-016 
         4   3.12062601E-007  5.56299556E-007  2.38655656E-001  5.59506083E-001  6.67883635E-010  1.03486553E-009 -7.93710653E-001 -4.45195802E-003  2.55476711E-016  5.82994400E-016 
         5   5.69546932E-001  5.51723970E-001  4.92493055E-003  5.55439378E-003 -1.85222221E-001 -1.69878765E-001 -4.10119195E-011 -3.39997818E-011 -3.31739470E-001 -4.44909772E-001 
         6  -8.61226588E-002 -2.91561051E-001 -5.39212686E-003  1.86230617E-003 -2.86105946E-002  1.48221541E-001 -2.77691600E-011  5.30352703E-011  7.82927180E-001 -5.21324599E-001 
         7  -4.14259027E-007  4.14478343E-007  7.07106781E-001 -7.07106781E-001 -2.31727144E-020  2.31655990E-020 -1.68470987E-015  1.68471263E-015  2.41958729E-022 -2.38884410E-022 
         8  -7.07106780E-001  7.07106782E-001 -2.43333462E-011 -2.14071714E-011 -2.10202451E-015  2.10205817E-015 -3.25916163E-024  2.17624736E-024 -2.01909760E-023 -3.27626313E-023 
         9  -7.95552442E-001 -6.05884735E-001 -7.42538417E-006 -8.27799005E-006 -6.21136031E-015 -5.64752944E-015 -4.58862158E-020 -4.38492465E-020  4.90136148E-024 -8.32887104E-024 
        10  -5.64702597E-001 -4.30066219E-001  4.70337733E-001  5.24343820E-001 -4.40878123E-015 -4.00854538E-015  2.90618078E-015  2.77750861E-015  2.97747934E-022  3.33287185E-022 
  
   Solution of the linear equation system of initial populations
  
             1                2                3                4                5                6                7                8                9               10         
             6.71550787E-015  4.11644591E-015 -2.02020446E-024  7.22231005E-024  4.78523124E-023  8.97908445E-024 -5.61561987E-012 -6.11408362E-001 -7.13545218E-001 -1.12650079E-005 
  
   Zero order energies (cm^-1) and Jz expectation values
  
             0.00000000E+000  0.00000000E+000  1.59300000E+002  1.59300000E+002  3.31000000E+002  3.31000000E+002  4.99100000E+002  4.99100000E+002  6.38300000E+002  6.38300000E+002 
            -4.14861780E+000  4.14861451E+000 -1.27657619E+000  1.27657761E+000 -6.41420156E-001  6.41418382E-001 -1.49209518E+000  1.49209403E+000 -1.78462804E+000  1.78462986E+000 
  
   Master matrix (s^-1)
  
             1                2                3                4                5                6                7                8                9               10         
         1  -3.24228043E-005  4.25724875E-005  2.09324157E-009  1.00977713E-009  2.35486824E+003  1.08810212E+003  2.12546690E-003  3.80407558E-003  9.17817640E-006  4.85297272E-006 
         2   3.24227752E-005 -4.25725167E-005  1.00977718E-009  2.09319585E-009  1.08811573E+003  2.35487024E+003  3.80398838E-003  2.12547142E-003  4.85295272E-006  9.17800338E-006 
         3   2.22365542E-014  1.06028844E-014 -1.01421112E-003  9.09747126E-004  1.72920993E-010  1.46118889E-010  1.61192916E+003  3.82025095E+003  1.03886243E+001  4.32380064E+000 
         4   1.06028878E-014  2.22360871E-014  1.01420799E-003 -9.09750260E-004  1.46120639E-010  1.72919196E-010  3.82021189E+003  1.61194210E+003  4.32381016E+000  1.03886002E+001 
         5   1.96846838E-011  9.44968006E-012  5.62855678E-016  6.69669095E-016 -3.44298498E+003  8.95620687E-004  1.65932696E-006  2.58421894E-006  3.78347387E+002  6.97316333E+002 
         6   9.44956788E-012  1.96847009E-011  6.69661139E-016  5.62853557E-016  1.00814234E-003 -3.44297326E+003  2.58424316E-006  1.65932329E-006  6.97314655E+002  3.78345510E+002 
         7   1.20256549E-022  2.18931290E-022  9.04871007E-012  2.19910122E-011  4.43562215E-013  7.42271109E-013 -5.43214728E+003  3.25764448E-004  7.51758239E-008  3.44171021E-007 
         8   2.18935922E-022  1.20256845E-022  2.19912310E-011  9.04878375E-012  7.42263864E-013  4.43560907E-013  2.91868886E-004 -5.43219931E+003  3.44170816E-007  7.51752744E-008 
         9   4.44942017E-030  2.37794870E-030  5.21656507E-019  2.28962114E-019  6.62750087E-011  1.16561304E-010  7.16944007E-013  3.06069711E-012 -1.09037476E+003  2.97317738E-004 
        10   2.37796010E-030  4.44933976E-030  2.28961732E-019  5.21655300E-019  1.16561519E-010  6.62747087E-011  3.06069975E-012  7.16938844E-013  2.65510964E-004 -1.09037456E+003 
  
