# Supplementary material for: Design of high-temperature f-block molecular nanomagnets through the control of vibration-induced spin relaxation
Source: Chem Sci. 2019 Dec 2;11(6):1593–8. doi: 10.1039/c9sc03133b (PMC7025469; doi:10.1039/c9sc03133b)
Supplement: Supplementary file 3 [file SC-011-C9SC03133B-s003.zip › SI/Orbach-rp-Raman/rates20K.out]

  
  -> Orbach mechanism (T =    20.0000000      K)
  
   Master matrix eigenvalues (s^-1)
  
         1  (-1.95174251E+008, 0.00000000E+000)
         2  (-1.07996736E+008, 0.00000000E+000)
         3  (-3.82208327E-008, 0.00000000E+000)
         4  (-3.04661635E+002, 0.00000000E+000)
         5  (-1.22906579E+009, 0.00000000E+000)
         6  (-2.94761224E+008, 0.00000000E+000)
         7  (-8.19249067E+009, 0.00000000E+000)
         8  (-2.69385837E+009, 0.00000000E+000)
         9  (-1.99672149E+009, 0.00000000E+000)
        10  (-2.05449944E+009, 0.00000000E+000)
  
   Master matrix Eigenvectors
  
         1  -6.86461074E-001 -3.96256986E-002  7.26086082E-001 -8.67903114E-007  4.46435155E-007  1.11155122E-006  4.94884542E-012  5.08714581E-012  4.99241198E-016  4.62847625E-016 
         2   6.86460546E-001  3.96252370E-002  7.42048737E-006 -7.26086606E-001 -2.70439835E-006 -3.89318312E-006 -1.68001587E-011 -1.70473963E-011 -1.64038750E-015 -1.57493307E-015 
         3   7.07106781E-001  7.07106781E-001  6.88607781E-006  6.88607829E-006  2.70011342E-011  2.70011348E-011  1.12203883E-016  1.12195925E-016  1.05484976E-020  1.04965707E-020 
         4   7.07100647E-001 -7.07112916E-001  6.13441191E-006  6.13442007E-006  2.40537947E-011  2.40538139E-011  9.99562140E-017  9.99491428E-017  9.39725087E-021  9.44917735E-021 
         5   7.36075111E-002  4.24901312E-003 -1.12747878E-001 -6.82998431E-001  7.17889225E-001  4.26133185E-007  5.54878288E-008  7.84540944E-008  1.06841968E-011  5.05131359E-012 
         6   3.81804334E-001  2.20396071E-002 -2.07610767E-001 -7.27157763E-001 -3.26420529E-006  5.30922840E-001  2.45160704E-006  2.56123541E-006  2.57362284E-010  2.28671074E-010 
         7  -6.99399341E-005 -4.03730861E-006  6.79665583E-004  4.41625195E-003 -1.54337974E-003 -1.33189514E-001  7.50478518E-001  2.60396414E-002 -1.34730221E-005 -6.46793733E-001 
         8   3.81092063E-003  2.19986661E-004 -1.23533408E-002 -7.84076125E-002  1.23993923E-002  7.40971640E-001 -6.66702586E-001  3.67009896E-009  1.14792976E-004 -5.31970168E-005 
         9  -7.34221984E-003 -4.23831939E-004  1.78107275E-002  1.11590359E-001 -1.70544118E-002 -7.52872626E-001  1.15248590E-004  6.48126702E-001  4.82499824E-005  1.80242209E-006 
        10  -6.32266076E-003 -3.64977585E-004  1.57643800E-002  9.89111466E-002 -1.50302396E-002 -6.90030674E-001  6.17536538E-001 -2.67156234E-001  2.46649327E-001  4.33943663E-005 
  
   Solution of the linear equation system of initial populations
  
             1                2                3                4                5                6                7                8                9               10         
            -1.26800954E-005  1.26799392E-005  7.07099895E-001  7.07095182E-001  5.36544275E-012  5.15311411E-011  1.37979916E-024  1.30766289E-018 -2.69469765E-018 -1.26796054E-021 
  
   Zero order energies (cm^-1) and Jz expectation values
  
             0.00000000E+000  0.00000000E+000  1.59300000E+002  1.59300000E+002  3.31000000E+002  3.31000000E+002  4.99100000E+002  4.99100000E+002  6.38300000E+002  6.38300000E+002 
            -4.14861780E+000  4.14861451E+000 -1.27657619E+000  1.27657761E+000 -6.41420156E-001  6.41418382E-001 -1.49209518E+000  1.49209403E+000 -1.78462804E+000  1.78462986E+000 
  
   Master matrix (s^-1)
  
             1                2                3                4                5                6                7                8                9               10         
         1  -2.79124006E+003  0.00000000E+000  1.84520406E+008  1.02102078E+008  9.97020415E+004  2.39112589E+004  1.12754344E-084  8.35840179E-085  1.43709875E-251  5.72944123E-251 
         2   0.00000000E+000 -1.61125419E+002  1.06515122E+007  5.89388217E+006  5.75533914E+003  1.38028672E+003  6.50878837E-086  4.82491995E-086  8.29570844E-253  3.30734224E-252 
         3   1.79693067E+003  1.03728522E+002 -1.95172706E+008  0.00000000E+000  1.62377561E+008  3.89425517E+007  2.40084377E+003  1.77972894E+003  4.55156290E-068  1.81462214E-067 
         4   9.94309300E+002  5.73968912E+001  0.00000000E+000 -1.08001137E+008  1.06657850E+009  2.55794509E+008  1.57699644E+004  1.16901659E+004  2.98969828E-067  1.19193623E-066 
         5   7.41684636E-005  4.28140342E-006  6.35692049E+002  4.17554908E+003 -1.22906172E+009  0.00000000E+000  2.72413335E+007  2.01938127E+007  3.96434089E+006  1.58050782E+007 
         6   1.77876131E-005  1.02679688E-006  1.52456228E+002  1.00141014E+003  0.00000000E+000 -2.94781640E+008  2.66627134E+009  1.97648857E+009  3.88013622E+008  1.54693701E+009 
         7   7.82643986E-094  4.51784286E-095  1.75427580E-006  1.15229767E-005  1.13160077E+002  1.10756498E+004 -2.69407959E+009  0.00000000E+000  1.60022697E+009  6.37980265E+009 
         8   5.80168592E-094  3.34904577E-095  1.30043256E-006  8.54190323E-006  8.38847850E+001  8.21030285E+003  0.00000000E+000 -1.99671730E+009  6.25653457E+007  2.49436214E+008 
         9   9.91629187E-261  5.72421806E-262  3.16351905E-077  2.07796040E-076  3.31320445E-003  3.24283026E-001  1.10038667E+005  4.30226923E+003 -2.05477028E+009  0.00000000E+000 
        10   3.95343824E-260  2.28213761E-261  1.26123528E-076  8.28443558E-076  1.32091202E-002  1.29285517E+000  4.38703380E+005  1.71523347E+004  0.00000000E+000 -8.19198095E+009 
  
  -> Orbach relaxation pathway (T =    20.0000000      K)
  
   Master matrix after re-casting (s^-1)
  
             1                2                3                4                5                6                7                8                9               10         
         1   0.00000000E+000  0.00000000E+000  0.00000000E+000  0.00000000E+000  0.00000000E+000  0.00000000E+000  0.00000000E+000  0.00000000E+000  0.00000000E+000  0.00000000E+000 
         2   0.00000000E+000  0.00000000E+000  1.06515122E+007  5.89388217E+006  5.75533914E+003  1.38028672E+003  6.50878837E-086  4.82491995E-086  8.29570844E-253  3.30734224E-252 
         3   1.79693067E+003  0.00000000E+000  0.00000000E+000  0.00000000E+000  0.00000000E+000  0.00000000E+000  0.00000000E+000  0.00000000E+000  0.00000000E+000  0.00000000E+000 
         4   9.94309300E+002  0.00000000E+000  0.00000000E+000  0.00000000E+000  1.06657850E+009  2.55794509E+008  1.57699644E+004  1.16901659E+004  2.98969828E-067  1.19193623E-066 
         5   7.41684636E-005  0.00000000E+000  6.35692049E+002  0.00000000E+000  0.00000000E+000  0.00000000E+000  0.00000000E+000  0.00000000E+000  0.00000000E+000  0.00000000E+000 
         6   1.77876131E-005  0.00000000E+000  1.52456228E+002  0.00000000E+000  0.00000000E+000  0.00000000E+000  2.66627134E+009  1.97648857E+009  3.88013622E+008  1.54693701E+009 
         7   7.82643986E-094  0.00000000E+000  1.75427580E-006  0.00000000E+000  1.13160077E+002  0.00000000E+000  0.00000000E+000  0.00000000E+000  0.00000000E+000  0.00000000E+000 
         8   5.80168592E-094  0.00000000E+000  1.30043256E-006  0.00000000E+000  8.38847850E+001  0.00000000E+000  0.00000000E+000  0.00000000E+000  6.25653457E+007  2.49436214E+008 
         9   9.91629187E-261  0.00000000E+000  3.16351905E-077  0.00000000E+000  3.31320445E-003  0.00000000E+000  1.10038667E+005  0.00000000E+000  0.00000000E+000  0.00000000E+000 
        10   3.95343824E-260  0.00000000E+000  1.26123528E-076  0.00000000E+000  1.32091202E-002  0.00000000E+000  4.38703380E+005  0.00000000E+000  0.00000000E+000  0.00000000E+000 
  
              1     2     3     4     5     6     7     8     9    10  
         1   0.0   0.0   0.0   0.0   0.0   0.0   0.0   0.0   0.0   0.0 
         2   0.0   0.0  64.4  35.6   0.0   0.0   0.0   0.0   0.0   0.0 
         3  64.4   0.0   0.0   0.0   0.0   0.0   0.0   0.0   0.0   0.0 
         4  35.6   0.0   0.0   0.0   0.0   0.0   0.0   0.0   0.0   0.0 
         5   0.0   0.0   0.0   0.0   0.0   0.0   0.0   0.0   0.0   0.0 
         6   0.0   0.0   0.0   0.0   0.0   0.0   0.0   0.0   0.0   0.0 
         7   0.0   0.0   0.0   0.0   0.0   0.0   0.0   0.0   0.0   0.0 
         8   0.0   0.0   0.0   0.0   0.0   0.0   0.0   0.0   0.0   0.0 
         9   0.0   0.0   0.0   0.0   0.0   0.0   0.0   0.0   0.0   0.0 
        10   0.0   0.0   0.0   0.0   0.0   0.0   0.0   0.0   0.0   0.0 
  
   Modes with contributions to the master matrix higher than    10.000000000000000      %
  
         3 ->   2;  18( 33.6)  19( 24.8)  20( 16.2)  21( 15.4) 
         4 ->   2;  18( 33.6)  19( 24.8)  20( 16.2)  21( 15.4) 
         5 ->   2;  44( 36.7)  45( 49.0) 
         6 ->   2;  44( 36.7)  45( 49.0) 
         1 ->   3;  15( 12.2)  16( 19.4)  17( 26.2)  18( 16.8)  19( 10.3) 
         1 ->   4;  15( 12.2)  16( 19.4)  17( 26.2)  18( 16.8)  19( 10.3) 
         5 ->   4;  18( 25.5)  19( 25.7)  20( 24.1)  21( 23.8) 
         6 ->   4;  18( 25.5)  19( 25.7)  20( 24.1)  21( 23.8) 
         7 ->   4;  44( 37.0)  45( 52.9) 
         8 ->   4;  44( 37.0)  45( 52.9) 
         3 ->   5;  18( 31.7)  19( 26.7)  20( 20.3)  21( 19.6) 
         3 ->   6;  18( 31.7)  19( 26.7)  20( 20.3)  21( 19.6) 
         7 ->   6;  18( 28.7)  19( 26.5)  20( 22.3)  21( 21.8) 
         8 ->   6;  18( 28.7)  19( 26.5)  20( 22.3)  21( 21.8) 
         9 ->   6;  42( 14.0)  43( 16.9)  44( 30.8)  45( 34.4) 
        10 ->   6;  42( 14.0)  43( 16.9)  44( 30.8)  45( 34.4) 
         5 ->   7;  18( 33.7)  19( 25.9)  20( 17.8)  21( 16.9) 
         5 ->   8;  18( 33.7)  19( 25.9)  20( 17.8)  21( 16.9) 
         9 ->   8;  14( 16.2)  15( 24.7)  16( 28.3)  17( 30.1) 
        10 ->   8;  14( 16.2)  15( 24.7)  16( 28.3)  17( 30.1) 
         5 ->   9;  42( 17.0)  43( 19.1)  44( 26.8)  45( 28.3) 
         7 ->   9;  14( 23.9)  15( 26.0)  16( 24.9)  17( 23.2) 
         5 ->  10;  42( 17.0)  43( 19.1)  44( 26.8)  45( 28.3) 
         7 ->  10;  14( 23.9)  15( 26.0)  16( 24.9)  17( 23.2) 
  
  
  -> Raman mechanism (T =    20.0000000      K)
  
   Master matrix eigenvalues (s^-1)
  
         1  (-3.44314629E+003, 0.00000000E+000)
         2  (-3.44326302E+003, 0.00000000E+000)
         3  (-5.43244968E+003, 0.00000000E+000)
         4  (-5.43239438E+003, 0.00000000E+000)
         5  (-1.09068632E+003, 0.00000000E+000)
         6  (-1.09070033E+003, 0.00000000E+000)
         7  (-1.15785749E-001, 0.00000000E+000)
         8  (-3.33243887E-003, 0.00000000E+000)
         9  (-1.89031864E-015, 0.00000000E+000)
        10  (-1.91521890E-007, 0.00000000E+000)
  
   Master matrix Eigenvectors
  
         1   4.81442454E-001  5.16044224E-001  1.42662303E-012  4.98961121E-012 -4.51723748E-001 -5.45762931E-001 -3.32437042E-013 -3.16844904E-013  5.95144135E-011  5.63765117E-011 
         2  -2.76714452E-001  2.10522608E-001 -4.13277412E-012  8.40268233E-012  6.95258539E-001 -6.29066695E-001 -8.82696072E-014  1.31357940E-013  1.82488284E-011 -2.59390324E-011 
         3   5.08675910E-007  2.16450052E-007  5.36452019E-001  1.48322912E-001  2.37348146E-008  1.15230194E-008  1.34980289E-001 -8.19755980E-001  6.09854999E-013  4.09431050E-014 
         4  -3.64223654E-007 -5.59921634E-007 -3.06361421E-001 -5.66370748E-001 -1.83780580E-008 -2.65588717E-008  7.56159697E-001  1.16573442E-001 -2.23660696E-013 -6.04800402E-013 
         5  -5.60699633E-001 -5.64211765E-001 -5.31665499E-003 -5.19274609E-003  1.76658472E-001  1.79679942E-001  2.17790524E-009  2.26099180E-009  4.00676722E-001  3.78405658E-001 
         6   1.00738075E-001 -1.17340990E-001 -3.92714779E-003  3.77202196E-003 -9.12500183E-002  9.65097111E-002 -2.55071803E-009  2.61620354E-009  6.97972579E-001 -6.86474231E-001 
         7   4.19387308E-007 -4.19372844E-007 -7.07106781E-001  7.07106781E-001  2.78869347E-017 -2.78856225E-017  5.96310878E-012 -5.96311918E-012 -1.25964116E-017  1.25900904E-017 
         8   7.07106781E-001 -7.07106781E-001  7.76585144E-011 -8.08516318E-011  6.30667279E-012 -6.30676956E-012 -1.56954340E-021  1.32510532E-021  3.04676846E-022  1.57139785E-021 
         9  -7.39673909E-001 -6.72965433E-001 -1.26025444E-004 -1.37491998E-004 -1.76930691E-011 -1.70981462E-011 -2.71773518E-015 -2.62103703E-015 -9.77974648E-021 -1.00198492E-020 
        10  -5.23075119E-001 -4.75897473E-001  4.77750020E-001  5.21218700E-001 -1.25117748E-011 -1.20910342E-011  1.03026555E-011  9.93608465E-012  2.21130830E-017  2.28806359E-017 
  
   Solution of the linear equation system of initial populations
  
             1                2                3                4                5                6                7                8                9               10         
             2.41298980E-011 -8.44820323E-012  2.17329966E-021 -2.51666191E-021 -1.25153812E-020  1.05194840E-021  8.83149059E-011  6.73715373E-001 -7.07762740E-001 -1.86700365E-004 
  
   Zero order energies (cm^-1) and Jz expectation values
  
             0.00000000E+000  0.00000000E+000  1.59300000E+002  1.59300000E+002  3.31000000E+002  3.31000000E+002  4.99100000E+002  4.99100000E+002  6.38300000E+002  6.38300000E+002 
            -4.14861780E+000  4.14861451E+000 -1.27657619E+000  1.27657761E+000 -6.41420156E-001  6.41418382E-001 -1.49209518E+000  1.49209403E+000 -1.78462804E+000  1.78462986E+000 
  
   Master matrix (s^-1)
  
             1                2                3                4                5                6                7                8                9               10         
         1  -1.58758432E-003  1.74486585E-003  1.29091643E-007  6.23946825E-008  2.35498339E+003  1.08815565E+003  2.12551547E-003  3.80416358E-003  9.17817649E-006  4.85297281E-006 
         2   1.58749949E-003 -1.74495069E-003  6.23946796E-008  1.29088830E-007  1.08816926E+003  2.35498538E+003  3.80407639E-003  2.12551999E-003  4.85295281E-006  9.17800346E-006 
         3   2.41518076E-011  1.15736879E-011 -6.04121550E-002  5.53736124E-002  6.36257163E-009  5.99694597E-009  1.61199988E+003  3.82042058E+003  1.03888501E+001  4.32389592E+000 
         4   1.15736915E-011  2.41512961E-011  6.04118535E-002 -5.53739139E-002  5.99701705E-009  6.36251929E-009  3.82038152E+003  1.61201282E+003  4.32390544E+000  1.03888260E+001 
         5   5.77550894E-008  2.70446706E-008  6.19530272E-013  7.31639335E-013 -3.44321304E+003  5.52458136E-002  3.84921240E-005  6.39345596E-005  3.78459590E+002  6.97515731E+002 
         6   2.70443458E-008  5.77551322E-008  7.31630616E-013  6.19527936E-013  6.03921908E-002 -3.44319628E+003  6.39351776E-005  3.84920267E-005  6.97514053E+002  3.78457713E+002 
         7   7.48925907E-018  1.37220741E-017  3.21235477E-008  7.79346333E-008  4.82479904E-010  8.12358400E-010 -5.43239574E+003  8.88129282E-003  4.26708968E-006  2.04712388E-005 
         8   1.37223769E-017  7.48927809E-018  7.79354185E-008  3.21238145E-008  8.12350428E-010  4.82478537E-010  8.31527610E-003 -5.43244831E+003  2.04712251E-005  4.26705557E-006 
         9   5.28966182E-024  2.81726321E-024  3.42738302E-014  1.48570764E-014  9.74099114E-008  1.75905875E-007  7.67995942E-010  3.35544097E-009 -1.09069318E+003  7.26421188E-003 
        10   2.81727621E-024  5.28956514E-024  1.48570493E-014  3.42737510E-014  1.75906216E-007  9.74094558E-008  3.35544389E-009  7.67990169E-010  6.74741823E-003 -1.09069347E+003 
  
