# Supplementary material for: Design of high-temperature f-block molecular nanomagnets through the control of vibration-induced spin relaxation
Source: Chem Sci. 2019 Dec 2;11(6):1593–8. doi: 10.1039/c9sc03133b (PMC7025469; doi:10.1039/c9sc03133b)
Supplement: Supplementary file 3 [file SC-011-C9SC03133B-s003.zip › SI/Orbach-rp-Raman/rates25K.out]

  
  -> Orbach mechanism (T =    25.0000000      K)
  
   Master matrix eigenvalues (s^-1)
  
         1  (-1.05870025E+010, 0.00000000E+000)
         2  (-2.52094583E+008, 0.00000000E+000)
         3  (-1.39485439E+008, 0.00000000E+000)
         4  (-3.47684907E+003, 0.00000000E+000)
         5  ( 1.41973237E-007, 0.00000000E+000)
         6  (-1.58735159E+009, 0.00000000E+000)
         7  (-3.80657566E+008, 0.00000000E+000)
         8  (-3.48152583E+009, 0.00000000E+000)
         9  (-2.57894423E+009, 0.00000000E+000)
        10  (-2.65203708E+009, 0.00000000E+000)
  
   Master matrix Eigenvectors
  
         1   6.98108154E-005  4.02984519E-006 -6.78812708E-004 -4.41076506E-003  1.54230264E-003  1.33109215E-001 -7.50491746E-001 -2.60302410E-002  9.08798438E-005  6.46795327E-001 
         2   6.86454735E-001  3.96211498E-002 -7.26092322E-001  3.51074689E-005 -5.34775598E-006 -1.33205736E-005 -6.96051798E-010 -7.15275656E-010 -4.40713431E-013 -4.08659709E-013 
         3  -6.86482271E-001 -3.96189297E-002 -4.42659054E-005  7.26066407E-001  3.24034035E-005  4.66513133E-005  2.36256695E-009  2.39661693E-009  1.44558712E-012  1.38791902E-012 
         4   7.07052569E-001 -7.07160985E-001  5.42055146E-005  5.42061459E-005  2.54520392E-009  2.54522186E-009  1.24115577E-013  1.24072637E-013  7.29833491E-017  7.34987636E-017 
         5   7.07106779E-001  7.07106779E-001  6.08513613E-005  6.08513924E-005  2.85722389E-009  2.85722419E-009  1.39330534E-013  1.39281708E-013  8.19297179E-017  8.15230984E-017 
         6  -7.36084661E-002 -4.24899715E-003  1.12744864E-001  6.83003825E-001 -7.17884469E-001 -5.18204495E-006 -6.52228682E-007 -9.21174004E-007 -8.06039465E-010 -3.81199003E-010 
         7  -3.81877672E-001 -2.20422997E-002  2.07636820E-001  7.27159827E-001  3.91427737E-005 -5.30856963E-001 -2.87720398E-005 -3.00480207E-005 -1.89916414E-008 -1.68751154E-008 
         8  -3.80450150E-003 -2.19614444E-004  1.23405373E-002  7.83296318E-002 -1.23914566E-002 -7.40793284E-001  6.66909806E-001  4.31492970E-005 -7.73446125E-004  3.59178284E-004 
         9  -7.34560767E-003 -4.24023141E-004  1.78195665E-002  1.11648608E-001 -1.70667156E-002 -7.53311100E-001  7.30001877E-004  6.47605887E-001  3.30945463E-004  1.24377365E-005 
        10  -6.29058777E-003 -3.63122529E-004  1.56762472E-002  9.83578211E-002 -1.49503549E-002 -6.85751430E-001  6.19018649E-001 -2.73801561E-001  2.47810987E-001  2.93351944E-004 
  
   Solution of the linear equation system of initial populations
  
             1                2                3                4                5                6                7                8                9               10         
            -1.11391683E-019  1.12040849E-004 -1.12039723E-004  7.07004292E-001  7.07045935E-001 -5.71387967E-010 -5.46205571E-009 -1.64071402E-015 -3.38956257E-015 -1.02002187E-017 
  
   Zero order energies (cm^-1) and Jz expectation values
  
             0.00000000E+000  0.00000000E+000  1.59300000E+002  1.59300000E+002  3.31000000E+002  3.31000000E+002  4.99100000E+002  4.99100000E+002  6.38300000E+002  6.38300000E+002 
            -4.14861780E+000  4.14861451E+000 -1.27657619E+000  1.27657761E+000 -6.41420156E-001  6.41418382E-001 -1.49209518E+000  1.49209403E+000 -1.78462804E+000  1.78462986E+000 
  
   Master matrix (s^-1)
  
             1                2                3                4                5                6                7                8                9               10         
         1  -3.18560223E+004  0.00000000E+000  2.38308925E+008  1.31865288E+008  1.28755809E+005  3.08791419E+004  1.45611629E-084  1.07940897E-084  1.85587786E-251  7.39903443E-251 
         2   0.00000000E+000 -1.83890135E+003  1.37564759E+007  7.61197531E+006  7.43247944E+003  1.78251054E+003  8.40548827E-086  6.23093051E-086  1.07131275E-252  4.27112157E-252 
         3   2.05081074E+004  1.18383852E+003 -2.52077597E+008  0.00000000E+000  2.09704370E+008  5.02928065E+007  3.10046416E+003  2.29835271E+003  5.87791583E-068  2.34341400E-067 
         4   1.13479069E+004  6.55062364E+002  0.00000000E+000 -1.39557373E+008  1.37744510E+009  3.30348765E+008  2.03654276E+004  1.50967511E+004  3.86091446E-067  1.53927366E-066 
         5   6.40254296E-003  3.69589297E-004  9.83693325E+003  6.46139871E+004 -1.58728864E+009  0.00000000E+000  3.51811871E+007  2.60795715E+007  5.11957345E+006  2.04107722E+007 
         6   1.53550379E-003  8.86375567E-005  2.35916391E+003  1.54961900E+004  0.00000000E+000 -3.80966609E+008  3.44339229E+009  2.55256297E+009  5.01083141E+008  1.99772382E+009 
         7   6.86001877E-092  3.95997267E-093  1.52047463E-004  9.98725169E-004  1.71471508E+003  1.67829376E+005 -3.48338076E+009  0.00000000E+000  2.06735990E+009  8.24217340E+009 
         8   5.08528462E-092  2.93550044E-093  1.12711736E-004  7.40348083E-004  1.27110647E+003  1.24410760E+005  0.00000000E+000 -2.57884697E+009  8.08292116E+007  3.22250797E+008 
         9   8.70227733E-259  5.02342363E-260  2.77213024E-075  1.82087631E-074  2.78188242E-001  2.72279399E+001  9.59293352E+005  3.75062538E+004 -2.65439183E+009  0.00000000E+000 
        10   3.46943358E-258  2.00274410E-259  1.10519596E-074  7.25948988E-074  1.10908397E+000  1.08552653E+002  3.82452138E+006  1.49530349E+005  0.00000000E+000 -1.05825588E+010 
  
  -> Orbach relaxation pathway (T =    25.0000000      K)
  
   Master matrix after re-casting (s^-1)
  
             1                2                3                4                5                6                7                8                9               10         
         1   0.00000000E+000  0.00000000E+000  0.00000000E+000  0.00000000E+000  0.00000000E+000  0.00000000E+000  0.00000000E+000  0.00000000E+000  0.00000000E+000  0.00000000E+000 
         2   0.00000000E+000  0.00000000E+000  1.37564759E+007  7.61197531E+006  7.43247944E+003  1.78251054E+003  8.40548827E-086  6.23093051E-086  1.07131275E-252  4.27112157E-252 
         3   2.05081074E+004  0.00000000E+000  0.00000000E+000  0.00000000E+000  0.00000000E+000  0.00000000E+000  0.00000000E+000  0.00000000E+000  0.00000000E+000  0.00000000E+000 
         4   1.13479069E+004  0.00000000E+000  0.00000000E+000  0.00000000E+000  1.37744510E+009  3.30348765E+008  2.03654276E+004  1.50967511E+004  3.86091446E-067  1.53927366E-066 
         5   6.40254296E-003  0.00000000E+000  9.83693325E+003  0.00000000E+000  0.00000000E+000  0.00000000E+000  0.00000000E+000  0.00000000E+000  0.00000000E+000  0.00000000E+000 
         6   1.53550379E-003  0.00000000E+000  2.35916391E+003  0.00000000E+000  0.00000000E+000  0.00000000E+000  3.44339229E+009  2.55256297E+009  5.01083141E+008  1.99772382E+009 
         7   6.86001877E-092  0.00000000E+000  1.52047463E-004  0.00000000E+000  1.71471508E+003  0.00000000E+000  0.00000000E+000  0.00000000E+000  0.00000000E+000  0.00000000E+000 
         8   5.08528462E-092  0.00000000E+000  1.12711736E-004  0.00000000E+000  1.27110647E+003  0.00000000E+000  0.00000000E+000  0.00000000E+000  8.08292116E+007  3.22250797E+008 
         9   8.70227733E-259  0.00000000E+000  2.77213024E-075  0.00000000E+000  2.78188242E-001  0.00000000E+000  9.59293352E+005  0.00000000E+000  0.00000000E+000  0.00000000E+000 
        10   3.46943358E-258  0.00000000E+000  1.10519596E-074  0.00000000E+000  1.10908397E+000  0.00000000E+000  3.82452138E+006  0.00000000E+000  0.00000000E+000  0.00000000E+000 
  
              1     2     3     4     5     6     7     8     9    10  
         1   0.0   0.0   0.0   0.0   0.0   0.0   0.0   0.0   0.0   0.0 
         2   0.0   0.0  64.3  35.7   0.0   0.0   0.0   0.0   0.0   0.0 
         3  64.4   0.0   0.0   0.0   0.0   0.0   0.0   0.0   0.0   0.0 
         4  35.6   0.0   0.0   0.0   0.0   0.0   0.0   0.0   0.0   0.0 
         5   0.0   0.0   0.0   0.0   0.0   0.0   0.0   0.0   0.0   0.0 
         6   0.0   0.0   0.0   0.0   0.0   0.0   0.0   0.0   0.0   0.0 
         7   0.0   0.0   0.0   0.0   0.0   0.0   0.0   0.0   0.0   0.0 
         8   0.0   0.0   0.0   0.0   0.0   0.0   0.0   0.0   0.0   0.0 
         9   0.0   0.0   0.0   0.0   0.0   0.0   0.0   0.0   0.0   0.0 
        10   0.0   0.0   0.0   0.0   0.0   0.0   0.0   0.0   0.0   0.0 
  
   Modes with contributions to the master matrix higher than    10.000000000000000      %
  
         3 ->   2;  18( 33.6)  19( 24.8)  20( 16.2)  21( 15.4) 
         4 ->   2;  18( 33.6)  19( 24.8)  20( 16.2)  21( 15.4) 
         5 ->   2;  44( 36.7)  45( 49.0) 
         6 ->   2;  44( 36.7)  45( 49.0) 
         1 ->   3;  16( 15.3)  17( 21.3)  18( 21.9)  19( 14.0) 
         1 ->   4;  16( 15.3)  17( 21.3)  18( 21.9)  19( 14.0) 
         5 ->   4;  18( 25.5)  19( 25.7)  20( 24.1)  21( 23.8) 
         6 ->   4;  18( 25.5)  19( 25.7)  20( 24.1)  21( 23.8) 
         7 ->   4;  44( 37.0)  45( 52.9) 
         8 ->   4;  44( 37.0)  45( 52.9) 
         1 ->   5;  43( 10.3)  44( 36.0)  45( 46.1) 
         3 ->   5;  18( 30.6)  19( 26.7)  20( 21.2)  21( 20.5) 
         1 ->   6;  43( 10.3)  44( 36.0)  45( 46.1) 
         3 ->   6;  18( 30.6)  19( 26.7)  20( 21.2)  21( 20.5) 
         7 ->   6;  18( 28.7)  19( 26.5)  20( 22.3)  21( 21.8) 
         8 ->   6;  18( 28.7)  19( 26.5)  20( 22.3)  21( 21.8) 
         9 ->   6;  42( 14.0)  43( 16.9)  44( 30.8)  45( 34.4) 
        10 ->   6;  42( 14.0)  43( 16.9)  44( 30.8)  45( 34.4) 
         3 ->   7;  44( 36.9)  45( 50.4) 
         5 ->   7;  18( 33.1)  19( 26.4)  20( 18.9)  21( 18.1) 
         5 ->   8;  18( 33.1)  19( 26.4)  20( 18.9)  21( 18.1) 
         9 ->   8;  14( 16.2)  15( 24.7)  16( 28.3)  17( 30.1) 
        10 ->   8;  14( 16.2)  15( 24.7)  16( 28.3)  17( 30.1) 
         5 ->   9;  42( 16.4)  43( 18.7)  44( 27.7)  45( 29.6) 
         7 ->   9;  14( 22.3)  15( 25.9)  16( 25.7)  17( 24.6) 
         5 ->  10;  42( 16.4)  43( 18.7)  44( 27.7)  45( 29.6) 
         7 ->  10;  14( 22.3)  15( 25.9)  16( 25.7)  17( 24.6) 
  
  
  -> Raman mechanism (T =    25.0000000      K)
  
   Master matrix eigenvalues (s^-1)
  
         1  (-3.44490387E+003, 0.00000000E+000)
         2  (-3.44626847E+003, 0.00000000E+000)
         3  (-5.43501796E+003, 0.00000000E+000)
         4  (-5.43516352E+003, 0.00000000E+000)
         5  (-1.09274555E+003, 0.00000000E+000)
         6  (-1.09284313E+003, 0.00000000E+000)
         7  (-1.36197514E+000, 0.00000000E+000)
         8  (-3.49924700E-002, 0.00000000E+000)
         9  (-7.12283321E-014, 0.00000000E+000)
        10  (-2.28087808E-006, 0.00000000E+000)
  
   Master matrix Eigenvectors
  
         1   4.92451521E-001  5.07098665E-001  3.09012609E-011  3.15528824E-011 -4.79873513E-001 -5.19676682E-001 -2.19302952E-011 -2.14862327E-011  4.78593362E-009  4.67617302E-009 
         2   2.46900044E-001 -2.41247935E-001  8.58455590E-012 -7.69967877E-012 -6.66461432E-001  6.60809323E-001  7.27302616E-012 -7.51835751E-012 -1.80237141E-009  1.85586381E-009 
         3  -3.98630529E-007 -4.57590327E-007 -4.52117249E-001 -5.35540653E-001 -1.65008813E-007 -1.83930603E-007  5.96423278E-001  3.91235830E-001 -2.71529881E-011 -3.53552040E-011 
         4  -2.85317026E-007  8.04688206E-008 -3.76942036E-001  1.40665809E-001 -1.00452336E-007  1.69833917E-008 -5.18342118E-001  7.54618633E-001 -3.29183290E-011  1.79654074E-011 
         5   5.60840324E-001  5.64210502E-001  5.30282763E-003  5.18386495E-003 -1.76985210E-001 -1.79888088E-001 -2.53648083E-008 -2.62937997E-008 -3.99990789E-001 -3.78673379E-001 
         6  -1.07857258E-001  1.10250003E-001  3.85884582E-003 -3.83652853E-003  9.36461818E-002 -9.44055609E-002  3.01276767E-008 -3.02371976E-008 -6.93106236E-001  6.91450553E-001 
         7   4.22248906E-007 -4.22232152E-007 -7.07106781E-001  7.07106781E-001  2.85168135E-015 -2.85155121E-015  8.08826624E-010 -8.08828100E-010 -9.88313222E-015  9.88316464E-015 
         8   7.07106781E-001 -7.07106781E-001  4.43343276E-010 -4.44027634E-010  8.06373559E-010 -8.06385833E-010 -1.13563769E-018  1.12005768E-018 -4.78379743E-018  4.81410663E-018 
         9  -7.16744151E-001 -6.97335454E-001 -7.10429402E-004 -7.62731561E-004 -2.21788996E-009 -2.19581883E-009 -2.06157826E-012 -2.00176494E-012 -7.03568207E-017 -7.12253378E-017 
        10  -5.06679954E-001 -4.92957905E-001  4.82073749E-001  5.17564323E-001 -1.56784764E-009 -1.55224336E-009  1.39891709E-009  1.35832966E-009  1.72436756E-014  1.77388803E-014 
  
   Solution of the linear equation system of initial populations
  
             1                2                3                4                5                6                7                8                9               10         
             3.11726809E-009  9.52651225E-010 -2.66340882E-018 -1.11499468E-018  1.19669732E-016 -9.01770825E-018  4.87279221E-010  6.97401512E-001 -7.06437811E-001 -1.04107340E-003 
  
   Zero order energies (cm^-1) and Jz expectation values
  
             0.00000000E+000  0.00000000E+000  1.59300000E+002  1.59300000E+002  3.31000000E+002  3.31000000E+002  4.99100000E+002  4.99100000E+002  6.38300000E+002  6.38300000E+002 
            -4.14861780E+000  4.14861451E+000 -1.27657619E+000  1.27657761E+000 -6.41420156E-001  6.41418382E-001 -1.49209518E+000  1.49209403E+000 -1.78462804E+000  1.78462986E+000 
  
   Master matrix (s^-1)
  
             1                2                3                4                5                6                7                8                9               10         
         1  -1.72621936E-002  1.77317218E-002  1.53539303E-006  7.42982406E-007  2.35618456E+003  1.08871169E+003  2.12603606E-003  3.80510686E-003  9.17817931E-006  4.85297597E-006 
         2   1.72514388E-002 -1.77424766E-002  7.42982331E-007  1.53535961E-006  1.08872531E+003  2.35618656E+003  3.80501964E-003  2.12604058E-003  4.85295597E-006  9.17800629E-006 
         3   1.60316460E-009  7.70536042E-010 -7.05174819E-001  6.56802850E-001  6.06291928E-008  6.08245388E-008  1.61276877E+003  3.82226102E+003  1.03913104E+001  4.32493237E+000 
         4   7.70536286E-010  1.60313048E-009  7.05157550E-001 -6.56820119E-001  6.08252579E-008  6.06287743E-008  3.82222194E+003  1.61278172E+003  4.32494189E+000  1.03912863E+001 
         5   7.34124684E-006  3.41120949E-006  4.14427045E-011  4.87309776E-011 -3.44561623E+003  6.57816142E-001  2.59853593E-004  4.43318632E-004  3.79193309E+002  6.98837487E+002 
         6   3.41116821E-006  7.34125210E-006  4.87303957E-011  4.14425481E-011  7.06336574E-001 -3.44555609E+003  4.43322968E-004  2.59852903E-004  6.98835806E+002  3.79191428E+002 
         7   5.74684023E-015  1.05143259E-014  4.38780852E-006  1.06032459E-005  3.21408423E-008  5.43051550E-008 -5.43506317E+003  6.89304894E-002  4.94419405E-005  2.38798663E-004 
         8   1.05145612E-014  5.74685465E-015  1.06033533E-005  4.38784499E-006  5.43046207E-008  3.21407532E-008  6.58276383E-002 -5.43511830E+003  2.38798494E-004  4.94415350E-005 
         9   2.34316473E-020  1.24573245E-020  2.67824780E-011  1.15271988E-011  7.88994791E-006  1.43764461E-005  5.06422692E-008  2.24221994E-007 -1.09279307E+003  5.01853929E-002 
        10   1.24573807E-020  2.34312162E-020  1.15271768E-011  2.67824161E-011  1.43764749E-005  7.88991042E-006  2.24222189E-007  5.06418793E-008  4.73970227E-002 -1.09279562E+003 
  
