# Supplementary material for: Design of high-temperature f-block molecular nanomagnets through the control of vibration-induced spin relaxation
Source: Chem Sci. 2019 Dec 2;11(6):1593–8. doi: 10.1039/c9sc03133b (PMC7025469; doi:10.1039/c9sc03133b)
Supplement: Supplementary file 3 [file SC-011-C9SC03133B-s003.zip › SI/Orbach-rp-Raman/rates30K.out]

  
  -> Orbach mechanism (T =    30.0000000      K)
  
   Master matrix eigenvalues (s^-1)
  
         1  (-1.36018057E+010, 0.00000000E+000)
         2  (-2.03595621E+009, 0.00000000E+000)
         3  (-3.23453335E+008, 0.00000000E+000)
         4  (-4.93409931E-007, 0.00000000E+000)
         5  (-1.98507395E+004, 0.00000000E+000)
         6  (-1.78925198E+008, 0.00000000E+000)
         7  (-4.88061236E+008, 0.00000000E+000)
         8  (-4.47468511E+009, 0.00000000E+000)
         9  (-3.30845238E+009, 0.00000000E+000)
        10  (-3.39585312E+009, 0.00000000E+000)
  
   Master matrix Eigenvectors
  
         1   6.94476566E-005  4.00884236E-006 -6.76442529E-004 -4.39556723E-003  1.53940401E-003  1.32897244E-001 -7.50541112E-001 -2.60046148E-002  3.24931582E-004  6.46782701E-001 
         2  -7.36074200E-002 -4.24865904E-003  1.12729355E-001  6.83027120E-001 -7.17864849E-001 -2.73124683E-005 -3.41078396E-006 -4.80299900E-006 -1.46104354E-008 -6.91506985E-009 
         3  -6.86400952E-001 -3.96017610E-002  7.26144180E-001 -2.39447214E-004  2.80218539E-005  6.99197398E-005  1.90025756E-008  1.95130673E-008  4.11358266E-011  3.81382084E-011 
         4   7.07106729E-001  7.07106729E-001  2.70958046E-004  2.70958539E-004  6.67558682E-008  6.67558896E-008  1.69276670E-011  1.69112672E-011  3.39540261E-014  3.39544923E-014 
         5  -7.06865328E-001  7.07348070E-001 -2.41305282E-004 -2.41317686E-004 -5.94534574E-008 -5.94553155E-008 -1.50764783E-011 -1.50618986E-011 -3.02409947E-014 -3.02424132E-014 
         6  -6.86621133E-001 -3.95974953E-002 -1.32643793E-004  7.25936190E-001  1.70046112E-004  2.44905126E-004  6.45010837E-008  6.53859711E-008  1.34792316E-010  1.29417545E-010 
         7   3.82149919E-001  2.20520038E-002 -2.07709117E-001 -7.27187667E-001 -2.05516541E-004  5.30594081E-001  1.49577818E-004  1.56080147E-004  3.37939036E-007  3.00314556E-007 
         8   3.78521637E-003  2.18494709E-004 -1.23025006E-002 -7.81004740E-002  1.23705415E-002  7.40326466E-001 -6.67449578E-001 -3.14457865E-004  2.75414237E-003 -1.28785071E-003 
         9  -7.35508389E-003 -4.24553065E-004  1.78451315E-002  1.11822204E-001 -1.71095092E-002 -7.54624068E-001  2.51725493E-003  6.46037898E-001  1.24337607E-003  4.73499015E-005 
        10  -6.18663019E-003 -3.57107594E-004  1.53916677E-002  9.65746139E-002 -1.46970158E-002 -6.71982188E-001  6.23385344E-001 -2.94611466E-001  2.51427243E-001  1.05553779E-003 
  
   Solution of the linear equation system of initial populations
  
             1                2                3                4                5                6                7                8                9               10         
            -2.54492000E-018 -1.33908026E-008 -4.98633065E-004  7.06835912E-001 -7.06650587E-001 -4.98759845E-004  1.27805260E-007  1.97614767E-013 -4.15722285E-013 -4.14614860E-015 
  
   Zero order energies (cm^-1) and Jz expectation values
  
             0.00000000E+000  0.00000000E+000  1.59300000E+002  1.59300000E+002  3.31000000E+002  3.31000000E+002  4.99100000E+002  4.99100000E+002  6.38300000E+002  6.38300000E+002 
            -4.14861780E+000  4.14861451E+000 -1.27657619E+000  1.27657761E+000 -6.41420156E-001  6.41418382E-001 -1.49209518E+000  1.49209403E+000 -1.78462804E+000  1.78462986E+000 
  
   Master matrix (s^-1)
  
             1                2                3                4                5                6                7                8                9               10         
         1  -1.81921830E+005  0.00000000E+000  3.05633921E+008  1.69118739E+008  1.65081854E+005  3.95911146E+004  1.86693223E-084  1.38394399E-084  2.37947903E-251  9.48653337E-251 
         2   0.00000000E+000 -1.05015080E+004  1.76428363E+007  9.76244466E+006  9.52941389E+003  2.28541241E+003  1.07769385E-085  7.98887025E-086  1.37356347E-252  5.47613809E-252 
         3   1.17116629E+005  6.76060269E+003 -3.23358847E+008  0.00000000E+000  2.68921908E+008  6.44947815E+007  3.97520183E+003  2.94678972E+003  7.53625908E-068  3.00456413E-067 
         4   6.48050338E+004  3.74089565E+003  0.00000000E+000 -1.79420390E+008  1.76641600E+009  4.23634559E+008  2.61111494E+004  1.93560151E+004  4.95019864E-067  1.97355068E-066 
         5   1.35264773E-001  7.80821133E-003  6.62104727E+004  4.34904092E+005 -2.03553245E+009  0.00000000E+000  4.51160937E+007  3.34442493E+007  6.56396543E+006  2.61692902E+007 
         6   3.24401682E-002  1.87262126E-003  1.58790706E+004  1.04301820E+005  0.00000000E+000 -4.90121671E+008  4.41578056E+009  3.27338769E+009  6.42454357E+008  2.56134416E+009 
         7   1.46350447E-090  8.44813619E-092  3.22046658E-003  2.11536640E-002  1.14277149E+004  1.11849846E+006 -4.48290833E+009  0.00000000E+000  2.65380252E+009  1.05802093E+010 
         8   1.08488578E-090  6.26254512E-092  2.38730967E-003  1.56810653E-002  8.47128626E+003  8.29135196E+005  0.00000000E+000 -3.30771367E+009  1.03757827E+008  4.13662856E+008 
         9   1.85800787E-257  1.07254223E-258  5.91295183E-074  3.88392779E-073  5.77774570E+000  5.65502353E+002  4.40794605E+006  1.72340971E+005 -3.40657867E+009  0.00000000E+000 
        10   7.40752638E-257  4.27602326E-258  2.35738219E-073  1.54844864E-072  2.30347806E+001  2.25455105E+003  1.75736482E+007  6.87090896E+005  0.00000000E+000 -1.35813856E+010 
  
  -> Orbach relaxation pathway (T =    30.0000000      K)
  
   Master matrix after re-casting (s^-1)
  
             1                2                3                4                5                6                7                8                9               10         
         1   0.00000000E+000  0.00000000E+000  0.00000000E+000  0.00000000E+000  0.00000000E+000  0.00000000E+000  0.00000000E+000  0.00000000E+000  0.00000000E+000  0.00000000E+000 
         2   0.00000000E+000  0.00000000E+000  1.76428363E+007  9.76244466E+006  9.52941389E+003  2.28541241E+003  1.07769385E-085  7.98887025E-086  1.37356347E-252  5.47613809E-252 
         3   1.17116629E+005  0.00000000E+000  0.00000000E+000  0.00000000E+000  0.00000000E+000  0.00000000E+000  0.00000000E+000  0.00000000E+000  0.00000000E+000  0.00000000E+000 
         4   6.48050338E+004  0.00000000E+000  0.00000000E+000  0.00000000E+000  1.76641600E+009  4.23634559E+008  2.61111494E+004  1.93560151E+004  4.95019864E-067  1.97355068E-066 
         5   1.35264773E-001  0.00000000E+000  6.62104727E+004  0.00000000E+000  0.00000000E+000  0.00000000E+000  0.00000000E+000  0.00000000E+000  0.00000000E+000  0.00000000E+000 
         6   3.24401682E-002  0.00000000E+000  1.58790706E+004  0.00000000E+000  0.00000000E+000  0.00000000E+000  4.41578056E+009  3.27338769E+009  6.42454357E+008  2.56134416E+009 
         7   1.46350447E-090  0.00000000E+000  3.22046658E-003  0.00000000E+000  1.14277149E+004  0.00000000E+000  0.00000000E+000  0.00000000E+000  0.00000000E+000  0.00000000E+000 
         8   1.08488578E-090  0.00000000E+000  2.38730967E-003  0.00000000E+000  8.47128626E+003  0.00000000E+000  0.00000000E+000  0.00000000E+000  1.03757827E+008  4.13662856E+008 
         9   1.85800787E-257  0.00000000E+000  5.91295183E-074  0.00000000E+000  5.77774570E+000  0.00000000E+000  4.40794605E+006  0.00000000E+000  0.00000000E+000  0.00000000E+000 
        10   7.40752638E-257  0.00000000E+000  2.35738219E-073  0.00000000E+000  2.30347806E+001  0.00000000E+000  1.75736482E+007  0.00000000E+000  0.00000000E+000  0.00000000E+000 
  
              1     2     3     4     5     6     7     8     9    10  
         1   0.0   0.0   0.0   0.0   0.0   0.0   0.0   0.0   0.0   0.0 
         2   0.0   0.0  64.1  35.9   0.0   0.0   0.0   0.0   0.0   0.0 
         3  64.4   0.0   0.0   0.0   0.0   0.0   0.0   0.0   0.0   0.0 
         4  35.6   0.0   0.0   0.0   0.2   0.1   0.0   0.0   0.0   0.0 
         5   0.0   0.0   0.2   0.0   0.0   0.0   0.0   0.0   0.0   0.0 
         6   0.0   0.0   0.1   0.0   0.0   0.0   0.0   0.0   0.0   0.0 
         7   0.0   0.0   0.0   0.0   0.0   0.0   0.0   0.0   0.0   0.0 
         8   0.0   0.0   0.0   0.0   0.0   0.0   0.0   0.0   0.0   0.0 
         9   0.0   0.0   0.0   0.0   0.0   0.0   0.0   0.0   0.0   0.0 
        10   0.0   0.0   0.0   0.0   0.0   0.0   0.0   0.0   0.0   0.0 
  
   Modes with contributions to the master matrix higher than    10.000000000000000      %
  
         3 ->   2;  18( 33.6)  19( 24.8)  20( 16.2)  21( 15.4) 
         4 ->   2;  18( 33.6)  19( 24.8)  20( 16.2)  21( 15.4) 
         5 ->   2;  44( 36.7)  45( 49.0) 
         6 ->   2;  44( 36.7)  45( 49.0) 
         1 ->   3;  16( 12.6)  17( 17.8)  18( 25.2)  19( 16.5) 
         1 ->   4;  16( 12.6)  17( 17.8)  18( 25.2)  19( 16.5) 
         5 ->   4;  18( 25.5)  19( 25.7)  20( 24.1)  21( 23.8) 
         6 ->   4;  18( 25.5)  19( 25.7)  20( 24.1)  21( 23.8) 
         7 ->   4;  44( 37.0)  45( 52.9) 
         8 ->   4;  44( 37.0)  45( 52.9) 
         1 ->   5;  43( 10.0)  44( 36.1)  45( 46.6) 
         3 ->   5;  18( 29.7)  19( 26.6)  20( 21.7)  21( 21.1) 
         1 ->   6;  43( 10.0)  44( 36.1)  45( 46.6) 
         3 ->   6;  18( 29.7)  19( 26.6)  20( 21.7)  21( 21.1) 
         7 ->   6;  18( 28.7)  19( 26.5)  20( 22.3)  21( 21.8) 
         8 ->   6;  18( 28.7)  19( 26.5)  20( 22.3)  21( 21.8) 
         9 ->   6;  42( 14.0)  43( 16.9)  44( 30.8)  45( 34.4) 
        10 ->   6;  42( 14.0)  43( 16.9)  44( 30.8)  45( 34.4) 
         3 ->   7;  44( 36.9)  45( 50.9) 
         5 ->   7;  18( 32.6)  19( 26.6)  20( 19.6)  21( 18.8) 
         3 ->   8;  44( 36.9)  45( 50.9) 
         5 ->   8;  18( 32.6)  19( 26.6)  20( 19.6)  21( 18.8) 
         9 ->   8;  14( 16.2)  15( 24.7)  16( 28.3)  17( 30.1) 
        10 ->   8;  14( 16.2)  15( 24.7)  16( 28.3)  17( 30.1) 
         5 ->   9;  42( 16.0)  43( 18.5)  44( 28.3)  45( 30.4) 
         7 ->   9;  14( 21.2)  15( 25.8)  16( 26.3)  17( 25.5) 
         5 ->  10;  42( 16.0)  43( 18.5)  44( 28.3)  45( 30.4) 
         7 ->  10;  14( 21.2)  15( 25.8)  16( 26.3)  17( 25.5) 
  
  
  -> Raman mechanism (T =    30.0000000      K)
  
   Master matrix eigenvalues (s^-1)
  
         1  (-3.45274582E+003, 0.00000000E+000)
         2  (-3.45983658E+003, 0.00000000E+000)
         3  (-5.44689012E+003, 0.00000000E+000)
         4  (-5.44744594E+003, 0.00000000E+000)
         5  (-1.09955708E+003, 0.00000000E+000)
         6  (-1.09991743E+003, 0.00000000E+000)
         7  (-1.72330323E-001, 0.00000000E+000)
         8  (-6.67449730E-013, 0.00000000E+000)
         9  (-1.19421879E-005, 0.00000000E+000)
        10  (-7.07064080E+000, 0.00000000E+000)
  
   Master matrix Eigenvectors
  
         1   4.94281848E-001  5.05456319E-001  2.56983783E-010  2.63315143E-010 -4.84687195E-001 -5.15051151E-001 -3.61117895E-010 -3.55498164E-010  9.05721730E-008  8.89742220E-008 
         2   2.44275293E-001 -2.43185019E-001  1.37265114E-010 -1.36989704E-010 -6.64318455E-001  6.63228180E-001  1.22561171E-010 -1.23339811E-010 -3.47427366E-008  3.49383093E-008 
         3  -1.28963508E-007 -1.43661893E-007 -4.86310681E-001 -5.12480089E-001 -6.31028631E-007 -6.53084118E-007  5.31591065E-001  4.67201263E-001 -4.98272232E-010 -5.40781652E-010 
         4  -1.57400830E-007  1.40584862E-007 -2.96821194E-001  2.35312203E-001 -2.64756977E-007  1.85703675E-007 -6.22940211E-001  6.84449297E-001 -4.63478474E-010  3.99499525E-010 
         5   5.61265715E-001  5.64185827E-001  5.26083451E-003  5.15711860E-003 -1.77942479E-001 -1.80467386E-001 -1.30437591E-007 -1.34537913E-007 -3.97876891E-001 -3.79582474E-001 
         6  -1.08647509E-001  1.09303297E-001  3.85013824E-003 -3.84405361E-003  9.42356497E-002 -9.44448779E-002  1.55186032E-007 -1.55338643E-007 -6.92475776E-001  6.92023132E-001 
         7  -7.07106781E-001  7.07106781E-001 -1.39727312E-009  1.39961137E-009 -2.07232635E-008  2.07235793E-008  9.57264473E-017 -9.55505656E-017  2.33414595E-015 -2.33409211E-015 
         8  -7.07126385E-001 -7.07079583E-001 -2.24722007E-003 -2.38518484E-003 -5.66173015E-008 -5.66227885E-008 -1.71688143E-010 -1.67512977E-010 -2.85383067E-014 -2.87006181E-014 
         9   4.99906069E-001  4.99872263E-001 -4.85001164E-001 -5.14777150E-001  4.00251175E-008  4.00289795E-008 -3.70541644E-008 -3.61530671E-008 -1.44698560E-012 -1.48222968E-012 
        10   4.23737862E-007 -4.23720479E-007 -7.07106781E-001  7.07106781E-001  1.10867109E-013 -1.10865422E-013  2.14235887E-008 -2.14236289E-008 -8.42977092E-013  8.42975356E-013 
  
   Solution of the linear equation system of initial populations
  
             1                2                3                4                5                6                7                8                9               10         
             8.00678986E-008  2.39039972E-008 -2.10779885E-016 -6.38567372E-017  5.80850585E-014 -4.26181764E-015 -7.07083370E-001 -7.04801857E-001  3.26565153E-003  1.51456461E-009 
  
   Zero order energies (cm^-1) and Jz expectation values
  
             0.00000000E+000  0.00000000E+000  1.59300000E+002  1.59300000E+002  3.31000000E+002  3.31000000E+002  4.99100000E+002  4.99100000E+002  6.38300000E+002  6.38300000E+002 
            -4.14861780E+000  4.14861451E+000 -1.27657619E+000  1.27657761E+000 -6.41420156E-001  6.41418382E-001 -1.49209518E+000  1.49209403E+000 -1.78462804E+000  1.78462986E+000 
  
   Master matrix (s^-1)
  
             1                2                3                4                5                6                7                8                9               10         
         1  -8.63191771E-002  8.60483760E-002  8.01597440E-006  3.88199356E-006  2.36154660E+003  1.09119068E+003  2.12839205E-003  3.80937675E-003  9.17825361E-006  4.85301380E-006 
         2   8.60426662E-002 -8.63248882E-002  3.88199303E-006  8.01580010E-006  1.09120433E+003  2.36154860E+003  3.80928944E-003  2.12839658E-003  4.85299381E-006  9.17808058E-006 
         3   2.63156144E-008  1.26730655E-008 -3.64085014E+000  3.42985776E+000  2.82897086E-007  2.94186735E-007  1.61627004E+003  3.83062595E+003  1.04025471E+001  4.32965920E+000 
         4   1.26730695E-008  2.63150527E-008  3.64043939E+000 -3.43026850E+000  2.94190214E-007  2.82895355E-007  3.83058679E+003  1.61628302E+003  4.32966873E+000  1.04025230E+001 
         5   1.88932993E-004  8.75400322E-005  6.83846286E-010  8.01776995E-010 -3.45640153E+003  3.44064242E+000  9.40164837E-004  1.62476082E-003  3.81607001E+002  7.03218367E+002 
         6   8.75389671E-005  1.88933128E-004  8.01767411E-010  6.83843703E-010  3.65017341E+000 -3.45618035E+003  1.62477680E-003  9.40162285E-004  7.03216676E+002  3.81605109E+002 
         7   4.84596668E-013  8.84568877E-013  1.17004629E-004  2.81833719E-004  5.30783837E-007  8.98900358E-007 -5.44713690E+003  2.81217993E-001  2.55148804E-004  1.23120677E-003 
         8   8.84588807E-013  4.84597864E-013  2.81836578E-004  1.17005600E-004  8.98891499E-007  5.30782386E-007  2.71564803E-001 -5.44719869E+003  1.23120587E-003  2.55146690E-004 
         9   6.32687729E-018  3.35999249E-018  2.27890833E-009  9.76157720E-010  1.49374509E-004  2.73242690E-004  8.28093906E-007  3.69827991E-006 -1.09973318E+003  1.84384709E-001 
        10   3.36000741E-018  6.32676039E-018  9.76155803E-010  2.27890306E-009  2.73243247E-004  1.49373793E-004  3.69828314E-006  8.28087431E-007  1.75787558E-001 -1.09974154E+003 
  
