# Supplementary material for: Design of high-temperature f-block molecular nanomagnets through the control of vibration-induced spin relaxation
Source: Chem Sci. 2019 Dec 2;11(6):1593–8. doi: 10.1039/c9sc03133b (PMC7025469; doi:10.1039/c9sc03133b)
Supplement: Supplementary file 3 [file SC-011-C9SC03133B-s003.zip › SI/Orbach-rp-Raman/rates40K.out]

  
  -> Orbach mechanism (T =    40.0000000      K)
  
   Master matrix eigenvalues (s^-1)
  
         1  (-2.15562086E+010, 0.00000000E+000)
         2  (-3.20088166E+009, 0.00000000E+000)
         3  (-5.09728310E+008, 0.00000000E+000)
         4  (-2.50036490E-006, 0.00000000E+000)
         5  (-2.10447966E+005, 0.00000000E+000)
         6  (-2.81376905E+008, 0.00000000E+000)
         7  (-7.64967667E+008, 0.00000000E+000)
         8  (-7.11191549E+009, 0.00000000E+000)
         9  (-5.20774429E+009, 0.00000000E+000)
        10  (-5.28773622E+009, 0.00000000E+000)
  
   Master matrix Eigenvectors
  
         1   6.77221886E-005  3.90895955E-006 -6.65420103E-004 -4.32536275E-003  1.52677143E-003  1.32014157E-001 -7.50888786E-001 -2.58899574E-002  1.59376208E-003  6.46563204E-001 
         2   7.35645660E-002  4.24412789E-003 -1.12586487E-001 -6.83216177E-001  7.17711733E-001  2.14431171E-004  2.80374369E-005  3.89288413E-005  5.68891978E-007  2.69992065E-007 
         3   6.85788960E-001  3.94460167E-002 -7.26726917E-001  2.26869524E-003 -2.19349329E-004 -5.54966502E-004 -1.19345192E-006 -1.22204359E-006 -1.20804830E-008 -1.11999477E-008 
         4   7.07104407E-001  7.07104407E-001  1.83218558E-003  1.83220053E-003  3.59256702E-006  3.59257149E-006  7.20164681E-009  7.17819092E-009  6.73599049E-011  6.73599048E-011 
         5  -7.05470893E-001  7.08735149E-001 -1.62864657E-003 -1.62920631E-003 -3.19460512E-006 -3.19527941E-006 -6.40541832E-009 -6.38462079E-009 -5.99142979E-011 -5.99125361E-011 
         6  -6.88044187E-001 -3.94605448E-002 -3.97940001E-004  7.24591104E-001  1.35144263E-003  1.95187114E-003  4.06553837E-006  4.11058485E-006  3.96741427E-008  3.80950865E-008 
         7   3.84091171E-001  2.21190392E-002 -2.08043348E-001 -7.27533897E-001 -1.63657751E-003  5.28575012E-001  1.17901049E-003  1.22604143E-003  1.24643301E-005  1.10840239E-005 
         8  -3.68546553E-003 -2.12690472E-004  1.21086003E-002  7.69548489E-002 -1.22876940E-002 -7.38489879E-001  6.69460098E-001  2.90201642E-003 -1.31573269E-002  6.40749177E-003 
         9   7.42772066E-003  4.28618175E-004 -1.80413265E-002 -1.13168570E-001  1.74588169E-002  7.64487951E-001 -1.58137476E-002 -6.33830457E-001 -8.61133778E-003 -3.37668104E-004 
        10  -4.90067539E-003 -2.82795995E-004  1.20794248E-002  7.58283699E-002 -1.16552803E-002 -5.21542017E-001  6.48653875E-001 -4.76227718E-001  2.72699178E-001  5.34763897E-003 
  
   Solution of the linear equation system of initial populations
  
             1                2                3                4                5                6                7                8                9               10         
             3.72753211E-015  7.21498492E-007  3.35564455E-003  7.05278104E-001 -7.04029891E-001 -3.36922468E-003  6.91457939E-006 -7.81402941E-011  1.82161583E-010 -5.63088688E-012 
  
   Zero order energies (cm^-1) and Jz expectation values
  
             0.00000000E+000  0.00000000E+000  1.59300000E+002  1.59300000E+002  3.31000000E+002  3.31000000E+002  4.99100000E+002  4.99100000E+002  6.38300000E+002  6.38300000E+002 
            -4.14861780E+000  4.14861451E+000 -1.27657619E+000  1.27657761E+000 -6.41420156E-001  6.41418382E-001 -1.49209518E+000  1.49209403E+000 -1.78462804E+000  1.78462986E+000 
  
   Master matrix (s^-1)
  
             1                2                3                4                5                6                7                8                9               10         
         1  -1.93202570E+006  0.00000000E+000  4.80020186E+008  2.65613216E+008  2.58707152E+005  6.20450052E+004  2.92575050E-084  2.16883868E-084  3.72898454E-251  1.48667569E-250 
         2   0.00000000E+000 -1.11526935E+005  2.77093519E+007  1.53326262E+007  1.49339710E+004  3.58157206E+003  1.68890086E-085  1.25197056E-085  2.15257083E-252  8.58189327E-252 
         3   1.24378434E+006  7.17979346E+004 -5.08755427E+008  0.00000000E+000  4.22152108E+008  1.01243547E+008  6.22971517E+003  4.61804491E+003  1.18103989E-067  4.70858292E-067 
         4   6.88232635E+005  3.97284966E+004  0.00000000E+000 -2.87684406E+008  2.77291007E+009  6.65019187E+008  4.09199423E+004  3.03336712E+004  7.75767154E-067  3.09283709E-066 
         5   7.04072911E+000  4.06428827E-001  8.27445181E+005  5.43508141E+006 -3.19558365E+009  0.00000000E+000  7.08251574E+007  5.25022010E+007  1.02866984E+007  4.10111233E+007 
         6   1.68855817E+000  9.74726771E-002  1.98443840E+005  1.30348022E+006  0.00000000E+000 -7.90585010E+008  6.93207953E+009  5.13870277E+009  1.00682037E+009  4.01400264E+009 
         7   7.70776473E-089  4.44933717E-090  1.68141523E-001  1.10443916E+000  1.41481273E+005  1.38476140E+007 -7.17410154E+009  0.00000000E+000  4.18619572E+009  1.66895715E+010 
         8   5.71371286E-089  3.29826298E-090  1.24642152E-001  8.18713139E-001  1.04879093E+005  1.02651408E+007  0.00000000E+000 -5.19793150E+009  1.63671022E+008  6.52525445E+008 
         9   9.79515861E-256  5.65429341E-257  3.11345009E-072  2.04507260E-071  2.94812110E+002  2.88550152E+004  3.43204722E+007  1.34185478E+006 -5.36697382E+009  0.00000000E+000 
        10   3.90514470E-255  2.25425997E-256  1.24127374E-071  8.15331814E-071  1.17536019E+003  1.15039494E+005  1.36829239E+008  5.34972153E+006  0.00000000E+000 -2.13971107E+010 
  
  -> Orbach relaxation pathway (T =    40.0000000      K)
  
   Master matrix after re-casting (s^-1)
  
             1                2                3                4                5                6                7                8                9               10         
         1   0.00000000E+000  0.00000000E+000  0.00000000E+000  0.00000000E+000  0.00000000E+000  0.00000000E+000  0.00000000E+000  0.00000000E+000  0.00000000E+000  0.00000000E+000 
         2   0.00000000E+000  0.00000000E+000  2.77093519E+007  1.53326262E+007  1.49339710E+004  3.58157206E+003  1.68890086E-085  1.25197056E-085  2.15257083E-252  8.58189327E-252 
         3   1.24378434E+006  0.00000000E+000  0.00000000E+000  0.00000000E+000  0.00000000E+000  0.00000000E+000  0.00000000E+000  0.00000000E+000  0.00000000E+000  0.00000000E+000 
         4   6.88232635E+005  0.00000000E+000  0.00000000E+000  0.00000000E+000  2.77291007E+009  6.65019187E+008  4.09199423E+004  3.03336712E+004  7.75767154E-067  3.09283709E-066 
         5   7.04072911E+000  0.00000000E+000  8.27445181E+005  0.00000000E+000  0.00000000E+000  0.00000000E+000  0.00000000E+000  0.00000000E+000  0.00000000E+000  0.00000000E+000 
         6   1.68855817E+000  0.00000000E+000  1.98443840E+005  0.00000000E+000  0.00000000E+000  0.00000000E+000  6.93207953E+009  5.13870277E+009  1.00682037E+009  4.01400264E+009 
         7   7.70776473E-089  0.00000000E+000  1.68141523E-001  0.00000000E+000  1.41481273E+005  0.00000000E+000  0.00000000E+000  0.00000000E+000  0.00000000E+000  0.00000000E+000 
         8   5.71371286E-089  0.00000000E+000  1.24642152E-001  0.00000000E+000  1.04879093E+005  0.00000000E+000  0.00000000E+000  0.00000000E+000  1.63671022E+008  6.52525445E+008 
         9   9.79515861E-256  0.00000000E+000  3.11345009E-072  0.00000000E+000  2.94812110E+002  0.00000000E+000  3.43204722E+007  0.00000000E+000  0.00000000E+000  0.00000000E+000 
        10   3.90514470E-255  0.00000000E+000  1.24127374E-071  0.00000000E+000  1.17536019E+003  0.00000000E+000  1.36829239E+008  0.00000000E+000  0.00000000E+000  0.00000000E+000 
  
              1     2     3     4     5     6     7     8     9    10  
         1   0.0   0.0   0.0   0.0   0.0   0.0   0.0   0.0   0.0   0.0 
         2   0.0   0.0  62.1  37.9   0.0   0.0   0.0   0.0   0.0   0.0 
         3  64.4   0.0   0.0   0.0   0.0   0.0   0.0   0.0   0.0   0.0 
         4  35.6   0.0   0.0   0.0   1.9   0.4   0.0   0.0   0.0   0.0 
         5   0.0   0.0   1.9   0.0   0.0   0.0   0.0   0.0   0.0   0.0 
         6   0.0   0.0   0.4   0.0   0.0   0.0   0.0   0.0   0.0   0.0 
         7   0.0   0.0   0.0   0.0   0.0   0.0   0.0   0.0   0.0   0.0 
         8   0.0   0.0   0.0   0.0   0.0   0.0   0.0   0.0   0.0   0.0 
         9   0.0   0.0   0.0   0.0   0.0   0.0   0.0   0.0   0.0   0.0 
        10   0.0   0.0   0.0   0.0   0.0   0.0   0.0   0.0   0.0   0.0 
  
   Modes with contributions to the master matrix higher than    10.000000000000000      %
  
         3 ->   2;  18( 33.5)  19( 24.8)  20( 16.2)  21( 15.4) 
         4 ->   2;  18( 33.5)  19( 24.8)  20( 16.2)  21( 15.4) 
         5 ->   2;  44( 36.7)  45( 49.0) 
         6 ->   2;  44( 36.7)  45( 49.0) 
         1 ->   3;  17( 13.6)  18( 28.6)  19( 19.3)  20( 11.4)  21( 10.7) 
         1 ->   4;  17( 13.6)  18( 28.6)  19( 19.3)  20( 11.4)  21( 10.7) 
         5 ->   4;  18( 25.5)  19( 25.7)  20( 24.1)  21( 23.8) 
         6 ->   4;  18( 25.5)  19( 25.7)  20( 24.1)  21( 23.8) 
         7 ->   4;  44( 37.0)  45( 52.9) 
         8 ->   4;  44( 37.0)  45( 52.9) 
         1 ->   5;  44( 36.3)  45( 47.2) 
         3 ->   5;  18( 28.7)  19( 26.5)  20( 22.3)  21( 21.8) 
         1 ->   6;  44( 36.3)  45( 47.2) 
         3 ->   6;  18( 28.7)  19( 26.5)  20( 22.3)  21( 21.8) 
         7 ->   6;  18( 28.7)  19( 26.5)  20( 22.3)  21( 21.8) 
         8 ->   6;  18( 28.7)  19( 26.5)  20( 22.3)  21( 21.8) 
         9 ->   6;  42( 14.0)  43( 16.9)  44( 30.8)  45( 34.4) 
        10 ->   6;  42( 14.0)  43( 16.9)  44( 30.8)  45( 34.4) 
         3 ->   7;  44( 36.9)  45( 51.4) 
         5 ->   7;  18( 31.7)  19( 26.7)  20( 20.3)  21( 19.6) 
         3 ->   8;  44( 36.9)  45( 51.4) 
         5 ->   8;  18( 31.7)  19( 26.7)  20( 20.3)  21( 19.6) 
         9 ->   8;  14( 16.2)  15( 24.7)  16( 28.3)  17( 30.0) 
        10 ->   8;  14( 16.2)  15( 24.7)  16( 28.3)  17( 30.0) 
         5 ->   9;  42( 15.6)  43( 18.1)  44( 29.0)  45( 31.5) 
         7 ->   9;  14( 19.9)  15( 25.6)  16( 26.8)  17( 26.7) 
         5 ->  10;  42( 15.6)  43( 18.1)  44( 29.0)  45( 31.5) 
         7 ->  10;  14( 19.9)  15( 25.6)  16( 26.8)  17( 26.7) 
  
  
  -> Raman mechanism (T =    40.0000000      K)
  
   Master matrix eigenvalues (s^-1)
  
         1  (-3.51844031E+003, 0.00000000E+000)
         2  (-3.57501001E+003, 0.00000000E+000)
         3  (-5.55119025E+003, 0.00000000E+000)
         4  (-5.54773492E+003, 0.00000000E+000)
         5  (-1.14220748E+003, 0.00000000E+000)
         6  (-1.14415454E+003, 0.00000000E+000)
         7  (-5.63849360E+001, 0.00000000E+000)
         8  (-1.32263869E+000, 0.00000000E+000)
         9  ( 3.47211761E-013, 0.00000000E+000)
        10  (-9.70396147E-005, 0.00000000E+000)
  
   Master matrix Eigenvectors
  
         1   4.95860065E-001  5.03997493E-001  3.81925424E-009  3.98877809E-009 -4.88876674E-001 -5.10988180E-001 -1.20810642E-008 -1.19423718E-008  3.67976382E-006  3.63222465E-006 
         2   2.40893961E-001 -2.40754484E-001  5.10891681E-009 -5.10790263E-009 -6.64903315E-001  6.64763837E-001  4.26059321E-009 -4.26383994E-009 -1.39878519E-006  1.39979590E-006 
         3  -9.69361708E-008  6.59776694E-008  2.73532223E-001 -2.63477315E-001  1.23281941E-006 -1.16710188E-006  6.49078512E-001 -6.59133456E-001  1.44791131E-008 -1.41359362E-008 
         4  -1.54423969E-006 -1.54571288E-006  4.96081291E-001  5.03808167E-001  3.25859752E-006  3.29007076E-006 -5.09634778E-001 -4.90258173E-001  1.68667789E-008  1.72912202E-008 
         5   5.62438295E-001  5.64838038E-001  5.07129354E-003  4.98003112E-003 -1.81914795E-001 -1.84037199E-001 -9.83313344E-007 -1.00749605E-006 -3.92732448E-001 -3.78641224E-001 
         6  -1.07698945E-001  1.07828672E-001  3.90376295E-003 -3.90259260E-003  9.51160746E-002 -9.51585809E-002  1.19152373E-006 -1.19173887E-006 -6.92374036E-001  6.92285646E-001 
         7  -4.21887097E-007  4.21869781E-007  7.07106781E-001 -7.07106781E-001 -2.12635611E-011  2.12636650E-011 -1.30063504E-006  1.30063749E-006  2.22261143E-010 -2.22260632E-010 
         8  -7.07106781E-001  7.07106781E-001 -5.81735984E-009  5.82747675E-009 -1.19997871E-006  1.19999727E-006  2.64246599E-014 -2.63798977E-014  5.37226055E-012 -5.37203497E-012 
         9  -7.01062602E-001 -7.12970148E-001 -9.39508364E-003 -9.82489225E-003 -3.30496172E-006 -3.32747171E-006 -4.29370146E-008 -4.21538465E-008 -5.75831611E-011 -5.76073315E-011 
        10   4.95718656E-001  5.04138491E-001 -4.88748985E-001 -5.11108429E-001  2.33678919E-006  2.35270653E-006 -2.23365620E-006 -2.19291435E-006 -3.32577955E-010 -3.39309160E-010 
  
   Solution of the linear equation system of initial populations
  
             1                2                3                4                5                6                7                8                9               10         
             4.69079454E-006  1.35306721E-006  8.52325037E-015 -8.96683106E-015  1.36975643E-010 -9.44762924E-012 -6.18850108E-009 -7.13060854E-001 -6.97710386E-001  1.34118891E-002 
  
   Zero order energies (cm^-1) and Jz expectation values
  
             0.00000000E+000  0.00000000E+000  1.59300000E+002  1.59300000E+002  3.31000000E+002  3.31000000E+002  4.99100000E+002  4.99100000E+002  6.38300000E+002  6.38300000E+002 
            -4.14861780E+000  4.14861451E+000 -1.27657619E+000  1.27657761E+000 -6.41420156E-001  6.41418382E-001 -1.49209518E+000  1.49209403E+000 -1.78462804E+000  1.78462986E+000 
  
   Master matrix (s^-1)
  
             1                2                3                4                5                6                7                8                9               10         
         1  -6.76237682E-001  6.48597801E-001  6.38264764E-005  3.09396815E-005  2.40645028E+003  1.11194001E+003  2.14844438E-003  3.84563111E-003  9.18069896E-006  4.85430973E-006 
         2   6.59733600E-001 -6.65101955E-001  3.09396758E-005  6.38250901E-005  1.11195391E+003  2.40645232E+003  3.84554297E-003  2.14844895E-003  4.85428972E-006  9.18052589E-006 
         3   8.76522131E-007  4.23134091E-007 -2.88373279E+001  2.75517570E+001  2.02940336E-006  2.18844113E-006  1.64606015E+003  3.90164459E+003  1.04987447E+001  4.37006896E+000 
         4   4.23134225E-007  8.76503349E-007  2.88126713E+001 -2.75764134E+001  2.18846706E-006  2.02939258E-006  3.90160470E+003  1.64607337E+003  4.37007858E+000  1.04987203E+001 
         5   1.12837450E-002  5.21910094E-003  2.29498713E-008  2.67992007E-008 -3.54733980E+003  2.76731043E+001  4.85566889E-003  8.47356679E-003  3.96648912E+002  7.30688186E+002 
         6   5.21903703E-003  1.12837533E-002  2.67988800E-008  2.29497843E-008  2.89181788E+001 -3.54608286E+003  8.47365053E-003  4.85565554E-003  7.30686434E+002  3.96646945E+002 
         7   1.25362085E-010  2.27947224E-010  7.22688198E-003  1.73338360E-002  1.80946767E-005  3.07479986E-005 -5.54940148E+003  1.75754879E+000  2.01141257E-003  9.65546576E-003 
         8   2.27952391E-010  1.25362386E-010  1.73340123E-002  7.22694162E-003  3.07476950E-005  1.80946280E-005  1.71715530E+000 -5.54949498E+003  9.65545838E-003  2.01139579E-003 
         9   6.93442999E-015  3.67803656E-015  5.95058766E-007  2.53323333E-007  6.13051474E-003  1.12467641E-002  2.74672375E-005  1.23994836E-004 -1.14316776E+003  9.87603325E-001 
        10   3.67805259E-015  6.93430119E-015  2.53322819E-007  5.95057388E-007  1.12467877E-002  6.13048504E-003  1.23994944E-004  2.74670188E-005  9.51912063E-001 -1.14320320E+003 
  
