# Supplementary material for: Design of high-temperature f-block molecular nanomagnets through the control of vibration-induced spin relaxation
Source: Chem Sci. 2019 Dec 2;11(6):1593–8. doi: 10.1039/c9sc03133b (PMC7025469; doi:10.1039/c9sc03133b)
Supplement: Supplementary file 3 [file SC-011-C9SC03133B-s003.zip › SI/Orbach-rp-Raman/rates50K.out]

  
  -> Orbach mechanism (T =    50.0000000      K)
  
   Master matrix eigenvalues (s^-1)
  
         1  (-3.23706567E+010, 0.00000000E+000)
         2  (-4.74159120E+009, 0.00000000E+000)
         3  (-4.44984488E-007, 0.00000000E+000)
         4  (-9.94875985E+005, 0.00000000E+000)
         5  (-7.59391233E+008, 0.00000000E+000)
         6  (-4.16682593E+008, 0.00000000E+000)
         7  (-1.12335094E+009, 0.00000000E+000)
         8  (-1.07435264E+010, 0.00000000E+000)
         9  (-7.74500033E+009, 0.00000000E+000)
        10  (-7.67616735E+009, 0.00000000E+000)
  
   Master matrix Eigenvectors
  
         1   6.48144020E-005  3.74043737E-006 -6.47290303E-004 -4.21096606E-003  1.50783074E-003  1.30796219E-001 -7.51734150E-001 -2.57123348E-002  4.10731969E-003  6.45824817E-001 
         2   7.33940813E-002  4.22897625E-003 -1.12168895E-001 -6.83728815E-001  7.17306027E-001  7.09353640E-004  1.06708985E-004  1.44445638E-004  5.50011042E-006  2.61624520E-006 
         3  -7.07082220E-001 -7.07082220E-001 -5.89338979E-003 -5.89349987E-003 -4.01566957E-005 -4.01568035E-005 -2.79405575E-007 -2.77634616E-007 -6.60169483E-009 -6.60169482E-009 
         4   7.01816128E-001 -7.12319946E-001  5.21321319E-003  5.21894961E-003  3.55629056E-005  3.55872224E-005  2.47633790E-007  2.46071892E-007  5.85158574E-009  5.85103810E-009 
         5   6.83838751E-001  3.90251360E-002 -7.28538299E-001  8.33069092E-003 -7.23312807E-004 -1.90351035E-003 -1.42356973E-005 -1.45175487E-005 -3.64655883E-007 -3.37968813E-007 
         6  -6.92356062E-001 -3.91362331E-002 -5.26947308E-004  7.20446455E-001  4.67214564E-003  6.79950922E-003  4.91960224E-005  4.95580602E-005  1.21360124E-006  1.16540008E-006 
         7  -3.89091109E-001 -2.22874965E-002  2.08622253E-001  7.28621608E-001  5.68897813E-003 -5.23098703E-001 -4.05563846E-003 -4.19498614E-003 -1.08389523E-004 -9.65158475E-005 
         8   3.51115143E-003  2.02519477E-004 -1.17727284E-002 -7.50220484E-002  1.21964448E-002  7.36501507E-001 -6.70988137E-001 -9.79462296E-003  3.20930048E-002 -1.69270906E-002 
         9   6.87285606E-003  3.96295404E-004 -1.67641062E-002 -1.05470278E-001  1.66364262E-002  7.15093831E-001  5.35711073E-002 -6.88288692E-001  1.73219534E-002  6.30606767E-004 
        10  -8.63704274E-003 -4.98015091E-004  2.08863965E-002  1.31349912E-001 -2.07788330E-002 -8.81087615E-001  3.50457060E-001  2.35120387E-001  1.65302903E-001  7.88484674E-003 
  
   Solution of the linear equation system of initial populations
  
             1                2                3                4                5                6                7                8                9               10         
             5.79607027E-013  8.02917012E-006 -7.01246431E-001  6.97270579E-001  1.06463031E-002 -1.08239557E-002 -7.81413922E-005  2.66773794E-009  5.35611688E-009 -2.32068814E-009 
  
   Zero order energies (cm^-1) and Jz expectation values
  
             0.00000000E+000  0.00000000E+000  1.59300000E+002  1.59300000E+002  3.31000000E+002  3.31000000E+002  4.99100000E+002  4.99100000E+002  6.38300000E+002  6.38300000E+002 
            -4.14861780E+000  4.14861451E+000 -1.27657619E+000  1.27657761E+000 -6.41420156E-001  6.41418382E-001 -1.49209518E+000  1.49209403E+000 -1.78462804E+000  1.78462986E+000 
  
   Master matrix (s^-1)
  
             1                2                3                4                5                6                7                8                9               10         
         1  -9.17506737E+006  0.00000000E+000  7.08669926E+008  3.92133714E+008  3.79812878E+005  9.10894493E+004  4.29532929E-084  3.18409799E-084  5.47456444E-251  2.18260542E-250 
         2   0.00000000E+000 -5.29634343E+005  4.09082479E+007  2.26360716E+007  2.19248465E+004  5.25817399E+003  2.47949559E-085  1.83803299E-085  3.16021368E-252  1.25991750E-251 
         3   5.90661201E+006  3.40961482E+005 -7.54837145E+008  0.00000000E+000  6.22675530E+008  1.49334513E+008  9.14595212E+003  6.77983126E+003  1.73389901E-067  6.91272779E-067 
         4   3.26835050E+006  1.88666807E+005  0.00000000E+000 -4.49313390E+008  4.09005001E+009  9.80905138E+008  6.00752716E+004  4.45333847E+004  1.13891318E-066  4.54063168E-066 
         5   8.45814149E+001  4.88249517E+000  4.24169463E+006  2.78616106E+007 -4.71440198E+009  0.00000000E+000  1.04473772E+008  7.74456871E+007  1.51022136E+007  6.02096726E+007 
         6   2.02849218E+001  1.17095502E+000  1.01727364E+006  6.68197135E+006  0.00000000E+000 -1.25509901E+009  1.02254703E+010  7.58007066E+009  1.47814359E+009  5.89307927E+009 
         7   9.32278332E-088  5.38161304E-089  2.02346103E+000  1.32911226E+001  7.22015973E+005  7.06680035E+007 -1.09944222E+010  0.00000000E+000  6.22748872E+009  2.48278211E+010 
         8   6.91091501E-088  3.98935265E-089  1.49997772E+000  9.85261758E+000  5.35225464E+005  5.23857039E+007  0.00000000E+000 -7.68354458E+009  2.43481075E+008  9.70713050E+008 
         9   1.18545393E-254  6.84307903E-256  3.76531534E-071  2.47325089E-070  3.50203692E+003  3.42765212E+005  1.33233212E+008  5.20912475E+006 -7.96421560E+009  0.00000000E+000 
        10   4.72618086E-254  2.72820634E-255  1.50116010E-070  9.86038407E-070  1.39619596E+004  1.36654015E+006  5.31175646E+008  2.07677963E+007  0.00000000E+000 -3.17518231E+010 
  
  -> Orbach relaxation pathway (T =    50.0000000      K)
  
   Master matrix after re-casting (s^-1)
  
             1                2                3                4                5                6                7                8                9               10         
         1   0.00000000E+000  0.00000000E+000  0.00000000E+000  0.00000000E+000  0.00000000E+000  0.00000000E+000  0.00000000E+000  0.00000000E+000  0.00000000E+000  0.00000000E+000 
         2   0.00000000E+000  0.00000000E+000  4.09082479E+007  2.26360716E+007  2.19248465E+004  5.25817399E+003  2.47949559E-085  1.83803299E-085  3.16021368E-252  1.25991750E-251 
         3   5.90661201E+006  0.00000000E+000  0.00000000E+000  0.00000000E+000  0.00000000E+000  0.00000000E+000  0.00000000E+000  0.00000000E+000  0.00000000E+000  0.00000000E+000 
         4   3.26835050E+006  0.00000000E+000  0.00000000E+000  0.00000000E+000  4.09005001E+009  9.80905138E+008  6.00752716E+004  4.45333847E+004  1.13891318E-066  4.54063168E-066 
         5   8.45814149E+001  0.00000000E+000  4.24169463E+006  0.00000000E+000  0.00000000E+000  0.00000000E+000  0.00000000E+000  0.00000000E+000  0.00000000E+000  0.00000000E+000 
         6   2.02849218E+001  0.00000000E+000  1.01727364E+006  0.00000000E+000  0.00000000E+000  0.00000000E+000  1.02254703E+010  7.58007066E+009  1.47814359E+009  5.89307927E+009 
         7   9.32278332E-088  0.00000000E+000  2.02346103E+000  0.00000000E+000  7.22015973E+005  0.00000000E+000  0.00000000E+000  0.00000000E+000  0.00000000E+000  0.00000000E+000 
         8   6.91091501E-088  0.00000000E+000  1.49997772E+000  0.00000000E+000  5.35225464E+005  0.00000000E+000  0.00000000E+000  0.00000000E+000  2.43481075E+008  9.70713050E+008 
         9   1.18545393E-254  0.00000000E+000  3.76531534E-071  0.00000000E+000  3.50203692E+003  0.00000000E+000  1.33233212E+008  0.00000000E+000  0.00000000E+000  0.00000000E+000 
        10   4.72618086E-254  0.00000000E+000  1.50116010E-070  0.00000000E+000  1.39619596E+004  0.00000000E+000  5.31175646E+008  0.00000000E+000  0.00000000E+000  0.00000000E+000 
  
              1     2     3     4     5     6     7     8     9    10  
         1   0.0   0.0   0.0   0.0   0.0   0.0   0.0   0.0   0.0   0.0 
         2   0.0   0.0  57.0  43.0   0.0   0.0   0.0   0.0   0.0   0.0 
         3  64.4   0.0   0.0   0.0   0.0   0.0   0.0   0.0   0.0   0.0 
         4  35.6   0.0   0.0   0.0   5.9   1.4   0.0   0.0   0.0   0.0 
         5   0.0   0.0   5.9   0.0   0.0   0.0   0.0   0.0   0.0   0.0 
         6   0.0   0.0   1.4   0.0   0.0   0.0   0.0   0.0   0.0   0.0 
         7   0.0   0.0   0.0   0.0   0.0   0.0   0.0   0.0   0.0   0.0 
         8   0.0   0.0   0.0   0.0   0.0   0.0   0.0   0.0   0.0   0.0 
         9   0.0   0.0   0.0   0.0   0.0   0.0   0.0   0.0   0.0   0.0 
        10   0.0   0.0   0.0   0.0   0.0   0.0   0.0   0.0   0.0   0.0 
  
   Modes with contributions to the master matrix higher than    10.000000000000000      %
  
         3 ->   2;  18( 33.5)  19( 24.8)  20( 16.2)  21( 15.4) 
         4 ->   2;  18( 33.5)  19( 24.8)  20( 16.2)  21( 15.4) 
         5 ->   2;  44( 36.7)  45( 49.0) 
         6 ->   2;  44( 36.7)  45( 49.0) 
         1 ->   3;  17( 11.4)  18( 30.2)  19( 20.7)  20( 12.5)  21( 11.7) 
         1 ->   4;  17( 11.4)  18( 30.2)  19( 20.7)  20( 12.5)  21( 11.7) 
         5 ->   4;  18( 25.5)  19( 25.8)  20( 24.1)  21( 23.8) 
         6 ->   4;  18( 25.5)  19( 25.8)  20( 24.1)  21( 23.8) 
         7 ->   4;  44( 37.0)  45( 52.9) 
         8 ->   4;  44( 37.0)  45( 52.9) 
         1 ->   5;  44( 36.4)  45( 47.6) 
         3 ->   5;  18( 28.1)  19( 26.4)  20( 22.7)  21( 22.2) 
         1 ->   6;  44( 36.4)  45( 47.6) 
         3 ->   6;  18( 28.1)  19( 26.4)  20( 22.7)  21( 22.2) 
         7 ->   6;  18( 28.7)  19( 26.5)  20( 22.3)  21( 21.8) 
         8 ->   6;  18( 28.7)  19( 26.5)  20( 22.3)  21( 21.8) 
         9 ->   6;  42( 14.0)  43( 16.9)  44( 30.8)  45( 34.4) 
        10 ->   6;  42( 14.0)  43( 16.9)  44( 30.8)  45( 34.4) 
         3 ->   7;  44( 37.0)  45( 51.7) 
         5 ->   7;  18( 31.2)  19( 26.7)  20( 20.7)  21( 20.0) 
         3 ->   8;  44( 37.0)  45( 51.7) 
         5 ->   8;  18( 31.2)  19( 26.7)  20( 20.7)  21( 20.0) 
         9 ->   8;  14( 16.2)  15( 24.7)  16( 28.3)  17( 30.0) 
        10 ->   8;  14( 16.2)  15( 24.7)  16( 28.3)  17( 30.0) 
         5 ->   9;  42( 15.2)  43( 17.9)  44( 29.4)  45( 32.1) 
         7 ->   9;  14( 19.2)  15( 25.5)  16( 27.2)  17( 27.3) 
         5 ->  10;  42( 15.2)  43( 17.9)  44( 29.4)  45( 32.1) 
         7 ->  10;  14( 19.2)  15( 25.5)  16( 27.2)  17( 27.3) 
  
  
  -> Raman mechanism (T =    50.0000000      K)
  
   Master matrix eigenvalues (s^-1)
  
         1  (-3.70683800E+003, 0.00000000E+000)
         2  (-3.91146752E+003, 0.00000000E+000)
         3  (-4.82145483E+000, 0.00000000E+000)
         4  (-2.04222973E+002, 0.00000000E+000)
         5  (-5.52615354E-013, 0.00000000E+000)
         6  (-3.74057462E-004, 0.00000000E+000)
         7  (-1.24417898E+003, 0.00000000E+000)
         8  (-1.25008972E+003, 0.00000000E+000)
         9  (-5.83887627E+003, 0.00000000E+000)
        10  (-5.85001578E+003, 0.00000000E+000)
  
   Master matrix Eigenvectors
  
         1   4.96711888E-001  5.03165694E-001  1.12214593E-008  1.24613644E-008 -4.91200168E-001 -5.08747458E-001 -9.94747967E-008 -9.85513723E-008  3.52899068E-005  3.49283174E-005 
         2  -2.33057736E-001  2.33016950E-001 -4.58730213E-008  4.58726229E-008  6.67623267E-001 -6.67582478E-001 -3.82983807E-008  3.83054359E-008  1.27854764E-005 -1.27882538E-005 
         3  -7.07106781E-001  7.07106781E-001 -1.34107753E-008  1.34339515E-008 -1.33890646E-005  1.33892789E-005  8.91726994E-013 -8.90512044E-013  5.48086314E-010 -5.48062339E-010 
         4  -4.09307816E-007  4.09290786E-007  7.07106781E-001 -7.07106781E-001 -6.27879969E-010  6.27885741E-010 -1.56050030E-005  1.56050294E-005  6.69132925E-009 -6.69131422E-009 
         5  -7.00123511E-001 -7.13375927E-001 -2.10830121E-002 -2.18485405E-002 -3.82042980E-005 -3.85252442E-005 -1.12404540E-006 -1.10770288E-006 -5.75838853E-009 -5.75055178E-009 
         6  -4.95261239E-001 -5.04636169E-001  4.91035039E-001  5.08864648E-001 -2.70216981E-005 -2.72487439E-005  2.61795457E-005  2.57989190E-005  5.99609646E-009  6.14563077E-009 
         7   5.64075520E-001  5.66292412E-001  4.73096313E-003  4.62976084E-003 -1.88668747E-001 -1.90718588E-001 -3.07436008E-006 -3.13717758E-006 -3.85810249E-001 -3.74524860E-001 
         8  -1.03741608E-001  1.03790579E-001  4.17782529E-003 -4.17740708E-003  9.47463075E-002 -9.47631414E-002  3.92934498E-006 -3.92956601E-006 -6.93007393E-001  6.92974838E-001 
         9  -5.05286754E-006 -5.05621171E-006  4.97889193E-001  5.02069772E-001  8.73325759E-006  8.76206056E-006 -5.05713644E-001 -4.94252977E-001  1.34356179E-007  1.36382656E-007 
        10   6.36663094E-007 -6.03891136E-007 -2.75755370E-001  2.72484629E-001 -3.49726890E-006  3.44040319E-006 -6.50172009E-001  6.53442776E-001 -1.15069218E-007  1.14186177E-007 
  
   Solution of the linear equation system of initial populations
  
             1                2                3                4                5                6                7                8                9               10         
             5.42766441E-005 -1.48574537E-005 -7.13731334E-001 -1.41041512E-008 -6.86572715E-001 -2.94785899E-002  1.49342935E-008 -9.39002832E-010 -5.20813231E-012  2.30823470E-013 
  
   Zero order energies (cm^-1) and Jz expectation values
  
             0.00000000E+000  0.00000000E+000  1.59300000E+002  1.59300000E+002  3.31000000E+002  3.31000000E+002  4.99100000E+002  4.99100000E+002  6.38300000E+002  6.38300000E+002 
            -4.14861780E+000  4.14861451E+000 -1.27657619E+000  1.27657761E+000 -6.41420156E-001  6.41418382E-001 -1.49209518E+000  1.49209403E+000 -1.78462804E+000  1.78462986E+000 
  
   Master matrix (s^-1)
  
             1                2                3                4                5                6                7                8                9               10         
         1  -2.54680829E+000  2.30046735E+000  2.26372668E-004  1.09791870E-004  2.53502136E+003  1.17134752E+003  2.20654642E-003  3.95047109E-003  9.19880087E-006  4.86389202E-006 
         2   2.34560380E+000 -2.50167273E+000  1.09791847E-004  2.26367754E-004  1.17136216E+003  2.53502350E+003  3.95038055E-003  2.20655114E-003  4.86387197E-006  9.19862746E-006 
         3   7.33267224E-006  3.54470419E-006 -1.04110425E+002  1.00164948E+002  6.88412464E-006  7.54720707E-006  1.73209317E+003  4.10644887E+003  1.07785888E+001  4.48746633E+000 
         4   3.54470530E-006  7.33251477E-006  1.03806553E+002 -1.00468819E+002  7.54729668E-006  6.88409057E-006  4.10640689E+003  1.73210709E+003  4.48747620E+000  1.07785638E+001 
         5   1.37582983E-001  6.36114084E-002  1.93205111E-007  2.24895668E-007 -3.81079121E+003  1.00649665E+002  1.36927367E-002  2.39452449E-002  4.32527849E+002  7.96432319E+002 
         6   6.36106265E-002  1.37583086E-001  2.24892975E-007  1.93204374E-007  1.04234326E+002 -3.80719404E+003  2.39454819E-002  1.36926990E-002  7.96430418E+002  4.32525705E+002 
         7   3.59601689E-009  6.52159456E-009  8.94574691E-002  2.14051600E-001  1.57175521E-004  2.67887908E-004 -5.84419030E+003  5.74480829E+000  7.10477590E-003  3.39535844E-002 
         8   6.52174279E-009  3.59602537E-009  2.14053780E-001  8.94582046E-002  2.67885260E-004  1.57175100E-004  5.64517050E+000 -5.84434584E+003  3.39535579E-002  7.10471648E-003 
         9   4.63368854E-013  2.45601250E-013  1.71539022E-005  7.27481431E-006  6.09762706E-002  1.11950304E-001  2.29302882E-004  1.04213273E-003 -1.24713720E+003  2.95962889E+000 
        10   2.45602308E-013  4.63360221E-013  7.27479928E-006  1.71538624E-005  1.11950543E-001  6.09759738E-002  1.04213364E-003  2.29301036E-004  2.87179301E+000 -1.24722476E+003 
  
