# Supplementary material for: Design of high-temperature f-block molecular nanomagnets through the control of vibration-induced spin relaxation
Source: Chem Sci. 2019 Dec 2;11(6):1593–8. doi: 10.1039/c9sc03133b (PMC7025469; doi:10.1039/c9sc03133b)
Supplement: Supplementary file 3 [file SC-011-C9SC03133B-s003.zip › SI/Orbach-rp-Raman/rates6K.out]

  
  -> Orbach mechanism (T =    6.00000000      K)
  
   Master matrix eigenvalues (s^-1)
  
         1  (-1.22727958E+008, 0.00000000E+000)
         2  (-6.79099933E+007, 0.00000000E+000)
         3  (-1.99247107E-008, 0.00000000E+000)
         4  ( 1.01796083E-010, 0.00000000E+000)
         5  (-7.72862680E+008, 0.00000000E+000)
         6  (-1.85353473E+008, 0.00000000E+000)
         7  (-1.69375490E+009, 0.00000000E+000)
         8  (-1.25556883E+009, 0.00000000E+000)
         9  (-5.15104301E+009, 0.00000000E+000)
        10  (-1.29202084E+009, 0.00000000E+000)
  
   Master matrix Eigenvectors
  
         1  -6.86460434E-001 -3.96261877E-002  7.26086660E-001  2.16797060E-015  1.11418297E-018  2.77400320E-018 -1.06236321E-032 -4.68068205E-033  3.61617410E-046 -7.83481343E-043 
         2   6.86460450E-001  3.96261946E-002  1.46937301E-015 -7.26086644E-001 -6.74942424E-018 -9.71619401E-018 -3.16103008E-032 -1.41160578E-032  1.05046926E-045 -1.25793366E-042 
         3   7.07203421E-001 -7.07010128E-001  6.41358676E-016  6.41358636E-016 -1.50478965E-030  9.43217712E-031  7.76466539E-032  3.36183668E-032 -2.71158589E-045  2.06288645E-042 
         4   7.07010312E-001  7.07203237E-001  7.19742261E-016  7.19742222E-016  1.51854705E-030 -9.30128953E-031 -7.76678619E-032 -3.36275492E-032  2.71232652E-045 -2.06344989E-042 
         5  -7.36071461E-002 -4.24899920E-003  1.12748071E-001  6.82997858E-001 -7.17889777E-001 -1.42361161E-016  3.41158827E-017  2.04493984E-017 -4.71830272E-031 -1.58100732E-028 
         6   3.81794271E-001  2.20392193E-002 -2.07605976E-001 -7.27158493E-001 -7.33660032E-018  5.30930967E-001  2.16549788E-017  2.20577925E-017  8.70664679E-031 -1.75430981E-026 
         7  -3.81203676E-003 -2.20051075E-004  1.23555915E-002  7.84214540E-002 -1.24009263E-002 -7.41006348E-001  6.66662317E-001 -4.64968159E-015 -6.37881099E-014  2.95507473E-014 
         8   7.34155937E-003  4.23794040E-004 -1.78090538E-002 -1.11579621E-001  1.70524866E-002  7.52792530E-001 -7.02852298E-014 -6.48221696E-001 -2.67255598E-014 -9.97042532E-016 
         9   6.99637938E-005  4.03867461E-006 -6.79824855E-004 -4.41727946E-003  1.54358611E-003  1.33205107E-001 -7.50476709E-001 -2.60414236E-002  7.41731586E-015  6.46792541E-001 
        10   6.32842812E-003  3.65310682E-004 -1.57801108E-002 -9.90100865E-002  1.50448123E-002  6.90788796E-001 -6.17262601E-001  2.65974123E-001 -2.46448672E-001 -2.41356530E-014 
  
   Solution of the linear equation system of initial populations
  
             1                2                3                4                5                6                7                8                9               10         
            -1.32551120E-015  1.32551115E-015  7.07203237E-001  7.07010128E-001 -1.37523628E-033  1.34101536E-032  5.95423359E-047 -6.51970855E-048  5.26837401E-058 -1.06617246E-059 
  
   Zero order energies (cm^-1) and Jz expectation values
  
             0.00000000E+000  0.00000000E+000  1.59300000E+002  1.59300000E+002  3.31000000E+002  3.31000000E+002  4.99100000E+002  4.99100000E+002  6.38300000E+002  6.38300000E+002 
            -4.14861780E+000  4.14861451E+000 -1.27657619E+000  1.27657761E+000 -6.41420156E-001  6.41418382E-001 -1.49209518E+000  1.49209403E+000 -1.78462804E+000  1.78462986E+000 
  
   Master matrix (s^-1)
  
             1                2                3                4                5                6                7                8                9               10         
         1  -1.83476828E-007  0.00000000E+000  1.16030077E+008  6.42038038E+007  6.26952240E+004  1.50360184E+004  7.09028495E-085  5.25597936E-085  9.03684884E-252  3.60282092E-251 
         2   0.00000000E+000 -1.05912711E-008  6.69788123E+006  3.70618950E+006  3.61910615E+003  8.67960001E+002  4.09289452E-086  3.03403449E-086  5.21655608E-253  2.07974237E-252 
         3   1.18117805E-007  6.81839617E-009 -1.22727958E+008  0.00000000E+000  1.02106811E+008  2.44879879E+007  1.50971267E+003  1.11913959E+003  2.86214048E-068  1.14108134E-067 
         4   6.53590225E-008  3.77287495E-009  0.00000000E+000 -6.79099933E+007  6.70689555E+008  1.60849581E+008  9.91656195E+003  7.35107902E+003  1.87999969E-067  7.49520360E-067 
         5   2.57816859E-026  1.48825783E-027  9.97634404E-010  6.55297104E-009 -7.72862680E+008  0.00000000E+000  1.71299866E+007  1.26983410E+007  2.49288047E+006  9.93864350E+006 
         6   6.18314889E-027  3.56924671E-028  2.39259840E-010  1.57158053E-009  0.00000000E+000 -1.85353473E+008  1.67661348E+009  1.24286202E+009  2.43993011E+008  9.72754043E+008 
         7   2.10324981E-115  1.21410912E-116  5.65676576E-028  3.71565195E-027  6.28519357E-010  6.15169209E-008 -1.69375490E+009  0.00000000E+000  1.00619494E+009  4.01150917E+009 
         8   1.55912459E-115  9.00010723E-117  4.19332147E-028  2.75438718E-027  4.65917067E-010  4.56020694E-008  0.00000000E+000 -1.25556883E+009  3.93400033E+007  1.56841162E+008 
         9   2.62563483E-282  1.51565790E-283  8.53023842E-099  5.60309519E-098  2.37300973E-024  2.32260550E-022  3.84390350E-005  1.50288150E-006 -1.29202084E+009  0.00000000E+000 
        10   1.04679101E-281  6.04264173E-283  3.40084491E-098  2.23384820E-097  9.46074150E-024  9.25978937E-022  1.53249171E-004  5.99170462E-006  0.00000000E+000 -5.15104301E+009 
  
  -> Orbach relaxation pathway (T =    6.00000000      K)
  
   Master matrix after re-casting (s^-1)
  
             1                2                3                4                5                6                7                8                9               10         
         1   0.00000000E+000  0.00000000E+000  0.00000000E+000  0.00000000E+000  0.00000000E+000  0.00000000E+000  0.00000000E+000  0.00000000E+000  0.00000000E+000  0.00000000E+000 
         2   0.00000000E+000  0.00000000E+000  6.69788123E+006  3.70618950E+006  3.61910615E+003  8.67960001E+002  4.09289452E-086  3.03403449E-086  5.21655608E-253  2.07974237E-252 
         3   1.18117805E-007  0.00000000E+000  0.00000000E+000  0.00000000E+000  0.00000000E+000  0.00000000E+000  0.00000000E+000  0.00000000E+000  0.00000000E+000  0.00000000E+000 
         4   6.53590225E-008  0.00000000E+000  0.00000000E+000  0.00000000E+000  6.70689555E+008  1.60849581E+008  9.91656195E+003  7.35107902E+003  1.87999969E-067  7.49520360E-067 
         5   2.57816859E-026  0.00000000E+000  9.97634404E-010  0.00000000E+000  0.00000000E+000  0.00000000E+000  0.00000000E+000  0.00000000E+000  0.00000000E+000  0.00000000E+000 
         6   6.18314889E-027  0.00000000E+000  2.39259840E-010  0.00000000E+000  0.00000000E+000  0.00000000E+000  1.67661348E+009  1.24286202E+009  2.43993011E+008  9.72754043E+008 
         7   2.10324981E-115  0.00000000E+000  5.65676576E-028  0.00000000E+000  6.28519357E-010  0.00000000E+000  0.00000000E+000  0.00000000E+000  0.00000000E+000  0.00000000E+000 
         8   1.55912459E-115  0.00000000E+000  4.19332147E-028  0.00000000E+000  4.65917067E-010  0.00000000E+000  0.00000000E+000  0.00000000E+000  3.93400033E+007  1.56841162E+008 
         9   2.62563483E-282  0.00000000E+000  8.53023842E-099  0.00000000E+000  2.37300973E-024  0.00000000E+000  3.84390350E-005  0.00000000E+000  0.00000000E+000  0.00000000E+000 
        10   1.04679101E-281  0.00000000E+000  3.40084491E-098  0.00000000E+000  9.46074150E-024  0.00000000E+000  1.53249171E-004  0.00000000E+000  0.00000000E+000  0.00000000E+000 
  
              1     2     3     4     5     6     7     8     9    10  
         1   0.0   0.0   0.0   0.0   0.0   0.0   0.0   0.0   0.0   0.0 
         2   0.0   0.0  64.4  35.6   0.0   0.0   0.0   0.0   0.0   0.0 
         3  64.4   0.0   0.0   0.0   0.0   0.0   0.0   0.0   0.0   0.0 
         4  35.6   0.0   0.0   0.0   0.0   0.0   0.0   0.0   0.0   0.0 
         5   0.0   0.0   0.0   0.0   0.0   0.0   0.0   0.0   0.0   0.0 
         6   0.0   0.0   0.0   0.0   0.0   0.0   0.0   0.0   0.0   0.0 
         7   0.0   0.0   0.0   0.0   0.0   0.0   0.0   0.0   0.0   0.0 
         8   0.0   0.0   0.0   0.0   0.0   0.0   0.0   0.0   0.0   0.0 
         9   0.0   0.0   0.0   0.0   0.0   0.0   0.0   0.0   0.0   0.0 
        10   0.0   0.0   0.0   0.0   0.0   0.0   0.0   0.0   0.0   0.0 
  
   Modes with contributions to the master matrix higher than    10.000000000000000      %
  
         3 ->   2;  18( 33.6)  19( 24.8)  20( 16.2)  21( 15.4) 
         4 ->   2;  18( 33.6)  19( 24.8)  20( 16.2)  21( 15.4) 
         5 ->   2;  44( 36.7)  45( 49.0) 
         6 ->   2;  44( 36.7)  45( 49.0) 
         5 ->   4;  18( 25.5)  19( 25.7)  20( 24.1)  21( 23.8) 
         6 ->   4;  18( 25.5)  19( 25.7)  20( 24.1)  21( 23.8) 
         7 ->   4;  44( 37.0)  45( 52.9) 
         8 ->   4;  44( 37.0)  45( 52.9) 
         7 ->   6;  18( 28.7)  19( 26.5)  20( 22.3)  21( 21.8) 
         8 ->   6;  18( 28.7)  19( 26.5)  20( 22.3)  21( 21.8) 
         9 ->   6;  42( 14.0)  43( 16.9)  44( 30.8)  45( 34.4) 
        10 ->   6;  42( 14.0)  43( 16.9)  44( 30.8)  45( 34.4) 
         9 ->   8;  14( 16.2)  15( 24.7)  16( 28.3)  17( 30.1) 
        10 ->   8;  14( 16.2)  15( 24.7)  16( 28.3)  17( 30.1) 
         7 ->  10;  12( 18.3)  13( 37.0)  14( 20.6)  15( 10.3) 
  
