# Supplementary material for: Design of high-temperature f-block molecular nanomagnets through the control of vibration-induced spin relaxation
Source: Chem Sci. 2019 Dec 2;11(6):1593–8. doi: 10.1039/c9sc03133b (PMC7025469; doi:10.1039/c9sc03133b)
Supplement: Supplementary file 3 [file SC-011-C9SC03133B-s003.zip › SI/Orbach-rp-Raman/rates7K.out]

  
  -> Orbach mechanism (T =    7.00000000      K)
  
   Master matrix eigenvalues (s^-1)
  
         1  (-1.23401698E+008, 0.00000000E+000)
         2  (-6.82827991E+007, 0.00000000E+000)
         3  (-1.94896240E-006, 0.00000000E+000)
         4  ( 1.11173909E-009, 0.00000000E+000)
         5  (-7.77105309E+008, 0.00000000E+000)
         6  (-1.86370971E+008, 0.00000000E+000)
         7  (-1.70305274E+009, 0.00000000E+000)
         8  (-1.26246126E+009, 0.00000000E+000)
         9  (-5.17931963E+009, 0.00000000E+000)
        10  (-1.29911338E+009, 0.00000000E+000)
  
   Master matrix Eigenvectors
  
         1  -6.86460455E-001 -3.96261855E-002  7.26086640E-001  7.93699363E-014  1.42781080E-016  3.55484986E-016  1.50576645E-030  1.54796916E-030  4.24764951E-042  3.93799489E-042 
         2  -6.86460455E-001 -3.96261856E-002 -1.41555043E-013  7.26086640E-001  8.64929819E-016  1.24511758E-015  5.12836267E-030  5.20422546E-030  1.39358815E-041  1.33797922E-041 
         3  -7.06872836E-001  7.07340649E-001 -6.20785264E-014 -6.20785261E-014 -4.43932426E-030 -6.45383911E-029  1.39180937E-042 -1.80830352E-043 -8.73179825E-053 -3.90851261E-051 
         4  -7.07340653E-001 -7.06872832E-001 -6.97310303E-014 -6.97310303E-014 -1.61545219E-028 -1.01485900E-028 -2.05178392E-042 -4.80184294E-043  8.55410215E-053  3.90420841E-051 
         5   7.36071676E-002  4.24900126E-003 -1.12748076E-001 -6.82997863E-001  7.17889770E-001 -4.29410119E-016  5.25846540E-017  7.43660915E-017  2.99034523E-028  1.41368621E-028 
         6  -3.81794390E-001 -2.20392235E-002  2.07606032E-001  7.27158471E-001  9.65357197E-016 -5.30930890E-001 -2.32384499E-015 -2.42796752E-015 -6.85920342E-027 -6.09448315E-027 
         7  -3.81203808E-003 -2.20051335E-004  1.23555919E-002  7.84214544E-002 -1.24009233E-002 -7.41006349E-001  6.66662315E-001 -2.79432367E-013 -3.78686347E-012  1.75431819E-012 
         8   7.34156172E-003  4.23794409E-004 -1.78090543E-002 -1.11579621E-001  1.70524826E-002  7.52792531E-001 -4.17339909E-012 -6.48221695E-001 -1.58659688E-012 -5.91907147E-014 
         9  -6.99638303E-005 -4.03868912E-006  6.79824859E-004  4.41727941E-003 -1.54358570E-003 -1.33205106E-001  7.50476709E-001  2.60414229E-002 -4.44465543E-013 -6.46792542E-001 
        10  -6.32843060E-003 -3.65311035E-004  1.57801125E-002  9.90100944E-002 -1.50448098E-002 -6.90788855E-001  6.17262579E-001 -2.65974035E-001  2.46448656E-001  1.43069371E-012 
  
   Solution of the linear equation system of initial populations
  
             1                2                3                4                5                6                7                8                9               10         
            -1.28366521E-013 -1.28366521E-013 -7.06872832E-001 -7.07340649E-001  1.66471296E-029 -1.65856321E-028 -3.26646099E-045  7.17955829E-045  7.79705512E-059 -1.03511325E-055 
  
   Zero order energies (cm^-1) and Jz expectation values
  
             0.00000000E+000  0.00000000E+000  1.59300000E+002  1.59300000E+002  3.31000000E+002  3.31000000E+002  4.99100000E+002  4.99100000E+002  6.38300000E+002  6.38300000E+002 
            -4.14861780E+000  4.14861451E+000 -1.27657619E+000  1.27657761E+000 -6.41420156E-001  6.41418382E-001 -1.49209518E+000  1.49209403E+000 -1.78462804E+000  1.78462986E+000 
  
   Master matrix (s^-1)
  
             1                2                3                4                5                6                7                8                9               10         
         1  -1.78659950E-005  0.00000000E+000  1.16667049E+008  6.45562647E+007  6.30394032E+004  1.51185619E+004  7.12920863E-085  5.28483321E-085  9.08645862E-252  3.62259940E-251 
         2   0.00000000E+000 -1.03132122E-006  6.73464889E+006  3.72653443E+006  3.63897303E+003  8.72724621E+002  4.11536224E-086  3.05068966E-086  5.24519209E-253  2.09115900E-252 
         3   1.15016819E-005  6.63938875E-007 -1.23401698E+008  0.00000000E+000  1.02667328E+008  2.46224151E+007  1.51800025E+003  1.12528312E+003  2.87785224E-068  1.14734532E-067 
         4   6.36431304E-006  3.67382341E-007  0.00000000E+000 -6.82827991E+007  6.74371303E+008  1.61732564E+008  9.97099889E+003  7.39143275E+003  1.89031994E-067  7.53634850E-067 
         5   5.56015729E-022  3.20962151E-023  1.28547342E-007  8.44364420E-007 -7.77105309E+008  0.00000000E+000  1.72240171E+007  1.27680451E+007  2.50656447E+006  9.99319903E+006 
         6   1.33347681E-022  7.69754459E-024  3.08291458E-008  2.02501533E-007  0.00000000E+000 -1.86370971E+008  1.68581723E+009  1.24968470E+009  2.45332408E+008  9.78093966E+008 
         7   4.85552848E-111  2.80287190E-112  1.24624019E-023  8.18594035E-023  6.78246540E-008  6.63840324E-006 -1.70305274E+009  0.00000000E+000  1.01171845E+009  4.03353033E+009 
         8   3.59936979E-111  2.07774962E-112  9.23829260E-024  6.06818115E-023  5.02779485E-008  4.92100256E-006  0.00000000E+000 -1.26246126E+009  3.95559590E+007  1.57702136E+008 
         9   6.08061883E-278  3.51005987E-279  1.96785706E-094  1.29258875E-093  4.00772241E-020  3.92259685E-018  2.29450979E-003  8.97102698E-005 -1.29911338E+009  0.00000000E+000 
        10   2.42422786E-277  1.39939456E-278  7.84547435E-094  5.15330718E-093  1.59780322E-019  1.56386526E-017  9.14777707E-003  3.57657899E-004  0.00000000E+000 -5.17931963E+009 
  
  -> Orbach relaxation pathway (T =    7.00000000      K)
  
   Master matrix after re-casting (s^-1)
  
             1                2                3                4                5                6                7                8                9               10         
         1   0.00000000E+000  0.00000000E+000  0.00000000E+000  0.00000000E+000  0.00000000E+000  0.00000000E+000  0.00000000E+000  0.00000000E+000  0.00000000E+000  0.00000000E+000 
         2   0.00000000E+000  0.00000000E+000  6.73464889E+006  3.72653443E+006  3.63897303E+003  8.72724621E+002  4.11536224E-086  3.05068966E-086  5.24519209E-253  2.09115900E-252 
         3   1.15016819E-005  0.00000000E+000  0.00000000E+000  0.00000000E+000  0.00000000E+000  0.00000000E+000  0.00000000E+000  0.00000000E+000  0.00000000E+000  0.00000000E+000 
         4   6.36431304E-006  0.00000000E+000  0.00000000E+000  0.00000000E+000  6.74371303E+008  1.61732564E+008  9.97099889E+003  7.39143275E+003  1.89031994E-067  7.53634850E-067 
         5   5.56015729E-022  0.00000000E+000  1.28547342E-007  0.00000000E+000  0.00000000E+000  0.00000000E+000  0.00000000E+000  0.00000000E+000  0.00000000E+000  0.00000000E+000 
         6   1.33347681E-022  0.00000000E+000  3.08291458E-008  0.00000000E+000  0.00000000E+000  0.00000000E+000  1.68581723E+009  1.24968470E+009  2.45332408E+008  9.78093966E+008 
         7   4.85552848E-111  0.00000000E+000  1.24624019E-023  0.00000000E+000  6.78246540E-008  0.00000000E+000  0.00000000E+000  0.00000000E+000  0.00000000E+000  0.00000000E+000 
         8   3.59936979E-111  0.00000000E+000  9.23829260E-024  0.00000000E+000  5.02779485E-008  0.00000000E+000  0.00000000E+000  0.00000000E+000  3.95559590E+007  1.57702136E+008 
         9   6.08061883E-278  0.00000000E+000  1.96785706E-094  0.00000000E+000  4.00772241E-020  0.00000000E+000  2.29450979E-003  0.00000000E+000  0.00000000E+000  0.00000000E+000 
        10   2.42422786E-277  0.00000000E+000  7.84547435E-094  0.00000000E+000  1.59780322E-019  0.00000000E+000  9.14777707E-003  0.00000000E+000  0.00000000E+000  0.00000000E+000 
  
              1     2     3     4     5     6     7     8     9    10  
         1   0.0   0.0   0.0   0.0   0.0   0.0   0.0   0.0   0.0   0.0 
         2   0.0   0.0  64.4  35.6   0.0   0.0   0.0   0.0   0.0   0.0 
         3  64.4   0.0   0.0   0.0   0.0   0.0   0.0   0.0   0.0   0.0 
         4  35.6   0.0   0.0   0.0   0.0   0.0   0.0   0.0   0.0   0.0 
         5   0.0   0.0   0.0   0.0   0.0   0.0   0.0   0.0   0.0   0.0 
         6   0.0   0.0   0.0   0.0   0.0   0.0   0.0   0.0   0.0   0.0 
         7   0.0   0.0   0.0   0.0   0.0   0.0   0.0   0.0   0.0   0.0 
         8   0.0   0.0   0.0   0.0   0.0   0.0   0.0   0.0   0.0   0.0 
         9   0.0   0.0   0.0   0.0   0.0   0.0   0.0   0.0   0.0   0.0 
        10   0.0   0.0   0.0   0.0   0.0   0.0   0.0   0.0   0.0   0.0 
  
   Modes with contributions to the master matrix higher than    10.000000000000000      %
  
         3 ->   2;  18( 33.6)  19( 24.8)  20( 16.2)  21( 15.4) 
         4 ->   2;  18( 33.6)  19( 24.8)  20( 16.2)  21( 15.4) 
         5 ->   2;  44( 36.7)  45( 49.0) 
         6 ->   2;  44( 36.7)  45( 49.0) 
         5 ->   4;  18( 25.5)  19( 25.7)  20( 24.1)  21( 23.8) 
         6 ->   4;  18( 25.5)  19( 25.7)  20( 24.1)  21( 23.8) 
         7 ->   4;  44( 37.0)  45( 52.9) 
         8 ->   4;  44( 37.0)  45( 52.9) 
         7 ->   6;  18( 28.7)  19( 26.5)  20( 22.3)  21( 21.8) 
         8 ->   6;  18( 28.7)  19( 26.5)  20( 22.3)  21( 21.8) 
         9 ->   6;  42( 14.0)  43( 16.9)  44( 30.8)  45( 34.4) 
        10 ->   6;  42( 14.0)  43( 16.9)  44( 30.8)  45( 34.4) 
         9 ->   8;  14( 16.2)  15( 24.7)  16( 28.3)  17( 30.1) 
        10 ->   8;  14( 16.2)  15( 24.7)  16( 28.3)  17( 30.1) 
         7 ->   9;  12( 10.0)  13( 25.8)  14( 27.7)  15( 16.2)  16( 11.1) 
         7 ->  10;  12( 10.0)  13( 25.8)  14( 27.7)  15( 16.2)  16( 11.1) 
  
