# Supplementary material for: Design of high-temperature f-block molecular nanomagnets through the control of vibration-induced spin relaxation
Source: Chem Sci. 2019 Dec 2;11(6):1593–8. doi: 10.1039/c9sc03133b (PMC7025469; doi:10.1039/c9sc03133b)
Supplement: Supplementary file 3 [file SC-011-C9SC03133B-s003.zip › SI/Orbach-rp-Raman/rates8K.out]

  
  -> Orbach mechanism (T =    8.00000000      K)
  
   Master matrix eigenvalues (s^-1)
  
         1  (-1.24626712E+008, 0.00000000E+000)
         2  (-6.89606452E+007, 0.00000000E+000)
         3  ( 2.25475484E-010, 0.00000000E+000)
         4  (-6.16447236E-005, 0.00000000E+000)
         5  (-7.84819771E+008, 0.00000000E+000)
         6  (-1.88221108E+008, 0.00000000E+000)
         7  (-1.71995925E+009, 0.00000000E+000)
         8  (-1.27499394E+009, 0.00000000E+000)
         9  (-5.23073575E+009, 0.00000000E+000)
        10  (-1.31200993E+009, 0.00000000E+000)
  
   Master matrix Eigenvectors
  
         1  -6.86460451E-001 -3.96261931E-002  7.26086644E-001  2.35522071E-012  6.75420905E-015  1.68160889E-014  2.62249596E-027  2.69599767E-027  2.16500229E-037  2.00717324E-037 
         2  -6.86460451E-001 -3.96261930E-002 -4.39606411E-012  7.26086644E-001  4.09152011E-014  5.88998455E-014  8.93285918E-027  9.06500107E-027  7.13142633E-037  6.84685800E-037 
         3   7.07118014E-001  7.07095548E-001  2.18202983E-012  2.18202983E-012  1.29060235E-025  1.30371796E-025  2.22796449E-038  1.86925012E-038 -4.94375710E-047  1.40894431E-044 
         4  -7.07095548E-001  7.07118014E-001 -1.94379902E-012 -1.94379902E-012 -1.17092707E-025 -1.15781105E-025 -1.38150680E-038 -1.74023257E-038 -5.22105371E-047  1.40871193E-044 
         5   7.36071567E-002  4.24900139E-003 -1.12748079E-001 -6.82997856E-001  7.17889777E-001  3.25965544E-016  1.93575063E-015  2.73757070E-015  3.03195366E-025  1.43335655E-025 
         6  -3.81794319E-001 -2.20392237E-002  2.07606005E-001  7.27158479E-001  4.68788526E-014 -5.30930941E-001 -8.55455818E-014 -8.93785493E-014 -7.35595597E-024 -6.53585370E-024 
         7  -3.81203750E-003 -2.20051332E-004  1.23555922E-002  7.84214533E-002 -1.24009233E-002 -7.41006349E-001  6.66662316E-001 -6.67407344E-012 -9.17738092E-011  4.25155150E-011 
         8   7.34156059E-003  4.23794408E-004 -1.78090548E-002 -1.11579619E-001  1.70524825E-002  7.52792531E-001 -1.01008615E-010 -6.48221695E-001 -3.84508046E-011 -1.43444958E-012 
         9  -6.99638164E-005 -4.03868838E-006  6.79824857E-004  4.41727919E-003 -1.54358566E-003 -1.33205103E-001  7.50476707E-001  2.60414231E-002 -1.07693543E-011 -6.46792544E-001 
        10  -6.32843051E-003 -3.65311085E-004  1.57801154E-002  9.90101084E-002 -1.50448121E-002 -6.90788977E-001  6.17262535E-001 -2.65973848E-001  2.46448620E-001  3.46729956E-011 
  
   Solution of the linear equation system of initial populations
  
             1                2                3                4                5                6                7                8                9               10         
            -4.01798361E-012 -4.01798361E-012  7.07118014E-001 -7.07095548E-001  2.43468568E-026 -2.45170933E-025 -1.71156094E-040  3.81173183E-040  2.68468549E-052 -1.47094504E-049 
  
   Zero order energies (cm^-1) and Jz expectation values
  
             0.00000000E+000  0.00000000E+000  1.59300000E+002  1.59300000E+002  3.31000000E+002  3.31000000E+002  4.99100000E+002  4.99100000E+002  6.38300000E+002  6.38300000E+002 
            -4.14861780E+000  4.14861451E+000 -1.27657619E+000  1.27657761E+000 -6.41420156E-001  6.41418382E-001 -1.49209518E+000  1.49209403E+000 -1.78462804E+000  1.78462986E+000 
  
   Master matrix (s^-1)
  
             1                2                3                4                5                6                7                8                9               10         
         1  -5.64772575E-004  0.00000000E+000  1.17825206E+008  6.51971166E+007  6.36651972E+004  1.52686443E+004  7.19998049E-085  5.33729590E-085  9.17666015E-252  3.65856105E-251 
         2   0.00000000E+000 -3.26017137E-005  6.80150527E+006  3.76352858E+006  3.67509794E+003  8.81388356E+002  4.15621637E-086  3.08097455E-086  5.29726230E-253  2.11191841E-252 
         3   3.63586496E-004  2.09881701E-005 -1.24626712E+008  0.00000000E+000  1.03686529E+008  2.48668472E+007  1.53306977E+003  1.13645406E+003  2.90642131E-068  1.15873527E-067 
         4   2.01186078E-004  1.16135436E-005  0.00000000E+000 -6.89606452E+007  6.81065902E+008  1.63338111E+008  1.00699827E+004  7.46480876E+003  1.90908547E-067  7.61116312E-067 
         5   1.00169118E-018  5.78230076E-020  6.14125322E-006  4.03388774E-005 -7.84819771E+008  0.00000000E+000  1.73950029E+007  1.28947958E+007  2.53144758E+006  1.00924033E+007 
         6   2.40232764E-019  1.38675285E-020  1.47283941E-006  9.67435899E-006  0.00000000E+000 -1.88221108E+008  1.70255264E+009  1.26209054E+009  2.47767867E+008  9.87803679E+008 
         7   9.14712996E-108  5.28021588E-109  2.27543503E-020  1.49462156E-019  2.52155260E-006  2.46799386E-004 -1.71995925E+009  0.00000000E+000  1.02176198E+009  4.07357199E+009 
         8   6.78070439E-108  3.91418764E-109  1.68676431E-020  1.10795266E-019  1.86920956E-006  1.82950684E-004  0.00000000E+000 -1.27499394E+009  3.99486391E+007  1.59267677E+008 
         9   1.14816331E-274  6.62781677E-276  3.70520504E-091  2.43376729E-090  6.28522806E-017  6.15172742E-015  5.61589607E-002  2.19569146E-003 -1.31200993E+009  0.00000000E+000 
        10   4.57751021E-274  2.64238534E-275  1.47719525E-090  9.70297041E-090  2.50580169E-016  2.45257751E-014  2.23895168E-001  8.75380708E-003  0.00000000E+000 -5.23073575E+009 
  
  -> Orbach relaxation pathway (T =    8.00000000      K)
  
   Master matrix after re-casting (s^-1)
  
             1                2                3                4                5                6                7                8                9               10         
         1   0.00000000E+000  0.00000000E+000  0.00000000E+000  0.00000000E+000  0.00000000E+000  0.00000000E+000  0.00000000E+000  0.00000000E+000  0.00000000E+000  0.00000000E+000 
         2   0.00000000E+000  0.00000000E+000  6.80150527E+006  3.76352858E+006  3.67509794E+003  8.81388356E+002  4.15621637E-086  3.08097455E-086  5.29726230E-253  2.11191841E-252 
         3   3.63586496E-004  0.00000000E+000  0.00000000E+000  0.00000000E+000  0.00000000E+000  0.00000000E+000  0.00000000E+000  0.00000000E+000  0.00000000E+000  0.00000000E+000 
         4   2.01186078E-004  0.00000000E+000  0.00000000E+000  0.00000000E+000  6.81065902E+008  1.63338111E+008  1.00699827E+004  7.46480876E+003  1.90908547E-067  7.61116312E-067 
         5   1.00169118E-018  0.00000000E+000  6.14125322E-006  0.00000000E+000  0.00000000E+000  0.00000000E+000  0.00000000E+000  0.00000000E+000  0.00000000E+000  0.00000000E+000 
         6   2.40232764E-019  0.00000000E+000  1.47283941E-006  0.00000000E+000  0.00000000E+000  0.00000000E+000  1.70255264E+009  1.26209054E+009  2.47767867E+008  9.87803679E+008 
         7   9.14712996E-108  0.00000000E+000  2.27543503E-020  0.00000000E+000  2.52155260E-006  0.00000000E+000  0.00000000E+000  0.00000000E+000  0.00000000E+000  0.00000000E+000 
         8   6.78070439E-108  0.00000000E+000  1.68676431E-020  0.00000000E+000  1.86920956E-006  0.00000000E+000  0.00000000E+000  0.00000000E+000  3.99486391E+007  1.59267677E+008 
         9   1.14816331E-274  0.00000000E+000  3.70520504E-091  0.00000000E+000  6.28522806E-017  0.00000000E+000  5.61589607E-002  0.00000000E+000  0.00000000E+000  0.00000000E+000 
        10   4.57751021E-274  0.00000000E+000  1.47719525E-090  0.00000000E+000  2.50580169E-016  0.00000000E+000  2.23895168E-001  0.00000000E+000  0.00000000E+000  0.00000000E+000 
  
              1     2     3     4     5     6     7     8     9    10  
         1   0.0   0.0   0.0   0.0   0.0   0.0   0.0   0.0   0.0   0.0 
         2   0.0   0.0  64.4  35.6   0.0   0.0   0.0   0.0   0.0   0.0 
         3  64.4   0.0   0.0   0.0   0.0   0.0   0.0   0.0   0.0   0.0 
         4  35.6   0.0   0.0   0.0   0.0   0.0   0.0   0.0   0.0   0.0 
         5   0.0   0.0   0.0   0.0   0.0   0.0   0.0   0.0   0.0   0.0 
         6   0.0   0.0   0.0   0.0   0.0   0.0   0.0   0.0   0.0   0.0 
         7   0.0   0.0   0.0   0.0   0.0   0.0   0.0   0.0   0.0   0.0 
         8   0.0   0.0   0.0   0.0   0.0   0.0   0.0   0.0   0.0   0.0 
         9   0.0   0.0   0.0   0.0   0.0   0.0   0.0   0.0   0.0   0.0 
        10   0.0   0.0   0.0   0.0   0.0   0.0   0.0   0.0   0.0   0.0 
  
   Modes with contributions to the master matrix higher than    10.000000000000000      %
  
         3 ->   2;  18( 33.6)  19( 24.8)  20( 16.2)  21( 15.4) 
         4 ->   2;  18( 33.6)  19( 24.8)  20( 16.2)  21( 15.4) 
         5 ->   2;  44( 36.7)  45( 49.0) 
         6 ->   2;  44( 36.7)  45( 49.0) 
         1 ->   3;  14( 14.2)  15( 23.8)  16( 28.9)  17( 31.9) 
         1 ->   4;  14( 14.2)  15( 23.8)  16( 28.9)  17( 31.9) 
         5 ->   4;  18( 25.5)  19( 25.7)  20( 24.1)  21( 23.8) 
         6 ->   4;  18( 25.5)  19( 25.7)  20( 24.1)  21( 23.8) 
         7 ->   4;  44( 37.0)  45( 52.9) 
         8 ->   4;  44( 37.0)  45( 52.9) 
         7 ->   6;  18( 28.7)  19( 26.5)  20( 22.3)  21( 21.8) 
         8 ->   6;  18( 28.7)  19( 26.5)  20( 22.3)  21( 21.8) 
         9 ->   6;  42( 14.0)  43( 16.9)  44( 30.8)  45( 34.4) 
        10 ->   6;  42( 14.0)  43( 16.9)  44( 30.8)  45( 34.4) 
         9 ->   8;  14( 16.2)  15( 24.7)  16( 28.3)  17( 30.1) 
        10 ->   8;  14( 16.2)  15( 24.7)  16( 28.3)  17( 30.1) 
         7 ->   9;  13( 17.4)  14( 30.5)  15( 20.1)  16( 14.7)  17( 11.2) 
         7 ->  10;  13( 17.4)  14( 30.5)  15( 20.1)  16( 14.7)  17( 11.2) 
  
