# Supplementary material for: Design of high-temperature f-block molecular nanomagnets through the control of vibration-induced spin relaxation
Source: Chem Sci. 2019 Dec 2;11(6):1593–8. doi: 10.1039/c9sc03133b (PMC7025469; doi:10.1039/c9sc03133b)
Supplement: Supplementary file 3 [file SC-011-C9SC03133B-s003.zip › SI/Orbach-rp-Raman/rates9K.out]

  
  -> Orbach mechanism (T =    9.00000000      K)
  
   Master matrix eigenvalues (s^-1)
  
         1  (-1.26519003E+008, 0.00000000E+000)
         2  (-7.00077212E+007, 0.00000000E+000)
         3  (-6.57245147E-010, 0.00000000E+000)
         4  (-9.21635908E-004, 0.00000000E+000)
         5  (-7.96736256E+008, 0.00000000E+000)
         6  (-1.91079005E+008, 0.00000000E+000)
         7  (-1.74607464E+009, 0.00000000E+000)
         8  (-1.29435310E+009, 0.00000000E+000)
         9  (-5.31015780E+009, 0.00000000E+000)
        10  (-1.33193113E+009, 0.00000000E+000)
  
   Master matrix Eigenvectors
  
         1  -6.86460449E-001 -3.96261957E-002  7.26086645E-001  3.35579136E-011  1.58864374E-013  3.95527767E-013  1.13645754E-024  1.16830948E-024  1.34657657E-033  1.24841086E-033 
         2   6.86460449E-001  3.96261957E-002  6.38398915E-011 -7.26086645E-001 -9.62358122E-013 -1.38537125E-012 -3.86826284E-024 -3.92548523E-024 -4.44374622E-033 -4.26642561E-033 
         3  -7.07106686E-001 -7.07106877E-001 -3.21344901E-011 -3.21344901E-011 -4.51400885E-023 -4.50967369E-023 -1.20306298E-034 -1.20630523E-034  1.17418532E-043 -2.90116124E-042 
         4   7.07106876E-001 -7.07106686E-001  2.86270168E-011  2.86270168E-011  4.01123108E-023  4.01556624E-023  1.09649906E-034  1.09325681E-034  3.72263367E-043 -2.64631560E-042 
         5  -7.36071527E-002 -4.24900144E-003  1.12748076E-001  6.82997856E-001 -7.17889778E-001 -5.82598666E-014 -3.56942327E-014 -5.04793767E-014 -7.73597183E-023 -3.65718209E-023 
         6   3.81794293E-001  2.20392237E-002 -2.07605990E-001 -7.27158484E-001 -1.12509147E-012  5.30930957E-001  1.57741579E-012  1.64809370E-012  1.94094264E-021  1.72455043E-021 
         7   3.81203727E-003  2.20051330E-004 -1.23555920E-002 -7.84214533E-002  1.24009248E-002  7.41006348E-001 -6.66662317E-001  8.26906689E-011  1.16138780E-009 -5.38029337E-010 
         8  -7.34156018E-003 -4.23794409E-004  1.78090545E-002  1.11579620E-001 -1.70524846E-002 -7.52792531E-001  1.27583251E-009  6.48221695E-001  4.86590953E-010  1.81531086E-011 
         9  -6.99638131E-005 -4.03868825E-006  6.79824853E-004  4.41727922E-003 -1.54358587E-003 -1.33205103E-001  7.50476708E-001  2.60414235E-002 -1.36288200E-010 -6.46792543E-001 
        10  -6.32842983E-003 -3.65311066E-004  1.57801143E-002  9.90101030E-002 -1.50448131E-002 -6.90788932E-001  6.17262552E-001 -2.65973915E-001  2.46448632E-001  4.38782639E-010 
  
   Solution of the linear equation system of initial populations
  
             1                2                3                4                5                6                7                8                9               10         
            -5.91732041E-011  5.91732041E-011 -7.07106686E-001  7.07106877E-001 -8.44667047E-024  8.49431577E-023  1.12564435E-036 -2.48079042E-036  2.94056932E-047 -1.29601574E-044 
  
   Zero order energies (cm^-1) and Jz expectation values
  
             0.00000000E+000  0.00000000E+000  1.59300000E+002  1.59300000E+002  3.31000000E+002  3.31000000E+002  4.99100000E+002  4.99100000E+002  6.38300000E+002  6.38300000E+002 
            -4.14861780E+000  4.14861451E+000 -1.27657619E+000  1.27657761E+000 -6.41420156E-001  6.41418382E-001 -1.49209518E+000  1.49209403E+000 -1.78462804E+000  1.78462986E+000 
  
   Master matrix (s^-1)
  
             1                2                3                4                5                6                7                8                9               10         
         1  -8.44374581E-003  0.00000000E+000  1.19614226E+008  6.61870482E+007  6.46318686E+004  1.55004784E+004  7.30930262E-085  5.41833565E-085  9.31599554E-252  3.71411144E-251 
         2   0.00000000E+000 -4.87418502E-004  6.90477757E+006  3.82067303E+006  3.73089968E+003  8.94771130E+002  4.21932329E-086  3.12775527E-086  5.37769456E-253  2.14398523E-252 
         3   5.43587294E-003  3.13787874E-004 -1.26519003E+008  0.00000000E+000  1.05260875E+008  2.52444182E+007  1.55634746E+003  1.15370964E+003  2.95055156E-068  1.17632917E-067 
         4   3.00787287E-003  1.73630628E-004  0.00000000E+000 -7.00077212E+007  6.91407018E+008  1.65818192E+008  1.02228825E+004  7.57815235E+003  1.93807249E-067  7.72672892E-067 
         5   3.44758221E-016  1.99013020E-017  1.46640412E-004  9.63208885E-004 -7.96736256E+008  0.00000000E+000  1.76591262E+007  1.30905885E+007  2.56988472E+006  1.02456449E+007 
         6   8.26823901E-017  4.77287304E-018  3.51683556E-005  2.31003665E-004  0.00000000E+000 -1.91079005E+008  1.72840374E+009  1.28125378E+009  2.51529906E+008  1.00280222E+009 
         7   3.24916277E-105  1.87559181E-106  7.90380139E-018  5.19161918E-017  4.72021001E-005  4.61995035E-003 -1.74607465E+009  0.00000000E+000  1.03727613E+009  4.13542397E+009 
         8   2.40858196E-105  1.39036328E-106  5.85903349E-018  3.84851151E-017  3.49905915E-005  3.42473735E-003  0.00000000E+000 -1.29435310E+009  4.05552089E+007  1.61685957E+008 
         9   4.08566975E-272  2.35846871E-273  1.31559770E-088  8.64151553E-088  1.98164729E-014  1.93955609E-012  7.21476550E-001  2.82081418E-002 -1.33193113E+009  0.00000000E+000 
        10   1.62887935E-271  9.40276921E-273  5.24503950E-088  3.44520900E-087  7.90045339E-014  7.73264374E-012  2.87639071E+000  1.12460533E-001  0.00000000E+000 -5.31015780E+009 
  
  -> Orbach relaxation pathway (T =    9.00000000      K)
  
   Master matrix after re-casting (s^-1)
  
             1                2                3                4                5                6                7                8                9               10         
         1   0.00000000E+000  0.00000000E+000  0.00000000E+000  0.00000000E+000  0.00000000E+000  0.00000000E+000  0.00000000E+000  0.00000000E+000  0.00000000E+000  0.00000000E+000 
         2   0.00000000E+000  0.00000000E+000  6.90477757E+006  3.82067303E+006  3.73089968E+003  8.94771130E+002  4.21932329E-086  3.12775527E-086  5.37769456E-253  2.14398523E-252 
         3   5.43587294E-003  0.00000000E+000  0.00000000E+000  0.00000000E+000  0.00000000E+000  0.00000000E+000  0.00000000E+000  0.00000000E+000  0.00000000E+000  0.00000000E+000 
         4   3.00787287E-003  0.00000000E+000  0.00000000E+000  0.00000000E+000  6.91407018E+008  1.65818192E+008  1.02228825E+004  7.57815235E+003  1.93807249E-067  7.72672892E-067 
         5   3.44758221E-016  0.00000000E+000  1.46640412E-004  0.00000000E+000  0.00000000E+000  0.00000000E+000  0.00000000E+000  0.00000000E+000  0.00000000E+000  0.00000000E+000 
         6   8.26823901E-017  0.00000000E+000  3.51683556E-005  0.00000000E+000  0.00000000E+000  0.00000000E+000  1.72840374E+009  1.28125378E+009  2.51529906E+008  1.00280222E+009 
         7   3.24916277E-105  0.00000000E+000  7.90380139E-018  0.00000000E+000  4.72021001E-005  0.00000000E+000  0.00000000E+000  0.00000000E+000  0.00000000E+000  0.00000000E+000 
         8   2.40858196E-105  0.00000000E+000  5.85903349E-018  0.00000000E+000  3.49905915E-005  0.00000000E+000  0.00000000E+000  0.00000000E+000  4.05552089E+007  1.61685957E+008 
         9   4.08566975E-272  0.00000000E+000  1.31559770E-088  0.00000000E+000  1.98164729E-014  0.00000000E+000  7.21476550E-001  0.00000000E+000  0.00000000E+000  0.00000000E+000 
        10   1.62887935E-271  0.00000000E+000  5.24503950E-088  0.00000000E+000  7.90045339E-014  0.00000000E+000  2.87639071E+000  0.00000000E+000  0.00000000E+000  0.00000000E+000 
  
              1     2     3     4     5     6     7     8     9    10  
         1   0.0   0.0   0.0   0.0   0.0   0.0   0.0   0.0   0.0   0.0 
         2   0.0   0.0  64.4  35.6   0.0   0.0   0.0   0.0   0.0   0.0 
         3  64.4   0.0   0.0   0.0   0.0   0.0   0.0   0.0   0.0   0.0 
         4  35.6   0.0   0.0   0.0   0.0   0.0   0.0   0.0   0.0   0.0 
         5   0.0   0.0   0.0   0.0   0.0   0.0   0.0   0.0   0.0   0.0 
         6   0.0   0.0   0.0   0.0   0.0   0.0   0.0   0.0   0.0   0.0 
         7   0.0   0.0   0.0   0.0   0.0   0.0   0.0   0.0   0.0   0.0 
         8   0.0   0.0   0.0   0.0   0.0   0.0   0.0   0.0   0.0   0.0 
         9   0.0   0.0   0.0   0.0   0.0   0.0   0.0   0.0   0.0   0.0 
        10   0.0   0.0   0.0   0.0   0.0   0.0   0.0   0.0   0.0   0.0 
  
   Modes with contributions to the master matrix higher than    10.000000000000000      %
  
         3 ->   2;  18( 33.6)  19( 24.8)  20( 16.2)  21( 15.4) 
         4 ->   2;  18( 33.6)  19( 24.8)  20( 16.2)  21( 15.4) 
         5 ->   2;  44( 36.7)  45( 49.0) 
         6 ->   2;  44( 36.7)  45( 49.0) 
         1 ->   3;  14( 12.4)  15( 22.9)  16( 29.1)  17( 33.4) 
         1 ->   4;  14( 12.4)  15( 22.9)  16( 29.1)  17( 33.4) 
         5 ->   4;  18( 25.5)  19( 25.7)  20( 24.1)  21( 23.8) 
         6 ->   4;  18( 25.5)  19( 25.7)  20( 24.1)  21( 23.8) 
         7 ->   4;  44( 37.0)  45( 52.9) 
         8 ->   4;  44( 37.0)  45( 52.9) 
         3 ->   5;  17( 13.5)  18( 28.6)  19( 19.3)  20( 11.4)  21( 10.7) 
         7 ->   6;  18( 28.7)  19( 26.5)  20( 22.3)  21( 21.8) 
         8 ->   6;  18( 28.7)  19( 26.5)  20( 22.3)  21( 21.8) 
         9 ->   6;  42( 14.0)  43( 16.9)  44( 30.8)  45( 34.4) 
        10 ->   6;  42( 14.0)  43( 16.9)  44( 30.8)  45( 34.4) 
         9 ->   8;  14( 16.2)  15( 24.7)  16( 28.3)  17( 30.1) 
        10 ->   8;  14( 16.2)  15( 24.7)  16( 28.3)  17( 30.1) 
         7 ->   9;  13( 12.1)  14( 31.0)  15( 22.5)  16( 17.2)  17( 13.6) 
         7 ->  10;  13( 12.1)  14( 31.0)  15( 22.5)  16( 17.2)  17( 13.6) 
  
