# Supplementary material for: Design of high-temperature f-block molecular nanomagnets through the control of vibration-induced spin relaxation
Source: Chem Sci. 2019 Dec 2;11(6):1593–8. doi: 10.1039/c9sc03133b (PMC7025469; doi:10.1039/c9sc03133b)
Supplement: Supplementary file 3 [file SC-011-C9SC03133B-s003.zip › SI/Relax-Geom-Vib-Spec-Calc/uranocenium-r.log]

 Entering Gaussian System, Link 0=g09
 Initial command:
 /util/software/G09_RevD01/g09/l1.exe "/scratch/es/esmoluis/Disproceno-Jose/Gau-352040.inp" -scrdir="/scratch/es/esmoluis/Disproceno-Jose/"
 Entering Link 1 = /util/software/G09_RevD01/g09/l1.exe PID=    352041.
  
 Copyright (c) 1988,1990,1992,1993,1995,1998,2003,2009,2013,
            Gaussian, Inc.  All Rights Reserved.
  
 This is part of the Gaussian(R) 09 program.  It is based on
 the Gaussian(R) 03 system (copyright 2003, Gaussian, Inc.),
 the Gaussian(R) 98 system (copyright 1998, Gaussian, Inc.),
 the Gaussian(R) 94 system (copyright 1995, Gaussian, Inc.),
 the Gaussian 92(TM) system (copyright 1992, Gaussian, Inc.),
 the Gaussian 90(TM) system (copyright 1990, Gaussian, Inc.),
 the Gaussian 88(TM) system (copyright 1988, Gaussian, Inc.),
 the Gaussian 86(TM) system (copyright 1986, Carnegie Mellon
 University), and the Gaussian 82(TM) system (copyright 1983,
 Carnegie Mellon University). Gaussian is a federally registered
 trademark of Gaussian, Inc.
  
 This software contains proprietary and confidential information,
 including trade secrets, belonging to Gaussian, Inc.
  
 This software is provided under written license and may be
 used, copied, transmitted, or stored only in accord with that
 written license.
  
 The following legend is applicable only to US Government
 contracts under FAR:
  
                    RESTRICTED RIGHTS LEGEND
  
 Use, reproduction and disclosure by the US Government is
 subject to restrictions as set forth in subparagraphs (a)
 and (c) of the Commercial Computer Software - Restricted
 Rights clause in FAR 52.227-19.
  
 Gaussian, Inc.
 340 Quinnipiac St., Bldg. 40, Wallingford CT 06492
  
  
 ---------------------------------------------------------------
 Warning -- This program may not be used in any manner that
 competes with the business of Gaussian, Inc. or will provide
 assistance to any competitor of Gaussian, Inc.  The licensee
 of this program is prohibited from giving any competitor of
 Gaussian, Inc. access to this program.  By using this program,
 the user acknowledges that Gaussian, Inc. is engaged in the
 business of creating and licensing software in the field of
 computational chemistry and represents and warrants to the
 licensee that it is not a competitor of Gaussian, Inc. and that
 it will not use this program in any manner prohibited above.
 ---------------------------------------------------------------
  

 Cite this work as:
 Gaussian 09, Revision D.01,
 M. J. Frisch, G. W. Trucks, H. B. Schlegel, G. E. Scuseria, 
 M. A. Robb, J. R. Cheeseman, G. Scalmani, V. Barone, B. Mennucci, 
 G. A. Petersson, H. Nakatsuji, M. Caricato, X. Li, H. P. Hratchian, 
 A. F. Izmaylov, J. Bloino, G. Zheng, J. L. Sonnenberg, M. Hada, 
 M. Ehara, K. Toyota, R. Fukuda, J. Hasegawa, M. Ishida, T. Nakajima, 
 Y. Honda, O. Kitao, H. Nakai, T. Vreven, J. A. Montgomery, Jr., 
 J. E. Peralta, F. Ogliaro, M. Bearpark, J. J. Heyd, E. Brothers, 
 K. N. Kudin, V. N. Staroverov, T. Keith, R. Kobayashi, J. Normand, 
 K. Raghavachari, A. Rendell, J. C. Burant, S. S. Iyengar, J. Tomasi, 
 M. Cossi, N. Rega, J. M. Millam, M. Klene, J. E. Knox, J. B. Cross, 
 V. Bakken, C. Adamo, J. Jaramillo, R. Gomperts, R. E. Stratmann, 
 O. Yazyev, A. J. Austin, R. Cammi, C. Pomelli, J. W. Ochterski, 
 R. L. Martin, K. Morokuma, V. G. Zakrzewski, G. A. Voth, 
 P. Salvador, J. J. Dannenberg, S. Dapprich, A. D. Daniels, 
 O. Farkas, J. B. Foresman, J. V. Ortiz, J. Cioslowski, 
 and D. J. Fox, Gaussian, Inc., Wallingford CT, 2013.
 
  
 -----  Compilado por  -----------------------------------------
  
  Servicio de Calculo | Servicio de Informatica U. de Valencia
     calculo@uv.es    |  E-46100 Burjassot (Valencia) SPAIN
  
 ---------------------------------------------------------------
  
 ******************************************
 Gaussian 09:  ES64L-G09RevD.01 24-Apr-2013
                 4-Dec-2017 
 ******************************************
 %mem=250GB
 %rwf=/scratch/es/esmoluis/Disproceno-Jose/Gau-7291
 %chk=/scratch/es/esmoluis/Disproceno-Jose/disproceno-U
 %nproc=36
 Will use up to   36 processors via shared memory.
 -----------------------
 # Restart maxdisk=300GB
 -----------------------
 (Restarting at link  502)
 Leave Link  502 at Mon Dec  4 14:11:50 2017, MaxMem= 33554432000 cpu:         1.3
 (Enter /util/software/G09_RevD01/g09/l502.exe)
 ILRest=           1.
 UHF open shell SCF:
 Using DIIS extrapolation, IDIIS=  1040.
 Integral symmetry usage will be decided dynamically.
 IVT=     2762757 IEndB=     2762757 NGot= 33554432000 MDV= 33552752342
 LenX= 33552752342 LenY= 33551932412
 Requested convergence on RMS density matrix=1.00D-08 within 512 cycles.
 Requested convergence on MAX density matrix=1.00D-06.
 Requested convergence on             energy=1.00D-06.
 No special actions if energy rises.
 Fock matrices will be formed incrementally for  20 cycles.

 Cycle   1  Pass 1  IDiag  1:
 FoFJK:  IHMeth= 1 ICntrl=     500 DoSepK=F KAlg= 0 I1Cent=   0 FoldK=F
 IRaf= 990000000 NMat=   1 IRICut=       1 DoRegI=T DoRafI=F ISym2E= 0.
 FoFCou: FMM=T IPFlag=           0 FMFlag=      100000 FMFlg1=        2001
         NFxFlg=           0 DoJE=T BraDBF=F KetDBF=F FulRan=T
         wScrn=  0.000000 ICntrl=     500 IOpCl=  0 I1Cent=           0 NGrid=           0
         NMat0=    1 NMatS0=      1 NMatT0=    0 NMatD0=    1 NMtDS0=    0 NMtDT0=    0
 Symmetry not used in FoFCou.
 FMM levels:  10  Number of levels for PrismC:   9
 Defaulting to unpruned grid for atomic number  92.
 Defaulting to unpruned grid for atomic number  92.
 Defaulting to unpruned grid for atomic number  92.
 Defaulting to unpruned grid for atomic number  92.
 Defaulting to unpruned grid for atomic number  92.
 Defaulting to unpruned grid for atomic number  92.
 Defaulting to unpruned grid for atomic number  92.
 Defaulting to unpruned grid for atomic number  92.
 Defaulting to unpruned grid for atomic number  92.
 Defaulting to unpruned grid for atomic number  92.
 Defaulting to unpruned grid for atomic number  92.
 Defaulting to unpruned grid for atomic number  92.
 Defaulting to unpruned grid for atomic number  92.
 Defaulting to unpruned grid for atomic number  92.
 Defaulting to unpruned grid for atomic number  92.
 Defaulting to unpruned grid for atomic number  92.
 Defaulting to unpruned grid for atomic number  92.
 Defaulting to unpruned grid for atomic number  92.
 Defaulting to unpruned grid for atomic number  92.
 Defaulting to unpruned grid for atomic number  92.
 Defaulting to unpruned grid for atomic number  92.
 Defaulting to unpruned grid for atomic number  92.
 Defaulting to unpruned grid for atomic number  92.
 Defaulting to unpruned grid for atomic number  92.
 Defaulting to unpruned grid for atomic number  92.
 Defaulting to unpruned grid for atomic number  92.
 Defaulting to unpruned grid for atomic number  92.
 Defaulting to unpruned grid for atomic number  92.
 Defaulting to unpruned grid for atomic number  92.
 Defaulting to unpruned grid for atomic number  92.
 Defaulting to unpruned grid for atomic number  92.
 Defaulting to unpruned grid for atomic number  92.
 Defaulting to unpruned grid for atomic number  92.
 Defaulting to unpruned grid for atomic number  92.
 Defaulting to unpruned grid for atomic number  92.
 Defaulting to unpruned grid for atomic number  92.
 E= -1805.66843994761    
 DIIS: error= 1.98D-05 at cycle   1 NSaved=   1.
 NSaved= 1 IEnMin= 1 EnMin= -1805.66843994761     IErMin= 1 ErrMin= 1.98D-05
 ErrMax= 1.98D-05  0.00D+00 EMaxC= 1.00D-01 BMatC= 1.70D-06 BMatP= 1.70D-06
 IDIUse=1 WtCom= 1.00D+00 WtEn= 0.00D+00
 Coeff-Com:  0.100D+01
 Coeff:      0.100D+01
 Gap=     0.023 Goal=   None    Shift=    0.000
 Gap=     0.119 Goal=   None    Shift=    0.000
 RMSDP=4.58D-06 MaxDP=7.64D-04              OVMax= 2.12D-03

 Cycle   2  Pass 1  IDiag  1:
 RMSU=  4.56D-06    CP:  1.00D+00
 E= -1805.66843237408     Delta-E=        0.000007573523 Rises=F Damp=F
 DIIS: error= 1.01D-04 at cycle   2 NSaved=   2.
 NSaved= 2 IEnMin= 1 EnMin= -1805.66843994761     IErMin= 1 ErrMin= 1.98D-05
 ErrMax= 1.01D-04  0.00D+00 EMaxC= 1.00D-01 BMatC= 3.73D-05 BMatP= 1.70D-06
 IDIUse=3 WtCom= 4.99D-01 WtEn= 5.01D-01
 Coeff-Com:  0.827D+00 0.173D+00
 Coeff-En:   0.893D+00 0.107D+00
 Coeff:      0.860D+00 0.140D+00
 Gap=     0.023 Goal=   None    Shift=    0.000
 Gap=     0.118 Goal=   None    Shift=    0.000
 RMSDP=3.11D-06 MaxDP=5.01D-04 DE= 7.57D-06 OVMax= 1.44D-03

 Cycle   3  Pass 1  IDiag  1:
 RMSU=  8.87D-07    CP:  1.00D+00  3.50D-01
 E= -1805.66844011573     Delta-E=       -0.000007741652 Rises=F Damp=F
 DIIS: error= 1.59D-05 at cycle   3 NSaved=   3.
 NSaved= 3 IEnMin= 3 EnMin= -1805.66844011573     IErMin= 3 ErrMin= 1.59D-05
 ErrMax= 1.59D-05  0.00D+00 EMaxC= 1.00D-01 BMatC= 1.28D-06 BMatP= 1.70D-06
 IDIUse=1 WtCom= 1.00D+00 WtEn= 0.00D+00
 Coeff-Com:  0.562D+00 0.506D-01 0.387D+00
 Coeff:      0.562D+00 0.506D-01 0.387D+00
 Gap=     0.023 Goal=   None    Shift=    0.000
 Gap=     0.118 Goal=   None    Shift=    0.000
 RMSDP=7.90D-07 MaxDP=1.08D-04 DE=-7.74D-06 OVMax= 4.31D-04

 Cycle   4  Pass 1  IDiag  1:
 RMSU=  5.39D-07    CP:  1.00D+00  2.29D-01  1.19D+00
 E= -1805.66844040443     Delta-E=       -0.000000288695 Rises=F Damp=F
 DIIS: error= 1.53D-06 at cycle   4 NSaved=   4.
 NSaved= 4 IEnMin= 4 EnMin= -1805.66844040443     IErMin= 4 ErrMin= 1.53D-06
 ErrMax= 1.53D-06  0.00D+00 EMaxC= 1.00D-01 BMatC= 2.03D-08 BMatP= 1.28D-06
 IDIUse=1 WtCom= 1.00D+00 WtEn= 0.00D+00
 Coeff-Com:  0.299D+00 0.131D-01 0.282D+00 0.406D+00
 Coeff:      0.299D+00 0.131D-01 0.282D+00 0.406D+00
 Gap=     0.023 Goal=   None    Shift=    0.000
 Gap=     0.118 Goal=   None    Shift=    0.000
 RMSDP=3.35D-07 MaxDP=8.55D-05 DE=-2.89D-07 OVMax= 3.01D-04

 Cycle   5  Pass 1  IDiag  1:
 RMSU=  1.35D-07    CP:  1.00D+00  2.44D-01  1.51D+00  1.18D+00
 E= -1805.66844042553     Delta-E=       -0.000000021102 Rises=F Damp=F
 DIIS: error= 9.14D-07 at cycle   5 NSaved=   5.
 NSaved= 5 IEnMin= 5 EnMin= -1805.66844042553     IErMin= 5 ErrMin= 9.14D-07
 ErrMax= 9.14D-07  0.00D+00 EMaxC= 1.00D-01 BMatC= 4.73D-09 BMatP= 2.03D-08
 IDIUse=1 WtCom= 1.00D+00 WtEn= 0.00D+00
 Coeff-Com:  0.181D-01-0.133D-01 0.926D-01 0.260D+00 0.643D+00
 Coeff:      0.181D-01-0.133D-01 0.926D-01 0.260D+00 0.643D+00
 Gap=     0.023 Goal=   None    Shift=    0.000
 Gap=     0.118 Goal=   None    Shift=    0.000
 RMSDP=5.17D-07 MaxDP=1.38D-04 DE=-2.11D-08 OVMax= 4.90D-04

 Cycle   6  Pass 1  IDiag  1:
 RMSU=  8.32D-08    CP:  1.00D+00  2.67D-01  1.99D+00  1.66D+00  1.40D+00
 E= -1805.66844045060     Delta-E=       -0.000000025067 Rises=F Damp=F
 DIIS: error= 8.90D-07 at cycle   6 NSaved=   6.
 NSaved= 6 IEnMin= 6 EnMin= -1805.66844045060     IErMin= 6 ErrMin= 8.90D-07
 ErrMax= 8.90D-07  0.00D+00 EMaxC= 1.00D-01 BMatC= 2.62D-09 BMatP= 4.73D-09
 IDIUse=1 WtCom= 1.00D+00 WtEn= 0.00D+00
 Coeff-Com: -0.231D+00-0.264D-01-0.130D+00-0.205D+00 0.457D+00 0.114D+01
 Coeff:     -0.231D+00-0.264D-01-0.130D+00-0.205D+00 0.457D+00 0.114D+01
 Gap=     0.023 Goal=   None    Shift=    0.000
 Gap=     0.118 Goal=   None    Shift=    0.000
 RMSDP=1.03D-06 MaxDP=2.79D-04 DE=-2.51D-08 OVMax= 9.81D-04

 Cycle   7  Pass 1  IDiag  1:
 RMSU=  9.88D-08    CP:  1.00D+00  3.12D-01  2.94D+00  2.60D+00  2.72D+00
                    CP:  2.07D+00
 E= -1805.66844048751     Delta-E=       -0.000000036907 Rises=F Damp=F
 DIIS: error= 9.76D-07 at cycle   7 NSaved=   7.
 NSaved= 7 IEnMin= 7 EnMin= -1805.66844048751     IErMin= 6 ErrMin= 8.90D-07
 ErrMax= 9.76D-07  0.00D+00 EMaxC= 1.00D-01 BMatC= 3.09D-09 BMatP= 2.62D-09
 IDIUse=1 WtCom= 1.00D+00 WtEn= 0.00D+00
 Coeff-Com: -0.267D+00-0.220D-01-0.196D+00-0.407D+00 0.916D-01 0.122D+01
 Coeff-Com:  0.576D+00
 Coeff:     -0.267D+00-0.220D-01-0.196D+00-0.407D+00 0.916D-01 0.122D+01
 Coeff:      0.576D+00
 Gap=     0.023 Goal=   None    Shift=    0.000
 Gap=     0.118 Goal=   None    Shift=    0.000
 RMSDP=8.73D-07 MaxDP=2.43D-04 DE=-3.69D-08 OVMax= 8.28D-04

 Cycle   8  Pass 1  IDiag  1:
 RMSU=  7.03D-07    CP:  1.00D+00  3.51D-01  3.00D+00  3.00D+00  3.00D+00
                    CP:  3.00D+00  1.55D+00
 E= -1805.66844050648     Delta-E=       -0.000000018970 Rises=F Damp=F
 DIIS: error= 4.38D-07 at cycle   8 NSaved=   8.
 NSaved= 8 IEnMin= 8 EnMin= -1805.66844050648     IErMin= 8 ErrMin= 4.38D-07
 ErrMax= 4.38D-07  0.00D+00 EMaxC= 1.00D-01 BMatC= 5.04D-10 BMatP= 2.62D-09
 IDIUse=1 WtCom= 1.00D+00 WtEn= 0.00D+00
 Coeff-Com: -0.924D-01-0.639D-02-0.708D-01-0.171D+00-0.641D-01 0.406D+00
 Coeff-Com:  0.355D+00 0.644D+00
 Coeff:     -0.924D-01-0.639D-02-0.708D-01-0.171D+00-0.641D-01 0.406D+00
 Coeff:      0.355D+00 0.644D+00
 Gap=     0.023 Goal=   None    Shift=    0.000
 Gap=     0.118 Goal=   None    Shift=    0.000
 RMSDP=2.93D-07 MaxDP=8.59D-05 DE=-1.90D-08 OVMax= 2.73D-04

 Cycle   9  Pass 1  IDiag  1:
 RMSU=  8.95D-08    CP:  1.00D+00  3.63D-01  3.00D+00  3.00D+00  3.00D+00
                    CP:  3.00D+00  2.28D+00  1.38D+00
 E= -1805.66844051055     Delta-E=       -0.000000004070 Rises=F Damp=F
 DIIS: error= 2.80D-07 at cycle   9 NSaved=   9.
 NSaved= 9 IEnMin= 9 EnMin= -1805.66844051055     IErMin= 9 ErrMin= 2.80D-07
 ErrMax= 2.80D-07  0.00D+00 EMaxC= 1.00D-01 BMatC= 3.06D-10 BMatP= 5.04D-10
 IDIUse=1 WtCom= 1.00D+00 WtEn= 0.00D+00
 Coeff-Com:  0.426D-01 0.439D-02 0.319D-01 0.586D-01-0.844D-01-0.244D+00
 Coeff-Com:  0.222D-01 0.513D+00 0.656D+00
 Coeff:      0.426D-01 0.439D-02 0.319D-01 0.586D-01-0.844D-01-0.244D+00
 Coeff:      0.222D-01 0.513D+00 0.656D+00
 Gap=     0.023 Goal=   None    Shift=    0.000
 Gap=     0.118 Goal=   None    Shift=    0.000
 RMSDP=2.24D-07 MaxDP=6.58D-05 DE=-4.07D-09 OVMax= 2.01D-04

 Cycle  10  Pass 1  IDiag  1:
 RMSU=  4.69D-08    CP:  1.00D+00  3.71D-01  3.00D+00  3.00D+00  3.00D+00
                    CP:  3.00D+00  3.00D+00  1.64D+00  1.94D+00
 E= -1805.66844051351     Delta-E=       -0.000000002959 Rises=F Damp=F
 DIIS: error= 2.62D-07 at cycle  10 NSaved=  10.
 NSaved=10 IEnMin=10 EnMin= -1805.66844051351     IErMin=10 ErrMin= 2.62D-07
 ErrMax= 2.62D-07  0.00D+00 EMaxC= 1.00D-01 BMatC= 1.79D-10 BMatP= 3.06D-10
 IDIUse=1 WtCom= 1.00D+00 WtEn= 0.00D+00
 Coeff-Com:  0.110D+00 0.877D-02 0.858D-01 0.191D+00-0.425D-01-0.552D+00
 Coeff-Com: -0.219D+00 0.776D-01 0.614D+00 0.727D+00
 Coeff:      0.110D+00 0.877D-02 0.858D-01 0.191D+00-0.425D-01-0.552D+00
 Coeff:     -0.219D+00 0.776D-01 0.614D+00 0.727D+00
 Gap=     0.023 Goal=   None    Shift=    0.000
 Gap=     0.118 Goal=   None    Shift=    0.000
 RMSDP=2.30D-07 MaxDP=6.43D-05 DE=-2.96D-09 OVMax= 1.96D-04

 Cycle  11  Pass 1  IDiag  1:
 RMSU=  9.34D-08    CP:  1.00D+00  3.77D-01  3.00D+00  3.00D+00  3.00D+00
                    CP:  3.00D+00  3.00D+00  1.88D+00  3.00D+00  2.30D+00
 E= -1805.66844051623     Delta-E=       -0.000000002728 Rises=F Damp=F
 DIIS: error= 1.22D-07 at cycle  11 NSaved=  11.
 NSaved=11 IEnMin=11 EnMin= -1805.66844051623     IErMin=11 ErrMin= 1.22D-07
 ErrMax= 1.22D-07  0.00D+00 EMaxC= 1.00D-01 BMatC= 1.02D-10 BMatP= 1.79D-10
 IDIUse=1 WtCom= 1.00D+00 WtEn= 0.00D+00
 Coeff-Com:  0.905D-01 0.628D-02 0.735D-01 0.170D+00 0.106D-01-0.437D+00
 Coeff-Com: -0.239D+00-0.239D+00 0.207D+00 0.706D+00 0.651D+00
 Coeff:      0.905D-01 0.628D-02 0.735D-01 0.170D+00 0.106D-01-0.437D+00
 Coeff:     -0.239D+00-0.239D+00 0.207D+00 0.706D+00 0.651D+00
 Gap=     0.023 Goal=   None    Shift=    0.000
 Gap=     0.118 Goal=   None    Shift=    0.000
 RMSDP=1.88D-07 MaxDP=4.89D-05 DE=-2.73D-09 OVMax= 1.57D-04

 Cycle  12  Pass 1  IDiag  1:
 RMSU=  9.03D-08    CP:  1.00D+00  3.82D-01  3.00D+00  3.00D+00  3.00D+00
                    CP:  3.00D+00  3.00D+00  2.06D+00  3.00D+00  3.00D+00
                    CP:  1.96D+00
 E= -1805.66844051796     Delta-E=       -0.000000001728 Rises=F Damp=F
 DIIS: error= 8.35D-08 at cycle  12 NSaved=  12.
 NSaved=12 IEnMin=12 EnMin= -1805.66844051796     IErMin=12 ErrMin= 8.35D-08
 ErrMax= 8.35D-08  0.00D+00 EMaxC= 1.00D-01 BMatC= 2.29D-11 BMatP= 1.02D-10
 IDIUse=1 WtCom= 1.00D+00 WtEn= 0.00D+00
 Coeff-Com:  0.111D-01 0.737D-04 0.117D-01 0.264D-01 0.163D-01-0.544D-01
 Coeff-Com: -0.497D-01-0.142D+00-0.114D+00 0.948D-01 0.347D+00 0.853D+00
 Coeff:      0.111D-01 0.737D-04 0.117D-01 0.264D-01 0.163D-01-0.544D-01
 Coeff:     -0.497D-01-0.142D+00-0.114D+00 0.948D-01 0.347D+00 0.853D+00
 Gap=     0.023 Goal=   None    Shift=    0.000
 Gap=     0.118 Goal=   None    Shift=    0.000
 RMSDP=1.32D-07 MaxDP=3.19D-05 DE=-1.73D-09 OVMax= 1.17D-04

 Cycle  13  Pass 1  IDiag  1:
 RMSU=  2.63D-08    CP:  1.00D+00  3.85D-01  3.00D+00  3.00D+00  3.00D+00
                    CP:  3.00D+00  3.00D+00  2.18D+00  3.00D+00  3.00D+00
                    CP:  2.61D+00  1.78D+00
 E= -1805.66844051858     Delta-E=       -0.000000000615 Rises=F Damp=F
 DIIS: error= 7.07D-08 at cycle  13 NSaved=  13.
 NSaved=13 IEnMin=13 EnMin= -1805.66844051858     IErMin=13 ErrMin= 7.07D-08
 ErrMax= 7.07D-08  0.00D+00 EMaxC= 1.00D-01 BMatC= 1.42D-11 BMatP= 2.29D-11
 IDIUse=1 WtCom= 1.00D+00 WtEn= 0.00D+00
 Coeff-Com: -0.278D-01-0.255D-02-0.197D-01-0.502D-01 0.500D-02 0.136D+00
 Coeff-Com:  0.616D-01 0.323D-01-0.173D+00-0.236D+00-0.675D-01 0.588D+00
 Coeff-Com:  0.755D+00
 Coeff:     -0.278D-01-0.255D-02-0.197D-01-0.502D-01 0.500D-02 0.136D+00
 Coeff:      0.616D-01 0.323D-01-0.173D+00-0.236D+00-0.675D-01 0.588D+00
 Coeff:      0.755D+00
 Gap=     0.023 Goal=   None    Shift=    0.000
 Gap=     0.118 Goal=   None    Shift=    0.000
 RMSDP=7.76D-08 MaxDP=2.20D-05 DE=-6.15D-10 OVMax= 7.90D-05

 Cycle  14  Pass 1  IDiag  1:
 RMSU=  1.30D-08    CP:  1.00D+00  3.87D-01  3.00D+00  3.00D+00  3.00D+00
                    CP:  3.00D+00  3.00D+00  2.24D+00  3.00D+00  3.00D+00
                    CP:  3.00D+00  2.27D+00  1.92D+00
 E= -1805.66844051880     Delta-E=       -0.000000000223 Rises=F Damp=F
 DIIS: error= 5.41D-08 at cycle  14 NSaved=  14.
 NSaved=14 IEnMin=14 EnMin= -1805.66844051880     IErMin=14 ErrMin= 5.41D-08
 ErrMax= 5.41D-08  0.00D+00 EMaxC= 1.00D-01 BMatC= 8.65D-12 BMatP= 1.42D-11
 IDIUse=1 WtCom= 1.00D+00 WtEn= 0.00D+00
 Coeff-Com: -0.277D-01-0.215D-02-0.209D-01-0.554D-01-0.510D-02 0.135D+00
 Coeff-Com:  0.728D-01 0.115D+00-0.102D+00-0.239D+00-0.241D+00 0.786D-01
 Coeff-Com:  0.609D+00 0.682D+00
 Coeff:     -0.277D-01-0.215D-02-0.209D-01-0.554D-01-0.510D-02 0.135D+00
 Coeff:      0.728D-01 0.115D+00-0.102D+00-0.239D+00-0.241D+00 0.786D-01
 Coeff:      0.609D+00 0.682D+00
 Gap=     0.023 Goal=   None    Shift=    0.000
 Gap=     0.118 Goal=   None    Shift=    0.000
 RMSDP=6.03D-08 MaxDP=1.90D-05 DE=-2.23D-10 OVMax= 6.47D-05

 Cycle  15  Pass 1  IDiag  1:
 RMSU=  2.66D-08    CP:  1.00D+00  3.88D-01  3.00D+00  3.00D+00  3.00D+00
                    CP:  3.00D+00  3.00D+00  2.29D+00  3.00D+00  3.00D+00
                    CP:  3.00D+00  2.64D+00  2.81D+00  2.25D+00
 E= -1805.66844051958     Delta-E=       -0.000000000783 Rises=F Damp=F
 DIIS: error= 4.52D-08 at cycle  15 NSaved=  15.
 NSaved=15 IEnMin=15 EnMin= -1805.66844051958     IErMin=15 ErrMin= 4.52D-08
 ErrMax= 4.52D-08  0.00D+00 EMaxC= 1.00D-01 BMatC= 4.07D-12 BMatP= 8.65D-12
 IDIUse=1 WtCom= 1.00D+00 WtEn= 0.00D+00
 Coeff-Com: -0.115D-01-0.810D-03-0.850D-02-0.262D-01-0.524D-02 0.550D-01
 Coeff-Com:  0.336D-01 0.863D-01-0.253D-01-0.101D+00-0.160D+00-0.142D+00
 Coeff-Com:  0.177D+00 0.484D+00 0.646D+00
 Coeff:     -0.115D-01-0.810D-03-0.850D-02-0.262D-01-0.524D-02 0.550D-01
 Coeff:      0.336D-01 0.863D-01-0.253D-01-0.101D+00-0.160D+00-0.142D+00
 Coeff:      0.177D+00 0.484D+00 0.646D+00
 Gap=     0.023 Goal=   None    Shift=    0.000
 Gap=     0.118 Goal=   None    Shift=    0.000
 RMSDP=3.74D-08 MaxDP=1.33D-05 DE=-7.83D-10 OVMax= 4.24D-05

 Cycle  16  Pass 1  IDiag  1:
 RMSU=  1.41D-08    CP:  1.00D+00  3.88D-01  3.00D+00  3.00D+00  3.00D+00
                    CP:  3.00D+00  3.00D+00  2.31D+00  3.00D+00  3.00D+00
                    CP:  3.00D+00  2.85D+00  3.00D+00  3.00D+00  1.56D+00
 E= -1805.66844051925     Delta-E=        0.000000000330 Rises=F Damp=F
 DIIS: error= 3.69D-08 at cycle  16 NSaved=  16.
 NSaved=16 IEnMin=15 EnMin= -1805.66844051958     IErMin=16 ErrMin= 3.69D-08
 ErrMax= 3.69D-08  0.00D+00 EMaxC= 1.00D-01 BMatC= 2.39D-12 BMatP= 4.07D-12
 IDIUse=1 WtCom= 1.00D+00 WtEn= 0.00D+00
 Coeff-Com:  0.954D-02 0.738D-03 0.807D-02 0.148D-01 0.121D-02-0.470D-01
 Coeff-Com: -0.238D-01-0.309D-02 0.388D-01 0.850D-01 0.520D-01-0.156D+00
 Coeff-Com: -0.310D+00-0.122D+00 0.436D+00 0.102D+01
 Coeff:      0.954D-02 0.738D-03 0.807D-02 0.148D-01 0.121D-02-0.470D-01
 Coeff:     -0.238D-01-0.309D-02 0.388D-01 0.850D-01 0.520D-01-0.156D+00
 Coeff:     -0.310D+00-0.122D+00 0.436D+00 0.102D+01
 Gap=     0.023 Goal=   None    Shift=    0.000
 Gap=     0.118 Goal=   None    Shift=    0.000
 RMSDP=4.38D-08 MaxDP=1.69D-05 DE= 3.30D-10 OVMax= 5.13D-05

 Cycle  17  Pass 1  IDiag  1:
 RMSU=  1.45D-08    CP:  1.00D+00  3.88D-01  3.00D+00  3.00D+00  3.00D+00
                    CP:  3.00D+00  3.00D+00  2.33D+00  3.00D+00  3.00D+00
                    CP:  3.00D+00  3.00D+00  3.00D+00  3.00D+00  2.14D+00
                    CP:  3.00D+00
 E= -1805.66844051903     Delta-E=        0.000000000220 Rises=F Damp=F
 DIIS: error= 2.75D-08 at cycle  17 NSaved=  17.
 NSaved=17 IEnMin=15 EnMin= -1805.66844051958     IErMin=17 ErrMin= 2.75D-08
 ErrMax= 2.75D-08  0.00D+00 EMaxC= 1.00D-01 BMatC= 1.51D-12 BMatP= 2.39D-12
 IDIUse=1 WtCom= 1.00D+00 WtEn= 0.00D+00
 Coeff-Com:  0.114D-01 0.810D-03 0.952D-02 0.200D-01 0.586D-02-0.526D-01
 Coeff-Com: -0.330D-01-0.423D-01 0.216D-01 0.111D+00 0.133D+00-0.345D-02
 Coeff-Com: -0.307D+00-0.361D+00-0.188D+00 0.543D+00 0.113D+01
 Coeff:      0.114D-01 0.810D-03 0.952D-02 0.200D-01 0.586D-02-0.526D-01
 Coeff:     -0.330D-01-0.423D-01 0.216D-01 0.111D+00 0.133D+00-0.345D-02
 Coeff:     -0.307D+00-0.361D+00-0.188D+00 0.543D+00 0.113D+01
 Gap=     0.023 Goal=   None    Shift=    0.000
 Gap=     0.118 Goal=   None    Shift=    0.000
 RMSDP=4.58D-08 MaxDP=1.76D-05 DE= 2.20D-10 OVMax= 5.22D-05

 Cycle  18  Pass 1  IDiag  1:
 RMSU=  3.14D-08    CP:  1.00D+00  3.88D-01  3.00D+00  3.00D+00  3.00D+00
                    CP:  3.00D+00  3.00D+00  2.33D+00  3.00D+00  3.00D+00
                    CP:  3.00D+00  3.00D+00  3.00D+00  3.00D+00  2.64D+00
                    CP:  3.00D+00  3.00D+00
 E= -1805.66844051895     Delta-E=        0.000000000081 Rises=F Damp=F
 DIIS: error= 1.79D-08 at cycle  18 NSaved=  18.
 NSaved=18 IEnMin=15 EnMin= -1805.66844051958     IErMin=18 ErrMin= 1.79D-08
 ErrMax= 1.79D-08  0.00D+00 EMaxC= 1.00D-01 BMatC= 1.06D-12 BMatP= 1.51D-12
 IDIUse=1 WtCom= 1.00D+00 WtEn= 0.00D+00
 Coeff-Com:  0.290D-02 0.120D-03 0.265D-02 0.466D-02 0.450D-02-0.109D-01
 Coeff-Com: -0.121D-01-0.276D-01-0.158D-01 0.428D-01 0.839D-01 0.884D-01
 Coeff-Com: -0.778D-01-0.227D+00-0.459D+00-0.208D+00 0.100D+01 0.808D+00
 Coeff:      0.290D-02 0.120D-03 0.265D-02 0.466D-02 0.450D-02-0.109D-01
 Coeff:     -0.121D-01-0.276D-01-0.158D-01 0.428D-01 0.839D-01 0.884D-01
 Coeff:     -0.778D-01-0.227D+00-0.459D+00-0.208D+00 0.100D+01 0.808D+00
 Gap=     0.023 Goal=   None    Shift=    0.000
 Gap=     0.118 Goal=   None    Shift=    0.000
 RMSDP=4.24D-08 MaxDP=1.62D-05 DE= 8.09D-11 OVMax= 4.84D-05

 Cycle  19  Pass 1  IDiag  1:
 RMSU=  2.71D-08    CP:  1.00D+00  3.88D-01  3.00D+00  3.00D+00  3.00D+00
                    CP:  3.00D+00  3.00D+00  2.33D+00  3.00D+00  3.00D+00
                    CP:  3.00D+00  3.00D+00  3.00D+00  3.00D+00  3.00D+00
                    CP:  3.00D+00  3.00D+00  1.96D+00
 E= -1805.66844051899     Delta-E=       -0.000000000035 Rises=F Damp=F
 DIIS: error= 9.14D-09 at cycle  19 NSaved=  19.
 NSaved=19 IEnMin=15 EnMin= -1805.66844051958     IErMin=19 ErrMin= 9.14D-09
 ErrMax= 9.14D-09  0.00D+00 EMaxC= 1.00D-01 BMatC= 4.44D-13 BMatP= 1.06D-12
 IDIUse=1 WtCom= 1.00D+00 WtEn= 0.00D+00
 Coeff-Com: -0.595D-02-0.575D-03-0.446D-02-0.122D-01 0.328D-04 0.309D-01
 Coeff-Com:  0.142D-01 0.118D-01-0.351D-01-0.442D-01-0.246D-01 0.592D-01
 Coeff-Com:  0.142D+00 0.829D-01-0.195D+00-0.488D+00-0.358D-01 0.559D+00
 Coeff-Com:  0.946D+00
 Coeff:     -0.595D-02-0.575D-03-0.446D-02-0.122D-01 0.328D-04 0.309D-01
 Coeff:      0.142D-01 0.118D-01-0.351D-01-0.442D-01-0.246D-01 0.592D-01
 Coeff:      0.142D+00 0.829D-01-0.195D+00-0.488D+00-0.358D-01 0.559D+00
 Coeff:      0.946D+00
 Gap=     0.023 Goal=   None    Shift=    0.000
 Gap=     0.118 Goal=   None    Shift=    0.000
 RMSDP=3.29D-08 MaxDP=1.25D-05 DE=-3.55D-11 OVMax= 3.78D-05

 Cycle  20  Pass 1  IDiag  1:
 RMSU=  8.11D-09    CP:  1.00D+00  3.88D-01  3.00D+00  3.00D+00  3.00D+00
                    CP:  3.00D+00  3.00D+00  2.33D+00  3.00D+00  3.00D+00
                    CP:  3.00D+00  3.00D+00  3.00D+00  3.00D+00  3.00D+00
                    CP:  3.00D+00  3.00D+00  2.69D+00  1.80D+00
 E= -1805.66844051996     Delta-E=       -0.000000000973 Rises=F Damp=F
 DIIS: error= 5.24D-09 at cycle  20 NSaved=  20.
 NSaved=20 IEnMin=20 EnMin= -1805.66844051996     IErMin=20 ErrMin= 5.24D-09
 ErrMax= 5.24D-09  0.00D+00 EMaxC= 1.00D-01 BMatC= 2.30D-13 BMatP= 4.44D-13
 IDIUse=1 WtCom= 1.00D+00 WtEn= 0.00D+00
 Coeff-Com: -0.549D-02-0.489D-03-0.425D-02-0.112D-01-0.159D-02 0.270D-01
 Coeff-Com:  0.148D-01 0.198D-01-0.223D-01-0.466D-01-0.459D-01 0.112D-01
 Coeff-Com:  0.133D+00 0.144D+00 0.188D-01-0.283D+00-0.391D+00 0.125D+00
 Coeff-Com:  0.745D+00 0.573D+00
 Coeff:     -0.549D-02-0.489D-03-0.425D-02-0.112D-01-0.159D-02 0.270D-01
 Coeff:      0.148D-01 0.198D-01-0.223D-01-0.466D-01-0.459D-01 0.112D-01
 Coeff:      0.133D+00 0.144D+00 0.188D-01-0.283D+00-0.391D+00 0.125D+00
 Coeff:      0.745D+00 0.573D+00
 Gap=     0.023 Goal=   None    Shift=    0.000
 Gap=     0.118 Goal=   None    Shift=    0.000
 RMSDP=1.11D-08 MaxDP=4.01D-06 DE=-9.73D-10 OVMax= 1.26D-05

 Cycle  21  Pass 1  IDiag  1:
 Restarting incremental Fock formation.
 E= -1805.66844051107     Delta-E=        0.000000008890 Rises=F Damp=F
 DIIS: error= 5.56D-09 at cycle  21 NSaved=  20.
 NSaved=20 IEnMin=19 EnMin= -1805.66844051996     IErMin=19 ErrMin= 5.24D-09
 ErrMax= 5.56D-09  0.00D+00 EMaxC= 1.00D-01 BMatC= 1.52D-13 BMatP= 2.30D-13
 IDIUse=1 WtCom= 1.00D+00 WtEn= 0.00D+00
 Coeff-Com:  0.351D-03 0.216D-03-0.502D-03-0.112D-02-0.854D-03 0.571D-03
 Coeff-Com:  0.580D-02-0.124D-02-0.318D-02-0.983D-02-0.144D-01 0.265D-01
 Coeff-Com:  0.522D-01 0.536D-01-0.607D-01-0.268D+00-0.783D-02 0.439D+00
 Coeff-Com:  0.480D+00 0.310D+00
 Coeff:      0.351D-03 0.216D-03-0.502D-03-0.112D-02-0.854D-03 0.571D-03
 Coeff:      0.580D-02-0.124D-02-0.318D-02-0.983D-02-0.144D-01 0.265D-01
 Coeff:      0.522D-01 0.536D-01-0.607D-01-0.268D+00-0.783D-02 0.439D+00
 Coeff:      0.480D+00 0.310D+00
 Gap=     0.023 Goal=   None    Shift=    0.000
 Gap=     0.118 Goal=   None    Shift=    0.000
 RMSDP=1.29D-09 MaxDP=1.79D-07 DE= 8.89D-09 OVMax= 4.89D-07

 Cycle  22  Pass 1  IDiag  1:
 RMSU=  1.29D-09    CP:  1.00D+00
 E= -1805.66844050931     Delta-E=        0.000000001756 Rises=F Damp=F
 DIIS: error= 3.82D-09 at cycle  22 NSaved=  20.
 NSaved=20 IEnMin=18 EnMin= -1805.66844051996     IErMin=20 ErrMin= 3.82D-09
 ErrMax= 3.82D-09  0.00D+00 EMaxC= 1.00D-01 BMatC= 8.11D-14 BMatP= 1.52D-13
 IDIUse=1 WtCom= 1.00D+00 WtEn= 0.00D+00
 Large coefficients: NSaved= 20 BigCof=    0.00 CofMax=   10.00 Det=-6.91D-15
 Inversion failed.  Reducing to 19 matrices.
 Large coefficients: NSaved= 19 BigCof=    0.00 CofMax=   10.00 Det=-7.57D-15
 Inversion failed.  Reducing to 18 matrices.
 Large coefficients: NSaved= 18 BigCof=    0.00 CofMax=   10.00 Det=-8.42D-15
 Inversion failed.  Reducing to 17 matrices.
 Large coefficients: NSaved= 17 BigCof=    0.00 CofMax=   10.00 Det=-8.84D-15
 Inversion failed.  Reducing to 16 matrices.
 Large coefficients: NSaved= 16 BigCof=    0.00 CofMax=   10.00 Det=-9.71D-15
 Inversion failed.  Reducing to 15 matrices.
 Coeff-Com:  0.285D-02 0.761D-03 0.603D-03-0.501D-02-0.164D-01-0.526D-02
 Coeff-Com:  0.188D-01 0.560D-01 0.673D-01-0.914D-01-0.107D+00-0.332D-01
 Coeff-Com:  0.125D+00-0.178D+01 0.276D+01
 Coeff:      0.285D-02 0.761D-03 0.603D-03-0.501D-02-0.164D-01-0.526D-02
 Coeff:      0.188D-01 0.560D-01 0.673D-01-0.914D-01-0.107D+00-0.332D-01
 Coeff:      0.125D+00-0.178D+01 0.276D+01
 Gap=     0.023 Goal=   None    Shift=    0.000
 Gap=     0.118 Goal=   None    Shift=    0.000
 RMSDP=3.86D-09 MaxDP=8.09D-07 DE= 1.76D-09 OVMax= 2.39D-06

 Cycle  23  Pass 1  IDiag  1:
 RMSU=  1.96D-09    CP:  1.00D+00  3.00D+00
 E= -1805.66844050570     Delta-E=        0.000000003618 Rises=F Damp=F
 DIIS: error= 1.71D-09 at cycle  23 NSaved=  16.
 NSaved=16 IEnMin=13 EnMin= -1805.66844051996     IErMin=16 ErrMin= 1.71D-09
 ErrMax= 1.71D-09  0.00D+00 EMaxC= 1.00D-01 BMatC= 3.18D-14 BMatP= 8.11D-14
 IDIUse=1 WtCom= 1.00D+00 WtEn= 0.00D+00
 Large coefficients: NSaved= 16 BigCof=    0.00 CofMax=   10.00 Det=-5.16D-15
 Inversion failed.  Reducing to 15 matrices.
 Coeff-Com: -0.233D-03 0.113D-02 0.419D-03-0.582D-02-0.776D-02-0.101D-03
 Coeff-Com:  0.290D-01 0.573D-01-0.447D-01-0.887D-01-0.777D-01 0.302D-01
 Coeff-Com: -0.136D+01 0.194D+01 0.532D+00
 Coeff:     -0.233D-03 0.113D-02 0.419D-03-0.582D-02-0.776D-02-0.101D-03
 Coeff:      0.290D-01 0.573D-01-0.447D-01-0.887D-01-0.777D-01 0.302D-01
 Coeff:     -0.136D+01 0.194D+01 0.532D+00
 Gap=     0.023 Goal=   None    Shift=    0.000
 Gap=     0.118 Goal=   None    Shift=    0.000
 RMSDP=4.31D-09 MaxDP=1.50D-06 DE= 3.62D-09 OVMax= 4.97D-06

 Cycle  24  Pass 1  IDiag  1:
 RMSU=  3.46D-09    CP:  1.00D+00  3.00D+00  2.31D+00
 E= -1805.66844050478     Delta-E=        0.000000000914 Rises=F Damp=F
 DIIS: error= 1.43D-09 at cycle  24 NSaved=  16.
 NSaved=16 IEnMin=12 EnMin= -1805.66844051996     IErMin=16 ErrMin= 1.43D-09
 ErrMax= 1.43D-09  0.00D+00 EMaxC= 1.00D-01 BMatC= 1.17D-14 BMatP= 3.18D-14
 IDIUse=1 WtCom= 1.00D+00 WtEn= 0.00D+00
 Large coefficients: NSaved= 16 BigCof=    0.00 CofMax=   10.00 Det=-1.63D-15
 Inversion failed.  Reducing to 15 matrices.
 Coeff-Com:  0.110D-02 0.824D-03-0.211D-03-0.496D-02-0.406D-02-0.334D-02
 Coeff-Com:  0.112D-01 0.316D-01 0.420D-02-0.369D-01-0.681D-01-0.585D-01
 Coeff-Com:  0.691D-01 0.215D+00 0.843D+00
 Coeff:      0.110D-02 0.824D-03-0.211D-03-0.496D-02-0.406D-02-0.334D-02
 Coeff:      0.112D-01 0.316D-01 0.420D-02-0.369D-01-0.681D-01-0.585D-01
 Coeff:      0.691D-01 0.215D+00 0.843D+00
 Gap=     0.023 Goal=   None    Shift=    0.000
 Gap=     0.118 Goal=   None    Shift=    0.000
 RMSDP=1.21D-09 MaxDP=2.96D-07 DE= 9.14D-10 OVMax= 1.17D-06

 SCF Done:  E(UPBE-PBE) =  -1805.66844050     A.U. after   24 cycles
            NFock= 24  Conv=0.12D-08     -V/T= 2.2286
 <Sx>= 0.0000 <Sy>= 0.0000 <Sz>= 1.5000 <S**2>= 3.7637 S= 1.5034
 <L.S>= 0.000000000000E+00
 KE= 1.469725263480D+03 PE=-1.462901709250D+04 EE= 6.047344239414D+03
 Annihilation of the first spin contaminant:
 S**2 before annihilation     3.7637,   after     3.7501
 Leave Link  502 at Mon Dec  4 14:42:59 2017, MaxMem= 33554432000 cpu:     67029.8
 (Enter /util/software/G09_RevD01/g09/l701.exe)
 Compute integral first derivatives.
 ... and contract with generalized density number  0.
 R6Disp: Adding Grimme-D3(BJ) dispersion energy 1st derivatives to the gradient.
   1 Symmetry operations used in ECPInt.
 ECPInt:  NShTT=   81406 NPrTT=  529662 LenC2=   74056 LenP2D=  255194.
 LDataN:  DoStor=T MaxTD1= 9 Len=  602
 Leave Link  701 at Mon Dec  4 14:43:07 2017, MaxMem= 33554432000 cpu:       276.7
 (Enter /util/software/G09_RevD01/g09/l702.exe)
 L702 exits ... SP integral derivatives will be done elsewhere.
 Leave Link  702 at Mon Dec  4 14:43:07 2017, MaxMem= 33554432000 cpu:         2.1
 (Enter /util/software/G09_RevD01/g09/l703.exe)
 Compute integral first derivatives, UseDBF=F ICtDFT=           0.
 Integral derivatives from FoFJK, PRISM(SPDF).
 Calling FoFJK, ICntrl=      2527 FMM=T ISym2X=0 I1Cent= 0 IOpClX= 0 NMat=1 NMatS=1 NMatT=0.
 FoFJK:  IHMeth= 1 ICntrl=    2527 DoSepK=F KAlg= 0 I1Cent=   0 FoldK=F
 IRaf=         0 NMat=   1 IRICut=       1 DoRegI=T DoRafI=F ISym2E= 0.
 FoFCou: FMM=T IPFlag=           0 FMFlag=      100000 FMFlg1=        2001
         NFxFlg=           0 DoJE=F BraDBF=F KetDBF=F FulRan=T
         wScrn=  0.000000 ICntrl=    2527 IOpCl=  0 I1Cent=           0 NGrid=           0
         NMat0=    1 NMatS0=      1 NMatT0=    0 NMatD0=    1 NMtDS0=    0 NMtDT0=    0
 Symmetry not used in FoFCou.
 FMM levels:  10  Number of levels for PrismC:   9
 Defaulting to unpruned grid for atomic number  92.
 Defaulting to unpruned grid for atomic number  92.
 Defaulting to unpruned grid for atomic number  92.
 Defaulting to unpruned grid for atomic number  92.
 Defaulting to unpruned grid for atomic number  92.
 Defaulting to unpruned grid for atomic number  92.
 Defaulting to unpruned grid for atomic number  92.
 Defaulting to unpruned grid for atomic number  92.
 Defaulting to unpruned grid for atomic number  92.
 Defaulting to unpruned grid for atomic number  92.
 Defaulting to unpruned grid for atomic number  92.
 Defaulting to unpruned grid for atomic number  92.
 Defaulting to unpruned grid for atomic number  92.
 Defaulting to unpruned grid for atomic number  92.
 Defaulting to unpruned grid for atomic number  92.
 Defaulting to unpruned grid for atomic number  92.
 Defaulting to unpruned grid for atomic number  92.
 Defaulting to unpruned grid for atomic number  92.
 Defaulting to unpruned grid for atomic number  92.
 Defaulting to unpruned grid for atomic number  92.
 Defaulting to unpruned grid for atomic number  92.
 Defaulting to unpruned grid for atomic number  92.
 Defaulting to unpruned grid for atomic number  92.
 Defaulting to unpruned grid for atomic number  92.
 Defaulting to unpruned grid for atomic number  92.
 Defaulting to unpruned grid for atomic number  92.
 Defaulting to unpruned grid for atomic number  92.
 Defaulting to unpruned grid for atomic number  92.
 Defaulting to unpruned grid for atomic number  92.
 Defaulting to unpruned grid for atomic number  92.
 Defaulting to unpruned grid for atomic number  92.
 Defaulting to unpruned grid for atomic number  92.
 Defaulting to unpruned grid for atomic number  92.
 Defaulting to unpruned grid for atomic number  92.
 Defaulting to unpruned grid for atomic number  92.
 Defaulting to unpruned grid for atomic number  92.
 Leave Link  703 at Mon Dec  4 14:45:42 2017, MaxMem= 33554432000 cpu:      5524.6
 (Enter /util/software/G09_RevD01/g09/l716.exe)
 Dipole        =-7.61363025D-03-1.12887618D+00-2.94657638D-03
 ***** Axes restored to original set *****
 -------------------------------------------------------------------
 Center     Atomic                   Forces (Hartrees/Bohr)
 Number     Number              X              Y              Z
 -------------------------------------------------------------------
      1       92          -0.000221596   -0.000008553   -0.000266116
      2        6          -0.000048033    0.000152837    0.000003106
      3        6           0.000079386   -0.000146403    0.000168265
      4        6           0.000083183   -0.000026853   -0.000135081
      5        6          -0.000185123   -0.000017406    0.000135040
      6        6           0.000154677   -0.000035588    0.000158531
      7        6          -0.000055928    0.000010669    0.000030736
      8        6           0.000073566    0.000109525   -0.000050725
      9        6          -0.000047430   -0.000119174   -0.000078961
     10        6           0.000023457    0.000005710    0.000088692
     11        6           0.000027549    0.000082667   -0.000057163
     12        6           0.000087526   -0.000059310   -0.000013849
     13        6          -0.000041261   -0.000021463    0.000028670
     14        6          -0.000086338    0.000088569    0.000012461
     15        6           0.000107912    0.000209051    0.000133456
     16        6           0.000010594   -0.000209533   -0.000080623
     17        6          -0.000101008   -0.000099921   -0.000048327
     18        6          -0.000206568   -0.000724256    0.000290484
     19        6           0.000030057    0.000005687   -0.000082746
     20        6          -0.000090285   -0.000001484   -0.000024044
     21        6          -0.000048509    0.000058019    0.000179249
     22        6          -0.000010228    0.000100687   -0.000014918
     23        6           0.000089512   -0.000059089    0.000225073
     24        6           0.000035663   -0.000020954   -0.000027728
     25        6          -0.000043131   -0.000110833    0.000008658
     26        6           0.000063765   -0.000036778    0.000021132
     27        6          -0.000025762    0.000007362   -0.000087586
     28        6           0.000102595    0.000029561   -0.000071414
     29        6           0.000037650    0.000060263    0.000001486
     30        6          -0.000069181    0.000007000    0.000099743
     31        6           0.000010960   -0.000151273   -0.000080174
     32        6           0.000015063   -0.000049732    0.000092640
     33        6           0.000036615    0.000084850    0.000016995
     34        6          -0.000056658   -0.000018625   -0.000000809
     35        6           0.000103497   -0.000032838   -0.000007452
     36        1          -0.000044386    0.000039939    0.000061626
     37        1          -0.000029510   -0.000046693   -0.000153704
     38        1           0.000021517   -0.000106479   -0.000040433
     39        1          -0.000076908    0.000069085   -0.000071446
     40        1          -0.000025739   -0.000094201   -0.000059584
     41        1          -0.000009534    0.000033530    0.000140069
     42        1           0.000032598   -0.000031763   -0.000034264
     43        1           0.000032758   -0.000021350    0.000031276
     44        1           0.000004822    0.000055138   -0.000038831
     45        1           0.000050268   -0.000053592   -0.000035847
     46        1          -0.000062140   -0.000019648   -0.000018890
     47        1           0.000060824   -0.000049081   -0.000011730
     48        1          -0.000001395    0.000089892   -0.000027651
     49        1          -0.000013325    0.000072082   -0.000023986
     50        1           0.000049178    0.000008938    0.000046919
     51        1          -0.000043251   -0.000055124    0.000000955
     52        1           0.000019000    0.000009197   -0.000004577
     53        1           0.000035141    0.000009723    0.000072709
     54        1          -0.000035171    0.000078669   -0.000022319
     55        1          -0.000064244   -0.000056254   -0.000001466
     56        1           0.000034927    0.000025438    0.000071804
     57        1           0.000046336   -0.000055119   -0.000035955
     58        1          -0.000008565    0.000002007   -0.000010812
     59        1          -0.000010113    0.000036231   -0.000066524
     60        1           0.000070305    0.000060244    0.000070560
     61        1           0.000053548    0.000061889    0.000054471
     62        1          -0.000019019    0.000016871    0.000028104
     63        1           0.000044939    0.000009926   -0.000042677
     64        1           0.000057358    0.000042251   -0.000077551
     65        1          -0.000157876    0.000114416   -0.000087683
     66        1           0.000236534    0.000558710   -0.000214192
     67        1          -0.000017087    0.000102254   -0.000052931
     68        1           0.000105852   -0.000028510   -0.000027953
     69        1          -0.000063979    0.000019849    0.000008452
     70        1          -0.000030224    0.000038476    0.000052382
     71        1          -0.000038063   -0.000070178   -0.000049560
     72        1           0.000037245    0.000051527   -0.000063906
     73        1           0.000057718   -0.000016027    0.000068482
     74        1          -0.000035334   -0.000039864   -0.000023570
     75        1          -0.000048448    0.000045118    0.000043608
     76        1          -0.000008994   -0.000058210   -0.000052828
     77        1           0.000034361   -0.000031861    0.000071056
     78        1          -0.000046686    0.000034454    0.000015641
     79        1           0.000066915    0.000056115   -0.000018047
     80        1          -0.000012459   -0.000044121   -0.000026864
     81        1           0.000008359   -0.000028408    0.000066291
     82        1           0.000069186    0.000103508   -0.000023360
     83        1           0.000036445   -0.000026501    0.000044039
     84        1          -0.000081824    0.000084274    0.000010580
     85        1          -0.000072613    0.000022553    0.000035594
     86        1           0.000036824   -0.000065454    0.000040247
     87        1          -0.000011561   -0.000016609   -0.000089064
     88        1           0.000025163    0.000053912   -0.000010173
     89        1          -0.000019057   -0.000024481   -0.000071073
     90        1           0.000020392   -0.000054119    0.000025899
     91        1          -0.000136020    0.000017028   -0.000002464
     92        1           0.000027127   -0.000018507   -0.000072621
     93        1           0.000011696    0.000026516    0.000037071
 -------------------------------------------------------------------
 Cartesian Forces:  Max     0.000724256 RMS     0.000092285
 Leave Link  716 at Mon Dec  4 14:45:42 2017, MaxMem= 33554432000 cpu:         3.5
 (Enter /util/software/G09_RevD01/g09/l103.exe)

 GradGradGradGradGradGradGradGradGradGradGradGradGradGradGradGradGradGrad
 Berny optimization.
 Using GEDIIS/GDIIS optimizer.
 FormGI is forming the generalized inverse of G from B-inverse, IUseBI=4.
 GSVD:  received Info=                   1 from GESDD.
 Internal  Forces:  Max     0.000641723 RMS     0.000048088
 Search for a local minimum.
 Step number  35 out of a maximum of  558
 All quantities printed in internal units (Hartrees-Bohrs-Radians)
 RMS Force = .48088D-04 SwitMx=.10000D-02 MixMth= 2
 Mixed Optimization -- En-DIIS/RFO-DIIS
 Swapping is turned off.
 Update second derivatives using D2CorX and points   29   30   31   32   33
                                                     34   35
 DE= -4.61D-05 DEPred=-4.45D-05 R= 1.04D+00
 TightC=F SS=  1.41D+00  RLast= 1.14D-01 DXNew= 8.9420D-01 3.4087D-01
 Trust test= 1.04D+00 RLast= 1.14D-01 DXMaxT set to 5.32D-01
 ITU=  1  1  1  1  1  1  0 -1  1  1 -1  1  0 -1  1  1 -1  1  1  1
 ITU=  0 -1  0 -1  1 -1  0 -1  0  1  1  0  0  1  0
     Eigenvalues ---    0.00132   0.00218   0.00231   0.00235   0.00239
     Eigenvalues ---    0.00247   0.00271   0.00281   0.00327   0.00359
     Eigenvalues ---    0.00391   0.00408   0.00419   0.00439   0.00452
     Eigenvalues ---    0.00464   0.00490   0.00511   0.00547   0.00562
     Eigenvalues ---    0.00658   0.00869   0.00920   0.01106   0.01445
     Eigenvalues ---    0.01579   0.01623   0.01678   0.01855   0.02106
     Eigenvalues ---    0.02167   0.02490   0.02590   0.02856   0.02973
     Eigenvalues ---    0.03084   0.03261   0.03355   0.03486   0.03603
     Eigenvalues ---    0.03970   0.04152   0.04241   0.04329   0.04414
     Eigenvalues ---    0.04439   0.04514   0.04751   0.04824   0.04848
     Eigenvalues ---    0.04896   0.04968   0.04998   0.05003   0.05025
     Eigenvalues ---    0.05091   0.05130   0.05185   0.05211   0.05227
     Eigenvalues ---    0.05242   0.05262   0.05272   0.05304   0.05314
     Eigenvalues ---    0.05339   0.05341   0.05372   0.05375   0.05381
     Eigenvalues ---    0.05420   0.05458   0.05490   0.05501   0.05515
     Eigenvalues ---    0.05533   0.05547   0.05558   0.05576   0.05578
     Eigenvalues ---    0.05610   0.05618   0.05635   0.05659   0.05664
     Eigenvalues ---    0.05674   0.05692   0.05699   0.05702   0.05718
     Eigenvalues ---    0.05729   0.05739   0.05777   0.05814   0.05851
     Eigenvalues ---    0.05909   0.05960   0.05970   0.06195   0.06272
     Eigenvalues ---    0.07116   0.07276   0.07365   0.07771   0.09334
     Eigenvalues ---    0.10012   0.10304   0.11981   0.13266   0.13618
     Eigenvalues ---    0.14070   0.14500   0.14617   0.14875   0.15192
     Eigenvalues ---    0.15221   0.15342   0.15417   0.15524   0.15636
     Eigenvalues ---    0.15692   0.15739   0.15784   0.15906   0.15928
     Eigenvalues ---    0.15959   0.15967   0.15976   0.15978   0.15994
     Eigenvalues ---    0.15999   0.16000   0.16000   0.16000   0.16000
     Eigenvalues ---    0.16000   0.16000   0.16000   0.16000   0.16000
     Eigenvalues ---    0.16000   0.16000   0.16000   0.16000   0.16000
     Eigenvalues ---    0.16000   0.16000   0.16000   0.16000   0.16000
     Eigenvalues ---    0.16000   0.16000   0.16000   0.16000   0.16001
     Eigenvalues ---    0.16002   0.16004   0.16006   0.16010   0.16014
     Eigenvalues ---    0.16026   0.16038   0.16039   0.16060   0.16068
     Eigenvalues ---    0.16154   0.16198   0.16246   0.16445   0.16480
     Eigenvalues ---    0.16594   0.16993   0.17540   0.17775   0.18612
     Eigenvalues ---    0.19169   0.20347   0.20981   0.22773   0.23621
     Eigenvalues ---    0.25131   0.25705   0.27538   0.27819   0.27994
     Eigenvalues ---    0.28080   0.28131   0.28269   0.28282   0.28441
     Eigenvalues ---    0.28523   0.28671   0.28825   0.29013   0.29213
     Eigenvalues ---    0.29472   0.29601   0.29676   0.29815   0.30121
     Eigenvalues ---    0.30183   0.30297   0.30375   0.30517   0.30675
     Eigenvalues ---    0.30701   0.31809   0.32909   0.33235   0.34223
     Eigenvalues ---    0.35636   0.36957   0.37309   0.38031   0.38443
     Eigenvalues ---    0.40920   0.48317   0.50664   0.50895   0.50950
     Eigenvalues ---    0.51053   0.51208   0.51220   0.51235   0.51244
     Eigenvalues ---    0.51273   0.51285   0.51292   0.51308   0.51316
     Eigenvalues ---    0.51331   0.51349   0.51350   0.51356   0.51359
     Eigenvalues ---    0.51371   0.51379   0.51395   0.51401   0.51407
     Eigenvalues ---    0.51412   0.51415   0.51421   0.51425   0.51429
     Eigenvalues ---    0.51443   0.51449   0.51450   0.51454   0.51463
     Eigenvalues ---    0.51469   0.51472   0.51475   0.51481   0.51492
     Eigenvalues ---    0.51505   0.51514   0.51525   0.51537   0.51579
     Eigenvalues ---    0.51586   0.51607   0.51745   0.51836   0.52156
     Eigenvalues ---    0.52312   0.52523   0.52678   0.53550   0.57208
     Eigenvalues ---    0.57630   0.57701   0.57805
 En-DIIS/RFO-DIIS IScMMF=        0 using points:    35   34   33   32   31
 RFO step:  Lambda=-3.31718796D-06.
 NNeg= 0 NP= 5 Switch=  2.50D-03 Rises=F DC=  7.16D-05 SmlDif=  1.00D-05
 RMS Error=  0.1575576489D-03 NUsed= 5 EDIIS=F
 DidBck=F Rises=F RFO-DIIS coefs:    0.84232    0.48060   -0.10705   -0.52895    0.31308
 Iteration  1 RMS(Cart)=  0.00693201 RMS(Int)=  0.00002949
 Iteration  2 RMS(Cart)=  0.00004093 RMS(Int)=  0.00001592
 Iteration  3 RMS(Cart)=  0.00000000 RMS(Int)=  0.00001592
 ITry= 1 IFail=0 DXMaxC= 4.79D-02 DCOld= 1.00D+10 DXMaxT= 5.32D-01 DXLimC= 3.00D+00 Rises=F
 Variable       Old X    -DE/DX   Delta X   Delta X   Delta X     New X
                                 (Linear)    (Quad)   (Total)
    R1        4.94192  -0.00006  -0.00160  -0.00028  -0.00188   4.94003
    R2        4.95051  -0.00004  -0.00087   0.00015  -0.00073   4.94978
    R3        5.10776   0.00001   0.00073   0.00073   0.00145   5.10921
    R4        5.07684  -0.00003  -0.00047  -0.00045  -0.00092   5.07592
    R5        4.93969   0.00002  -0.00093   0.00049  -0.00043   4.93925
    R6        4.94860   0.00008   0.00007  -0.00001   0.00005   4.94865
    R7        5.11006  -0.00005  -0.00054   0.00031  -0.00022   5.10984
    R8        5.07637  -0.00006  -0.00040   0.00062   0.00022   5.07658
    R9        2.75897  -0.00007   0.00006   0.00003   0.00004   2.75901
   R10        2.72398   0.00005   0.00002  -0.00012  -0.00005   2.72392
   R11        2.92067  -0.00012  -0.00025   0.00007  -0.00018   2.92048
   R12        2.71636  -0.00002   0.00013  -0.00023  -0.00003   2.71633
   R13        2.92156  -0.00009  -0.00013  -0.00004  -0.00017   2.92140
   R14        2.69030   0.00005   0.00015  -0.00018  -0.00006   2.69025
   R15        2.06766  -0.00009   0.00002  -0.00022  -0.00020   2.06746
   R16        2.69351  -0.00009   0.00003   0.00007   0.00009   2.69360
   R17        2.88459   0.00000   0.00043   0.00003   0.00046   2.88505
   R18        2.06661  -0.00016   0.00001  -0.00027  -0.00026   2.06635
   R19        2.92486   0.00003   0.00012  -0.00005   0.00007   2.92493
   R20        2.90804   0.00004   0.00010  -0.00008   0.00001   2.90805
   R21        2.92019   0.00003   0.00000  -0.00003  -0.00003   2.92017
   R22        2.12068  -0.00008  -0.00011  -0.00015  -0.00026   2.12043
   R23        2.10958  -0.00014  -0.00008  -0.00023  -0.00031   2.10927
   R24        2.09565  -0.00005  -0.00010  -0.00007  -0.00017   2.09547
   R25        2.08432  -0.00003  -0.00001  -0.00014  -0.00015   2.08417
   R26        2.09296  -0.00007  -0.00001  -0.00012  -0.00014   2.09282
   R27        2.09482  -0.00008  -0.00001  -0.00013  -0.00014   2.09468
   R28        2.09130  -0.00007  -0.00001  -0.00013  -0.00013   2.09116
   R29        2.09336  -0.00008  -0.00004  -0.00012  -0.00015   2.09321
   R30        2.09238  -0.00009   0.00000  -0.00016  -0.00016   2.09222
   R31        2.92183   0.00005  -0.00005   0.00007   0.00003   2.92185
   R32        2.91939  -0.00002  -0.00002  -0.00004  -0.00005   2.91934
   R33        2.91974   0.00001   0.00006   0.00009   0.00014   2.91989
   R34        2.09101  -0.00008   0.00000  -0.00014  -0.00014   2.09087
   R35        2.09262  -0.00007  -0.00004  -0.00010  -0.00013   2.09249
   R36        2.10148  -0.00007   0.00002  -0.00013  -0.00011   2.10137
   R37        2.08485  -0.00001   0.00002  -0.00011  -0.00009   2.08475
   R38        2.09652  -0.00008  -0.00001  -0.00014  -0.00014   2.09638
   R39        2.09349  -0.00009  -0.00002  -0.00015  -0.00017   2.09332
   R40        2.11413  -0.00008  -0.00006  -0.00006  -0.00012   2.11401
   R41        2.09459  -0.00008  -0.00004  -0.00014  -0.00018   2.09441
   R42        2.08561  -0.00008  -0.00006  -0.00014  -0.00020   2.08540
   R43        2.90761   0.00013   0.00005   0.00029   0.00034   2.90795
   R44        2.92904   0.00002  -0.00028   0.00010  -0.00017   2.92886
   R45        2.90319  -0.00010   0.00034  -0.00038  -0.00005   2.90314
   R46        2.09450   0.00000  -0.00016   0.00000  -0.00016   2.09434
   R47        2.09358  -0.00006  -0.00008  -0.00008  -0.00016   2.09342
   R48        2.09437  -0.00011   0.00008  -0.00027  -0.00018   2.09418
   R49        2.09437  -0.00010   0.00005  -0.00016  -0.00011   2.09426
   R50        2.09565  -0.00001  -0.00006   0.00000  -0.00006   2.09558
   R51        2.09399  -0.00006   0.00001  -0.00011  -0.00010   2.09389
   R52        2.09312  -0.00008  -0.00005  -0.00025  -0.00030   2.09282
   R53        2.09442  -0.00021   0.00010  -0.00040  -0.00030   2.09413
   R54        2.09023   0.00064   0.00026   0.00063   0.00089   2.09112
   R55        2.75864   0.00002  -0.00001   0.00021   0.00023   2.75887
   R56        2.72412   0.00015  -0.00004   0.00009   0.00002   2.72414
   R57        2.92047   0.00011  -0.00020   0.00060   0.00040   2.92087
   R58        2.71604   0.00005   0.00003  -0.00012  -0.00015   2.71588
   R59        2.92174  -0.00007  -0.00025  -0.00002  -0.00027   2.92146
   R60        2.69019  -0.00002  -0.00002   0.00002   0.00002   2.69021
   R61        2.06758  -0.00009   0.00006  -0.00018  -0.00013   2.06746
   R62        2.69319   0.00003  -0.00001   0.00008   0.00010   2.69329
   R63        2.88432  -0.00002  -0.00010   0.00023   0.00013   2.88446
   R64        2.06657  -0.00012  -0.00001  -0.00030  -0.00031   2.06626
   R65        2.92471   0.00004   0.00008   0.00015   0.00022   2.92493
   R66        2.92043   0.00001  -0.00001  -0.00009  -0.00011   2.92032
   R67        2.90795  -0.00002   0.00009  -0.00020  -0.00012   2.90783
   R68        2.12027  -0.00009  -0.00011   0.00004  -0.00007   2.12020
   R69        2.10965  -0.00008  -0.00015  -0.00020  -0.00036   2.10929
   R70        2.09561  -0.00005  -0.00008  -0.00009  -0.00017   2.09544
   R71        2.09335  -0.00007  -0.00002  -0.00011  -0.00014   2.09321
   R72        2.09238  -0.00009   0.00000  -0.00016  -0.00016   2.09222
   R73        2.09128  -0.00009  -0.00002  -0.00006  -0.00008   2.09120
   R74        2.08449  -0.00009  -0.00001  -0.00015  -0.00016   2.08433
   R75        2.09287  -0.00006  -0.00001  -0.00009  -0.00010   2.09277
   R76        2.09480  -0.00008  -0.00002  -0.00012  -0.00014   2.09466
   R77        2.91924   0.00000  -0.00003   0.00004   0.00000   2.91924
   R78        2.92174   0.00002  -0.00005   0.00001  -0.00004   2.92171
   R79        2.91978   0.00002   0.00008  -0.00002   0.00007   2.91984
   R80        2.09347  -0.00008  -0.00001  -0.00014  -0.00015   2.09333
   R81        2.09653  -0.00009  -0.00001  -0.00015  -0.00016   2.09637
   R82        2.08463  -0.00006  -0.00002  -0.00003  -0.00005   2.08458
   R83        2.10145  -0.00009   0.00002  -0.00015  -0.00013   2.10132
   R84        2.09095  -0.00005  -0.00002  -0.00009  -0.00011   2.09083
   R85        2.09264  -0.00007  -0.00003  -0.00010  -0.00014   2.09250
   R86        2.11519  -0.00012   0.00000  -0.00021  -0.00020   2.11499
   R87        2.09457  -0.00006  -0.00006  -0.00009  -0.00015   2.09442
   R88        2.08567  -0.00011   0.00002  -0.00021  -0.00020   2.08548
   R89        2.92921   0.00001  -0.00004  -0.00002  -0.00005   2.92916
   R90        2.90802   0.00000  -0.00005   0.00004  -0.00001   2.90802
   R91        2.90280  -0.00002   0.00010  -0.00018  -0.00008   2.90273
   R92        2.09404  -0.00008   0.00001  -0.00015  -0.00014   2.09391
   R93        2.09431  -0.00008  -0.00002  -0.00015  -0.00017   2.09415
   R94        2.09589  -0.00009   0.00000  -0.00015  -0.00015   2.09574
   R95        2.09490  -0.00006  -0.00004  -0.00014  -0.00017   2.09472
   R96        2.09361  -0.00007  -0.00003  -0.00012  -0.00015   2.09346
   R97        2.09418  -0.00006   0.00000  -0.00011  -0.00012   2.09406
   R98        2.09325  -0.00013   0.00003  -0.00031  -0.00028   2.09298
   R99        2.09397  -0.00008  -0.00002  -0.00010  -0.00012   2.09385
   R100       2.09225  -0.00003   0.00004  -0.00008  -0.00004   2.09221
    A1        0.89917   0.00000   0.00007   0.00001   0.00009   0.89926
    A2        2.69177  -0.00001  -0.00012   0.00000  -0.00011   2.69165
    A3        2.18281  -0.00003  -0.00022  -0.00046  -0.00068   2.18213
    A4        2.25493  -0.00001  -0.00018  -0.00154  -0.00172   2.25321
    A5        0.90832   0.00000   0.00015  -0.00006   0.00009   0.90841
    A6        2.69325  -0.00001  -0.00012  -0.00029  -0.00037   2.69287
    A7        2.80926   0.00002   0.00003   0.00189   0.00193   2.81119
    A8        2.69061  -0.00002  -0.00015   0.00027   0.00016   2.69077
    A9        2.54765  -0.00003  -0.00003  -0.00174  -0.00176   2.54589
   A10        0.86928   0.00000  -0.00003   0.00000  -0.00004   0.86924
   A11        2.18408   0.00000  -0.00012  -0.00073  -0.00082   2.18326
   A12        2.69217   0.00001  -0.00005  -0.00006  -0.00003   2.69214
   A13        2.05705  -0.00002  -0.00006  -0.00138  -0.00144   2.05561
   A14        2.25528   0.00000  -0.00024  -0.00165  -0.00188   2.25340
   A15        2.54704  -0.00002  -0.00016  -0.00162  -0.00179   2.54524
   A16        2.05617  -0.00003  -0.00009  -0.00128  -0.00137   2.05480
   A17        1.73834  -0.00003  -0.00023  -0.00167  -0.00190   1.73643
   A18        0.89925   0.00003   0.00019  -0.00003   0.00016   0.89941
   A19        0.90839   0.00001  -0.00001  -0.00007  -0.00008   0.90830
   A20        0.86919   0.00002   0.00009  -0.00008   0.00002   0.86921
   A21        1.87176  -0.00002  -0.00008   0.00020   0.00013   1.87189
   A22        1.86321  -0.00002   0.00003  -0.00021  -0.00018   1.86302
   A23        2.31344  -0.00003   0.00005  -0.00004   0.00002   2.31347
   A24        2.09303   0.00005  -0.00001   0.00031   0.00030   2.09333
   A25        2.01244  -0.00001   0.00005  -0.00103  -0.00098   2.01146
   A26        1.84836   0.00004  -0.00008   0.00028   0.00018   1.84854
   A27        2.33167  -0.00007   0.00027  -0.00011   0.00016   2.33183
   A28        2.10301   0.00003  -0.00020  -0.00014  -0.00033   2.10268
   A29        1.37646  -0.00002   0.00015  -0.00012   0.00004   1.37650
   A30        2.10801   0.00001   0.00014  -0.00024  -0.00010   2.10791
   A31        1.94151  -0.00004   0.00007  -0.00020  -0.00011   1.94140
   A32        2.17217   0.00002   0.00009   0.00004   0.00012   2.17229
   A33        2.16681   0.00002  -0.00014   0.00019   0.00005   2.16686
   A34        1.84325   0.00002  -0.00010   0.00013   0.00000   1.84326
   A35        2.18988   0.00009   0.00012   0.00072   0.00085   2.19072
   A36        2.21712  -0.00011  -0.00019  -0.00062  -0.00080   2.21632
   A37        1.38658   0.00001   0.00057   0.00024   0.00083   1.38741
   A38        2.10770  -0.00001  -0.00006  -0.00023  -0.00029   2.10741
   A39        1.92743   0.00000   0.00008  -0.00001   0.00009   1.92752
   A40        2.17829   0.00000   0.00006  -0.00026  -0.00021   2.17808
   A41        2.17268   0.00000  -0.00014   0.00026   0.00011   2.17279
   A42        1.87098  -0.00002  -0.00034  -0.00007  -0.00041   1.87057
   A43        2.00140  -0.00012  -0.00006  -0.00037  -0.00043   2.00097
   A44        1.92500   0.00007   0.00009   0.00011   0.00020   1.92520
   A45        1.93572   0.00008   0.00025   0.00011   0.00036   1.93608
   A46        1.87595  -0.00006   0.00012  -0.00019  -0.00007   1.87588
   A47        1.85168   0.00006  -0.00003   0.00040   0.00038   1.85205
   A48        1.94999  -0.00006   0.00007  -0.00054  -0.00047   1.94952
   A49        1.97511   0.00004  -0.00008   0.00016   0.00008   1.97518
   A50        1.96342   0.00003  -0.00007   0.00030   0.00022   1.96364
   A51        1.91694  -0.00001  -0.00029   0.00006  -0.00022   1.91672
   A52        1.80889   0.00004   0.00019   0.00015   0.00033   1.80922
   A53        1.83938  -0.00003   0.00021  -0.00010   0.00010   1.83948
   A54        1.98673  -0.00004   0.00014  -0.00029  -0.00015   1.98658
   A55        1.92458   0.00002  -0.00003   0.00008   0.00005   1.92463
   A56        1.91252   0.00002   0.00003   0.00007   0.00010   1.91262
   A57        1.88354  -0.00001  -0.00009   0.00005  -0.00004   1.88349
   A58        1.87204   0.00001  -0.00005   0.00007   0.00001   1.87206
   A59        1.88088  -0.00001   0.00001   0.00003   0.00004   1.88092
   A60        1.96996   0.00000   0.00000   0.00004   0.00004   1.96999
   A61        1.91338   0.00000  -0.00002  -0.00004  -0.00006   1.91333
   A62        1.93294   0.00002   0.00006   0.00005   0.00011   1.93305
   A63        1.87156  -0.00001  -0.00001  -0.00006  -0.00007   1.87149
   A64        1.88761  -0.00001  -0.00003   0.00007   0.00004   1.88765
   A65        1.88555  -0.00002   0.00000  -0.00007  -0.00008   1.88547
   A66        1.92300  -0.00004  -0.00018  -0.00021  -0.00039   1.92261
   A67        1.92068  -0.00003  -0.00010   0.00001  -0.00009   1.92059
   A68        1.97046   0.00003   0.00024  -0.00013   0.00011   1.97056
   A69        1.86764   0.00006   0.00017   0.00010   0.00027   1.86790
   A70        1.84634   0.00004  -0.00010   0.00033   0.00023   1.84658
   A71        1.93171  -0.00005  -0.00004  -0.00007  -0.00011   1.93160
   A72        1.95838   0.00000   0.00012  -0.00010   0.00002   1.95840
   A73        1.91040   0.00002   0.00003   0.00010   0.00013   1.91053
   A74        1.96098   0.00002  -0.00007   0.00011   0.00004   1.96102
   A75        1.87315  -0.00001  -0.00007   0.00006  -0.00001   1.87314
   A76        1.88439  -0.00002  -0.00002  -0.00009  -0.00011   1.88428
   A77        1.87254  -0.00002   0.00000  -0.00008  -0.00008   1.87246
   A78        1.96393  -0.00003  -0.00008  -0.00001  -0.00009   1.96385
   A79        1.92556   0.00002   0.00001   0.00009   0.00010   1.92565
   A80        1.91941   0.00001   0.00004  -0.00007  -0.00003   1.91938
   A81        1.88723   0.00001   0.00000   0.00003   0.00002   1.88726
   A82        1.87931   0.00001   0.00002  -0.00003  -0.00002   1.87929
   A83        1.88611   0.00000   0.00003  -0.00001   0.00001   1.88612
   A84        1.95074   0.00001   0.00000   0.00016   0.00017   1.95091
   A85        1.92663   0.00001  -0.00012   0.00006  -0.00006   1.92657
   A86        1.98777  -0.00003   0.00007  -0.00010  -0.00003   1.98773
   A87        1.83619  -0.00002   0.00017  -0.00025  -0.00008   1.83611
   A88        1.88222   0.00001  -0.00005   0.00010   0.00005   1.88226
   A89        1.87238   0.00000  -0.00006   0.00001  -0.00005   1.87232
   A90        1.95260   0.00004   0.00063   0.00021   0.00084   1.95344
   A91        1.85053  -0.00002   0.00009  -0.00043  -0.00034   1.85019
   A92        1.95584  -0.00006  -0.00040   0.00005  -0.00035   1.95549
   A93        1.89687  -0.00003  -0.00012  -0.00029  -0.00041   1.89646
   A94        1.90409   0.00003  -0.00007   0.00062   0.00055   1.90464
   A95        1.90195   0.00003  -0.00014  -0.00022  -0.00036   1.90160
   A96        1.94936  -0.00002   0.00023   0.00072   0.00094   1.95030
   A97        1.91884   0.00007  -0.00004   0.00001  -0.00004   1.91880
   A98        1.95943   0.00004  -0.00010  -0.00008  -0.00019   1.95925
   A99        1.87175  -0.00002  -0.00002  -0.00030  -0.00033   1.87142
   A100       1.89090  -0.00002  -0.00002  -0.00020  -0.00021   1.89069
   A101       1.86974  -0.00004  -0.00005  -0.00019  -0.00024   1.86951
   A102       1.93861  -0.00001   0.00004  -0.00026  -0.00022   1.93839
   A103       1.92399   0.00002   0.00009   0.00009   0.00018   1.92417
   A104       1.93743  -0.00004   0.00028  -0.00009   0.00019   1.93762
   A105       1.88923   0.00001  -0.00019   0.00015  -0.00004   1.88919
   A106       1.88389   0.00002  -0.00015   0.00020   0.00005   1.88393
   A107       1.88905   0.00000  -0.00009  -0.00007  -0.00016   1.88889
   A108       1.95410   0.00002  -0.00022   0.00007  -0.00014   1.95396
   A109       1.92177   0.00001  -0.00002   0.00026   0.00024   1.92201
   A110       1.94163   0.00003  -0.00007   0.00028   0.00022   1.94185
   A111       1.87244   0.00000   0.00014   0.00025   0.00039   1.87283
   A112       1.88476  -0.00005   0.00007  -0.00077  -0.00070   1.88406
   A113       1.88643  -0.00002   0.00010  -0.00012  -0.00002   1.88641
   A114       1.87242   0.00001   0.00012   0.00006   0.00018   1.87260
   A115       1.86286  -0.00004  -0.00010  -0.00016  -0.00028   1.86258
   A116       2.31467   0.00001   0.00030  -0.00033  -0.00002   2.31465
   A117       2.09239   0.00003  -0.00008   0.00049   0.00041   2.09280
   A118       2.00298   0.00009   0.00013   0.00098   0.00111   2.00409
   A119       1.84898   0.00003   0.00013   0.00009   0.00024   1.84922
   A120       2.33119  -0.00002   0.00027  -0.00019   0.00009   2.33127
   A121       2.10300  -0.00001  -0.00040   0.00009  -0.00033   2.10267
   A122       1.37701  -0.00004  -0.00019   0.00022   0.00002   1.37703
   A123       2.11023  -0.00001  -0.00006  -0.00055  -0.00061   2.10962
   A124       1.94091   0.00000  -0.00010   0.00004  -0.00009   1.94081
   A125       2.17286  -0.00001   0.00006  -0.00013  -0.00006   2.17281
   A126       2.16659   0.00001   0.00005   0.00013   0.00019   2.16678
   A127       1.84368   0.00003   0.00003  -0.00005   0.00000   1.84368
   A128       2.19022  -0.00004  -0.00005   0.00018   0.00012   2.19034
   A129       2.21702   0.00002  -0.00006   0.00004  -0.00002   2.21700
   A130       1.38810  -0.00004  -0.00024   0.00011  -0.00014   1.38796
   A131       2.10812  -0.00001   0.00010  -0.00011  -0.00002   2.10810
   A132       1.92727  -0.00001   0.00009   0.00008   0.00015   1.92742
   A133       2.17810   0.00000   0.00000  -0.00008  -0.00006   2.17804
   A134       2.17287   0.00001  -0.00004   0.00001  -0.00004   2.17284
   A135       1.87076  -0.00002  -0.00028   0.00056   0.00028   1.87104
   A136       1.92426   0.00002   0.00009   0.00046   0.00055   1.92482
   A137       2.00182   0.00001  -0.00001  -0.00047  -0.00047   2.00135
   A138       1.87601   0.00002  -0.00002  -0.00023  -0.00025   1.87575
   A139       1.93572  -0.00002   0.00007  -0.00028  -0.00021   1.93551
   A140       1.85212  -0.00001   0.00015  -0.00004   0.00011   1.85223
   A141       1.94949  -0.00003  -0.00009   0.00002  -0.00007   1.94942
   A142       1.97598  -0.00001  -0.00008   0.00007  -0.00001   1.97597
   A143       1.96330   0.00006   0.00005   0.00017   0.00022   1.96352
   A144       1.91630   0.00002  -0.00026   0.00028   0.00001   1.91631
   A145       1.80977   0.00002   0.00014  -0.00042  -0.00027   1.80949
   A146       1.83887  -0.00005   0.00027  -0.00016   0.00011   1.83898
   A147       1.91333   0.00002   0.00002   0.00002   0.00004   1.91337
   A148       1.93299  -0.00001  -0.00009   0.00015   0.00007   1.93306
   A149       1.96995   0.00002   0.00017  -0.00019  -0.00003   1.96993
   A150       1.88583  -0.00002   0.00001  -0.00017  -0.00016   1.88567
   A151       1.87136  -0.00002  -0.00005   0.00012   0.00007   1.87143
   A152       1.88754   0.00000  -0.00006   0.00005   0.00000   1.88753
   A153       1.98654   0.00000   0.00006  -0.00024  -0.00017   1.98637
   A154       1.92502   0.00001   0.00001  -0.00004  -0.00003   1.92498
   A155       1.91237  -0.00001   0.00001   0.00014   0.00015   1.91251
   A156       1.88391  -0.00001  -0.00005  -0.00013  -0.00018   1.88374
   A157       1.87160   0.00001  -0.00002   0.00022   0.00019   1.87179
   A158       1.88084   0.00000  -0.00001   0.00007   0.00006   1.88090
   A159       1.92250   0.00000  -0.00003  -0.00048  -0.00051   1.92199
   A160       1.92381  -0.00011  -0.00039  -0.00052  -0.00091   1.92290
   A161       1.96788   0.00006   0.00025   0.00063   0.00089   1.96877
   A162       1.86713   0.00005   0.00004   0.00031   0.00035   1.86747
   A163       1.93163  -0.00004   0.00004  -0.00011  -0.00007   1.93156
   A164       1.84692   0.00004   0.00008   0.00017   0.00025   1.84717
   A165       1.91903   0.00000  -0.00001   0.00002   0.00001   1.91904
   A166       1.92563   0.00001  -0.00002   0.00013   0.00011   1.92574
   A167       1.96428   0.00001   0.00004  -0.00015  -0.00010   1.96417
   A168       1.88597   0.00000  -0.00001   0.00004   0.00003   1.88600
   A169       1.87931  -0.00001  -0.00002  -0.00006  -0.00007   1.87924
   A170       1.88732  -0.00001   0.00001   0.00002   0.00003   1.88735
   A171       1.96168  -0.00001  -0.00001  -0.00013  -0.00015   1.96153
   A172       1.95795   0.00000   0.00005  -0.00006  -0.00001   1.95793
   A173       1.91021   0.00002  -0.00001   0.00023   0.00022   1.91043
   A174       1.88424  -0.00001  -0.00001  -0.00011  -0.00012   1.88413
   A175       1.87246   0.00000   0.00001   0.00000   0.00001   1.87248
   A176       1.87328   0.00000  -0.00003   0.00008   0.00005   1.87334
   A177       1.95183  -0.00003   0.00002  -0.00001   0.00001   1.95184
   A178       1.92748   0.00000   0.00002  -0.00015  -0.00014   1.92734
   A179       1.98759   0.00000   0.00006  -0.00012  -0.00005   1.98754
   A180       1.83387   0.00001  -0.00002   0.00011   0.00009   1.83396
   A181       1.88206   0.00003   0.00000   0.00036   0.00036   1.88242
   A182       1.87287  -0.00001  -0.00008  -0.00018  -0.00026   1.87261
   A183       1.85046   0.00003  -0.00003   0.00018   0.00014   1.85060
   A184       1.95236  -0.00006  -0.00014  -0.00022  -0.00036   1.95199
   A185       1.95557   0.00000   0.00000   0.00006   0.00006   1.95563
   A186       1.89656   0.00001   0.00010  -0.00007   0.00003   1.89659
   A187       1.90175  -0.00002   0.00009  -0.00025  -0.00016   1.90158
   A188       1.90513   0.00003  -0.00001   0.00029   0.00028   1.90541
   A189       1.93724   0.00000   0.00000  -0.00001  -0.00001   1.93723
   A190       1.93834   0.00002   0.00003   0.00003   0.00006   1.93840
   A191       1.92413  -0.00001   0.00002  -0.00004  -0.00003   1.92410
   A192       1.88422  -0.00001  -0.00002   0.00002   0.00000   1.88422
   A193       1.88883   0.00000  -0.00003  -0.00001  -0.00003   1.88879
   A194       1.88945  -0.00001   0.00000   0.00001   0.00001   1.88946
   A195       1.94959   0.00002  -0.00006   0.00032   0.00026   1.94984
   A196       1.91895   0.00003  -0.00004   0.00019   0.00015   1.91910
   A197       1.95935  -0.00003  -0.00005  -0.00024  -0.00029   1.95906
   A198       1.87187  -0.00002   0.00006  -0.00009  -0.00002   1.87185
   A199       1.89059  -0.00001   0.00003  -0.00016  -0.00013   1.89046
   A200       1.86968   0.00000   0.00006  -0.00004   0.00003   1.86971
   A201       1.95384   0.00000   0.00004   0.00008   0.00011   1.95395
   A202       1.92249   0.00000  -0.00001   0.00000   0.00000   1.92249
   A203       1.94174   0.00002   0.00021  -0.00011   0.00010   1.94183
   A204       1.87280   0.00000  -0.00015   0.00018   0.00003   1.87283
   A205       1.88365  -0.00002   0.00003  -0.00024  -0.00021   1.88344
   A206       1.88661  -0.00001  -0.00013   0.00009  -0.00004   1.88657
   A207       3.08206   0.00000  -0.00003  -0.00049  -0.00052   3.08154
   A208       3.08198  -0.00002  -0.00014  -0.00045  -0.00059   3.08139
   A209       2.71858   0.00004  -0.00007  -0.00188  -0.00197   2.71661
   A210       2.80264  -0.00001   0.00007  -0.00189  -0.00185   2.80079
    D1       -2.94340   0.00005  -0.00012   0.00026   0.00010  -2.94330
    D2        0.21244   0.00007   0.00009   0.00440   0.00459   0.21703
    D3        0.53715   0.00006  -0.00020   0.00215   0.00195   0.53910
    D4        1.64662   0.00007  -0.00023   0.00120   0.00094   1.64756
    D5       -2.77417   0.00011  -0.00040   0.00088   0.00047  -2.77370
    D6        2.94857  -0.00005   0.00027  -0.00006   0.00023   2.94880
    D7       -1.53361  -0.00004   0.00002  -0.00392  -0.00383  -1.53744
    D8        0.09035  -0.00001   0.00027  -0.00052  -0.00036   0.08999
    D9        1.63384   0.00001  -0.00006   0.00384   0.00386   1.63770
   D10       -2.65416  -0.00006   0.00007  -0.00085  -0.00082  -2.65498
   D11       -1.35239   0.00001  -0.00001   0.00002  -0.00001  -1.35240
   D12        2.77920  -0.00001   0.00004  -0.00009  -0.00008   2.77912
   D13       -0.63582   0.00003   0.00011   0.00004   0.00015  -0.63567
   D14       -2.78741   0.00001   0.00016  -0.00007   0.00008  -2.78733
   D15        1.36572   0.00003  -0.00016  -0.00176  -0.00193   1.36378
   D16       -0.78587   0.00002  -0.00011  -0.00188  -0.00200  -0.78787
   D17        1.77495  -0.00002  -0.00050  -0.00412  -0.00451   1.77044
   D18       -0.37664  -0.00003  -0.00045  -0.00424  -0.00458  -0.38122
   D19        0.73396   0.00000  -0.00019  -0.00111  -0.00132   0.73264
   D20       -1.41763  -0.00001  -0.00014  -0.00122  -0.00139  -1.41902
   D21        0.22689   0.00001  -0.00026  -0.00066  -0.00091   0.22598
   D22       -1.84867   0.00002  -0.00020  -0.00047  -0.00066  -1.84933
   D23       -1.84856   0.00000  -0.00017  -0.00035  -0.00053  -1.84909
   D24        2.35907   0.00002  -0.00011  -0.00016  -0.00027   2.35879
   D25        1.34126   0.00001  -0.00017  -0.00028  -0.00041   1.34085
   D26       -2.77754   0.00000  -0.00001   0.00013   0.00015  -2.77738
   D27        0.63351   0.00001  -0.00014  -0.00016  -0.00029   0.63322
   D28        2.79790   0.00001   0.00002   0.00024   0.00027   2.79818
   D29       -1.22425   0.00002  -0.00010  -0.00017  -0.00029  -1.22454
   D30        0.94014   0.00002   0.00005   0.00024   0.00028   0.94042
   D31       -1.96391   0.00000   0.00005   0.00128   0.00128  -1.96263
   D32        0.20048   0.00000   0.00021   0.00169   0.00185   0.20232
   D33       -2.29723   0.00000  -0.00029   0.00095   0.00067  -2.29656
   D34       -0.13284   0.00000  -0.00013   0.00136   0.00124  -0.13160
   D35       -1.43518   0.00001  -0.00027   0.00023  -0.00004  -1.43522
   D36        0.72921   0.00001  -0.00011   0.00064   0.00053   0.72974
   D37        0.21162   0.00004  -0.00015   0.00473   0.00453   0.21615
   D38        0.53670   0.00004  -0.00016   0.00220   0.00207   0.53877
   D39        1.64714   0.00004  -0.00037   0.00117   0.00083   1.64798
   D40       -2.94436   0.00001  -0.00017   0.00042   0.00026  -2.94410
   D41       -1.53422   0.00001   0.00005  -0.00381  -0.00387  -1.53809
   D42        0.08462  -0.00001   0.00014   0.00042   0.00069   0.08531
   D43        1.63303   0.00006   0.00068   0.00365   0.00423   1.63726
   D44       -2.65246   0.00002  -0.00005  -0.00130  -0.00128  -2.65374
   D45        2.94817   0.00001   0.00036  -0.00011   0.00024   2.94841
   D46        1.36671   0.00000  -0.00015  -0.00181  -0.00195   1.36476
   D47       -0.78529   0.00001  -0.00008  -0.00201  -0.00209  -0.78737
   D48        1.77541  -0.00007   0.00003  -0.00423  -0.00425   1.77116
   D49       -0.37658  -0.00006   0.00010  -0.00443  -0.00438  -0.38097
   D50        0.73549  -0.00001  -0.00027  -0.00126  -0.00152   0.73396
   D51       -1.41651   0.00000  -0.00021  -0.00146  -0.00166  -1.41817
   D52       -1.35187  -0.00004  -0.00007   0.00008   0.00002  -1.35185
   D53        2.77932  -0.00003  -0.00001  -0.00012  -0.00011   2.77921
   D54       -0.63508  -0.00001  -0.00008   0.00005  -0.00003  -0.63511
   D55       -2.78707   0.00000  -0.00002  -0.00015  -0.00017  -2.78724
   D56       -1.22339   0.00001   0.00021  -0.00032  -0.00010  -1.22349
   D57        0.94220   0.00000   0.00003  -0.00027  -0.00023   0.94197
   D58       -1.96203   0.00003   0.00011   0.00094   0.00111  -1.96092
   D59        0.20356   0.00002  -0.00006   0.00099   0.00098   0.20454
   D60       -2.29678   0.00002   0.00016   0.00079   0.00097  -2.29581
   D61       -0.13119   0.00001  -0.00002   0.00084   0.00084  -0.13035
   D62       -1.43483   0.00002   0.00002   0.00019   0.00021  -1.43463
   D63        0.73076   0.00000  -0.00015   0.00024   0.00008   0.73083
   D64        1.34027   0.00000   0.00012  -0.00006   0.00003   1.34030
   D65       -2.77733  -0.00001  -0.00005  -0.00001  -0.00010  -2.77742
   D66        0.63271   0.00000   0.00008  -0.00004   0.00003   0.63274
   D67        2.79830  -0.00002  -0.00009   0.00000  -0.00010   2.79820
   D68        0.01490  -0.00001   0.00007   0.00005   0.00013   0.01503
   D69        3.13720   0.00000  -0.00023   0.00149   0.00127   3.13846
   D70        2.97445  -0.00001   0.00056   0.00052   0.00109   2.97553
   D71       -0.18645   0.00001   0.00026   0.00197   0.00223  -0.18422
   D72       -0.03714   0.00002  -0.00008  -0.00011  -0.00018  -0.03732
   D73       -3.07752  -0.00001  -0.00003  -0.00003  -0.00006  -3.07758
   D74       -3.02423   0.00002  -0.00050  -0.00048  -0.00098  -3.02521
   D75        0.21857   0.00000  -0.00046  -0.00040  -0.00086   0.21772
   D76        0.13636  -0.00004  -0.00004  -0.00116  -0.00119   0.13516
   D77        2.29348  -0.00004  -0.00002  -0.00131  -0.00133   2.29215
   D78       -1.90095   0.00000  -0.00003  -0.00096  -0.00099  -1.90194
   D79       -1.32684  -0.00003  -0.00022  -0.00152  -0.00175  -1.32859
   D80        0.83028  -0.00003  -0.00021  -0.00168  -0.00189   0.82839
   D81        2.91903   0.00001  -0.00022  -0.00132  -0.00154   2.91749
   D82        1.61337  -0.00004   0.00032  -0.00105  -0.00073   1.61264
   D83       -2.51270  -0.00003   0.00034  -0.00120  -0.00086  -2.51356
   D84       -0.42394   0.00001   0.00033  -0.00085  -0.00052  -0.42446
   D85        0.01220   0.00000  -0.00005   0.00003  -0.00003   0.01217
   D86        3.07772   0.00000   0.00029   0.00056   0.00085   3.07857
   D87       -3.11318  -0.00001   0.00020  -0.00118  -0.00099  -3.11417
   D88       -0.04765   0.00000   0.00054  -0.00065  -0.00011  -0.04776
   D89        1.38639   0.00004   0.00075   0.00082   0.00156   1.38796
   D90       -2.84142   0.00007   0.00079   0.00081   0.00160  -2.83982
   D91       -0.67359   0.00000   0.00084   0.00063   0.00146  -0.67212
   D92        2.97699  -0.00001   0.00045  -0.00045   0.00000   2.97699
   D93       -1.25082   0.00002   0.00049  -0.00046   0.00004  -1.25078
   D94        0.91701  -0.00005   0.00054  -0.00064  -0.00010   0.91691
   D95       -0.18614   0.00001   0.00011   0.00116   0.00128  -0.18486
   D96        1.86924   0.00004   0.00016   0.00115   0.00131   1.87055
   D97       -2.24612  -0.00003   0.00021   0.00097   0.00118  -2.24494
   D98        1.09239   0.00000  -0.00060  -0.00027  -0.00087   1.09152
   D99       -2.30721   0.00000  -0.00131   0.00047  -0.00084  -2.30805
   D100      -0.03437   0.00001   0.00001  -0.00010  -0.00008  -0.03446
   D101       2.84921   0.00001  -0.00070   0.00064  -0.00005   2.84916
   D102      -3.10018   0.00000  -0.00035  -0.00061  -0.00096  -3.10114
   D103      -0.21659   0.00000  -0.00106   0.00013  -0.00093  -0.21752
   D104      -1.10044   0.00000   0.00030  -0.00005   0.00026  -1.10018
   D105       0.04386  -0.00002   0.00004   0.00013   0.00017   0.04403
   D106       3.08464   0.00001   0.00001   0.00002   0.00003   3.08466
   D107       2.30449  -0.00004   0.00096  -0.00106  -0.00010   2.30439
   D108      -2.83440  -0.00006   0.00071  -0.00089  -0.00019  -2.83458
   D109       0.20638  -0.00003   0.00067  -0.00100  -0.00033   0.20605
   D110       0.61041  -0.00007  -0.00230  -0.00978  -0.01207   0.59834
   D111      -1.45475  -0.00005  -0.00255  -0.00928  -0.01182  -1.46658
   D112       2.75535  -0.00005  -0.00222  -0.00877  -0.01099   2.74436
   D113      -2.84409  -0.00004  -0.00313  -0.00871  -0.01184  -2.85593
   D114       1.37393  -0.00002  -0.00338  -0.00821  -0.01159   1.36234
   D115      -0.69916  -0.00002  -0.00305  -0.00770  -0.01075  -0.70991
   D116      -1.10754  -0.00002   0.00194   0.00153   0.00347  -1.10407
   D117       1.06703  -0.00005   0.00155   0.00131   0.00286   1.06989
   D118      -3.13373  -0.00005   0.00170   0.00151   0.00321  -3.13052
   D119       2.97871   0.00010   0.00209   0.00197   0.00406   2.98277
   D120      -1.12991   0.00006   0.00170   0.00175   0.00345  -1.12646
   D121       0.95253   0.00007   0.00185   0.00195   0.00380   0.95633
   D122       0.96182   0.00002   0.00192   0.00153   0.00345   0.96527
   D123       3.13638  -0.00001   0.00153   0.00132   0.00285   3.13923
   D124      -1.06437  -0.00001   0.00169   0.00151   0.00320  -1.06117
   D125      -1.11733   0.00005   0.00047   0.00033   0.00079  -1.11654
   D126       1.00228   0.00003   0.00042   0.00025   0.00067   1.00295
   D127       3.06987   0.00004   0.00043   0.00038   0.00080   3.07067
   D128       1.00480   0.00000   0.00016   0.00005   0.00022   1.00502
   D129       3.12442  -0.00002   0.00011  -0.00002   0.00009   3.12451
   D130      -1.09118  -0.00001   0.00012   0.00011   0.00022  -1.09096
   D131       3.03672   0.00000   0.00041   0.00012   0.00053   3.03725
   D132      -1.12685  -0.00002   0.00036   0.00004   0.00041  -1.12645
   D133       0.94073  -0.00001   0.00037   0.00017   0.00054   0.94127
   D134       1.07797   0.00002  -0.00067   0.00146   0.00080   1.07877
   D135      -3.12027   0.00002  -0.00069   0.00139   0.00070  -3.11957
   D136      -1.04128   0.00001  -0.00067   0.00131   0.00063  -1.04065
   D137      -0.95625   0.00004  -0.00037   0.00159   0.00122  -0.95503
   D138       1.12870   0.00004  -0.00040   0.00152   0.00112   1.12981
   D139      -3.07550   0.00003  -0.00038   0.00143   0.00105  -3.07445
   D140      -3.02805  -0.00005  -0.00070   0.00134   0.00064  -3.02741
   D141      -0.94310  -0.00006  -0.00073   0.00127   0.00054  -0.94256
   D142       1.13589  -0.00006  -0.00071   0.00118   0.00047   1.13636
   D143       1.09462  -0.00003   0.00005  -0.00030  -0.00024   1.09438
   D144      -3.11103  -0.00002   0.00006  -0.00022  -0.00016  -3.11119
   D145      -1.03261  -0.00002   0.00004  -0.00019  -0.00014  -1.03276
   D146      -0.99323   0.00000   0.00017  -0.00025  -0.00008  -0.99331
   D147       1.08430   0.00001   0.00018  -0.00017   0.00001   1.08431
   D148      -3.12047   0.00001   0.00016  -0.00013   0.00003  -3.12045
   D149      -3.05359   0.00001   0.00018  -0.00037  -0.00019  -3.05379
   D150      -0.97606   0.00002   0.00019  -0.00030  -0.00011  -0.97617
   D151       1.10236   0.00002   0.00017  -0.00026  -0.00009   1.10227
   D152       1.06767   0.00000   0.00014   0.00013   0.00027   1.06794
   D153      -3.10618   0.00000   0.00008   0.00023   0.00031  -3.10587
   D154      -1.02729   0.00001   0.00014   0.00023   0.00037  -1.02693
   D155      -3.12617  -0.00003  -0.00003  -0.00006  -0.00009  -3.12626
   D156      -1.01683  -0.00003  -0.00009   0.00004  -0.00005  -1.01688
   D157       1.06205  -0.00002  -0.00003   0.00003   0.00000   1.06206
   D158      -1.12241   0.00002  -0.00007   0.00035   0.00028  -1.12213
   D159       0.98693   0.00002  -0.00013   0.00044   0.00031   0.98724
   D160       3.06581   0.00003  -0.00007   0.00044   0.00037   3.06619
   D161       1.00462   0.00002  -0.00016   0.00034   0.00019   1.00481
   D162       3.04188   0.00002  -0.00002   0.00018   0.00015   3.04203
   D163      -1.13394   0.00002  -0.00014   0.00016   0.00002  -1.13392
   D164      -1.09972   0.00003  -0.00001   0.00046   0.00045  -1.09926
   D165       0.93754   0.00002   0.00012   0.00030   0.00042   0.93796
   D166       3.04491   0.00002   0.00001   0.00028   0.00029   3.04520
   D167      -3.11680  -0.00004  -0.00014   0.00020   0.00006  -3.11673
   D168      -1.07954  -0.00004   0.00000   0.00003   0.00003  -1.07951
   D169       1.02783  -0.00005  -0.00012   0.00002  -0.00010   1.02773
   D170       1.14057  -0.00001  -0.00083  -0.00184  -0.00267   1.13790
   D171      -3.06697  -0.00002  -0.00075  -0.00176  -0.00250  -3.06948
   D172      -0.98741   0.00000  -0.00090  -0.00205  -0.00295  -0.99036
   D173      -3.10524  -0.00003  -0.00043  -0.00243  -0.00286  -3.10810
   D174      -1.02959  -0.00003  -0.00034  -0.00235  -0.00269  -1.03228
   D175       1.04997  -0.00001  -0.00050  -0.00263  -0.00313   1.04684
   D176      -1.03347   0.00001  -0.00071  -0.00250  -0.00321  -1.03668
   D177       1.04217   0.00001  -0.00062  -0.00242  -0.00304   1.03913
   D178       3.12174   0.00002  -0.00078  -0.00271  -0.00349   3.11825
   D179       1.04341   0.00003   0.00101   0.00043   0.00144   1.04485
   D180       3.13741   0.00005   0.00086   0.00050   0.00136   3.13877
   D181      -1.05277   0.00003   0.00099   0.00041   0.00140  -1.05137
   D182      -1.05835   0.00001   0.00027   0.00058   0.00086  -1.05749
   D183       1.03565   0.00002   0.00012   0.00065   0.00078   1.03643
   D184       3.12866   0.00001   0.00025   0.00057   0.00082   3.12948
   D185      -3.13145  -0.00003   0.00051   0.00013   0.00063  -3.13082
   D186      -1.03746  -0.00001   0.00036   0.00019   0.00056  -1.03690
   D187       1.05555  -0.00002   0.00049   0.00011   0.00060   1.05615
   D188       1.02168  -0.00005  -0.00274  -0.00087  -0.00361   1.01807
   D189       3.10316  -0.00003  -0.00271  -0.00033  -0.00304   3.10011
   D190      -1.08905  -0.00002  -0.00263  -0.00013  -0.00277  -1.09182
   D191      -3.08937  -0.00002  -0.00226  -0.00012  -0.00237  -3.09175
   D192      -1.00789   0.00000  -0.00223   0.00042  -0.00181  -1.00970
   D193       1.08309   0.00001  -0.00215   0.00062  -0.00153   1.08155
   D194      -1.02078  -0.00002  -0.00252  -0.00023  -0.00275  -1.02354
   D195       1.06069   0.00001  -0.00249   0.00031  -0.00219   1.05851
   D196      -3.13151   0.00001  -0.00242   0.00051  -0.00191  -3.13342
   D197       0.01558  -0.00005  -0.00081   0.00012  -0.00069   0.01488
   D198      -3.13349  -0.00008  -0.00020  -0.00157  -0.00177  -3.13526
   D199       2.97661  -0.00005  -0.00006   0.00016   0.00010   2.97671
   D200      -0.17246  -0.00007   0.00056  -0.00154  -0.00098  -0.17344
   D201      -0.03826   0.00005   0.00089  -0.00019   0.00070  -0.03756
   D202      -3.07706   0.00001   0.00045  -0.00027   0.00018  -3.07688
   D203      -3.02685   0.00005   0.00021  -0.00013   0.00007  -3.02678
   D204       0.21754   0.00001  -0.00024  -0.00020  -0.00045   0.21709
   D205       0.12529   0.00005  -0.00081   0.00292   0.00211   0.12740
   D206      -1.91158   0.00003  -0.00067   0.00263   0.00195  -1.90963
   D207       2.28253   0.00002  -0.00094   0.00266   0.00172   2.28426
   D208      -1.33879   0.00001  -0.00142   0.00319   0.00176  -1.33702
   D209       2.90752  -0.00001  -0.00129   0.00290   0.00161   2.90913
   D210       0.81845  -0.00002  -0.00155   0.00293   0.00138   0.81983
   D211       1.60313   0.00001  -0.00058   0.00316   0.00258   1.60571
   D212      -0.43375  -0.00002  -0.00044   0.00287   0.00242  -0.43132
   D213      -2.52282  -0.00002  -0.00071   0.00290   0.00219  -2.52062
   D214       0.01219   0.00004   0.00048  -0.00002   0.00047   0.01266
   D215       3.07574   0.00005   0.00050   0.00051   0.00101   3.07676
   D216      -3.12312   0.00006  -0.00004   0.00141   0.00137  -3.12175
   D217      -0.05956   0.00007  -0.00002   0.00194   0.00192  -0.05765
   D218      -2.83300  -0.00004   0.00135  -0.00286  -0.00151  -2.83451
   D219       1.39383  -0.00003   0.00156  -0.00263  -0.00107   1.39276
   D220      -0.66577  -0.00005   0.00156  -0.00290  -0.00134  -0.66711
   D221      -1.25199   0.00001   0.00106  -0.00176  -0.00070  -1.25269
   D222       2.97484   0.00002   0.00128  -0.00153  -0.00026   2.97458
   D223       0.91524   0.00000   0.00128  -0.00181  -0.00053   0.91471
   D224       1.88126  -0.00002   0.00175  -0.00365  -0.00190   1.87936
   D225      -0.17509  -0.00001   0.00196  -0.00342  -0.00146  -0.17655
   D226      -2.23469  -0.00003   0.00196  -0.00370  -0.00173  -2.23643
   D227       1.09059   0.00002   0.00023  -0.00011   0.00012   1.09071
   D228      -2.30643   0.00005  -0.00009   0.00057   0.00047  -2.30596
   D229      -0.03505  -0.00001   0.00006  -0.00010  -0.00004  -0.03510
   D230       2.85111   0.00002  -0.00026   0.00057   0.00030   2.85142
   D231      -3.09894  -0.00001   0.00004  -0.00061  -0.00057  -3.09951
   D232      -0.21278   0.00001  -0.00028   0.00006  -0.00023  -0.21300
   D233      -1.09933  -0.00003  -0.00019   0.00018  -0.00001  -1.09934
   D234       0.04498  -0.00003  -0.00059   0.00018  -0.00041   0.04458
   D235       3.08415   0.00001  -0.00014   0.00025   0.00011   3.08426
   D236       2.30288  -0.00005   0.00014  -0.00053  -0.00040   2.30248
   D237      -2.83599  -0.00005  -0.00025  -0.00053  -0.00079  -2.83678
   D238       0.20317  -0.00001   0.00019  -0.00046  -0.00027   0.20290
   D239      -1.47150  -0.00001  -0.00268   0.00311   0.00043  -1.47107
   D240       0.59312  -0.00001  -0.00265   0.00301   0.00036   0.59348
   D241       2.73904  -0.00002  -0.00276   0.00327   0.00050   2.73954
   D242       1.36040   0.00002  -0.00306   0.00392   0.00086   1.36126
   D243      -2.85816   0.00002  -0.00303   0.00382   0.00079  -2.85737
   D244      -0.71224   0.00002  -0.00314   0.00408   0.00093  -0.71131
   D245      -1.10167   0.00003   0.00195   0.00000   0.00196  -1.09972
   D246       1.07232   0.00002   0.00147   0.00044   0.00191   1.07423
   D247      -3.12856  -0.00001   0.00180   0.00041   0.00220  -3.12636
   D248       0.96675   0.00005   0.00190   0.00072   0.00262   0.96936
   D249       3.14073   0.00005   0.00142   0.00116   0.00257  -3.13988
   D250      -1.06015   0.00001   0.00174   0.00112   0.00287  -1.05728
   D251       2.98421   0.00004   0.00211   0.00038   0.00249   2.98670
   D252      -1.12499   0.00004   0.00162   0.00082   0.00244  -1.12255
   D253       0.95732   0.00001   0.00195   0.00079   0.00274   0.96005
   D254      -3.11819   0.00000   0.00040  -0.00029   0.00011  -3.11808
   D255      -1.03886  -0.00001   0.00037  -0.00039  -0.00001  -1.03887
   D256       1.08034  -0.00001   0.00035  -0.00034   0.00001   1.08035
   D257       1.13139   0.00000   0.00070  -0.00108  -0.00038   1.13101
   D258      -3.07246  -0.00001   0.00067  -0.00117  -0.00050  -3.07297
   D259      -0.95326  -0.00001   0.00065  -0.00113  -0.00048  -0.95374
   D260      -0.94066   0.00001   0.00055  -0.00061  -0.00006  -0.94072
   D261       1.13867   0.00000   0.00052  -0.00071  -0.00018   1.13848
   D262      -3.02532   0.00001   0.00050  -0.00066  -0.00016  -3.02548
   D263      -1.11921   0.00002   0.00068   0.00071   0.00139  -1.11783
   D264       1.00109   0.00001   0.00066   0.00035   0.00101   1.00210
   D265       3.06879   0.00002   0.00066   0.00049   0.00115   3.06994
   D266       1.00294  -0.00001   0.00036   0.00089   0.00125   1.00419
   D267       3.12324  -0.00002   0.00034   0.00053   0.00087   3.12411
   D268      -1.09224  -0.00001   0.00033   0.00068   0.00101  -1.09123
   D269       3.03518   0.00000   0.00045   0.00045   0.00090   3.03608
   D270      -1.12770  -0.00001   0.00043   0.00009   0.00052  -1.12718
   D271       0.94000   0.00000   0.00043   0.00023   0.00066   0.94067
   D272      -1.02892   0.00005   0.00078   0.00040   0.00118  -1.02773
   D273      -3.10744   0.00005   0.00081   0.00026   0.00107  -3.10637
   D274       1.06602   0.00005   0.00079   0.00024   0.00103   1.06705
   D275       1.06213  -0.00005   0.00031  -0.00031   0.00001   1.06213
   D276      -1.01639  -0.00005   0.00034  -0.00045  -0.00011  -1.01650
   D277      -3.12612  -0.00006   0.00032  -0.00047  -0.00015  -3.12627
   D278       3.06624   0.00000   0.00045   0.00002   0.00046   3.06671
   D279       0.98772   0.00000   0.00048  -0.00013   0.00035   0.98807
   D280      -1.12201   0.00000   0.00045  -0.00015   0.00031  -1.12170
   D281      -1.03456  -0.00002   0.00044  -0.00034   0.00011  -1.03445
   D282       1.09269  -0.00003   0.00046  -0.00062  -0.00016   1.09252
   D283      -3.11319  -0.00002   0.00044  -0.00040   0.00004  -3.11315
   D284      -3.12476   0.00002   0.00068   0.00035   0.00103  -3.12373
   D285      -0.99752   0.00001   0.00069   0.00007   0.00076  -0.99676
   D286       1.07979   0.00002   0.00068   0.00028   0.00096   1.08075
   D287       1.09811   0.00003   0.00058   0.00024   0.00082   1.09893
   D288      -3.05783   0.00001   0.00059  -0.00004   0.00055  -3.05728
   D289      -0.98052   0.00002   0.00058   0.00017   0.00075  -0.97977
   D290       1.00391  -0.00002   0.00115  -0.00070   0.00044   1.00435
   D291       3.03950  -0.00002   0.00114  -0.00067   0.00047   3.03997
   D292      -1.13516  -0.00004   0.00109  -0.00109  -0.00001  -1.13517
   D293      -3.11707  -0.00001   0.00132  -0.00095   0.00037  -3.11670
   D294      -1.08148  -0.00001   0.00132  -0.00092   0.00040  -1.08108
   D295       1.02704  -0.00003   0.00126  -0.00134  -0.00008   1.02696
   D296      -1.10031   0.00004   0.00143  -0.00055   0.00088  -1.09943
   D297       0.93528   0.00004   0.00142  -0.00051   0.00091   0.93619
   D298       3.04380   0.00003   0.00137  -0.00094   0.00043   3.04424
   D299      -1.04780  -0.00003  -0.00081  -0.00228  -0.00309  -1.05089
   D300       1.04850  -0.00003  -0.00081  -0.00224  -0.00305   1.04545
   D301      -3.14050  -0.00003  -0.00078  -0.00224  -0.00302   3.13967
   D302       3.13411   0.00001  -0.00068  -0.00208  -0.00275   3.13136
   D303      -1.05277   0.00002  -0.00068  -0.00204  -0.00272  -1.05549
   D304       1.04142   0.00002  -0.00065  -0.00203  -0.00269   1.03873
   D305       1.06005  -0.00002  -0.00078  -0.00224  -0.00302   1.05703
   D306      -3.12684  -0.00002  -0.00078  -0.00220  -0.00298  -3.12982
   D307      -1.03265  -0.00002  -0.00075  -0.00219  -0.00295  -1.03560
   D308       1.13168  -0.00002   0.00067  -0.00220  -0.00153   1.13015
   D309      -3.07550  -0.00001   0.00069  -0.00198  -0.00129  -3.07679
   D310      -0.99600  -0.00001   0.00071  -0.00205  -0.00134  -0.99734
   D311      -3.11454  -0.00001   0.00061  -0.00216  -0.00154  -3.11609
   D312      -1.03854   0.00000   0.00063  -0.00194  -0.00131  -1.03984
   D313       1.04096   0.00000   0.00065  -0.00201  -0.00135   1.03961
   D314      -1.04260  -0.00001   0.00078  -0.00233  -0.00156  -1.04416
   D315       1.03340   0.00001   0.00079  -0.00211  -0.00133   1.03208
   D316       3.11290   0.00001   0.00082  -0.00219  -0.00137   3.11153
   D317       1.02540   0.00001  -0.00097  -0.00082  -0.00179   1.02362
   D318       3.10765   0.00001  -0.00114  -0.00054  -0.00168   3.10598
   D319      -1.08379   0.00001  -0.00118  -0.00049  -0.00167  -1.08545
   D320      -1.01668  -0.00002  -0.00098  -0.00092  -0.00190  -1.01858
   D321       1.06557  -0.00002  -0.00115  -0.00064  -0.00179   1.06378
   D322      -3.12587  -0.00002  -0.00119  -0.00059  -0.00178  -3.12765
   D323      -3.08538  -0.00005  -0.00115  -0.00085  -0.00200  -3.08739
   D324      -1.00313  -0.00004  -0.00132  -0.00057  -0.00190  -1.00503
   D325       1.08861  -0.00005  -0.00136  -0.00052  -0.00188   1.08673
         Item               Value     Threshold  Converged?
 Maximum Force            0.000642     0.000450     NO 
 RMS     Force            0.000048     0.000300     YES
 Maximum Displacement     0.047881     0.001800     NO 
 RMS     Displacement     0.006933     0.001200     NO 
 Predicted change in Energy=-7.322326D-06
 Lowest energy point so far.  Saving SCF results.
 GradGradGradGradGradGradGradGradGradGradGradGradGradGradGradGradGradGrad

 Leave Link  103 at Mon Dec  4 14:45:44 2017, MaxMem= 33554432000 cpu:        46.8
 (Enter /util/software/G09_RevD01/g09/l202.exe)
 Stoichiometry    C34H58U(1+,4)
 Framework group  C1[X(C34H58U)]
 Deg. of freedom   273
 Full point group                 C1      NOp   1
 RotChk:  IX=0 Diff= 1.85D-03
 Largest Abelian subgroup         C1      NOp   1
 Largest concise Abelian subgroup C1      NOp   1
                         Standard orientation:                         
 ---------------------------------------------------------------------
 Center     Atomic      Atomic             Coordinates (Angstroms)
 Number     Number       Type             X           Y           Z
 ---------------------------------------------------------------------
      1         92           0       -0.001035   -0.337292   -0.000677
      2          6           0        2.434489    0.113385    0.835331
      3          6           0        2.562862   -0.764654   -0.324059
      4          6           0        2.237835    0.042873   -1.467925
      5          6           0        1.929917    1.379028   -1.085086
      6          6           0        2.018915    1.400656    0.337361
      7          6           0        2.453802   -0.155364    2.357114
      8          6           0        1.082751   -0.769078    2.730311
      9          6           0        3.607198   -1.054863    2.835360
     10          6           0        2.594924    1.172688    3.134464
     11          6           0        2.967383   -2.246345   -0.499773
     12          6           0        2.696290   -2.704105   -1.951542
     13          6           0        4.482169   -2.415056   -0.247763
     14          6           0        2.154627   -3.202582    0.401607
     15          6           0        1.894528    2.584240   -2.021585
     16          6           0        1.396640    2.205060   -3.427393
     17          6           0        3.357793    3.083145   -2.131602
     18          6           0        1.020574    3.719619   -1.467275
     19          6           0       -2.437743    0.108703   -0.834453
     20          6           0       -2.563079   -0.771328    0.323664
     21          6           0       -2.240134    0.034597    1.468952
     22          6           0       -1.936873    1.372362    1.088098
     23          6           0       -2.025871    1.396388   -0.334146
     24          6           0       -2.457990   -0.155991   -2.357144
     25          6           0       -1.081820   -0.754547   -2.736074
     26          6           0       -2.614569    1.173095   -3.129917
     27          6           0       -3.602844   -1.065998   -2.835658
     28          6           0       -2.953020   -2.257414    0.495501
     29          6           0       -4.464815   -2.443359    0.238015
     30          6           0       -2.682080   -2.715342    1.947162
     31          6           0       -2.126087   -3.201541   -0.405712
     32          6           0       -1.902271    2.575089    2.027306
     33          6           0       -3.365585    3.074257    2.137701
     34          6           0       -1.405809    2.190337    3.432143
     35          6           0       -1.027655    3.711562    1.476904
     36          1           0        2.292816   -0.301760   -2.504823
     37          1           0        1.889462    2.295471    0.952354
     38          1           0       -2.295272   -0.311346    2.505402
     39          1           0       -1.899836    2.292811   -0.947420
     40          1           0        0.241053   -0.052736    2.536752
     41          1           0        0.880696   -1.738480    2.215252
     42          1           0        0.996448   -0.987905    3.813950
     43          1           0        3.567028   -2.081573    2.434579
     44          1           0        4.581817   -0.614672    2.547529
     45          1           0        3.584234   -1.132199    3.940876
     46          1           0        1.749365    1.864961    2.960278
     47          1           0        2.630426    0.965258    4.221966
     48          1           0        3.530734    1.693785    2.854281
     49          1           0        3.301796   -2.141780   -2.687317
     50          1           0        2.960343   -3.774334   -2.056378
     51          1           0        1.626392   -2.598422   -2.235586
     52          1           0        4.774954   -2.126212    0.775910
     53          1           0        4.784500   -3.470237   -0.408559
     54          1           0        5.055866   -1.782047   -0.952929
     55          1           0        1.055061   -3.113878    0.215741
     56          1           0        2.404408   -4.257202    0.169777
     57          1           0        2.328140   -3.054414    1.481309
     58          1           0        0.339642    1.872167   -3.412670
     59          1           0        1.454268    3.084514   -4.098541
     60          1           0        2.008131    1.403321   -3.887161
     61          1           0        4.018547    2.292478   -2.539564
     62          1           0        3.413644    3.963274   -2.803905
     63          1           0        3.752322    3.379341   -1.139450
     64          1           0        1.370528    4.064694   -0.474828
     65          1           0        1.051496    4.592356   -2.149477
     66          1           0       -0.034122    3.400770   -1.365041
     67          1           0       -0.246649   -0.031868   -2.538525
     68          1           0       -0.869508   -1.725608   -2.228293
     69          1           0       -0.994987   -0.965283   -3.821256
     70          1           0       -2.652176    0.968698   -4.217924
     71          1           0       -3.554066    1.684606   -2.844453
     72          1           0       -1.774853    1.872731   -2.956760
     73          1           0       -3.550156   -2.093825   -2.438976
     74          1           0       -4.581527   -0.637675   -2.543834
     75          1           0       -3.581810   -1.139059   -3.941495
     76          1           0       -5.047963   -1.818550    0.942745
     77          1           0       -4.755401   -3.502283    0.395816
     78          1           0       -4.757868   -2.155772   -0.785833
     79          1           0       -1.614061   -2.601228    2.234890
     80          1           0       -3.294498   -2.159114    2.681821
     81          1           0       -2.937565   -3.787911    2.049388
     82          1           0       -1.027561   -3.101060   -0.216598
     83          1           0       -2.362398   -4.259942   -0.176986
     84          1           0       -2.298525   -3.052886   -1.485560
     85          1           0       -3.759228    3.372444    1.145783
     86          1           0       -4.026698    2.283063    2.543894
     87          1           0       -3.421328    3.953390    2.811450
     88          1           0       -0.351217    1.849337    3.415369
     89          1           0       -1.456241    3.069099    4.104808
     90          1           0       -2.022587    1.392268    3.891076
     91          1           0       -1.379834    4.063004    0.487391
     92          1           0       -1.054110    4.580521    2.163862
     93          1           0        0.026438    3.390617    1.368909
 ---------------------------------------------------------------------
 Rotational constants (GHZ):      0.1266910      0.1012546      0.0958812
 Leave Link  202 at Mon Dec  4 14:45:44 2017, MaxMem= 33554432000 cpu:         0.5
 (Enter /util/software/G09_RevD01/g09/l301.exe)
 Basis read from rwf:  (5D, 7F)
 Pseudo-potential data read from rwf file.
 There are   905 symmetry adapted cartesian basis functions of A   symmetry.
 There are   853 symmetry adapted basis functions of A   symmetry.
   853 basis functions,  1757 primitive gaussians,   905 cartesian basis functions
   148 alpha electrons      145 beta electrons
       nuclear repulsion energy      5306.6749211140 Hartrees.
 IExCor= 1009 DFT=T Ex=PBE Corr=PBE ExCW=0 ScaHFX=  0.000000
 ScaDFX=  1.000000  1.000000  1.000000  1.000000 ScalE2=  1.000000  1.000000
 IRadAn=      5 IRanWt=     -1 IRanGd=            0 ICorTp=0 IEmpDi=141
 NAtoms=   93 NActive=   93 NUniq=   93 SFac= 1.00D+00 NAtFMM=   60 NAOKFM=T Big=T
 Integral buffers will be    131072 words long.
 Raffenetti 2 integral format.
 Two-electron integral symmetry is turned on.
 R6Disp:  Grimme-D3(BJ) Dispersion energy=       -0.1465521463 Hartrees.
 Nuclear repulsion after empirical dispersion term =     5306.5283689677 Hartrees.
 No density basis found on file   724.
 Leave Link  301 at Mon Dec  4 14:45:45 2017, MaxMem= 33554432000 cpu:         8.3
 (Enter /util/software/G09_RevD01/g09/l302.exe)
 NPDir=0 NMtPBC=     1 NCelOv=     1 NCel=       1 NClECP=     1 NCelD=      1
         NCelK=      1 NCelE2=     1 NClLst=     1 CellRange=     0.0.
 One-electron integrals computed using PRISM.
   1 Symmetry operations used in ECPInt.
 ECPInt:  NShTT=   81406 NPrTT=  529662 LenC2=   74061 LenP2D=  255209.
 LDataN:  DoStor=T MaxTD1= 8 Len=  415
 NBasis=   853 RedAO= T EigKep=  2.91D-04  NBF=   853
 NBsUse=   853 1.00D-06 EigRej= -1.00D+00 NBFU=   853
 Precomputing XC quadrature grid using
 IXCGrd= 4 IRadAn=           5 IRanWt=          -1 IRanGd=           0 AccXCQ= 0.00D+00.
 Defaulting to unpruned grid for atomic number  92.
 Generated NRdTot=       0 NPtTot=           0 NUsed=           0 NTot=          32
 NSgBfM=   883   883   884   884   887 MxSgAt=    93 MxSgA2=    93.
 Leave Link  302 at Mon Dec  4 14:45:51 2017, MaxMem= 33554432000 cpu:       234.2
 (Enter /util/software/G09_RevD01/g09/l303.exe)
 DipDrv:  MaxL=1.
 Leave Link  303 at Mon Dec  4 14:45:52 2017, MaxMem= 33554432000 cpu:        17.1
 (Enter /util/software/G09_RevD01/g09/l401.exe)
 Initial guess from the checkpoint file:  "/scratch/es/esmoluis/Disproceno-Jose/disproceno-U.chk"
 B after Tr=     0.000000    0.000000    0.000000
         Rot=    1.000000   -0.000041    0.000024    0.000651 Ang=  -0.07 deg.
 Guess basis will be translated and rotated to current coordinates.
 JPrj=2 DoOrth=T DoCkMO=T.
 Initial guess <Sx>= 0.0000 <Sy>= 0.0000 <Sz>= 1.5000 <S**2>= 3.7637 S= 1.5034
 Generating alternative initial guess.
 ExpMin= 5.00D-03 ExpMax= 6.67D+03 ExpMxC= 2.28D+02 IAcc=3 IRadAn=         5 AccDes= 0.00D+00
 Harris functional with IExCor= 1009 and IRadAn=       5 diagonalized for initial guess.
 HarFok:  IExCor= 1009 AccDes= 0.00D+00 IRadAn=         5 IDoV= 1 UseB2=F ITyADJ=14
 ICtDFT=  3500011 ScaDFX=  1.000000  1.000000  1.000000  1.000000
 Defaulting to unpruned grid for atomic number  92.
 Defaulting to unpruned grid for atomic number  92.
 Defaulting to unpruned grid for atomic number  92.
 Defaulting to unpruned grid for atomic number  92.
 Defaulting to unpruned grid for atomic number  92.
 Defaulting to unpruned grid for atomic number  92.
 Defaulting to unpruned grid for atomic number  92.
 Defaulting to unpruned grid for atomic number  92.
 Defaulting to unpruned grid for atomic number  92.
 Defaulting to unpruned grid for atomic number  92.
 Defaulting to unpruned grid for atomic number  92.
 Defaulting to unpruned grid for atomic number  92.
 Defaulting to unpruned grid for atomic number  92.
 Defaulting to unpruned grid for atomic number  92.
 Defaulting to unpruned grid for atomic number  92.
 Defaulting to unpruned grid for atomic number  92.
 Defaulting to unpruned grid for atomic number  92.
 Defaulting to unpruned grid for atomic number  92.
 Defaulting to unpruned grid for atomic number  92.
 Defaulting to unpruned grid for atomic number  92.
 Defaulting to unpruned grid for atomic number  92.
 Defaulting to unpruned grid for atomic number  92.
 Defaulting to unpruned grid for atomic number  92.
 Defaulting to unpruned grid for atomic number  92.
 Defaulting to unpruned grid for atomic number  92.
 Defaulting to unpruned grid for atomic number  92.
 Defaulting to unpruned grid for atomic number  92.
 Defaulting to unpruned grid for atomic number  92.
 Defaulting to unpruned grid for atomic number  92.
 Defaulting to unpruned grid for atomic number  92.
 Defaulting to unpruned grid for atomic number  92.
 Defaulting to unpruned grid for atomic number  92.
 Defaulting to unpruned grid for atomic number  92.
 Defaulting to unpruned grid for atomic number  92.
 Defaulting to unpruned grid for atomic number  92.
 Defaulting to unpruned grid for atomic number  92.
 FoFCou: FMM=F IPFlag=           0 FMFlag=      100000 FMFlg1=        2001
         NFxFlg=           0 DoJE=T BraDBF=F KetDBF=T FulRan=T
         wScrn=  0.000000 ICntrl=     500 IOpCl=  0 I1Cent=   200000004 NGrid=           0
         NMat0=    1 NMatS0=      1 NMatT0=    0 NMatD0=    1 NMtDS0=    0 NMtDT0=    0
 Petite list used in FoFCou.
 Harris En= -1807.79313566191    
 Leave Link  401 at Mon Dec  4 14:46:15 2017, MaxMem= 33554432000 cpu:       800.1
 (Enter /util/software/G09_RevD01/g09/l502.exe)
 UHF open shell SCF:
 Using DIIS extrapolation, IDIIS=  1040.
 Integral symmetry usage will be decided dynamically.
 IVT=     2762757 IEndB=     2762757 NGot= 33554432000 MDV= 33552752342
 LenX= 33552752342 LenY= 33551932412
 Requested convergence on RMS density matrix=1.00D-08 within 512 cycles.
 Requested convergence on MAX density matrix=1.00D-06.
 Requested convergence on             energy=1.00D-06.
 No special actions if energy rises.
 Fock matrices will be formed incrementally for  20 cycles.

 Cycle   1  Pass 1  IDiag  1:
 FoFJK:  IHMeth= 1 ICntrl=     500 DoSepK=F KAlg= 0 I1Cent=   0 FoldK=F
 IRaf= 990000000 NMat=   1 IRICut=       1 DoRegI=T DoRafI=F ISym2E= 0.
 FoFCou: FMM=T IPFlag=           0 FMFlag=      100000 FMFlg1=        2001
         NFxFlg=           0 DoJE=T BraDBF=F KetDBF=F FulRan=T
         wScrn=  0.000000 ICntrl=     500 IOpCl=  0 I1Cent=           0 NGrid=           0
         NMat0=    1 NMatS0=      1 NMatT0=    0 NMatD0=    1 NMtDS0=    0 NMtDT0=    0
 Symmetry not used in FoFCou.
 FMM levels:  10  Number of levels for PrismC:   9
 Defaulting to unpruned grid for atomic number  92.
 Defaulting to unpruned grid for atomic number  92.
 Defaulting to unpruned grid for atomic number  92.
 Defaulting to unpruned grid for atomic number  92.
 Defaulting to unpruned grid for atomic number  92.
 Defaulting to unpruned grid for atomic number  92.
 Defaulting to unpruned grid for atomic number  92.
 Defaulting to unpruned grid for atomic number  92.
 Defaulting to unpruned grid for atomic number  92.
 Defaulting to unpruned grid for atomic number  92.
 Defaulting to unpruned grid for atomic number  92.
 Defaulting to unpruned grid for atomic number  92.
 Defaulting to unpruned grid for atomic number  92.
 Defaulting to unpruned grid for atomic number  92.
 Defaulting to unpruned grid for atomic number  92.
 Defaulting to unpruned grid for atomic number  92.
 Defaulting to unpruned grid for atomic number  92.
 Defaulting to unpruned grid for atomic number  92.
 Defaulting to unpruned grid for atomic number  92.
 Defaulting to unpruned grid for atomic number  92.
 Defaulting to unpruned grid for atomic number  92.
 Defaulting to unpruned grid for atomic number  92.
 Defaulting to unpruned grid for atomic number  92.
 Defaulting to unpruned grid for atomic number  92.
 Defaulting to unpruned grid for atomic number  92.
 Defaulting to unpruned grid for atomic number  92.
 Defaulting to unpruned grid for atomic number  92.
 Defaulting to unpruned grid for atomic number  92.
 Defaulting to unpruned grid for atomic number  92.
 Defaulting to unpruned grid for atomic number  92.
 Defaulting to unpruned grid for atomic number  92.
 Defaulting to unpruned grid for atomic number  92.
 Defaulting to unpruned grid for atomic number  92.
 Defaulting to unpruned grid for atomic number  92.
 Defaulting to unpruned grid for atomic number  92.
 Defaulting to unpruned grid for atomic number  92.
 E= -1805.66824905745    
 DIIS: error= 2.84D-04 at cycle   1 NSaved=   1.
 NSaved= 1 IEnMin= 1 EnMin= -1805.66824905745     IErMin= 1 ErrMin= 2.84D-04
 ErrMax= 2.84D-04  0.00D+00 EMaxC= 1.00D-01 BMatC= 4.17D-04 BMatP= 4.17D-04
 IDIUse=3 WtCom= 9.97D-01 WtEn= 2.84D-03
 Coeff-Com:  0.100D+01
 Coeff-En:   0.100D+01
 Coeff:      0.100D+01
 Gap=     1.787 Goal=   None    Shift=    0.000
 Gap=     1.812 Goal=   None    Shift=    0.000
 RMSDP=2.42D-05 MaxDP=2.11D-03              OVMax= 2.81D-03

 Cycle   2  Pass 1  IDiag  1:
 RMSU=  2.42D-05    CP:  1.00D+00
 E= -1805.66844539833     Delta-E=       -0.000196340873 Rises=F Damp=F
 DIIS: error= 1.39D-05 at cycle   2 NSaved=   2.
 NSaved= 2 IEnMin= 2 EnMin= -1805.66844539833     IErMin= 2 ErrMin= 1.39D-05
 ErrMax= 1.39D-05  0.00D+00 EMaxC= 1.00D-01 BMatC= 1.82D-06 BMatP= 4.17D-04
 IDIUse=1 WtCom= 1.00D+00 WtEn= 0.00D+00
 Coeff-Com:  0.294D-02 0.997D+00
 Coeff:      0.294D-02 0.997D+00
 Gap=     0.023 Goal=   None    Shift=    0.000
 Gap=     0.118 Goal=   None    Shift=    0.000
 RMSDP=3.79D-06 MaxDP=4.06D-04 DE=-1.96D-04 OVMax= 1.42D-03

 Cycle   3  Pass 1  IDiag  1:
 RMSU=  3.79D-06    CP:  1.00D+00  9.90D-01
 E= -1805.66844276393     Delta-E=        0.000002634394 Rises=F Damp=F
 DIIS: error= 3.79D-05 at cycle   3 NSaved=   3.
 NSaved= 3 IEnMin= 2 EnMin= -1805.66844539833     IErMin= 2 ErrMin= 1.39D-05
 ErrMax= 3.79D-05  0.00D+00 EMaxC= 1.00D-01 BMatC= 1.36D-05 BMatP= 1.82D-06
 IDIUse=1 WtCom= 1.00D+00 WtEn= 0.00D+00
 Coeff-Com: -0.101D-02 0.746D+00 0.255D+00
 Coeff:     -0.101D-02 0.746D+00 0.255D+00
 Gap=     0.023 Goal=   None    Shift=    0.000
 Gap=     0.118 Goal=   None    Shift=    0.000
 RMSDP=2.85D-06 MaxDP=2.87D-04 DE= 2.63D-06 OVMax= 1.10D-03

 Cycle   4  Pass 1  IDiag  1:
 RMSU=  9.90D-07    CP:  1.00D+00  9.97D-01  2.95D-01
 E= -1805.66844574256     Delta-E=       -0.000002978632 Rises=F Damp=F
 DIIS: error= 1.38D-05 at cycle   4 NSaved=   4.
 NSaved= 4 IEnMin= 4 EnMin= -1805.66844574256     IErMin= 4 ErrMin= 1.38D-05
 ErrMax= 1.38D-05  0.00D+00 EMaxC= 1.00D-01 BMatC= 7.16D-07 BMatP= 1.82D-06
 IDIUse=1 WtCom= 1.00D+00 WtEn= 0.00D+00
 Coeff-Com: -0.939D-03 0.448D+00 0.184D+00 0.368D+00
 Coeff:     -0.939D-03 0.448D+00 0.184D+00 0.368D+00
 Gap=     0.023 Goal=   None    Shift=    0.000
 Gap=     0.118 Goal=   None    Shift=    0.000
 RMSDP=9.55D-07 MaxDP=1.47D-04 DE=-2.98D-06 OVMax= 4.31D-04

 Cycle   5  Pass 1  IDiag  1:
 RMSU=  7.22D-07    CP:  1.00D+00  9.98D-01  2.98D-01  3.73D-01
 E= -1805.66844578331     Delta-E=       -0.000000040750 Rises=F Damp=F
 DIIS: error= 1.15D-05 at cycle   5 NSaved=   5.
 NSaved= 5 IEnMin= 5 EnMin= -1805.66844578331     IErMin= 5 ErrMin= 1.15D-05
 ErrMax= 1.15D-05  0.00D+00 EMaxC= 1.00D-01 BMatC= 5.42D-07 BMatP= 7.16D-07
 IDIUse=1 WtCom= 1.00D+00 WtEn= 0.00D+00
 Coeff-Com: -0.580D-03 0.233D+00 0.107D+00 0.370D+00 0.291D+00
 Coeff:     -0.580D-03 0.233D+00 0.107D+00 0.370D+00 0.291D+00
 Gap=     0.023 Goal=   None    Shift=    0.000
 Gap=     0.118 Goal=   None    Shift=    0.000
 RMSDP=5.45D-07 MaxDP=9.95D-05 DE=-4.07D-08 OVMax= 2.63D-04

 Cycle   6  Pass 1  IDiag  1:
 RMSU=  3.17D-07    CP:  1.00D+00  9.98D-01  3.17D-01  6.54D-01  5.34D-01
 E= -1805.66844589843     Delta-E=       -0.000000115121 Rises=F Damp=F
 DIIS: error= 1.41D-06 at cycle   6 NSaved=   6.
 NSaved= 6 IEnMin= 6 EnMin= -1805.66844589843     IErMin= 6 ErrMin= 1.41D-06
 ErrMax= 1.41D-06  0.00D+00 EMaxC= 1.00D-01 BMatC= 2.30D-08 BMatP= 5.42D-07
 IDIUse=1 WtCom= 1.00D+00 WtEn= 0.00D+00
 Coeff-Com: -0.202D-03 0.802D-01 0.413D-01 0.190D+00 0.206D+00 0.483D+00
 Coeff:     -0.202D-03 0.802D-01 0.413D-01 0.190D+00 0.206D+00 0.483D+00
 Gap=     0.023 Goal=   None    Shift=    0.000
 Gap=     0.118 Goal=   None    Shift=    0.000
 RMSDP=2.07D-07 MaxDP=4.04D-05 DE=-1.15D-07 OVMax= 1.38D-04

 Cycle   7  Pass 1  IDiag  1:
 RMSU=  1.32D-07    CP:  1.00D+00  9.98D-01  3.17D-01  7.29D-01  7.28D-01
                    CP:  1.06D+00
 E= -1805.66844590623     Delta-E=       -0.000000007795 Rises=F Damp=F
 DIIS: error= 4.93D-07 at cycle   7 NSaved=   7.
 NSaved= 7 IEnMin= 7 EnMin= -1805.66844590623     IErMin= 7 ErrMin= 4.93D-07
 ErrMax= 4.93D-07  0.00D+00 EMaxC= 1.00D-01 BMatC= 2.81D-09 BMatP= 2.30D-08
 IDIUse=1 WtCom= 1.00D+00 WtEn= 0.00D+00
 Coeff-Com: -0.461D-04 0.168D-01 0.118D-01 0.618D-01 0.823D-01 0.299D+00
 Coeff-Com:  0.528D+00
 Coeff:     -0.461D-04 0.168D-01 0.118D-01 0.618D-01 0.823D-01 0.299D+00
 Coeff:      0.528D+00
 Gap=     0.023 Goal=   None    Shift=    0.000
 Gap=     0.118 Goal=   None    Shift=    0.000
 RMSDP=1.67D-07 MaxDP=3.64D-05 DE=-7.80D-09 OVMax= 1.33D-04

 Cycle   8  Pass 1  IDiag  1:
 RMSU=  6.37D-08    CP:  1.00D+00  9.98D-01  3.27D-01  8.07D-01  8.38D-01
                    CP:  1.37D+00  1.14D+00
 E= -1805.66844590931     Delta-E=       -0.000000003080 Rises=F Damp=F
 DIIS: error= 4.26D-07 at cycle   8 NSaved=   8.
 NSaved= 8 IEnMin= 8 EnMin= -1805.66844590931     IErMin= 8 ErrMin= 4.26D-07
 ErrMax= 4.26D-07  0.00D+00 EMaxC= 1.00D-01 BMatC= 1.15D-09 BMatP= 2.81D-09
 IDIUse=1 WtCom= 1.00D+00 WtEn= 0.00D+00
 Coeff-Com: -0.146D-05-0.255D-03 0.240D-02 0.163D-01 0.312D-01 0.149D+00
 Coeff-Com:  0.397D+00 0.405D+00
 Coeff:     -0.146D-05-0.255D-03 0.240D-02 0.163D-01 0.312D-01 0.149D+00
 Coeff:      0.397D+00 0.405D+00
 Gap=     0.023 Goal=   None    Shift=    0.000
 Gap=     0.118 Goal=   None    Shift=    0.000
 RMSDP=1.16D-07 MaxDP=2.66D-05 DE=-3.08D-09 OVMax= 9.21D-05

 Cycle   9  Pass 1  IDiag  1:
 RMSU=  2.94D-08    CP:  1.00D+00  9.98D-01  3.32D-01  8.52D-01  9.26D-01
                    CP:  1.57D+00  1.49D+00  1.05D+00
 E= -1805.66844591079     Delta-E=       -0.000000001483 Rises=F Damp=F
 DIIS: error= 3.12D-07 at cycle   9 NSaved=   9.
 NSaved= 9 IEnMin= 9 EnMin= -1805.66844591079     IErMin= 9 ErrMin= 3.12D-07
 ErrMax= 3.12D-07  0.00D+00 EMaxC= 1.00D-01 BMatC= 3.61D-10 BMatP= 1.15D-09
 IDIUse=1 WtCom= 1.00D+00 WtEn= 0.00D+00
 Coeff-Com:  0.306D-04-0.135D-01-0.801D-02-0.373D-01-0.371D-01-0.954D-01
 Coeff-Com: -0.403D-01 0.284D+00 0.947D+00
 Coeff:      0.306D-04-0.135D-01-0.801D-02-0.373D-01-0.371D-01-0.954D-01
 Coeff:     -0.403D-01 0.284D+00 0.947D+00
 Gap=     0.023 Goal=   None    Shift=    0.000
 Gap=     0.118 Goal=   None    Shift=    0.000
 RMSDP=2.66D-07 MaxDP=6.15D-05 DE=-1.48D-09 OVMax= 2.18D-04

 Cycle  10  Pass 1  IDiag  1:
 RMSU=  2.68D-08    CP:  1.00D+00  9.99D-01  3.41D-01  9.70D-01  1.13D+00
                    CP:  2.04D+00  2.15D+00  1.90D+00  1.73D+00
 E= -1805.66844591357     Delta-E=       -0.000000002777 Rises=F Damp=F
 DIIS: error= 2.75D-07 at cycle  10 NSaved=  10.
 NSaved=10 IEnMin=10 EnMin= -1805.66844591357     IErMin=10 ErrMin= 2.75D-07
 ErrMax= 2.75D-07  0.00D+00 EMaxC= 1.00D-01 BMatC= 2.60D-10 BMatP= 3.61D-10
 IDIUse=1 WtCom= 1.00D+00 WtEn= 0.00D+00
 Coeff-Com:  0.279D-04-0.102D-01-0.827D-02-0.387D-01-0.497D-01-0.161D+00
 Coeff-Com: -0.289D+00-0.816D-01 0.808D+00 0.830D+00
 Coeff:      0.279D-04-0.102D-01-0.827D-02-0.387D-01-0.497D-01-0.161D+00
 Coeff:     -0.289D+00-0.816D-01 0.808D+00 0.830D+00
 Gap=     0.023 Goal=   None    Shift=    0.000
 Gap=     0.118 Goal=   None    Shift=    0.000
 RMSDP=2.87D-07 MaxDP=6.59D-05 DE=-2.78D-09 OVMax= 2.34D-04

 Cycle  11  Pass 1  IDiag  1:
 RMSU=  2.37D-08    CP:  1.00D+00  9.99D-01  3.51D-01  1.09D+00  1.35D+00
                    CP:  2.55D+00  2.91D+00  2.79D+00  3.00D+00  1.74D+00
 E= -1805.66844591628     Delta-E=       -0.000000002707 Rises=F Damp=F
 DIIS: error= 1.77D-07 at cycle  11 NSaved=  11.
 NSaved=11 IEnMin=11 EnMin= -1805.66844591628     IErMin=11 ErrMin= 1.77D-07
 ErrMax= 1.77D-07  0.00D+00 EMaxC= 1.00D-01 BMatC= 1.75D-10 BMatP= 2.60D-10
 IDIUse=1 WtCom= 1.00D+00 WtEn= 0.00D+00
 Coeff-Com:  0.935D-05-0.198D-02-0.333D-02-0.152D-01-0.264D-01-0.866D-01
 Coeff-Com: -0.237D+00-0.249D+00 0.188D+00 0.777D+00 0.655D+00
 Coeff:      0.935D-05-0.198D-02-0.333D-02-0.152D-01-0.264D-01-0.866D-01
 Coeff:     -0.237D+00-0.249D+00 0.188D+00 0.777D+00 0.655D+00
 Gap=     0.023 Goal=   None    Shift=    0.000
 Gap=     0.118 Goal=   None    Shift=    0.000
 RMSDP=2.22D-07 MaxDP=4.91D-05 DE=-2.71D-09 OVMax= 1.78D-04

 Cycle  12  Pass 1  IDiag  1:
 RMSU=  8.22D-08    CP:  1.00D+00  9.99D-01  3.60D-01  1.19D+00  1.51D+00
                    CP:  2.93D+00  3.00D+00  3.00D+00  3.00D+00  2.92D+00
                    CP:  1.67D+00
 E= -1805.66844591729     Delta-E=       -0.000000001017 Rises=F Damp=F
 DIIS: error= 9.47D-08 at cycle  12 NSaved=  12.
 NSaved=12 IEnMin=12 EnMin= -1805.66844591729     IErMin=12 ErrMin= 9.47D-08
 ErrMax= 9.47D-08  0.00D+00 EMaxC= 1.00D-01 BMatC= 4.07D-11 BMatP= 1.75D-10
 IDIUse=1 WtCom= 1.00D+00 WtEn= 0.00D+00
 Coeff-Com: -0.169D-05 0.171D-02 0.725D-04 0.104D-02-0.307D-02-0.888D-02
 Coeff-Com: -0.744D-01-0.138D+00-0.102D+00 0.307D+00 0.436D+00 0.581D+00
 Coeff:     -0.169D-05 0.171D-02 0.725D-04 0.104D-02-0.307D-02-0.888D-02
 Coeff:     -0.744D-01-0.138D+00-0.102D+00 0.307D+00 0.436D+00 0.581D+00
 Gap=     0.023 Goal=   None    Shift=    0.000
 Gap=     0.118 Goal=   None    Shift=    0.000
 RMSDP=6.98D-08 MaxDP=1.60D-05 DE=-1.02D-09 OVMax= 5.41D-05

 Cycle  13  Pass 1  IDiag  1:
 RMSU=  2.26D-08    CP:  1.00D+00  9.99D-01  3.62D-01  1.22D+00  1.55D+00
                    CP:  3.00D+00  3.00D+00  3.00D+00  3.00D+00  3.00D+00
                    CP:  2.34D+00  1.41D+00
 E= -1805.66844591759     Delta-E=       -0.000000000299 Rises=F Damp=F
 DIIS: error= 6.40D-08 at cycle  13 NSaved=  13.
 NSaved=13 IEnMin=13 EnMin= -1805.66844591759     IErMin=13 ErrMin= 6.40D-08
 ErrMax= 6.40D-08  0.00D+00 EMaxC= 1.00D-01 BMatC= 1.64D-11 BMatP= 4.07D-11
 IDIUse=1 WtCom= 1.00D+00 WtEn= 0.00D+00
 Coeff-Com: -0.741D-05 0.241D-02 0.173D-02 0.879D-02 0.125D-01 0.423D-01
 Coeff-Com:  0.763D-01 0.439D-01-0.192D+00-0.214D+00-0.725D-01 0.411D+00
 Coeff-Com:  0.880D+00
 Coeff:     -0.741D-05 0.241D-02 0.173D-02 0.879D-02 0.125D-01 0.423D-01
 Coeff:      0.763D-01 0.439D-01-0.192D+00-0.214D+00-0.725D-01 0.411D+00
 Coeff:      0.880D+00
 Gap=     0.023 Goal=   None    Shift=    0.000
 Gap=     0.118 Goal=   None    Shift=    0.000
 RMSDP=7.96D-08 MaxDP=1.95D-05 DE=-2.99D-10 OVMax= 6.05D-05

 Cycle  14  Pass 1  IDiag  1:
 RMSU=  1.87D-08    CP:  1.00D+00  9.99D-01  3.65D-01  1.24D+00  1.60D+00
                    CP:  3.00D+00  3.00D+00  3.00D+00  3.00D+00  3.00D+00
                    CP:  3.00D+00  1.91D+00  2.92D+00
 E= -1805.66844591833     Delta-E=       -0.000000000736 Rises=F Damp=F
 DIIS: error= 4.23D-08 at cycle  14 NSaved=  14.
 NSaved=14 IEnMin=14 EnMin= -1805.66844591833     IErMin=14 ErrMin= 4.23D-08
 ErrMax= 4.23D-08  0.00D+00 EMaxC= 1.00D-01 BMatC= 6.79D-12 BMatP= 1.64D-11
 IDIUse=1 WtCom= 1.00D+00 WtEn= 0.00D+00
 Coeff-Com: -0.412D-05 0.946D-03 0.106D-02 0.534D-02 0.947D-02 0.313D-01
 Coeff-Com:  0.746D-01 0.865D-01-0.773D-01-0.238D+00-0.210D+00 0.544D-01
 Coeff-Com:  0.572D+00 0.690D+00
 Coeff:     -0.412D-05 0.946D-03 0.106D-02 0.534D-02 0.947D-02 0.313D-01
 Coeff:      0.746D-01 0.865D-01-0.773D-01-0.238D+00-0.210D+00 0.544D-01
 Coeff:      0.572D+00 0.690D+00
 Gap=     0.023 Goal=   None    Shift=    0.000
 Gap=     0.118 Goal=   None    Shift=    0.000
 RMSDP=2.73D-08 MaxDP=7.15D-06 DE=-7.36D-10 OVMax= 2.11D-05

 Cycle  15  Pass 1  IDiag  1:
 RMSU=  1.98D-08    CP:  1.00D+00  9.99D-01  3.65D-01  1.25D+00  1.61D+00
                    CP:  3.00D+00  3.00D+00  3.00D+00  3.00D+00  3.00D+00
                    CP:  3.00D+00  2.08D+00  3.00D+00  1.33D+00
 E= -1805.66844591958     Delta-E=       -0.000000001256 Rises=F Damp=F
 DIIS: error= 2.58D-08 at cycle  15 NSaved=  15.
 NSaved=15 IEnMin=15 EnMin= -1805.66844591958     IErMin=15 ErrMin= 2.58D-08
 ErrMax= 2.58D-08  0.00D+00 EMaxC= 1.00D-01 BMatC= 3.80D-12 BMatP= 6.79D-12
 IDIUse=1 WtCom= 1.00D+00 WtEn= 0.00D+00
 Coeff-Com:  0.444D-06-0.515D-03-0.916D-05-0.280D-03 0.178D-02 0.371D-02
 Coeff-Com:  0.209D-01 0.533D-01 0.245D-01-0.101D+00-0.156D+00-0.176D+00
 Coeff-Com:  0.640D-01 0.559D+00 0.707D+00
 Coeff:      0.444D-06-0.515D-03-0.916D-05-0.280D-03 0.178D-02 0.371D-02
 Coeff:      0.209D-01 0.533D-01 0.245D-01-0.101D+00-0.156D+00-0.176D+00
 Coeff:      0.640D-01 0.559D+00 0.707D+00
 Gap=     0.023 Goal=   None    Shift=    0.000
 Gap=     0.118 Goal=   None    Shift=    0.000
 RMSDP=3.92D-08 MaxDP=9.76D-06 DE=-1.26D-09 OVMax= 2.97D-05

 Cycle  16  Pass 1  IDiag  1:
 RMSU=  9.41D-09    CP:  1.00D+00  9.99D-01  3.66D-01  1.26D+00  1.63D+00
                    CP:  3.00D+00  3.00D+00  3.00D+00  3.00D+00  3.00D+00
                    CP:  3.00D+00  2.33D+00  3.00D+00  1.93D+00  2.17D+00
 E= -1805.66844592015     Delta-E=       -0.000000000562 Rises=F Damp=F
 DIIS: error= 1.81D-08 at cycle  16 NSaved=  16.
 NSaved=16 IEnMin=16 EnMin= -1805.66844592015     IErMin=16 ErrMin= 1.81D-08
 ErrMax= 1.81D-08  0.00D+00 EMaxC= 1.00D-01 BMatC= 1.54D-12 BMatP= 3.80D-12
 IDIUse=1 WtCom= 1.00D+00 WtEn= 0.00D+00
 Coeff-Com:  0.192D-05-0.703D-03-0.372D-03-0.228D-02-0.199D-02-0.952D-02
 Coeff-Com: -0.140D-01 0.638D-02 0.470D-01 0.247D-01-0.232D-01-0.141D+00
 Coeff-Com: -0.166D+00 0.559D-01 0.489D+00 0.736D+00
 Coeff:      0.192D-05-0.703D-03-0.372D-03-0.228D-02-0.199D-02-0.952D-02
 Coeff:     -0.140D-01 0.638D-02 0.470D-01 0.247D-01-0.232D-01-0.141D+00
 Coeff:     -0.166D+00 0.559D-01 0.489D+00 0.736D+00
 Gap=     0.023 Goal=   None    Shift=    0.000
 Gap=     0.118 Goal=   None    Shift=    0.000
 RMSDP=1.66D-08 MaxDP=4.01D-06 DE=-5.62D-10 OVMax= 1.31D-05

 Cycle  17  Pass 1  IDiag  1:
 RMSU=  3.02D-09    CP:  1.00D+00  9.99D-01  3.67D-01  1.26D+00  1.63D+00
                    CP:  3.00D+00  3.00D+00  3.00D+00  3.00D+00  3.00D+00
                    CP:  3.00D+00  2.42D+00  3.00D+00  2.16D+00  2.80D+00
                    CP:  1.11D+00
 E= -1805.66844592001     Delta-E=        0.000000000136 Rises=F Damp=F
 DIIS: error= 8.95D-09 at cycle  17 NSaved=  17.
 NSaved=17 IEnMin=16 EnMin= -1805.66844592015     IErMin=17 ErrMin= 8.95D-09
 ErrMax= 8.95D-09  0.00D+00 EMaxC= 1.00D-01 BMatC= 4.92D-13 BMatP= 1.54D-12
 IDIUse=1 WtCom= 1.00D+00 WtEn= 0.00D+00
 Coeff-Com:  0.115D-05-0.284D-03-0.244D-03-0.151D-02-0.199D-02-0.850D-02
 Coeff-Com: -0.188D-01-0.165D-01 0.222D-01 0.573D-01 0.458D-01-0.320D-01
 Coeff-Com: -0.139D+00-0.204D+00 0.680D-01 0.540D+00 0.689D+00
 Coeff:      0.115D-05-0.284D-03-0.244D-03-0.151D-02-0.199D-02-0.850D-02
 Coeff:     -0.188D-01-0.165D-01 0.222D-01 0.573D-01 0.458D-01-0.320D-01
 Coeff:     -0.139D+00-0.204D+00 0.680D-01 0.540D+00 0.689D+00
 Gap=     0.023 Goal=   None    Shift=    0.000
 Gap=     0.118 Goal=   None    Shift=    0.000
 RMSDP=1.18D-08 MaxDP=2.94D-06 DE= 1.36D-10 OVMax= 9.32D-06

 Cycle  18  Pass 1  IDiag  1:
 RMSU=  4.54D-09    CP:  1.00D+00  9.99D-01  3.67D-01  1.27D+00  1.64D+00
                    CP:  3.00D+00  3.00D+00  3.00D+00  3.00D+00  3.00D+00
                    CP:  3.00D+00  2.49D+00  3.00D+00  2.34D+00  3.00D+00
                    CP:  1.29D+00  1.88D+00
 E= -1805.66844592022     Delta-E=       -0.000000000214 Rises=F Damp=F
 DIIS: error= 5.31D-09 at cycle  18 NSaved=  18.
 NSaved=18 IEnMin=18 EnMin= -1805.66844592022     IErMin=18 ErrMin= 5.31D-09
 ErrMax= 5.31D-09  0.00D+00 EMaxC= 1.00D-01 BMatC= 9.63D-14 BMatP= 4.92D-13
 IDIUse=1 WtCom= 1.00D+00 WtEn= 0.00D+00
 Coeff-Com:  0.349D-07 0.434D-04-0.137D-04-0.140D-03-0.433D-03-0.170D-02
 Coeff-Com: -0.509D-02-0.926D-02-0.144D-02 0.201D-01 0.278D-01 0.158D-01
 Coeff-Com: -0.273D-01-0.121D+00-0.858D-01 0.987D-01 0.355D+00 0.735D+00
 Coeff:      0.349D-07 0.434D-04-0.137D-04-0.140D-03-0.433D-03-0.170D-02
 Coeff:     -0.509D-02-0.926D-02-0.144D-02 0.201D-01 0.278D-01 0.158D-01
 Coeff:     -0.273D-01-0.121D+00-0.858D-01 0.987D-01 0.355D+00 0.735D+00
 Gap=     0.023 Goal=   None    Shift=    0.000
 Gap=     0.118 Goal=   None    Shift=    0.000
 RMSDP=5.60D-09 MaxDP=1.43D-06 DE=-2.14D-10 OVMax= 4.46D-06

 Cycle  19  Pass 1  IDiag  1:
 RMSU=  8.40D-10    CP:  1.00D+00  9.99D-01  3.67D-01  1.27D+00  1.64D+00
                    CP:  3.00D+00  3.00D+00  3.00D+00  3.00D+00  3.00D+00
                    CP:  3.00D+00  2.52D+00  3.00D+00  2.42D+00  3.00D+00
                    CP:  1.39D+00  2.56D+00  1.81D+00
 E= -1805.66844592033     Delta-E=       -0.000000000110 Rises=F Damp=F
 DIIS: error= 3.61D-09 at cycle  19 NSaved=  19.
 NSaved=19 IEnMin=19 EnMin= -1805.66844592033     IErMin=19 ErrMin= 3.61D-09
 ErrMax= 3.61D-09  0.00D+00 EMaxC= 1.00D-01 BMatC= 5.63D-14 BMatP= 9.63D-14
 IDIUse=1 WtCom= 1.00D+00 WtEn= 0.00D+00
 Coeff-Com: -0.284D-06 0.109D-03 0.657D-04 0.343D-03 0.247D-03 0.124D-02
 Coeff-Com:  0.209D-02-0.193D-02-0.759D-02-0.259D-02 0.770D-02 0.207D-01
 Coeff-Com:  0.225D-01-0.291D-01-0.835D-01-0.924D-01 0.435D-01 0.506D+00
 Coeff-Com:  0.612D+00
 Coeff:     -0.284D-06 0.109D-03 0.657D-04 0.343D-03 0.247D-03 0.124D-02
 Coeff:      0.209D-02-0.193D-02-0.759D-02-0.259D-02 0.770D-02 0.207D-01
 Coeff:      0.225D-01-0.291D-01-0.835D-01-0.924D-01 0.435D-01 0.506D+00
 Coeff:      0.612D+00
 Gap=     0.023 Goal=   None    Shift=    0.000
 Gap=     0.118 Goal=   None    Shift=    0.000
 RMSDP=2.84D-09 MaxDP=6.83D-07 DE=-1.10D-10 OVMax= 2.37D-06

 SCF Done:  E(UPBE-PBE) =  -1805.66844592     A.U. after   19 cycles
            NFock= 19  Conv=0.28D-08     -V/T= 2.2286
 <Sx>= 0.0000 <Sy>= 0.0000 <Sz>= 1.5000 <S**2>= 3.7637 S= 1.5034
 <L.S>= 0.000000000000E+00
 KE= 1.469730566659D+03 PE=-1.462952050290D+04 EE= 6.047593121356D+03
 Annihilation of the first spin contaminant:
 S**2 before annihilation     3.7637,   after     3.7501
 Leave Link  502 at Mon Dec  4 15:10:27 2017, MaxMem= 33554432000 cpu:     52060.3
 (Enter /util/software/G09_RevD01/g09/l701.exe)
 Compute integral first derivatives.
 ... and contract with generalized density number  0.
 R6Disp: Adding Grimme-D3(BJ) dispersion energy 1st derivatives to the gradient.
   1 Symmetry operations used in ECPInt.
 ECPInt:  NShTT=   81406 NPrTT=  529662 LenC2=   74061 LenP2D=  255209.
 LDataN:  DoStor=T MaxTD1= 9 Len=  602
 Leave Link  701 at Mon Dec  4 15:10:35 2017, MaxMem= 33554432000 cpu:       276.4
 (Enter /util/software/G09_RevD01/g09/l702.exe)
 L702 exits ... SP integral derivatives will be done elsewhere.
 Leave Link  702 at Mon Dec  4 15:10:35 2017, MaxMem= 33554432000 cpu:         2.1
 (Enter /util/software/G09_RevD01/g09/l703.exe)
 Compute integral first derivatives, UseDBF=F ICtDFT=           0.
 Integral derivatives from FoFJK, PRISM(SPDF).
 Calling FoFJK, ICntrl=      2527 FMM=T ISym2X=0 I1Cent= 0 IOpClX= 0 NMat=1 NMatS=1 NMatT=0.
 FoFJK:  IHMeth= 1 ICntrl=    2527 DoSepK=F KAlg= 0 I1Cent=   0 FoldK=F
 IRaf=         0 NMat=   1 IRICut=       1 DoRegI=T DoRafI=F ISym2E= 0.
 FoFCou: FMM=T IPFlag=           0 FMFlag=      100000 FMFlg1=        2001
         NFxFlg=           0 DoJE=F BraDBF=F KetDBF=F FulRan=T
         wScrn=  0.000000 ICntrl=    2527 IOpCl=  0 I1Cent=           0 NGrid=           0
         NMat0=    1 NMatS0=      1 NMatT0=    0 NMatD0=    1 NMtDS0=    0 NMtDT0=    0
 Symmetry not used in FoFCou.
 FMM levels:  10  Number of levels for PrismC:   9
 Defaulting to unpruned grid for atomic number  92.
 Defaulting to unpruned grid for atomic number  92.
 Defaulting to unpruned grid for atomic number  92.
 Defaulting to unpruned grid for atomic number  92.
 Defaulting to unpruned grid for atomic number  92.
 Defaulting to unpruned grid for atomic number  92.
 Defaulting to unpruned grid for atomic number  92.
 Defaulting to unpruned grid for atomic number  92.
 Defaulting to unpruned grid for atomic number  92.
 Defaulting to unpruned grid for atomic number  92.
 Defaulting to unpruned grid for atomic number  92.
 Defaulting to unpruned grid for atomic number  92.
 Defaulting to unpruned grid for atomic number  92.
 Defaulting to unpruned grid for atomic number  92.
 Defaulting to unpruned grid for atomic number  92.
 Defaulting to unpruned grid for atomic number  92.
 Defaulting to unpruned grid for atomic number  92.
 Defaulting to unpruned grid for atomic number  92.
 Defaulting to unpruned grid for atomic number  92.
 Defaulting to unpruned grid for atomic number  92.
 Defaulting to unpruned grid for atomic number  92.
 Defaulting to unpruned grid for atomic number  92.
 Defaulting to unpruned grid for atomic number  92.
 Defaulting to unpruned grid for atomic number  92.
 Defaulting to unpruned grid for atomic number  92.
 Defaulting to unpruned grid for atomic number  92.
 Defaulting to unpruned grid for atomic number  92.
 Defaulting to unpruned grid for atomic number  92.
 Defaulting to unpruned grid for atomic number  92.
 Defaulting to unpruned grid for atomic number  92.
 Defaulting to unpruned grid for atomic number  92.
 Defaulting to unpruned grid for atomic number  92.
 Defaulting to unpruned grid for atomic number  92.
 Defaulting to unpruned grid for atomic number  92.
 Defaulting to unpruned grid for atomic number  92.
 Defaulting to unpruned grid for atomic number  92.
 Leave Link  703 at Mon Dec  4 15:13:04 2017, MaxMem= 33554432000 cpu:      5318.9
 (Enter /util/software/G09_RevD01/g09/l716.exe)
 Dipole        =-6.02305753D-03-1.13091558D+00-1.77082915D-03
 ***** Axes restored to original set *****
 -------------------------------------------------------------------
 Center     Atomic                   Forces (Hartrees/Bohr)
 Number     Number              X              Y              Z
 -------------------------------------------------------------------
      1       92          -0.000092463   -0.000023409   -0.000267742
      2        6          -0.000051372   -0.000021714   -0.000010430
      3        6           0.000072614   -0.000093656    0.000152149
      4        6           0.000126024    0.000054580   -0.000008930
      5        6          -0.000065989   -0.000042122    0.000087376
      6        6           0.000126620   -0.000003000    0.000094792
      7        6          -0.000046159    0.000015937   -0.000017690
      8        6          -0.000013699   -0.000014884   -0.000046866
      9        6          -0.000007272   -0.000025167   -0.000039141
     10        6           0.000017660   -0.000024872    0.000041994
     11        6           0.000013857    0.000060712   -0.000053779
     12        6           0.000020122   -0.000030165   -0.000040406
     13        6          -0.000027140   -0.000009082   -0.000001014
     14        6          -0.000033802    0.000002452    0.000049207
     15        6           0.000079875    0.000250173    0.000103698
     16        6          -0.000108294   -0.000124630   -0.000061340
     17        6          -0.000108083   -0.000147579   -0.000042296
     18        6          -0.000104766   -0.000455926    0.000131778
     19        6           0.000053725    0.000060162   -0.000053723
     20        6          -0.000015972   -0.000106868   -0.000102056
     21        6           0.000023420   -0.000014013    0.000215300
     22        6           0.000057712    0.000019196    0.000006617
     23        6           0.000027723   -0.000013320    0.000126305
     24        6          -0.000041897   -0.000032531   -0.000047418
     25        6          -0.000053862   -0.000009705    0.000038447
     26        6          -0.000009508   -0.000000585    0.000079034
     27        6          -0.000026701    0.000025130   -0.000064986
     28        6           0.000062305    0.000047734   -0.000047152
     29        6           0.000009166    0.000040679    0.000007840
     30        6          -0.000057219    0.000027339   -0.000012876
     31        6          -0.000029440   -0.000092214   -0.000013112
     32        6          -0.000003308   -0.000059527    0.000039980
     33        6           0.000014297    0.000055275    0.000003064
     34        6          -0.000010282    0.000006503   -0.000001816
     35        6           0.000038469   -0.000004830   -0.000004452
     36        1          -0.000011538   -0.000005269    0.000051500
     37        1          -0.000039129   -0.000033352   -0.000051388
     38        1           0.000026071   -0.000074796   -0.000007318
     39        1          -0.000002667    0.000019337   -0.000025446
     40        1          -0.000009472    0.000022639    0.000027193
     41        1          -0.000003442    0.000013537    0.000049033
     42        1           0.000011111    0.000009179   -0.000007800
     43        1           0.000024202   -0.000001708   -0.000005476
     44        1           0.000005424    0.000021916   -0.000011291
     45        1           0.000018988   -0.000020585   -0.000012454
     46        1          -0.000021455   -0.000024166   -0.000007303
     47        1           0.000021985   -0.000012211   -0.000002684
     48        1          -0.000002881    0.000037585   -0.000011353
     49        1          -0.000014238    0.000032760   -0.000009446
     50        1           0.000014076    0.000005158    0.000009395
     51        1          -0.000022828   -0.000027499   -0.000004065
     52        1           0.000013268   -0.000008713   -0.000010778
     53        1           0.000013670    0.000000787    0.000028660
     54        1          -0.000012481    0.000029696   -0.000007904
     55        1          -0.000002943   -0.000007046   -0.000019306
     56        1           0.000020485    0.000020146    0.000013093
     57        1          -0.000005987   -0.000023155    0.000011550
     58        1          -0.000008862    0.000129875   -0.000064592
     59        1           0.000004772    0.000012894   -0.000006302
     60        1           0.000020902    0.000029283    0.000029793
     61        1           0.000019817    0.000036173    0.000035547
     62        1           0.000009330    0.000006888    0.000019212
     63        1           0.000029027    0.000021060   -0.000020080
     64        1           0.000038232   -0.000005589   -0.000020717
     65        1          -0.000082613    0.000066858   -0.000048885
     66        1           0.000117955    0.000278448   -0.000126362
     67        1           0.000004315    0.000001281    0.000018283
     68        1           0.000029473    0.000001934   -0.000001574
     69        1          -0.000001215    0.000005590   -0.000012367
     70        1          -0.000015878    0.000014910    0.000017626
     71        1          -0.000011126   -0.000027778   -0.000022356
     72        1           0.000001713    0.000002794   -0.000018437
     73        1           0.000026850   -0.000012559    0.000027736
     74        1          -0.000012684   -0.000012951   -0.000008611
     75        1          -0.000019581    0.000018364    0.000019042
     76        1          -0.000004492   -0.000020800   -0.000022737
     77        1           0.000013598   -0.000014113    0.000024738
     78        1          -0.000019405    0.000017769    0.000005448
     79        1           0.000027500    0.000025010   -0.000013691
     80        1          -0.000010002   -0.000008653   -0.000031784
     81        1          -0.000005274   -0.000010507    0.000021214
     82        1           0.000069225    0.000063000   -0.000000656
     83        1           0.000013871    0.000011980    0.000010686
     84        1          -0.000029523    0.000030768    0.000009769
     85        1          -0.000032120    0.000008447    0.000012374
     86        1           0.000016535   -0.000020395    0.000016286
     87        1          -0.000005395   -0.000008413   -0.000039720
     88        1           0.000023235    0.000021797   -0.000010086
     89        1          -0.000011760   -0.000004607   -0.000023350
     90        1           0.000001089   -0.000017700    0.000009582
     91        1          -0.000069218    0.000010919   -0.000014261
     92        1           0.000012119   -0.000000523   -0.000033528
     93        1           0.000003006    0.000058236    0.000025988
 -------------------------------------------------------------------
 Cartesian Forces:  Max     0.000455926 RMS     0.000058823
 Leave Link  716 at Mon Dec  4 15:13:04 2017, MaxMem= 33554432000 cpu:         3.2
 (Enter /util/software/G09_RevD01/g09/l103.exe)

 GradGradGradGradGradGradGradGradGradGradGradGradGradGradGradGradGradGrad
 Berny optimization.
 Using GEDIIS/GDIIS optimizer.
 FormGI is forming the generalized inverse of G from B-inverse, IUseBI=4.
 Internal  Forces:  Max     0.000327214 RMS     0.000035403
 Search for a local minimum.
 Step number  36 out of a maximum of  558
 All quantities printed in internal units (Hartrees-Bohrs-Radians)
 RMS Force = .35403D-04 SwitMx=.10000D-02 MixMth= 2
 Mixed Optimization -- En-DIIS/RFO-DIIS
 Swapping is turned off.
 Update second derivatives using D2CorX and points   29   30   31   32   33
                                                     34   35   36
 DE= -5.42D-06 DEPred=-7.32D-06 R= 7.40D-01
 TightC=F SS=  1.41D+00  RLast= 4.07D-02 DXNew= 8.9420D-01 1.2207D-01
 Trust test= 7.40D-01 RLast= 4.07D-02 DXMaxT set to 5.32D-01
 ITU=  1  1  1  1  1  1  1  0 -1  1  1 -1  1  0 -1  1  1 -1  1  1
 ITU=  1  0 -1  0 -1  1 -1  0 -1  0  1  1  0  0  1  0
     Eigenvalues ---    0.00158   0.00215   0.00230   0.00235   0.00240
     Eigenvalues ---    0.00258   0.00266   0.00294   0.00325   0.00347
     Eigenvalues ---    0.00367   0.00402   0.00415   0.00437   0.00451
     Eigenvalues ---    0.00467   0.00490   0.00529   0.00561   0.00572
     Eigenvalues ---    0.00658   0.00870   0.00920   0.01084   0.01396
     Eigenvalues ---    0.01579   0.01624   0.01672   0.01819   0.02106
     Eigenvalues ---    0.02160   0.02505   0.02591   0.02841   0.02979
     Eigenvalues ---    0.03083   0.03263   0.03334   0.03495   0.03627
     Eigenvalues ---    0.03967   0.04149   0.04242   0.04340   0.04421
     Eigenvalues ---    0.04457   0.04518   0.04759   0.04825   0.04869
     Eigenvalues ---    0.04912   0.04970   0.05000   0.05013   0.05023
     Eigenvalues ---    0.05106   0.05126   0.05184   0.05209   0.05224
     Eigenvalues ---    0.05242   0.05259   0.05276   0.05308   0.05317
     Eigenvalues ---    0.05333   0.05340   0.05374   0.05379   0.05382
     Eigenvalues ---    0.05420   0.05451   0.05488   0.05506   0.05515
     Eigenvalues ---    0.05533   0.05546   0.05561   0.05574   0.05578
     Eigenvalues ---    0.05618   0.05626   0.05636   0.05661   0.05667
     Eigenvalues ---    0.05680   0.05694   0.05698   0.05701   0.05711
     Eigenvalues ---    0.05726   0.05735   0.05776   0.05828   0.05870
     Eigenvalues ---    0.05906   0.05960   0.05992   0.06259   0.06422
     Eigenvalues ---    0.07120   0.07330   0.07518   0.07762   0.09306
     Eigenvalues ---    0.10006   0.10367   0.11927   0.13261   0.13729
     Eigenvalues ---    0.14072   0.14533   0.14682   0.14896   0.15114
     Eigenvalues ---    0.15329   0.15386   0.15492   0.15584   0.15669
     Eigenvalues ---    0.15740   0.15766   0.15862   0.15893   0.15928
     Eigenvalues ---    0.15959   0.15968   0.15972   0.15979   0.15995
     Eigenvalues ---    0.15998   0.16000   0.16000   0.16000   0.16000
     Eigenvalues ---    0.16000   0.16000   0.16000   0.16000   0.16000
     Eigenvalues ---    0.16000   0.16000   0.16000   0.16000   0.16000
     Eigenvalues ---    0.16000   0.16000   0.16000   0.16000   0.16000
     Eigenvalues ---    0.16000   0.16000   0.16000   0.16001   0.16002
     Eigenvalues ---    0.16002   0.16004   0.16008   0.16011   0.16022
     Eigenvalues ---    0.16030   0.16039   0.16053   0.16056   0.16118
     Eigenvalues ---    0.16162   0.16201   0.16368   0.16429   0.16561
     Eigenvalues ---    0.16733   0.17004   0.17526   0.17989   0.18732
     Eigenvalues ---    0.19058   0.20419   0.21004   0.22838   0.23618
     Eigenvalues ---    0.25161   0.26202   0.27778   0.27936   0.27994
     Eigenvalues ---    0.28064   0.28132   0.28265   0.28269   0.28444
     Eigenvalues ---    0.28535   0.28747   0.28839   0.29207   0.29305
     Eigenvalues ---    0.29478   0.29662   0.29698   0.30098   0.30122
     Eigenvalues ---    0.30211   0.30309   0.30393   0.30513   0.30604
     Eigenvalues ---    0.31368   0.31916   0.33206   0.34167   0.34468
     Eigenvalues ---    0.35730   0.37080   0.37139   0.38162   0.38446
     Eigenvalues ---    0.42074   0.45433   0.50538   0.50766   0.50922
     Eigenvalues ---    0.51048   0.51210   0.51218   0.51237   0.51244
     Eigenvalues ---    0.51273   0.51287   0.51292   0.51310   0.51322
     Eigenvalues ---    0.51340   0.51348   0.51351   0.51359   0.51360
     Eigenvalues ---    0.51372   0.51379   0.51396   0.51404   0.51409
     Eigenvalues ---    0.51412   0.51415   0.51421   0.51427   0.51433
     Eigenvalues ---    0.51444   0.51450   0.51453   0.51456   0.51462
     Eigenvalues ---    0.51469   0.51473   0.51475   0.51480   0.51502
     Eigenvalues ---    0.51511   0.51523   0.51529   0.51556   0.51577
     Eigenvalues ---    0.51591   0.51616   0.51771   0.51869   0.51986
     Eigenvalues ---    0.52309   0.52533   0.52660   0.53250   0.56900
     Eigenvalues ---    0.57601   0.57703   0.57825
 En-DIIS/RFO-DIIS IScMMF=        0 using points:    36   35   34   33   32
 RFO step:  Lambda=-1.57388028D-06.
 NNeg= 0 NP= 5 Switch=  2.50D-03 Rises=F DC=  5.09D-05 SmlDif=  1.00D-05
 RMS Error=  0.9068484729D-04 NUsed= 5 EDIIS=F
 DidBck=F Rises=F RFO-DIIS coefs:    0.97081    0.14972   -0.28925    0.08052    0.08819
 Iteration  1 RMS(Cart)=  0.00328592 RMS(Int)=  0.00000580
 Iteration  2 RMS(Cart)=  0.00000664 RMS(Int)=  0.00000418
 Iteration  3 RMS(Cart)=  0.00000000 RMS(Int)=  0.00000418
 ITry= 1 IFail=0 DXMaxC= 2.20D-02 DCOld= 1.00D+10 DXMaxT= 5.32D-01 DXLimC= 3.00D+00 Rises=F
 Variable       Old X    -DE/DX   Delta X   Delta X   Delta X     New X
                                 (Linear)    (Quad)   (Total)
    R1        4.94003   0.00007   0.00015  -0.00036  -0.00021   4.93982
    R2        4.94978  -0.00003   0.00010  -0.00078  -0.00068   4.94910
    R3        5.10921  -0.00009   0.00001  -0.00026  -0.00026   5.10895
    R4        5.07592   0.00007  -0.00004   0.00085   0.00081   5.07673
    R5        4.93925  -0.00007   0.00008  -0.00042  -0.00034   4.93892
    R6        4.94865   0.00004  -0.00017   0.00053   0.00036   4.94901
    R7        5.10984   0.00005   0.00055  -0.00047   0.00008   5.10992
    R8        5.07658   0.00006   0.00018   0.00060   0.00079   5.07737
    R9        2.75901  -0.00006   0.00006  -0.00006  -0.00001   2.75900
   R10        2.72392   0.00007   0.00001   0.00017   0.00020   2.72412
   R11        2.92048  -0.00001   0.00005  -0.00013  -0.00007   2.92041
   R12        2.71633  -0.00001  -0.00010   0.00005  -0.00003   2.71630
   R13        2.92140   0.00004   0.00011  -0.00007   0.00004   2.92144
   R14        2.69025  -0.00007  -0.00012   0.00009  -0.00003   2.69022
   R15        2.06746  -0.00004  -0.00008   0.00002  -0.00006   2.06740
   R16        2.69360  -0.00003  -0.00003  -0.00024  -0.00027   2.69333
   R17        2.88505  -0.00015  -0.00007  -0.00008  -0.00015   2.88490
   R18        2.06635  -0.00006  -0.00013  -0.00003  -0.00016   2.06620
   R19        2.92493   0.00002  -0.00003   0.00010   0.00007   2.92500
   R20        2.90805  -0.00001  -0.00007   0.00004  -0.00003   2.90802
   R21        2.92017   0.00002  -0.00004   0.00005   0.00001   2.92018
   R22        2.12043   0.00001  -0.00009  -0.00001  -0.00010   2.12033
   R23        2.10927  -0.00005  -0.00009  -0.00004  -0.00013   2.10914
   R24        2.09547   0.00000  -0.00005  -0.00003  -0.00007   2.09540
   R25        2.08417   0.00000  -0.00009   0.00000  -0.00008   2.08408
   R26        2.09282  -0.00003  -0.00006  -0.00002  -0.00008   2.09274
   R27        2.09468  -0.00003  -0.00006  -0.00002  -0.00008   2.09460
   R28        2.09116  -0.00003  -0.00008   0.00002  -0.00006   2.09110
   R29        2.09321  -0.00002  -0.00007  -0.00001  -0.00008   2.09313
   R30        2.09222  -0.00004  -0.00008  -0.00002  -0.00010   2.09212
   R31        2.92185   0.00004   0.00002   0.00003   0.00005   2.92191
   R32        2.91934   0.00000   0.00000   0.00001   0.00001   2.91934
   R33        2.91989  -0.00002  -0.00001   0.00003   0.00001   2.91990
   R34        2.09087  -0.00004  -0.00008  -0.00001  -0.00009   2.09078
   R35        2.09249  -0.00002  -0.00005   0.00000  -0.00006   2.09243
   R36        2.10137  -0.00003  -0.00007  -0.00001  -0.00008   2.10129
   R37        2.08475  -0.00002  -0.00007   0.00000  -0.00007   2.08468
   R38        2.09638  -0.00003  -0.00007  -0.00001  -0.00008   2.09630
   R39        2.09332  -0.00003  -0.00008  -0.00002  -0.00009   2.09323
   R40        2.11401   0.00000  -0.00009   0.00001  -0.00008   2.11393
   R41        2.09441  -0.00002  -0.00007  -0.00003  -0.00009   2.09432
   R42        2.08540   0.00000  -0.00008  -0.00001  -0.00009   2.08531
   R43        2.90795  -0.00001  -0.00001   0.00009   0.00008   2.90802
   R44        2.92886   0.00009  -0.00001   0.00010   0.00009   2.92896
   R45        2.90314  -0.00013  -0.00013  -0.00033  -0.00047   2.90267
   R46        2.09434   0.00013  -0.00004   0.00018   0.00014   2.09448
   R47        2.09342  -0.00001  -0.00005   0.00001  -0.00004   2.09338
   R48        2.09418  -0.00005  -0.00005  -0.00001  -0.00006   2.09412
   R49        2.09426  -0.00005  -0.00007  -0.00003  -0.00010   2.09416
   R50        2.09558   0.00001  -0.00003   0.00004   0.00001   2.09560
   R51        2.09389  -0.00003  -0.00005   0.00000  -0.00005   2.09384
   R52        2.09282  -0.00004  -0.00009  -0.00004  -0.00013   2.09269
   R53        2.09413  -0.00012  -0.00019  -0.00008  -0.00026   2.09386
   R54        2.09112   0.00033   0.00003   0.00065   0.00067   2.09179
   R55        2.75887  -0.00002   0.00012  -0.00010   0.00002   2.75889
   R56        2.72414   0.00006  -0.00002   0.00029   0.00026   2.72441
   R57        2.92087  -0.00007   0.00014  -0.00018  -0.00004   2.92083
   R58        2.71588   0.00007  -0.00019   0.00032   0.00011   2.71599
   R59        2.92146   0.00008   0.00009  -0.00003   0.00006   2.92153
   R60        2.69021  -0.00005   0.00001  -0.00014  -0.00012   2.69009
   R61        2.06746  -0.00007  -0.00011  -0.00001  -0.00012   2.06734
   R62        2.69329  -0.00001   0.00006  -0.00004   0.00002   2.69331
   R63        2.88446  -0.00001   0.00014  -0.00011   0.00002   2.88448
   R64        2.06626  -0.00003  -0.00010   0.00001  -0.00009   2.06617
   R65        2.92493   0.00000   0.00007   0.00004   0.00011   2.92504
   R66        2.92032   0.00001  -0.00006   0.00004  -0.00002   2.92030
   R67        2.90783   0.00002  -0.00006   0.00008   0.00002   2.90785
   R68        2.12020   0.00001  -0.00003   0.00004   0.00001   2.12021
   R69        2.10929  -0.00002  -0.00001  -0.00009  -0.00011   2.10918
   R70        2.09544   0.00000  -0.00006   0.00000  -0.00006   2.09539
   R71        2.09321  -0.00003  -0.00007  -0.00001  -0.00007   2.09314
   R72        2.09222  -0.00004  -0.00007  -0.00002  -0.00009   2.09212
   R73        2.09120  -0.00002  -0.00008  -0.00001  -0.00009   2.09110
   R74        2.08433  -0.00004  -0.00008  -0.00006  -0.00014   2.08419
   R75        2.09277  -0.00002  -0.00007   0.00002  -0.00005   2.09273
   R76        2.09466  -0.00003  -0.00007  -0.00001  -0.00009   2.09458
   R77        2.91924   0.00001  -0.00001   0.00000   0.00000   2.91924
   R78        2.92171   0.00005   0.00002   0.00009   0.00011   2.92182
   R79        2.91984  -0.00002  -0.00003   0.00000  -0.00002   2.91982
   R80        2.09333  -0.00003  -0.00006  -0.00002  -0.00008   2.09325
   R81        2.09637  -0.00003  -0.00008  -0.00001  -0.00009   2.09628
   R82        2.08458  -0.00002  -0.00009   0.00004  -0.00005   2.08453
   R83        2.10132  -0.00004  -0.00012  -0.00001  -0.00012   2.10119
   R84        2.09083  -0.00003  -0.00006   0.00000  -0.00006   2.09077
   R85        2.09250  -0.00002  -0.00005  -0.00002  -0.00006   2.09244
   R86        2.11499  -0.00009  -0.00004  -0.00018  -0.00022   2.11477
   R87        2.09442  -0.00001  -0.00005  -0.00001  -0.00005   2.09437
   R88        2.08548  -0.00004  -0.00007  -0.00007  -0.00014   2.08534
   R89        2.92916   0.00002   0.00000   0.00001   0.00001   2.92917
   R90        2.90802  -0.00001  -0.00001  -0.00002  -0.00003   2.90799
   R91        2.90273  -0.00007  -0.00013  -0.00009  -0.00022   2.90251
   R92        2.09391  -0.00003  -0.00007   0.00000  -0.00007   2.09383
   R93        2.09415  -0.00003  -0.00008  -0.00001  -0.00009   2.09406
   R94        2.09574  -0.00004  -0.00007  -0.00002  -0.00010   2.09564
   R95        2.09472  -0.00003  -0.00010   0.00003  -0.00007   2.09465
   R96        2.09346  -0.00002  -0.00007  -0.00001  -0.00007   2.09338
   R97        2.09406  -0.00002  -0.00006   0.00001  -0.00005   2.09401
   R98        2.09298  -0.00007  -0.00008  -0.00008  -0.00017   2.09281
   R99        2.09385  -0.00003  -0.00005  -0.00002  -0.00008   2.09377
   R100       2.09221  -0.00005  -0.00006   0.00001  -0.00006   2.09215
    A1        0.89926   0.00000  -0.00001   0.00007   0.00006   0.89932
    A2        2.69165   0.00001  -0.00057   0.00003  -0.00054   2.69111
    A3        2.18213   0.00001  -0.00066   0.00017  -0.00049   2.18164
    A4        2.25321   0.00000  -0.00071   0.00074   0.00003   2.25324
    A5        0.90841   0.00000  -0.00001   0.00002   0.00000   0.90842
    A6        2.69287   0.00000   0.00028  -0.00044  -0.00015   2.69272
    A7        2.81119   0.00000   0.00094  -0.00025   0.00069   2.81188
    A8        2.69077   0.00001  -0.00026   0.00036   0.00010   2.69087
    A9        2.54589  -0.00001  -0.00075   0.00016  -0.00059   2.54530
   A10        0.86924   0.00000   0.00000  -0.00002  -0.00002   0.86921
   A11        2.18326  -0.00001   0.00008  -0.00021  -0.00013   2.18313
   A12        2.69214  -0.00001   0.00053  -0.00009   0.00046   2.69260
   A13        2.05561  -0.00001  -0.00060  -0.00025  -0.00085   2.05476
   A14        2.25340   0.00000  -0.00060   0.00071   0.00011   2.25351
   A15        2.54524   0.00001  -0.00106   0.00024  -0.00082   2.54443
   A16        2.05480  -0.00001  -0.00105  -0.00006  -0.00111   2.05369
   A17        1.73643  -0.00001  -0.00076   0.00061  -0.00015   1.73629
   A18        0.89941  -0.00001  -0.00006   0.00009   0.00003   0.89944
   A19        0.90830   0.00001   0.00002  -0.00008  -0.00007   0.90824
   A20        0.86921  -0.00002  -0.00003  -0.00006  -0.00009   0.86912
   A21        1.87189   0.00003   0.00038  -0.00004   0.00034   1.87223
   A22        1.86302  -0.00001  -0.00006   0.00003  -0.00003   1.86300
   A23        2.31347  -0.00002   0.00007  -0.00001   0.00005   2.31352
   A24        2.09333   0.00003   0.00006   0.00001   0.00007   2.09340
   A25        2.01146  -0.00003  -0.00013  -0.00066  -0.00080   2.01066
   A26        1.84854   0.00001   0.00004   0.00002   0.00006   1.84860
   A27        2.33183  -0.00006  -0.00004  -0.00005  -0.00009   2.33174
   A28        2.10268   0.00005   0.00000   0.00004   0.00005   2.10273
   A29        1.37650   0.00001   0.00014   0.00045   0.00059   1.37709
   A30        2.10791  -0.00004   0.00003   0.00007   0.00010   2.10801
   A31        1.94140   0.00000  -0.00002  -0.00013  -0.00015   1.94126
   A32        2.17229   0.00000   0.00010   0.00012   0.00021   2.17250
   A33        2.16686   0.00000  -0.00009  -0.00002  -0.00011   2.16675
   A34        1.84326   0.00003   0.00006   0.00016   0.00022   1.84347
   A35        2.19072  -0.00025  -0.00039  -0.00042  -0.00081   2.18992
   A36        2.21632   0.00022   0.00037   0.00055   0.00093   2.21725
   A37        1.38741  -0.00005   0.00014   0.00011   0.00026   1.38767
   A38        2.10741   0.00004  -0.00014   0.00027   0.00013   2.10754
   A39        1.92752  -0.00004  -0.00004  -0.00010  -0.00013   1.92739
   A40        2.17808   0.00001  -0.00010  -0.00007  -0.00017   2.17791
   A41        2.17279   0.00002   0.00012   0.00016   0.00028   2.17307
   A42        1.87057   0.00005   0.00007  -0.00010  -0.00003   1.87054
   A43        2.00097  -0.00007  -0.00001  -0.00021  -0.00022   2.00075
   A44        1.92520   0.00000  -0.00011  -0.00002  -0.00013   1.92507
   A45        1.93608  -0.00001  -0.00004   0.00015   0.00011   1.93619
   A46        1.87588  -0.00003   0.00005  -0.00002   0.00003   1.87591
   A47        1.85205   0.00006   0.00003   0.00021   0.00024   1.85230
   A48        1.94952   0.00000  -0.00016  -0.00001  -0.00017   1.94935
   A49        1.97518   0.00002   0.00000   0.00009   0.00008   1.97527
   A50        1.96364   0.00002   0.00014  -0.00001   0.00012   1.96376
   A51        1.91672   0.00000   0.00004  -0.00010  -0.00005   1.91667
   A52        1.80922  -0.00002   0.00009   0.00004   0.00014   1.80936
   A53        1.83948  -0.00002  -0.00010  -0.00001  -0.00011   1.83937
   A54        1.98658  -0.00004  -0.00012   0.00001  -0.00011   1.98647
   A55        1.92463   0.00000   0.00001   0.00000   0.00001   1.92464
   A56        1.91262   0.00001   0.00002   0.00005   0.00007   1.91269
   A57        1.88349   0.00001   0.00005  -0.00004   0.00001   1.88350
   A58        1.87206   0.00001   0.00003  -0.00001   0.00002   1.87207
   A59        1.88092   0.00000   0.00002   0.00000   0.00001   1.88093
   A60        1.96999   0.00000   0.00001  -0.00001   0.00000   1.96999
   A61        1.91333   0.00000   0.00003  -0.00003   0.00000   1.91333
   A62        1.93305   0.00001  -0.00002   0.00011   0.00009   1.93314
   A63        1.87149   0.00000   0.00002  -0.00003  -0.00002   1.87147
   A64        1.88765  -0.00001  -0.00002  -0.00001  -0.00003   1.88762
   A65        1.88547  -0.00001  -0.00002  -0.00003  -0.00005   1.88542
   A66        1.92261   0.00004   0.00008   0.00004   0.00012   1.92273
   A67        1.92059   0.00000   0.00000  -0.00004  -0.00004   1.92055
   A68        1.97056  -0.00004  -0.00004  -0.00017  -0.00021   1.97036
   A69        1.86790  -0.00002  -0.00004   0.00004   0.00000   1.86790
   A70        1.84658   0.00002  -0.00001   0.00015   0.00014   1.84671
   A71        1.93160   0.00000   0.00001   0.00000   0.00001   1.93160
   A72        1.95840  -0.00001   0.00000  -0.00004  -0.00004   1.95836
   A73        1.91053   0.00000   0.00007   0.00001   0.00008   1.91060
   A74        1.96102   0.00002  -0.00003   0.00012   0.00009   1.96111
   A75        1.87314   0.00000  -0.00002   0.00001  -0.00001   1.87313
   A76        1.88428  -0.00001   0.00000  -0.00005  -0.00005   1.88423
   A77        1.87246  -0.00001  -0.00003  -0.00005  -0.00008   1.87238
   A78        1.96385   0.00000  -0.00001   0.00003   0.00003   1.96387
   A79        1.92565   0.00001   0.00004   0.00000   0.00005   1.92570
   A80        1.91938   0.00000  -0.00002   0.00000  -0.00003   1.91936
   A81        1.88726   0.00000   0.00001  -0.00001   0.00000   1.88726
   A82        1.87929   0.00000  -0.00002  -0.00002  -0.00003   1.87926
   A83        1.88612   0.00000  -0.00001  -0.00001  -0.00001   1.88611
   A84        1.95091   0.00001  -0.00005   0.00004  -0.00001   1.95090
   A85        1.92657   0.00002   0.00001   0.00004   0.00005   1.92662
   A86        1.98773  -0.00004  -0.00003  -0.00001  -0.00004   1.98769
   A87        1.83611  -0.00002  -0.00001  -0.00014  -0.00015   1.83597
   A88        1.88226   0.00002   0.00008   0.00006   0.00014   1.88240
   A89        1.87232   0.00001   0.00000   0.00000   0.00000   1.87233
   A90        1.95344  -0.00015  -0.00034  -0.00067  -0.00101   1.95242
   A91        1.85019   0.00002  -0.00014   0.00038   0.00024   1.85043
   A92        1.95549   0.00009   0.00024  -0.00005   0.00018   1.95568
   A93        1.89646   0.00006   0.00010   0.00014   0.00024   1.89670
   A94        1.90464   0.00003   0.00017   0.00017   0.00034   1.90497
   A95        1.90160  -0.00005  -0.00002   0.00006   0.00003   1.90163
   A96        1.95030  -0.00008  -0.00004  -0.00051  -0.00056   1.94974
   A97        1.91880   0.00003   0.00008   0.00042   0.00050   1.91931
   A98        1.95925   0.00001  -0.00007  -0.00002  -0.00009   1.95916
   A99        1.87142   0.00003  -0.00001   0.00028   0.00027   1.87170
   A100       1.89069   0.00001   0.00001  -0.00019  -0.00018   1.89050
   A101       1.86951   0.00000   0.00005   0.00005   0.00009   1.86960
   A102       1.93839   0.00001  -0.00003   0.00025   0.00022   1.93861
   A103       1.92417   0.00000  -0.00002   0.00010   0.00008   1.92425
   A104       1.93762  -0.00004   0.00006  -0.00031  -0.00025   1.93737
   A105       1.88919   0.00001   0.00000   0.00004   0.00004   1.88922
   A106       1.88393   0.00002   0.00005   0.00000   0.00004   1.88397
   A107       1.88889   0.00001  -0.00007  -0.00007  -0.00014   1.88876
   A108       1.95396   0.00002  -0.00002  -0.00012  -0.00014   1.95382
   A109       1.92201   0.00001  -0.00005   0.00018   0.00013   1.92214
   A110       1.94185   0.00000   0.00029  -0.00027   0.00002   1.94187
   A111       1.87283  -0.00001   0.00004   0.00016   0.00020   1.87303
   A112       1.88406  -0.00001  -0.00010  -0.00008  -0.00018   1.88388
   A113       1.88641   0.00000  -0.00018   0.00015  -0.00002   1.88638
   A114       1.87260  -0.00008   0.00001  -0.00055  -0.00054   1.87206
   A115       1.86258   0.00003   0.00001  -0.00002  -0.00001   1.86258
   A116       2.31465  -0.00001   0.00020  -0.00010   0.00010   2.31475
   A117       2.09280  -0.00002  -0.00022   0.00013  -0.00010   2.09270
   A118       2.00409   0.00003  -0.00040   0.00150   0.00110   2.00519
   A119       1.84922  -0.00006   0.00003  -0.00009  -0.00005   1.84917
   A120       2.33127  -0.00001  -0.00024   0.00014  -0.00010   2.33117
   A121       2.10267   0.00006   0.00020  -0.00006   0.00014   2.10281
   A122       1.37703   0.00004   0.00020   0.00017   0.00036   1.37739
   A123       2.10962   0.00000   0.00010  -0.00044  -0.00034   2.10929
   A124       1.94081   0.00005  -0.00003   0.00012   0.00008   1.94089
   A125       2.17281  -0.00002   0.00001  -0.00011  -0.00009   2.17271
   A126       2.16678  -0.00002   0.00001  -0.00001   0.00001   2.16678
   A127       1.84368   0.00000   0.00007  -0.00006   0.00002   1.84370
   A128       2.19034  -0.00012  -0.00036  -0.00023  -0.00060   2.18974
   A129       2.21700   0.00012   0.00014   0.00038   0.00052   2.21751
   A130       1.38796   0.00003   0.00032  -0.00021   0.00010   1.38807
   A131       2.10810   0.00000  -0.00008   0.00015   0.00007   2.10818
   A132       1.92742  -0.00001  -0.00011   0.00007  -0.00004   1.92738
   A133       2.17804   0.00001   0.00002  -0.00011  -0.00009   2.17795
   A134       2.17284   0.00000   0.00006   0.00009   0.00015   2.17299
   A135       1.87104  -0.00002  -0.00009  -0.00015  -0.00024   1.87081
   A136       1.92482  -0.00003  -0.00013   0.00004  -0.00008   1.92473
   A137       2.00135   0.00001   0.00028  -0.00015   0.00012   2.00147
   A138       1.87575  -0.00001   0.00019  -0.00015   0.00005   1.87580
   A139       1.93551   0.00000  -0.00025   0.00019  -0.00005   1.93545
   A140       1.85223   0.00003  -0.00001   0.00022   0.00021   1.85244
   A141       1.94942  -0.00001   0.00011  -0.00006   0.00004   1.94947
   A142       1.97597  -0.00001  -0.00013  -0.00004  -0.00017   1.97580
   A143       1.96352   0.00000   0.00009  -0.00005   0.00004   1.96356
   A144       1.91631   0.00002   0.00007   0.00010   0.00017   1.91648
   A145       1.80949   0.00001   0.00001  -0.00009  -0.00008   1.80941
   A146       1.83898   0.00000  -0.00015   0.00016   0.00001   1.83899
   A147       1.91337   0.00000   0.00005  -0.00006   0.00000   1.91337
   A148       1.93306   0.00000  -0.00006   0.00003  -0.00003   1.93303
   A149       1.96993   0.00000   0.00001   0.00010   0.00011   1.97003
   A150       1.88567  -0.00001   0.00002  -0.00012  -0.00010   1.88557
   A151       1.87143   0.00000  -0.00003  -0.00003  -0.00006   1.87137
   A152       1.88753   0.00001   0.00000   0.00007   0.00007   1.88760
   A153       1.98637   0.00000  -0.00003   0.00015   0.00012   1.98649
   A154       1.92498   0.00000   0.00007  -0.00008  -0.00002   1.92497
   A155       1.91251  -0.00001  -0.00006   0.00001  -0.00006   1.91245
   A156       1.88374   0.00000   0.00005  -0.00014  -0.00009   1.88365
   A157       1.87179   0.00000   0.00002   0.00005   0.00007   1.87187
   A158       1.88090   0.00000  -0.00004   0.00000  -0.00004   1.88086
   A159       1.92199  -0.00001   0.00011  -0.00030  -0.00018   1.92181
   A160       1.92290   0.00004   0.00023  -0.00026  -0.00002   1.92288
   A161       1.96877  -0.00002  -0.00036   0.00045   0.00009   1.96886
   A162       1.86747  -0.00002  -0.00009   0.00005  -0.00004   1.86744
   A163       1.93156   0.00002   0.00012   0.00009   0.00021   1.93177
   A164       1.84717  -0.00001  -0.00002  -0.00004  -0.00006   1.84712
   A165       1.91904   0.00000  -0.00003   0.00002  -0.00001   1.91903
   A166       1.92574   0.00000   0.00000   0.00001   0.00001   1.92575
   A167       1.96417   0.00001   0.00006   0.00001   0.00007   1.96424
   A168       1.88600   0.00000  -0.00002   0.00002   0.00000   1.88600
   A169       1.87924  -0.00001   0.00000  -0.00005  -0.00005   1.87919
   A170       1.88735  -0.00001  -0.00002   0.00000  -0.00002   1.88733
   A171       1.96153   0.00000   0.00000  -0.00007  -0.00006   1.96147
   A172       1.95793   0.00001  -0.00010   0.00015   0.00005   1.95798
   A173       1.91043   0.00001   0.00007   0.00003   0.00010   1.91053
   A174       1.88413   0.00000   0.00003  -0.00001   0.00001   1.88414
   A175       1.87248  -0.00001  -0.00002  -0.00002  -0.00004   1.87243
   A176       1.87334  -0.00001   0.00002  -0.00008  -0.00006   1.87328
   A177       1.95184  -0.00003  -0.00015  -0.00017  -0.00032   1.95152
   A178       1.92734  -0.00002   0.00014  -0.00019  -0.00004   1.92730
   A179       1.98754   0.00000  -0.00005   0.00011   0.00006   1.98760
   A180       1.83396   0.00003  -0.00013   0.00035   0.00022   1.83418
   A181       1.88242   0.00002   0.00022  -0.00001   0.00021   1.88263
   A182       1.87261   0.00001  -0.00004  -0.00006  -0.00010   1.87251
   A183       1.85060  -0.00001  -0.00006   0.00002  -0.00004   1.85056
   A184       1.95199  -0.00002  -0.00003  -0.00046  -0.00049   1.95150
   A185       1.95563   0.00003   0.00019   0.00017   0.00036   1.95599
   A186       1.89659   0.00000  -0.00007   0.00007   0.00000   1.89659
   A187       1.90158   0.00000  -0.00016   0.00023   0.00007   1.90166
   A188       1.90541   0.00000   0.00012  -0.00002   0.00010   1.90551
   A189       1.93723   0.00000  -0.00003   0.00000  -0.00004   1.93719
   A190       1.93840   0.00001   0.00003   0.00010   0.00013   1.93853
   A191       1.92410   0.00000  -0.00001  -0.00003  -0.00005   1.92405
   A192       1.88422   0.00000   0.00000  -0.00002  -0.00002   1.88421
   A193       1.88879   0.00000   0.00001  -0.00003  -0.00003   1.88877
   A194       1.88946   0.00000   0.00001  -0.00001   0.00000   1.88946
   A195       1.94984  -0.00001   0.00006  -0.00014  -0.00009   1.94975
   A196       1.91910   0.00002   0.00006   0.00020   0.00027   1.91937
   A197       1.95906   0.00000  -0.00006  -0.00010  -0.00016   1.95890
   A198       1.87185   0.00000   0.00001   0.00006   0.00007   1.87192
   A199       1.89046   0.00000  -0.00005  -0.00008  -0.00013   1.89034
   A200       1.86971  -0.00001  -0.00003   0.00007   0.00004   1.86975
   A201       1.95395   0.00000  -0.00009   0.00009   0.00001   1.95395
   A202       1.92249  -0.00001   0.00003  -0.00004  -0.00002   1.92247
   A203       1.94183  -0.00001   0.00006  -0.00003   0.00003   1.94186
   A204       1.87283   0.00001  -0.00002   0.00005   0.00003   1.87286
   A205       1.88344   0.00001   0.00006   0.00004   0.00010   1.88354
   A206       1.88657   0.00000  -0.00004  -0.00011  -0.00015   1.88641
   A207       3.08154   0.00000  -0.00072   0.00026  -0.00047   3.08107
   A208       3.08139   0.00001  -0.00067   0.00024  -0.00043   3.08096
   A209       2.71661   0.00001  -0.00057   0.00092   0.00034   2.71695
   A210       2.80079  -0.00004  -0.00106  -0.00054  -0.00161   2.79918
    D1       -2.94330   0.00002   0.00002  -0.00002  -0.00001  -2.94331
    D2        0.21703   0.00001   0.00206  -0.00047   0.00160   0.21863
    D3        0.53910   0.00006   0.00108   0.00052   0.00160   0.54069
    D4        1.64756   0.00004   0.00041   0.00081   0.00122   1.64878
    D5       -2.77370   0.00004   0.00035   0.00145   0.00180  -2.77191
    D6        2.94880  -0.00004  -0.00002  -0.00002  -0.00004   2.94876
    D7       -1.53744  -0.00005  -0.00155   0.00181   0.00028  -1.53716
    D8        0.08999  -0.00006   0.00162  -0.00020   0.00138   0.09137
    D9        1.63770   0.00000   0.00245   0.00058   0.00305   1.64075
   D10       -2.65498  -0.00006  -0.00045   0.00173   0.00127  -2.65370
   D11       -1.35240   0.00000   0.00010   0.00033   0.00042  -1.35198
   D12        2.77912  -0.00001   0.00012   0.00008   0.00020   2.77932
   D13       -0.63567   0.00001   0.00010   0.00031   0.00040  -0.63527
   D14       -2.78733   0.00000   0.00012   0.00006   0.00018  -2.78715
   D15        1.36378   0.00001  -0.00077   0.00140   0.00063   1.36441
   D16       -0.78787   0.00001  -0.00075   0.00115   0.00040  -0.78748
   D17        1.77044   0.00001  -0.00204   0.00078  -0.00124   1.76920
   D18       -0.38122   0.00001  -0.00202   0.00053  -0.00146  -0.38269
   D19        0.73264   0.00000  -0.00045   0.00145   0.00100   0.73363
   D20       -1.41902   0.00000  -0.00042   0.00120   0.00077  -1.41825
   D21        0.22598   0.00002   0.00028   0.00159   0.00187   0.22785
   D22       -1.84933   0.00003   0.00044   0.00160   0.00204  -1.84729
   D23       -1.84909   0.00001   0.00064   0.00144   0.00208  -1.84701
   D24        2.35879   0.00002   0.00080   0.00145   0.00224   2.36104
   D25        1.34085   0.00000  -0.00015  -0.00009  -0.00023   1.34062
   D26       -2.77738   0.00000   0.00006   0.00021   0.00028  -2.77710
   D27        0.63322  -0.00001  -0.00012  -0.00017  -0.00029   0.63293
   D28        2.79818  -0.00001   0.00008   0.00013   0.00022   2.79840
   D29       -1.22454   0.00000  -0.00062   0.00061  -0.00001  -1.22455
   D30        0.94042   0.00001  -0.00041   0.00091   0.00049   0.94091
   D31       -1.96263   0.00001  -0.00032  -0.00016  -0.00050  -1.96313
   D32        0.20232   0.00001  -0.00011   0.00014   0.00001   0.20233
   D33       -2.29656   0.00002   0.00023   0.00042   0.00065  -2.29591
   D34       -0.13160   0.00002   0.00044   0.00072   0.00115  -0.13045
   D35       -1.43522  -0.00001   0.00002   0.00070   0.00072  -1.43450
   D36        0.72974   0.00000   0.00023   0.00100   0.00123   0.73097
   D37        0.21615  -0.00001   0.00208  -0.00070   0.00136   0.21752
   D38        0.53877  -0.00001   0.00118   0.00039   0.00158   0.54034
   D39        1.64798  -0.00002   0.00099   0.00052   0.00152   1.64949
   D40       -2.94410  -0.00004  -0.00018   0.00000  -0.00017  -2.94428
   D41       -1.53809   0.00001  -0.00171   0.00181   0.00008  -1.53802
   D42        0.08531  -0.00001  -0.00141   0.00152   0.00015   0.08546
   D43        1.63726  -0.00002   0.00206   0.00099   0.00303   1.64028
   D44       -2.65374  -0.00003   0.00028   0.00142   0.00172  -2.65203
   D45        2.94841  -0.00001  -0.00029   0.00025  -0.00004   2.94837
   D46        1.36476   0.00000  -0.00042   0.00085   0.00043   1.36519
   D47       -0.78737   0.00000  -0.00056   0.00082   0.00026  -0.78711
   D48        1.77116  -0.00004  -0.00202   0.00059  -0.00145   1.76971
   D49       -0.38097  -0.00004  -0.00217   0.00057  -0.00162  -0.38259
   D50        0.73396  -0.00001   0.00003   0.00089   0.00092   0.73488
   D51       -1.41817  -0.00001  -0.00012   0.00087   0.00075  -1.41741
   D52       -1.35185  -0.00001   0.00016  -0.00007   0.00009  -1.35176
   D53        2.77921  -0.00001   0.00001  -0.00010  -0.00008   2.77913
   D54       -0.63511   0.00001   0.00016  -0.00004   0.00012  -0.63499
   D55       -2.78724   0.00001   0.00001  -0.00006  -0.00004  -2.78728
   D56       -1.22349  -0.00003   0.00032   0.00033   0.00066  -1.22284
   D57        0.94197   0.00000   0.00056   0.00034   0.00091   0.94288
   D58       -1.96092  -0.00001   0.00094  -0.00067   0.00028  -1.96064
   D59        0.20454   0.00002   0.00118  -0.00066   0.00053   0.20507
   D60       -2.29581  -0.00002   0.00083   0.00029   0.00112  -2.29469
   D61       -0.13035   0.00001   0.00107   0.00030   0.00137  -0.12898
   D62       -1.43463  -0.00002   0.00055   0.00066   0.00121  -1.43341
   D63        0.73083   0.00000   0.00079   0.00067   0.00146   0.73230
   D64        1.34030  -0.00001  -0.00028   0.00021  -0.00007   1.34023
   D65       -2.77742   0.00002  -0.00004   0.00022   0.00017  -2.77725
   D66        0.63274  -0.00002  -0.00019   0.00007  -0.00012   0.63261
   D67        2.79820   0.00000   0.00005   0.00008   0.00013   2.79833
   D68        0.01503   0.00000   0.00003  -0.00019  -0.00016   0.01487
   D69        3.13846   0.00001   0.00023   0.00042   0.00065   3.13911
   D70        2.97553   0.00001   0.00047   0.00000   0.00047   2.97600
   D71       -0.18422   0.00002   0.00066   0.00061   0.00127  -0.18294
   D72       -0.03732   0.00001  -0.00024   0.00001  -0.00023  -0.03755
   D73       -3.07758   0.00001  -0.00015   0.00005  -0.00010  -3.07768
   D74       -3.02521   0.00000  -0.00062  -0.00015  -0.00076  -3.02597
   D75        0.21772   0.00001  -0.00052  -0.00011  -0.00063   0.21708
   D76        0.13516  -0.00004  -0.00056  -0.00084  -0.00140   0.13376
   D77        2.29215  -0.00006  -0.00056  -0.00087  -0.00143   2.29072
   D78       -1.90194  -0.00003  -0.00061  -0.00075  -0.00135  -1.90330
   D79       -1.32859  -0.00003  -0.00089  -0.00057  -0.00146  -1.33005
   D80        0.82839  -0.00005  -0.00089  -0.00059  -0.00148   0.82691
   D81        2.91749  -0.00002  -0.00094  -0.00048  -0.00141   2.91607
   D82        1.61264  -0.00002  -0.00042  -0.00036  -0.00077   1.61187
   D83       -2.51356  -0.00004  -0.00042  -0.00038  -0.00080  -2.51436
   D84       -0.42446  -0.00001  -0.00046  -0.00026  -0.00073  -0.42519
   D85        0.01217  -0.00001   0.00020   0.00030   0.00050   0.01267
   D86        3.07857   0.00000  -0.00006  -0.00013  -0.00019   3.07838
   D87       -3.11417  -0.00002   0.00003  -0.00021  -0.00017  -3.11434
   D88       -0.04776  -0.00001  -0.00023  -0.00064  -0.00087  -0.04863
   D89        1.38796  -0.00001  -0.00006   0.00056   0.00051   1.38846
   D90       -2.83982  -0.00001  -0.00006   0.00061   0.00056  -2.83926
   D91       -0.67212  -0.00004  -0.00007   0.00046   0.00039  -0.67174
   D92        2.97699   0.00000  -0.00018   0.00007  -0.00010   2.97689
   D93       -1.25078   0.00000  -0.00018   0.00012  -0.00006  -1.25084
   D94        0.91691  -0.00003  -0.00019  -0.00003  -0.00022   0.91669
   D95       -0.18486   0.00001   0.00004   0.00075   0.00079  -0.18407
   D96        1.87055   0.00001   0.00004   0.00080   0.00084   1.87139
   D97       -2.24494  -0.00001   0.00003   0.00065   0.00067  -2.24427
   D98        1.09152   0.00004  -0.00022  -0.00026  -0.00047   1.09105
   D99       -2.30805   0.00010   0.00007   0.00097   0.00103  -2.30702
   D100      -0.03446   0.00001  -0.00035  -0.00030  -0.00064  -0.03510
   D101       2.84916   0.00007  -0.00006   0.00092   0.00086   2.85002
   D102      -3.10114   0.00000  -0.00010   0.00013   0.00003  -3.10111
   D103      -0.21752   0.00006   0.00019   0.00135   0.00153  -0.21599
   D104      -1.10018   0.00000   0.00020   0.00056   0.00076  -1.09942
   D105       0.04403  -0.00001   0.00036   0.00017   0.00053   0.04456
   D106       3.08466  -0.00001   0.00025   0.00012   0.00037   3.08503
   D107       2.30439   0.00003   0.00007  -0.00050  -0.00043   2.30396
   D108      -2.83458   0.00002   0.00023  -0.00088  -0.00066  -2.83524
   D109       0.20605   0.00002   0.00012  -0.00094  -0.00082   0.20523
   D110       0.59834   0.00001   0.00363   0.00064   0.00427   0.60262
   D111      -1.46658   0.00001   0.00378   0.00060   0.00439  -1.46219
   D112       2.74436   0.00001   0.00377   0.00033   0.00410   2.74846
   D113      -2.85593   0.00003   0.00389   0.00202   0.00591  -2.85002
   D114       1.36234   0.00003   0.00404   0.00198   0.00602   1.36836
   D115      -0.70991   0.00003   0.00403   0.00171   0.00573  -0.70418
   D116      -1.10407  -0.00004   0.00153  -0.00028   0.00124  -1.10283
   D117       1.06989  -0.00002   0.00146  -0.00036   0.00110   1.07099
   D118      -3.13052  -0.00002   0.00142  -0.00032   0.00110  -3.12941
   D119       2.98277   0.00002   0.00151  -0.00005   0.00146   2.98424
   D120      -1.12646   0.00003   0.00144  -0.00012   0.00132  -1.12514
   D121       0.95633   0.00003   0.00141  -0.00009   0.00132   0.95765
   D122       0.96527  -0.00003   0.00146  -0.00037   0.00109   0.96637
   D123       3.13923  -0.00001   0.00139  -0.00044   0.00095   3.14018
   D124      -1.06117  -0.00001   0.00136  -0.00040   0.00095  -1.06022
   D125      -1.11654   0.00000  -0.00009   0.00063   0.00054  -1.11600
   D126       1.00295  -0.00001  -0.00010   0.00058   0.00048   1.00343
   D127       3.07067   0.00000  -0.00006   0.00061   0.00054   3.07121
   D128       1.00502   0.00001  -0.00003   0.00046   0.00043   1.00545
   D129       3.12451   0.00000  -0.00004   0.00041   0.00037   3.12488
   D130      -1.09096   0.00001   0.00000   0.00043   0.00043  -1.09052
   D131       3.03725   0.00000   0.00003   0.00063   0.00067   3.03792
   D132      -1.12645   0.00000   0.00002   0.00058   0.00061  -1.12584
   D133       0.94127   0.00000   0.00006   0.00061   0.00067   0.94194
   D134       1.07877   0.00002  -0.00073  -0.00071  -0.00144   1.07733
   D135      -3.11957   0.00003  -0.00068  -0.00078  -0.00146  -3.12103
   D136      -1.04065   0.00002  -0.00069  -0.00077  -0.00147  -1.04212
   D137      -0.95503  -0.00002  -0.00079  -0.00057  -0.00136  -0.95639
   D138       1.12981  -0.00002  -0.00074  -0.00064  -0.00138   1.12844
   D139      -3.07445  -0.00002  -0.00075  -0.00063  -0.00138  -3.07583
   D140      -3.02741  -0.00002  -0.00078  -0.00085  -0.00163  -3.02904
   D141      -0.94256  -0.00002  -0.00073  -0.00091  -0.00165  -0.94421
   D142       1.13636  -0.00002  -0.00075  -0.00091  -0.00166   1.13470
   D143       1.09438   0.00001   0.00047  -0.00039   0.00009   1.09447
   D144      -3.11119   0.00001   0.00050  -0.00039   0.00010  -3.11108
   D145      -1.03276   0.00001   0.00049  -0.00038   0.00011  -1.03264
   D146      -0.99331   0.00000   0.00045  -0.00038   0.00007  -0.99324
   D147       1.08431   0.00000   0.00047  -0.00039   0.00008   1.08439
   D148      -3.12045   0.00000   0.00046  -0.00038   0.00009  -3.12036
   D149      -3.05379   0.00000   0.00047  -0.00047  -0.00001  -3.05379
   D150      -0.97617   0.00000   0.00049  -0.00048   0.00001  -0.97616
   D151       1.10227   0.00000   0.00048  -0.00047   0.00001   1.10228
   D152       1.06794  -0.00003  -0.00002   0.00029   0.00027   1.06820
   D153      -3.10587  -0.00003   0.00002   0.00030   0.00031  -3.10556
   D154      -1.02693  -0.00003   0.00002   0.00029   0.00031  -1.02662
   D155      -3.12626   0.00001   0.00005   0.00033   0.00039  -3.12587
   D156      -1.01688   0.00001   0.00009   0.00034   0.00044  -1.01645
   D157       1.06206   0.00001   0.00010   0.00034   0.00043   1.06249
   D158      -1.12213   0.00002   0.00002   0.00053   0.00055  -1.12158
   D159       0.98724   0.00002   0.00006   0.00054   0.00060   0.98784
   D160       3.06619   0.00002   0.00007   0.00053   0.00060   3.06678
   D161       1.00481   0.00002   0.00014   0.00053   0.00067   1.00548
   D162       3.04203   0.00002   0.00010   0.00041   0.00052   3.04255
   D163      -1.13392   0.00002   0.00009   0.00044   0.00053  -1.13339
   D164      -1.09926  -0.00001   0.00007   0.00049   0.00055  -1.09871
   D165       0.93796  -0.00002   0.00003   0.00037   0.00040   0.93836
   D166       3.04520  -0.00002   0.00002   0.00039   0.00041   3.04561
   D167      -3.11673   0.00000   0.00012   0.00036   0.00048  -3.11626
   D168      -1.07951  -0.00001   0.00008   0.00024   0.00032  -1.07919
   D169       1.02773  -0.00001   0.00007   0.00026   0.00033   1.02806
   D170       1.13790  -0.00001   0.00067  -0.00365  -0.00298   1.13491
   D171      -3.06948   0.00000   0.00068  -0.00335  -0.00267  -3.07214
   D172      -0.99036   0.00002   0.00075  -0.00302  -0.00227  -0.99262
   D173      -3.10810  -0.00003   0.00036  -0.00349  -0.00313  -3.11122
   D174      -1.03228  -0.00002   0.00037  -0.00319  -0.00281  -1.03510
   D175       1.04684   0.00000   0.00044  -0.00286  -0.00242   1.04442
   D176      -1.03668  -0.00004   0.00049  -0.00324  -0.00276  -1.03944
   D177       1.03913  -0.00003   0.00050  -0.00294  -0.00244   1.03669
   D178       3.11825  -0.00001   0.00056  -0.00261  -0.00204   3.11621
   D179       1.04485  -0.00008   0.00062   0.00047   0.00109   1.04594
   D180       3.13877  -0.00006   0.00060   0.00074   0.00134   3.14010
   D181      -1.05137  -0.00008   0.00055   0.00051   0.00106  -1.05031
   D182      -1.05749   0.00005   0.00105   0.00097   0.00203  -1.05546
   D183       1.03643   0.00007   0.00103   0.00124   0.00227   1.03870
   D184       3.12948   0.00006   0.00098   0.00102   0.00199   3.13147
   D185      -3.13082   0.00001   0.00081   0.00065   0.00146  -3.12935
   D186      -1.03690   0.00003   0.00078   0.00092   0.00171  -1.03519
   D187       1.05615   0.00001   0.00073   0.00070   0.00143   1.05758
   D188       1.01807   0.00005   0.00112  -0.00151  -0.00040   1.01767
   D189       3.10011   0.00005   0.00112  -0.00128  -0.00016   3.09996
   D190      -1.09182   0.00005   0.00105  -0.00114  -0.00009  -1.09190
   D191      -3.09175  -0.00006   0.00096  -0.00229  -0.00132  -3.09307
   D192      -1.00970  -0.00005   0.00097  -0.00205  -0.00108  -1.01078
   D193       1.08155  -0.00005   0.00090  -0.00191  -0.00101   1.08054
   D194      -1.02354   0.00001   0.00116  -0.00198  -0.00082  -1.02436
   D195       1.05851   0.00001   0.00117  -0.00175  -0.00058   1.05793
   D196      -3.13342   0.00001   0.00110  -0.00161  -0.00051  -3.13393
   D197       0.01488  -0.00004   0.00034  -0.00106  -0.00073   0.01415
   D198      -3.13526  -0.00005   0.00048  -0.00232  -0.00184  -3.13710
   D199       2.97671  -0.00007   0.00023  -0.00097  -0.00073   2.97597
   D200      -0.17344  -0.00008   0.00037  -0.00222  -0.00185  -0.17528
   D201      -0.03756   0.00002  -0.00051   0.00100   0.00049  -0.03707
   D202      -3.07688   0.00002  -0.00021   0.00049   0.00027  -3.07660
   D203      -3.02678   0.00005  -0.00047   0.00094   0.00047  -3.02630
   D204       0.21709   0.00004  -0.00017   0.00043   0.00026   0.21735
   D205       0.12740  -0.00002  -0.00128   0.00147   0.00019   0.12759
   D206      -1.90963   0.00001  -0.00139   0.00171   0.00031  -1.90931
   D207       2.28426  -0.00002  -0.00147   0.00150   0.00002   2.28428
   D208      -1.33702   0.00000  -0.00119   0.00151   0.00032  -1.33670
   D209       2.90913   0.00003  -0.00130   0.00175   0.00045   2.90958
   D210       0.81983   0.00000  -0.00138   0.00154   0.00015   0.81999
   D211       1.60571  -0.00003  -0.00128   0.00160   0.00032   1.60603
   D212      -0.43132   0.00000  -0.00139   0.00184   0.00045  -0.43087
   D213      -2.52062  -0.00003  -0.00147   0.00163   0.00016  -2.52047
   D214       0.01266   0.00005  -0.00006   0.00079   0.00073   0.01339
   D215       3.07676   0.00003  -0.00017   0.00080   0.00063   3.07739
   D216      -3.12175   0.00005  -0.00017   0.00184   0.00167  -3.12007
   D217      -0.05765   0.00004  -0.00029   0.00185   0.00157  -0.05608
   D218      -2.83451   0.00000   0.00086  -0.00059   0.00027  -2.83424
   D219       1.39276   0.00001   0.00075  -0.00031   0.00044   1.39321
   D220      -0.66711   0.00001   0.00084  -0.00038   0.00047  -0.66664
   D221      -1.25269  -0.00002   0.00048   0.00045   0.00093  -1.25177
   D222       2.97458  -0.00002   0.00037   0.00072   0.00110   2.97568
   D223       0.91471  -0.00002   0.00046   0.00066   0.00112   0.91583
   D224       1.87936  -0.00004   0.00063  -0.00095  -0.00032   1.87904
   D225      -0.17655  -0.00003   0.00053  -0.00067  -0.00014  -0.17670
   D226      -2.23643  -0.00003   0.00062  -0.00074  -0.00012  -2.23654
   D227       1.09071  -0.00003  -0.00039   0.00023  -0.00017   1.09055
   D228      -2.30596  -0.00001  -0.00094   0.00064  -0.00030  -2.30626
   D229      -0.03510  -0.00003  -0.00025  -0.00018  -0.00044  -0.03554
   D230       2.85142  -0.00001  -0.00080   0.00023  -0.00057   2.85084
   D231      -3.09951  -0.00001  -0.00014  -0.00019  -0.00033  -3.09985
   D232      -0.21300   0.00001  -0.00069   0.00022  -0.00047  -0.21347
   D233      -1.09934   0.00004   0.00030   0.00004   0.00034  -1.09900
   D234       0.04458   0.00000   0.00047  -0.00052  -0.00005   0.04453
   D235       3.08426   0.00001   0.00017  -0.00002   0.00015   3.08442
   D236       2.30248   0.00006   0.00096  -0.00026   0.00070   2.30318
   D237      -2.83678   0.00003   0.00113  -0.00082   0.00031  -2.83647
   D238       0.20290   0.00003   0.00083  -0.00032   0.00051   0.20341
   D239      -1.47107   0.00000   0.00011  -0.00042  -0.00031  -1.47138
   D240       0.59348  -0.00001  -0.00003  -0.00057  -0.00060   0.59288
   D241       2.73954  -0.00001   0.00024  -0.00081  -0.00057   2.73897
   D242       1.36126   0.00000  -0.00059  -0.00001  -0.00060   1.36067
   D243      -2.85737  -0.00001  -0.00073  -0.00016  -0.00089  -2.85826
   D244      -0.71131  -0.00001  -0.00046  -0.00040  -0.00086  -0.71216
   D245      -1.09972   0.00002   0.00025  -0.00055  -0.00030  -1.10001
   D246       1.07423   0.00002   0.00033  -0.00050  -0.00017   1.07405
   D247      -3.12636   0.00001   0.00011  -0.00036  -0.00025  -3.12661
   D248       0.96936  -0.00003   0.00016  -0.00066  -0.00050   0.96887
   D249      -3.13988  -0.00002   0.00023  -0.00060  -0.00037  -3.14025
   D250      -1.05728  -0.00003   0.00001  -0.00046  -0.00045  -1.05773
   D251       2.98670   0.00001   0.00012  -0.00038  -0.00025   2.98644
   D252      -1.12255   0.00002   0.00020  -0.00033  -0.00013  -1.12267
   D253       0.96005   0.00001  -0.00002  -0.00018  -0.00020   0.95985
   D254      -3.11808  -0.00002   0.00011  -0.00022  -0.00012  -3.11819
   D255      -1.03887  -0.00002   0.00013  -0.00039  -0.00026  -1.03913
   D256       1.08035  -0.00001   0.00010  -0.00021  -0.00011   1.08024
   D257       1.13101   0.00002   0.00017   0.00002   0.00018   1.13120
   D258      -3.07297   0.00001   0.00019  -0.00015   0.00004  -3.07292
   D259      -0.95374   0.00002   0.00016   0.00003   0.00019  -0.95355
   D260      -0.94072   0.00000   0.00036  -0.00024   0.00012  -0.94060
   D261       1.13848   0.00000   0.00039  -0.00041  -0.00002   1.13846
   D262      -3.02548   0.00000   0.00035  -0.00023   0.00012  -3.02536
   D263      -1.11783   0.00000   0.00051   0.00046   0.00097  -1.11686
   D264       1.00210   0.00000   0.00060   0.00033   0.00092   1.00302
   D265       3.06994   0.00000   0.00054   0.00029   0.00083   3.07077
   D266       1.00419  -0.00001   0.00041   0.00030   0.00070   1.00489
   D267       3.12411  -0.00001   0.00049   0.00017   0.00066   3.12477
   D268      -1.09123  -0.00001   0.00044   0.00012   0.00057  -1.09066
   D269       3.03608   0.00000   0.00050   0.00034   0.00085   3.03693
   D270      -1.12718   0.00000   0.00059   0.00021   0.00080  -1.12637
   D271       0.94067   0.00000   0.00054   0.00017   0.00071   0.94138
   D272      -1.02773  -0.00002   0.00028  -0.00036  -0.00008  -1.02781
   D273      -3.10637  -0.00002   0.00032  -0.00040  -0.00007  -3.10644
   D274       1.06705  -0.00002   0.00030  -0.00040  -0.00010   1.06694
   D275       1.06213   0.00001   0.00057  -0.00080  -0.00023   1.06190
   D276      -1.01650   0.00001   0.00061  -0.00084  -0.00023  -1.01673
   D277      -3.12627   0.00001   0.00059  -0.00085  -0.00026  -3.12653
   D278       3.06671   0.00000   0.00057  -0.00078  -0.00021   3.06649
   D279       0.98807   0.00000   0.00061  -0.00082  -0.00021   0.98786
   D280      -1.12170   0.00000   0.00059  -0.00082  -0.00024  -1.12194
   D281      -1.03445   0.00000   0.00034   0.00163   0.00197  -1.03247
   D282       1.09252   0.00001   0.00031   0.00167   0.00198   1.09450
   D283      -3.11315   0.00001   0.00032   0.00168   0.00200  -3.11115
   D284      -3.12373   0.00000   0.00013   0.00210   0.00223  -3.12150
   D285      -0.99676   0.00001   0.00009   0.00214   0.00223  -0.99453
   D286       1.08075   0.00001   0.00010   0.00215   0.00226   1.08301
   D287       1.09893   0.00000   0.00004   0.00200   0.00204   1.10097
   D288      -3.05728   0.00000   0.00000   0.00204   0.00204  -3.05524
   D289      -0.97977   0.00000   0.00001   0.00205   0.00206  -0.97771
   D290       1.00435   0.00001   0.00112  -0.00079   0.00033   1.00468
   D291       3.03997   0.00001   0.00096  -0.00058   0.00038   3.04035
   D292      -1.13517   0.00001   0.00098  -0.00072   0.00026  -1.13491
   D293      -3.11670   0.00000   0.00110  -0.00079   0.00031  -3.11639
   D294      -1.08108   0.00000   0.00093  -0.00057   0.00036  -1.08072
   D295       1.02696   0.00000   0.00096  -0.00071   0.00024   1.02721
   D296      -1.09943  -0.00002   0.00105  -0.00071   0.00034  -1.09908
   D297       0.93619  -0.00002   0.00088  -0.00050   0.00039   0.93658
   D298       3.04424  -0.00002   0.00091  -0.00064   0.00027   3.04451
   D299      -1.05089  -0.00003  -0.00097  -0.00201  -0.00298  -1.05387
   D300       1.04545  -0.00002  -0.00097  -0.00197  -0.00294   1.04251
   D301       3.13967  -0.00002  -0.00095  -0.00194  -0.00289   3.13678
   D302       3.13136   0.00001  -0.00086  -0.00152  -0.00238   3.12898
   D303      -1.05549   0.00001  -0.00086  -0.00148  -0.00234  -1.05783
   D304       1.03873   0.00001  -0.00084  -0.00145  -0.00229   1.03644
   D305       1.05703   0.00000  -0.00087  -0.00167  -0.00254   1.05449
   D306      -3.12982   0.00000  -0.00086  -0.00163  -0.00250  -3.13232
   D307      -1.03560   0.00001  -0.00085  -0.00160  -0.00245  -1.03805
   D308       1.13015   0.00001  -0.00118  -0.00044  -0.00161   1.12854
   D309      -3.07679   0.00001  -0.00108  -0.00032  -0.00140  -3.07819
   D310      -0.99734   0.00002  -0.00111  -0.00016  -0.00127  -0.99861
   D311      -3.11609  -0.00002  -0.00131  -0.00063  -0.00195  -3.11803
   D312      -1.03984  -0.00001  -0.00122  -0.00052  -0.00174  -1.04158
   D313       1.03961   0.00000  -0.00125  -0.00036  -0.00160   1.03800
   D314      -1.04416  -0.00001  -0.00148  -0.00032  -0.00180  -1.04597
   D315       1.03208  -0.00001  -0.00138  -0.00021  -0.00159   1.03049
   D316       3.11153   0.00000  -0.00141  -0.00005  -0.00146   3.11007
   D317       1.02362  -0.00001  -0.00123  -0.00270  -0.00392   1.01970
   D318       3.10598  -0.00001  -0.00129  -0.00261  -0.00389   3.10208
   D319      -1.08545  -0.00002  -0.00128  -0.00279  -0.00408  -1.08953
   D320      -1.01858  -0.00002  -0.00116  -0.00297  -0.00413  -1.02271
   D321       1.06378  -0.00001  -0.00122  -0.00288  -0.00410   1.05968
   D322      -3.12765  -0.00002  -0.00122  -0.00306  -0.00428  -3.13193
   D323      -3.08739  -0.00002  -0.00105  -0.00318  -0.00423  -3.09161
   D324      -1.00503  -0.00002  -0.00111  -0.00309  -0.00420  -1.00923
   D325       1.08673  -0.00003  -0.00111  -0.00327  -0.00438   1.08235
         Item               Value     Threshold  Converged?
 Maximum Force            0.000327     0.000450     YES
 RMS     Force            0.000035     0.000300     YES
 Maximum Displacement     0.022022     0.001800     NO 
 RMS     Displacement     0.003286     0.001200     NO 
 Predicted change in Energy=-2.568421D-06
 Lowest energy point so far.  Saving SCF results.
 GradGradGradGradGradGradGradGradGradGradGradGradGradGradGradGradGradGrad

 Leave Link  103 at Mon Dec  4 15:13:05 2017, MaxMem= 33554432000 cpu:        37.0
 (Enter /util/software/G09_RevD01/g09/l202.exe)
 Stoichiometry    C34H58U(1+,4)
 Framework group  C1[X(C34H58U)]
 Deg. of freedom   273
 Full point group                 C1      NOp   1
 RotChk:  IX=0 Diff= 1.06D-03
 Largest Abelian subgroup         C1      NOp   1
 Largest concise Abelian subgroup C1      NOp   1
                         Standard orientation:                         
 ---------------------------------------------------------------------
 Center     Atomic      Atomic             Coordinates (Angstroms)
 Number     Number       Type             X           Y           Z
 ---------------------------------------------------------------------
      1         92           0       -0.000768   -0.337607   -0.000804
      2          6           0        2.434192    0.112497    0.836801
      3          6           0        2.562926   -0.764789   -0.323111
      4          6           0        2.238703    0.043521   -1.466632
      5          6           0        1.931597    1.379615   -1.082995
      6          6           0        2.019379    1.400349    0.339396
      7          6           0        2.453183   -0.157128    2.358393
      8          6           0        1.081287   -0.769251    2.731244
      9          6           0        3.605479   -1.058463    2.835781
     10          6           0        2.596013    1.170410    3.136320
     11          6           0        2.966319   -2.246745   -0.499392
     12          6           0        2.696215   -2.703532   -1.951682
     13          6           0        4.480722   -2.416896   -0.246022
     14          6           0        2.151853   -3.202576    0.400886
     15          6           0        1.896474    2.584485   -2.019812
     16          6           0        1.391803    2.204834   -3.423116
     17          6           0        3.360857    3.078838   -2.136020
     18          6           0        1.028293    3.722763   -1.463065
     19          6           0       -2.436808    0.108591   -0.835860
     20          6           0       -2.563320   -0.770016    0.323224
     21          6           0       -2.240178    0.037058    1.467722
     22          6           0       -1.936643    1.374335    1.085611
     23          6           0       -2.025039    1.396911   -0.336706
     24          6           0       -2.455793   -0.157784   -2.358253
     25          6           0       -1.079434   -0.757486   -2.734913
     26          6           0       -2.610780    1.170597   -3.132534
     27          6           0       -3.600496   -1.067894   -2.836961
     28          6           0       -2.955737   -2.255308    0.496577
     29          6           0       -4.467679   -2.438889    0.238267
     30          6           0       -2.686684   -2.711853    1.949086
     31          6           0       -2.129594   -3.201947   -0.402706
     32          6           0       -1.902705    2.577538    2.024252
     33          6           0       -3.366070    3.076924    2.133056
     34          6           0       -1.407865    2.192630    3.429601
     35          6           0       -1.027326    3.713687    1.474717
     36          1           0        2.294232   -0.300211   -2.503766
     37          1           0        1.889865    2.294621    0.955020
     38          1           0       -2.295489   -0.307849    2.504444
     39          1           0       -1.898552    2.292540   -0.950961
     40          1           0        0.240585   -0.052051    2.536836
     41          1           0        0.878359   -1.738589    2.216561
     42          1           0        0.994152   -0.987588    3.814875
     43          1           0        3.564078   -2.084618    2.433828
     44          1           0        4.580602   -0.619132    2.548502
     45          1           0        3.582359   -1.137025    3.941166
     46          1           0        1.752076    1.864402    2.961324
     47          1           0        2.629760    0.962595    4.223762
     48          1           0        3.533149    1.689760    2.857526
     49          1           0        3.302954   -2.141398   -2.686518
     50          1           0        2.959334   -3.773926   -2.056873
     51          1           0        1.626759   -2.596733   -2.236805
     52          1           0        4.772735   -2.129222    0.778161
     53          1           0        4.782415   -3.472113   -0.407495
     54          1           0        5.055578   -1.783701   -0.949997
     55          1           0        1.052616   -3.113167    0.213668
     56          1           0        2.401103   -4.257300    0.169196
     57          1           0        2.324250   -3.054695    1.480756
     58          1           0        0.334735    1.872221   -3.402612
     59          1           0        1.446501    3.083600   -4.095371
     60          1           0        2.000540    1.402311   -3.885086
     61          1           0        4.017456    2.286511   -2.547316
     62          1           0        3.416575    3.959343   -2.807854
     63          1           0        3.760442    3.373166   -1.145365
     64          1           0        1.382795    4.066870   -0.471976
     65          1           0        1.059550    4.595040   -2.145615
     66          1           0       -0.027395    3.407279   -1.356862
     67          1           0       -0.244131   -0.034896   -2.537582
     68          1           0       -0.868281   -1.727896   -2.225534
     69          1           0       -0.991524   -0.969805   -3.819670
     70          1           0       -2.647383    0.965119   -4.220333
     71          1           0       -3.550304    1.682839   -2.848662
     72          1           0       -1.770915    1.869957   -2.959306
     73          1           0       -3.549211   -2.095019   -2.438486
     74          1           0       -4.579323   -0.638444   -2.547381
     75          1           0       -3.577817   -1.142758   -3.942599
     76          1           0       -5.050175   -1.812320    0.941907
     77          1           0       -4.760222   -3.497082    0.397010
     78          1           0       -4.759609   -2.151897   -0.786040
     79          1           0       -1.619149   -2.597143    2.238121
     80          1           0       -3.300256   -2.155185    2.682398
     81          1           0       -2.941933   -3.784375    2.052025
     82          1           0       -1.031266   -3.103011   -0.212329
     83          1           0       -2.368130   -4.259616   -0.173040
     84          1           0       -2.300636   -3.054300   -1.482839
     85          1           0       -3.757710    3.377501    1.141111
     86          1           0       -4.028271    2.285146    2.536198
     87          1           0       -3.422727    3.954533    2.808630
     88          1           0       -0.353954    1.849611    3.413581
     89          1           0       -1.457116    3.071620    4.101992
     90          1           0       -2.026342    1.395785    3.888309
     91          1           0       -1.375823    4.062226    0.482974
     92          1           0       -1.057709    4.584242    2.159421
     93          1           0        0.027618    3.393912    1.372008
 ---------------------------------------------------------------------
 Rotational constants (GHZ):      0.1266994      0.1012589      0.0958676
 Leave Link  202 at Mon Dec  4 15:13:05 2017, MaxMem= 33554432000 cpu:         0.5
 (Enter /util/software/G09_RevD01/g09/l301.exe)
 Basis read from rwf:  (5D, 7F)
 Pseudo-potential data read from rwf file.
 There are   905 symmetry adapted cartesian basis functions of A   symmetry.
 There are   853 symmetry adapted basis functions of A   symmetry.
   853 basis functions,  1757 primitive gaussians,   905 cartesian basis functions
   148 alpha electrons      145 beta electrons
       nuclear repulsion energy      5306.6823782786 Hartrees.
 IExCor= 1009 DFT=T Ex=PBE Corr=PBE ExCW=0 ScaHFX=  0.000000
 ScaDFX=  1.000000  1.000000  1.000000  1.000000 ScalE2=  1.000000  1.000000
 IRadAn=      5 IRanWt=     -1 IRanGd=            0 ICorTp=0 IEmpDi=141
 NAtoms=   93 NActive=   93 NUniq=   93 SFac= 1.00D+00 NAtFMM=   60 NAOKFM=T Big=T
 Integral buffers will be    131072 words long.
 Raffenetti 2 integral format.
 Two-electron integral symmetry is turned on.
 R6Disp:  Grimme-D3(BJ) Dispersion energy=       -0.1465540332 Hartrees.
 Nuclear repulsion after empirical dispersion term =     5306.5358242454 Hartrees.
 No density basis found on file   724.
 Leave Link  301 at Mon Dec  4 15:13:06 2017, MaxMem= 33554432000 cpu:         8.7
 (Enter /util/software/G09_RevD01/g09/l302.exe)
 NPDir=0 NMtPBC=     1 NCelOv=     1 NCel=       1 NClECP=     1 NCelD=      1
         NCelK=      1 NCelE2=     1 NClLst=     1 CellRange=     0.0.
 One-electron integrals computed using PRISM.
   1 Symmetry operations used in ECPInt.
 ECPInt:  NShTT=   81406 NPrTT=  529662 LenC2=   74057 LenP2D=  255202.
 LDataN:  DoStor=T MaxTD1= 8 Len=  415
 NBasis=   853 RedAO= T EigKep=  2.91D-04  NBF=   853
 NBsUse=   853 1.00D-06 EigRej= -1.00D+00 NBFU=   853
 Precomputing XC quadrature grid using
 IXCGrd= 4 IRadAn=           5 IRanWt=          -1 IRanGd=           0 AccXCQ= 0.00D+00.
 Defaulting to unpruned grid for atomic number  92.
 Generated NRdTot=       0 NPtTot=           0 NUsed=           0 NTot=          32
 NSgBfM=   883   883   884   884   887 MxSgAt=    93 MxSgA2=    93.
 Leave Link  302 at Mon Dec  4 15:13:12 2017, MaxMem= 33554432000 cpu:       232.8
 (Enter /util/software/G09_RevD01/g09/l303.exe)
 DipDrv:  MaxL=1.
 Leave Link  303 at Mon Dec  4 15:13:13 2017, MaxMem= 33554432000 cpu:        17.2
 (Enter /util/software/G09_RevD01/g09/l401.exe)
 Initial guess from the checkpoint file:  "/scratch/es/esmoluis/Disproceno-Jose/disproceno-U.chk"
 B after Tr=     0.000000    0.000000    0.000000
         Rot=    1.000000    0.000161    0.000190    0.000258 Ang=   0.04 deg.
 Guess basis will be translated and rotated to current coordinates.
 JPrj=2 DoOrth=T DoCkMO=T.
 Initial guess <Sx>= 0.0000 <Sy>= 0.0000 <Sz>= 1.5000 <S**2>= 3.7637 S= 1.5034
 Generating alternative initial guess.
 ExpMin= 5.00D-03 ExpMax= 6.67D+03 ExpMxC= 2.28D+02 IAcc=3 IRadAn=         5 AccDes= 0.00D+00
 Harris functional with IExCor= 1009 and IRadAn=       5 diagonalized for initial guess.
 HarFok:  IExCor= 1009 AccDes= 0.00D+00 IRadAn=         5 IDoV= 1 UseB2=F ITyADJ=14
 ICtDFT=  3500011 ScaDFX=  1.000000  1.000000  1.000000  1.000000
 Defaulting to unpruned grid for atomic number  92.
 Defaulting to unpruned grid for atomic number  92.
 Defaulting to unpruned grid for atomic number  92.
 Defaulting to unpruned grid for atomic number  92.
 Defaulting to unpruned grid for atomic number  92.
 Defaulting to unpruned grid for atomic number  92.
 Defaulting to unpruned grid for atomic number  92.
 Defaulting to unpruned grid for atomic number  92.
 Defaulting to unpruned grid for atomic number  92.
 Defaulting to unpruned grid for atomic number  92.
 Defaulting to unpruned grid for atomic number  92.
 Defaulting to unpruned grid for atomic number  92.
 Defaulting to unpruned grid for atomic number  92.
 Defaulting to unpruned grid for atomic number  92.
 Defaulting to unpruned grid for atomic number  92.
 Defaulting to unpruned grid for atomic number  92.
 Defaulting to unpruned grid for atomic number  92.
 Defaulting to unpruned grid for atomic number  92.
 Defaulting to unpruned grid for atomic number  92.
 Defaulting to unpruned grid for atomic number  92.
 Defaulting to unpruned grid for atomic number  92.
 Defaulting to unpruned grid for atomic number  92.
 Defaulting to unpruned grid for atomic number  92.
 Defaulting to unpruned grid for atomic number  92.
 Defaulting to unpruned grid for atomic number  92.
 Defaulting to unpruned grid for atomic number  92.
 Defaulting to unpruned grid for atomic number  92.
 Defaulting to unpruned grid for atomic number  92.
 Defaulting to unpruned grid for atomic number  92.
 Defaulting to unpruned grid for atomic number  92.
 Defaulting to unpruned grid for atomic number  92.
 Defaulting to unpruned grid for atomic number  92.
 Defaulting to unpruned grid for atomic number  92.
 Defaulting to unpruned grid for atomic number  92.
 Defaulting to unpruned grid for atomic number  92.
 Defaulting to unpruned grid for atomic number  92.
 FoFCou: FMM=F IPFlag=           0 FMFlag=      100000 FMFlg1=        2001
         NFxFlg=           0 DoJE=T BraDBF=F KetDBF=T FulRan=T
         wScrn=  0.000000 ICntrl=     500 IOpCl=  0 I1Cent=   200000004 NGrid=           0
         NMat0=    1 NMatS0=      1 NMatT0=    0 NMatD0=    1 NMtDS0=    0 NMtDT0=    0
 Petite list used in FoFCou.
 Harris En= -1807.79322656678    
 Leave Link  401 at Mon Dec  4 15:13:39 2017, MaxMem= 33554432000 cpu:       876.6
 (Enter /util/software/G09_RevD01/g09/l502.exe)
 UHF open shell SCF:
 Using DIIS extrapolation, IDIIS=  1040.
 Integral symmetry usage will be decided dynamically.
 IVT=     2762757 IEndB=     2762757 NGot= 33554432000 MDV= 33552752342
 LenX= 33552752342 LenY= 33551932412
 Requested convergence on RMS density matrix=1.00D-08 within 512 cycles.
 Requested convergence on MAX density matrix=1.00D-06.
 Requested convergence on             energy=1.00D-06.
 No special actions if energy rises.
 Fock matrices will be formed incrementally for  20 cycles.

 Cycle   1  Pass 1  IDiag  1:
 FoFJK:  IHMeth= 1 ICntrl=     500 DoSepK=F KAlg= 0 I1Cent=   0 FoldK=F
 IRaf= 990000000 NMat=   1 IRICut=       1 DoRegI=T DoRafI=F ISym2E= 0.
 FoFCou: FMM=T IPFlag=           0 FMFlag=      100000 FMFlg1=        2001
         NFxFlg=           0 DoJE=T BraDBF=F KetDBF=F FulRan=T
         wScrn=  0.000000 ICntrl=     500 IOpCl=  0 I1Cent=           0 NGrid=           0
         NMat0=    1 NMatS0=      1 NMatT0=    0 NMatD0=    1 NMtDS0=    0 NMtDT0=    0
 Symmetry not used in FoFCou.
 FMM levels:  10  Number of levels for PrismC:   9
 Defaulting to unpruned grid for atomic number  92.
 Defaulting to unpruned grid for atomic number  92.
 Defaulting to unpruned grid for atomic number  92.
 Defaulting to unpruned grid for atomic number  92.
 Defaulting to unpruned grid for atomic number  92.
 Defaulting to unpruned grid for atomic number  92.
 Defaulting to unpruned grid for atomic number  92.
 Defaulting to unpruned grid for atomic number  92.
 Defaulting to unpruned grid for atomic number  92.
 Defaulting to unpruned grid for atomic number  92.
 Defaulting to unpruned grid for atomic number  92.
 Defaulting to unpruned grid for atomic number  92.
 Defaulting to unpruned grid for atomic number  92.
 Defaulting to unpruned grid for atomic number  92.
 Defaulting to unpruned grid for atomic number  92.
 Defaulting to unpruned grid for atomic number  92.
 Defaulting to unpruned grid for atomic number  92.
 Defaulting to unpruned grid for atomic number  92.
 Defaulting to unpruned grid for atomic number  92.
 Defaulting to unpruned grid for atomic number  92.
 Defaulting to unpruned grid for atomic number  92.
 Defaulting to unpruned grid for atomic number  92.
 Defaulting to unpruned grid for atomic number  92.
 Defaulting to unpruned grid for atomic number  92.
 Defaulting to unpruned grid for atomic number  92.
 Defaulting to unpruned grid for atomic number  92.
 Defaulting to unpruned grid for atomic number  92.
 Defaulting to unpruned grid for atomic number  92.
 Defaulting to unpruned grid for atomic number  92.
 Defaulting to unpruned grid for atomic number  92.
 Defaulting to unpruned grid for atomic number  92.
 Defaulting to unpruned grid for atomic number  92.
 Defaulting to unpruned grid for atomic number  92.
 Defaulting to unpruned grid for atomic number  92.
 Defaulting to unpruned grid for atomic number  92.
 Defaulting to unpruned grid for atomic number  92.
 E= -1805.66840694971    
 DIIS: error= 1.39D-04 at cycle   1 NSaved=   1.
 NSaved= 1 IEnMin= 1 EnMin= -1805.66840694971     IErMin= 1 ErrMin= 1.39D-04
 ErrMax= 1.39D-04  0.00D+00 EMaxC= 1.00D-01 BMatC= 9.09D-05 BMatP= 9.09D-05
 IDIUse=3 WtCom= 9.99D-01 WtEn= 1.39D-03
 Coeff-Com:  0.100D+01
 Coeff-En:   0.100D+01
 Coeff:      0.100D+01
 Gap=     1.787 Goal=   None    Shift=    0.000
 Gap=     1.811 Goal=   None    Shift=    0.000
 RMSDP=1.16D-05 MaxDP=9.55D-04              OVMax= 1.15D-03

 Cycle   2  Pass 1  IDiag  1:
 RMSU=  1.16D-05    CP:  1.00D+00
 E= -1805.66844862911     Delta-E=       -0.000041679396 Rises=F Damp=F
 DIIS: error= 6.96D-06 at cycle   2 NSaved=   2.
 NSaved= 2 IEnMin= 2 EnMin= -1805.66844862911     IErMin= 2 ErrMin= 6.96D-06
 ErrMax= 6.96D-06  0.00D+00 EMaxC= 1.00D-01 BMatC= 5.94D-07 BMatP= 9.09D-05
 IDIUse=1 WtCom= 1.00D+00 WtEn= 0.00D+00
 Coeff-Com:  0.581D-02 0.994D+00
 Coeff:      0.581D-02 0.994D+00
 Gap=     0.024 Goal=   None    Shift=    0.000
 Gap=     0.118 Goal=   None    Shift=    0.000
 RMSDP=2.17D-06 MaxDP=2.83D-04 DE=-4.17D-05 OVMax= 1.00D-03

 Cycle   3  Pass 1  IDiag  1:
 RMSU=  2.16D-06    CP:  1.00D+00  9.85D-01
 E= -1805.66844758166     Delta-E=        0.000001047447 Rises=F Damp=F
 DIIS: error= 3.11D-05 at cycle   3 NSaved=   3.
 NSaved= 3 IEnMin= 2 EnMin= -1805.66844862911     IErMin= 2 ErrMin= 6.96D-06
 ErrMax= 3.11D-05  0.00D+00 EMaxC= 1.00D-01 BMatC= 5.30D-06 BMatP= 5.94D-07
 IDIUse=1 WtCom= 1.00D+00 WtEn= 0.00D+00
 Coeff-Com: -0.355D-03 0.765D+00 0.235D+00
 Coeff:     -0.355D-03 0.765D+00 0.235D+00
 Gap=     0.024 Goal=   None    Shift=    0.000
 Gap=     0.118 Goal=   None    Shift=    0.000
 RMSDP=1.92D-06 MaxDP=3.43D-04 DE= 1.05D-06 OVMax= 1.03D-03

 Cycle   4  Pass 1  IDiag  1:
 RMSU=  8.14D-07    CP:  1.00D+00  9.95D-01  1.98D-01
 E= -1805.66844864401     Delta-E=       -0.000001062349 Rises=F Damp=F
 DIIS: error= 1.39D-05 at cycle   4 NSaved=   4.
 NSaved= 4 IEnMin= 4 EnMin= -1805.66844864401     IErMin= 2 ErrMin= 6.96D-06
 ErrMax= 1.39D-05  0.00D+00 EMaxC= 1.00D-01 BMatC= 6.96D-07 BMatP= 5.94D-07
 IDIUse=1 WtCom= 1.00D+00 WtEn= 0.00D+00
 Coeff-Com: -0.107D-02 0.516D+00 0.206D+00 0.280D+00
 Coeff:     -0.107D-02 0.516D+00 0.206D+00 0.280D+00
 Gap=     0.024 Goal=   None    Shift=    0.000
 Gap=     0.118 Goal=   None    Shift=    0.000
 RMSDP=6.08D-07 MaxDP=7.29D-05 DE=-1.06D-06 OVMax= 2.72D-04

 Cycle   5  Pass 1  IDiag  1:
 RMSU=  3.90D-07    CP:  1.00D+00  9.97D-01  2.80D-01  4.73D-01
 E= -1805.66844878355     Delta-E=       -0.000000139535 Rises=F Damp=F
 DIIS: error= 2.37D-06 at cycle   5 NSaved=   5.
 NSaved= 5 IEnMin= 5 EnMin= -1805.66844878355     IErMin= 5 ErrMin= 2.37D-06
 ErrMax= 2.37D-06  0.00D+00 EMaxC= 1.00D-01 BMatC= 4.89D-08 BMatP= 5.94D-07
 IDIUse=1 WtCom= 1.00D+00 WtEn= 0.00D+00
 Coeff-Com: -0.589D-03 0.237D+00 0.109D+00 0.213D+00 0.442D+00
 Coeff:     -0.589D-03 0.237D+00 0.109D+00 0.213D+00 0.442D+00
 Gap=     0.024 Goal=   None    Shift=    0.000
 Gap=     0.118 Goal=   None    Shift=    0.000
 RMSDP=2.50D-07 MaxDP=4.20D-05 DE=-1.40D-07 OVMax= 1.58D-04

 Cycle   6  Pass 1  IDiag  1:
 RMSU=  2.01D-07    CP:  1.00D+00  9.97D-01  3.09D-01  6.30D-01  8.92D-01
 E= -1805.66844879491     Delta-E=       -0.000000011366 Rises=F Damp=F
 DIIS: error= 1.08D-06 at cycle   6 NSaved=   6.
 NSaved= 6 IEnMin= 6 EnMin= -1805.66844879491     IErMin= 6 ErrMin= 1.08D-06
 ErrMax= 1.08D-06  0.00D+00 EMaxC= 1.00D-01 BMatC= 1.08D-08 BMatP= 4.89D-08
 IDIUse=1 WtCom= 1.00D+00 WtEn= 0.00D+00
 Coeff-Com: -0.235D-03 0.899D-01 0.459D-01 0.104D+00 0.342D+00 0.418D+00
 Coeff:     -0.235D-03 0.899D-01 0.459D-01 0.104D+00 0.342D+00 0.418D+00
 Gap=     0.024 Goal=   None    Shift=    0.000
 Gap=     0.118 Goal=   None    Shift=    0.000
 RMSDP=1.47D-07 MaxDP=3.13D-05 DE=-1.14D-08 OVMax= 1.14D-04

 Cycle   7  Pass 1  IDiag  1:
 RMSU=  8.63D-08    CP:  1.00D+00  9.98D-01  3.12D-01  7.01D-01  1.16D+00
                    CP:  1.04D+00
 E= -1805.66844879920     Delta-E=       -0.000000004284 Rises=F Damp=F
 DIIS: error= 4.91D-07 at cycle   7 NSaved=   7.
 NSaved= 7 IEnMin= 7 EnMin= -1805.66844879920     IErMin= 7 ErrMin= 4.91D-07
 ErrMax= 4.91D-07  0.00D+00 EMaxC= 1.00D-01 BMatC= 1.47D-09 BMatP= 1.08D-08
 IDIUse=1 WtCom= 1.00D+00 WtEn= 0.00D+00
 Coeff-Com: -0.439D-04 0.170D-01 0.119D-01 0.271D-01 0.156D+00 0.280D+00
 Coeff-Com:  0.508D+00
 Coeff:     -0.439D-04 0.170D-01 0.119D-01 0.271D-01 0.156D+00 0.280D+00
 Coeff:      0.508D+00
 Gap=     0.024 Goal=   None    Shift=    0.000
 Gap=     0.118 Goal=   None    Shift=    0.000
 RMSDP=1.30D-07 MaxDP=3.08D-05 DE=-4.28D-09 OVMax= 1.12D-04

 Cycle   8  Pass 1  IDiag  1:
 RMSU=  3.93D-08    CP:  1.00D+00  9.99D-01  3.25D-01  7.76D-01  1.38D+00
                    CP:  1.34D+00  1.09D+00
 E= -1805.66844880168     Delta-E=       -0.000000002480 Rises=F Damp=F
 DIIS: error= 3.35D-07 at cycle   8 NSaved=   8.
 NSaved= 8 IEnMin= 8 EnMin= -1805.66844880168     IErMin= 8 ErrMin= 3.35D-07
 ErrMax= 3.35D-07  0.00D+00 EMaxC= 1.00D-01 BMatC= 5.61D-10 BMatP= 1.47D-09
 IDIUse=1 WtCom= 1.00D+00 WtEn= 0.00D+00
 Coeff-Com:  0.585D-04-0.242D-01-0.946D-02-0.248D-01-0.101D-01 0.562D-01
 Coeff-Com:  0.363D+00 0.649D+00
 Coeff:      0.585D-04-0.242D-01-0.946D-02-0.248D-01-0.101D-01 0.562D-01
 Coeff:      0.363D+00 0.649D+00
 Gap=     0.024 Goal=   None    Shift=    0.000
 Gap=     0.118 Goal=   None    Shift=    0.000
 RMSDP=1.65D-07 MaxDP=3.85D-05 DE=-2.48D-09 OVMax= 1.43D-04

 Cycle   9  Pass 1  IDiag  1:
 RMSU=  2.81D-08    CP:  1.00D+00  9.99D-01  3.39D-01  8.77D-01  1.65D+00
                    CP:  1.70D+00  1.57D+00  1.37D+00
 E= -1805.66844880412     Delta-E=       -0.000000002439 Rises=F Damp=F
 DIIS: error= 2.71D-07 at cycle   9 NSaved=   9.
 NSaved= 9 IEnMin= 9 EnMin= -1805.66844880412     IErMin= 9 ErrMin= 2.71D-07
 ErrMax= 2.71D-07  0.00D+00 EMaxC= 1.00D-01 BMatC= 2.65D-10 BMatP= 5.61D-10
 IDIUse=1 WtCom= 1.00D+00 WtEn= 0.00D+00
 Coeff-Com:  0.794D-04-0.312D-01-0.164D-01-0.419D-01-0.114D+00-0.153D+00
 Coeff-Com: -0.130D+00 0.486D+00 0.100D+01
 Coeff:      0.794D-04-0.312D-01-0.164D-01-0.419D-01-0.114D+00-0.153D+00
 Coeff:     -0.130D+00 0.486D+00 0.100D+01
 Gap=     0.024 Goal=   None    Shift=    0.000
 Gap=     0.118 Goal=   None    Shift=    0.000
 RMSDP=2.63D-07 MaxDP=5.77D-05 DE=-2.44D-09 OVMax= 2.24D-04

 Cycle  10  Pass 1  IDiag  1:
 RMSU=  2.94D-08    CP:  1.00D+00  1.00D+00  3.63D-01  1.03D+00  2.08D+00
                    CP:  2.30D+00  2.34D+00  2.56D+00  1.68D+00
 E= -1805.66844880617     Delta-E=       -0.000000002053 Rises=F Damp=F
 DIIS: error= 1.44D-07 at cycle  10 NSaved=  10.
 NSaved=10 IEnMin=10 EnMin= -1805.66844880617     IErMin=10 ErrMin= 1.44D-07
 ErrMax= 1.44D-07  0.00D+00 EMaxC= 1.00D-01 BMatC= 2.20D-10 BMatP= 2.65D-10
 IDIUse=1 WtCom= 1.00D+00 WtEn= 0.00D+00
 Coeff-Com:  0.445D-04-0.160D-01-0.106D-01-0.269D-01-0.986D-01-0.172D+00
 Coeff-Com: -0.329D+00 0.952D-01 0.943D+00 0.614D+00
 Coeff:      0.445D-04-0.160D-01-0.106D-01-0.269D-01-0.986D-01-0.172D+00
 Coeff:     -0.329D+00 0.952D-01 0.943D+00 0.614D+00
 Gap=     0.024 Goal=   None    Shift=    0.000
 Gap=     0.118 Goal=   None    Shift=    0.000
 RMSDP=1.99D-07 MaxDP=4.32D-05 DE=-2.05D-09 OVMax= 1.59D-04

 Cycle  11  Pass 1  IDiag  1:
 RMSU=  2.85D-08    CP:  1.00D+00  1.00D+00  3.79D-01  1.15D+00  2.40D+00
                    CP:  2.75D+00  2.90D+00  3.00D+00  2.89D+00  1.40D+00
 E= -1805.66844880872     Delta-E=       -0.000000002553 Rises=F Damp=F
 DIIS: error= 1.20D-07 at cycle  11 NSaved=  11.
 NSaved=11 IEnMin=11 EnMin= -1805.66844880872     IErMin=11 ErrMin= 1.20D-07
 ErrMax= 1.20D-07  0.00D+00 EMaxC= 1.00D-01 BMatC= 6.43D-11 BMatP= 2.20D-10
 IDIUse=1 WtCom= 1.00D+00 WtEn= 0.00D+00
 Coeff-Com:  0.130D-04-0.350D-02-0.380D-02-0.896D-02-0.414D-01-0.857D-01
 Coeff-Com: -0.217D+00-0.743D-01 0.450D+00 0.461D+00 0.524D+00
 Coeff:      0.130D-04-0.350D-02-0.380D-02-0.896D-02-0.414D-01-0.857D-01
 Coeff:     -0.217D+00-0.743D-01 0.450D+00 0.461D+00 0.524D+00
 Gap=     0.024 Goal=   None    Shift=    0.000
 Gap=     0.118 Goal=   None    Shift=    0.000
 RMSDP=8.21D-08 MaxDP=2.03D-05 DE=-2.55D-09 OVMax= 6.22D-05

 Cycle  12  Pass 1  IDiag  1:
 RMSU=  2.40D-08    CP:  1.00D+00  1.00D+00  3.85D-01  1.19D+00  2.53D+00
                    CP:  2.93D+00  3.00D+00  3.00D+00  3.00D+00  1.98D+00
                    CP:  1.67D+00
 E= -1805.66844880921     Delta-E=       -0.000000000490 Rises=F Damp=F
 DIIS: error= 6.23D-08 at cycle  12 NSaved=  12.
 NSaved=12 IEnMin=12 EnMin= -1805.66844880921     IErMin=12 ErrMin= 6.23D-08
 ErrMax= 6.23D-08  0.00D+00 EMaxC= 1.00D-01 BMatC= 2.49D-11 BMatP= 6.43D-11
 IDIUse=1 WtCom= 1.00D+00 WtEn= 0.00D+00
 Coeff-Com: -0.179D-05 0.191D-02-0.672D-04 0.117D-02-0.258D-02-0.149D-01
 Coeff-Com: -0.669D-01-0.912D-01 0.554D-01 0.171D+00 0.410D+00 0.537D+00
 Coeff:     -0.179D-05 0.191D-02-0.672D-04 0.117D-02-0.258D-02-0.149D-01
 Coeff:     -0.669D-01-0.912D-01 0.554D-01 0.171D+00 0.410D+00 0.537D+00
 Gap=     0.024 Goal=   None    Shift=    0.000
 Gap=     0.118 Goal=   None    Shift=    0.000
 RMSDP=5.03D-08 MaxDP=1.40D-05 DE=-4.90D-10 OVMax= 4.39D-05

 Cycle  13  Pass 1  IDiag  1:
 RMSU=  1.15D-08    CP:  1.00D+00  1.00D+00  3.89D-01  1.21D+00  2.59D+00
                    CP:  3.00D+00  3.00D+00  3.00D+00  3.00D+00  2.49D+00
                    CP:  2.35D+00  1.80D+00
 E= -1805.66844880901     Delta-E=        0.000000000202 Rises=F Damp=F
 DIIS: error= 5.80D-08 at cycle  13 NSaved=  13.
 NSaved=13 IEnMin=12 EnMin= -1805.66844880921     IErMin=13 ErrMin= 5.80D-08
 ErrMax= 5.80D-08  0.00D+00 EMaxC= 1.00D-01 BMatC= 8.65D-12 BMatP= 2.49D-11
 IDIUse=1 WtCom= 1.00D+00 WtEn= 0.00D+00
 Coeff-Com: -0.830D-05 0.260D-02 0.160D-02 0.542D-02 0.207D-01 0.398D-01
 Coeff-Com:  0.898D-01-0.174D-02-0.216D+00-0.145D+00-0.126D+00 0.292D+00
 Coeff-Com:  0.104D+01
 Coeff:     -0.830D-05 0.260D-02 0.160D-02 0.542D-02 0.207D-01 0.398D-01
 Coeff:      0.898D-01-0.174D-02-0.216D+00-0.145D+00-0.126D+00 0.292D+00
 Coeff:      0.104D+01
 Gap=     0.024 Goal=   None    Shift=    0.000
 Gap=     0.118 Goal=   None    Shift=    0.000
 RMSDP=5.58D-08 MaxDP=1.63D-05 DE= 2.02D-10 OVMax= 5.52D-05

 Cycle  14  Pass 1  IDiag  1:
 RMSU=  1.94D-08    CP:  1.00D+00  1.00D+00  3.91D-01  1.23D+00  2.64D+00
                    CP:  3.00D+00  3.00D+00  3.00D+00  3.00D+00  3.00D+00
                    CP:  3.00D+00  2.92D+00  2.37D+00
 E= -1805.66844880873     Delta-E=        0.000000000278 Rises=F Damp=F
 DIIS: error= 3.19D-08 at cycle  14 NSaved=  14.
 NSaved=14 IEnMin=12 EnMin= -1805.66844880921     IErMin=14 ErrMin= 3.19D-08
 ErrMax= 3.19D-08  0.00D+00 EMaxC= 1.00D-01 BMatC= 4.96D-12 BMatP= 8.65D-12
 IDIUse=1 WtCom= 1.00D+00 WtEn= 0.00D+00
 Coeff-Com: -0.399D-05 0.480D-03 0.875D-03 0.254D-02 0.139D-01 0.316D-01
 Coeff-Com:  0.890D-01 0.339D-01-0.178D+00-0.167D+00-0.310D+00-0.650D-01
 Coeff-Com:  0.671D+00 0.876D+00
 Coeff:     -0.399D-05 0.480D-03 0.875D-03 0.254D-02 0.139D-01 0.316D-01
 Coeff:      0.890D-01 0.339D-01-0.178D+00-0.167D+00-0.310D+00-0.650D-01
 Coeff:      0.671D+00 0.876D+00
 Gap=     0.024 Goal=   None    Shift=    0.000
 Gap=     0.118 Goal=   None    Shift=    0.000
 RMSDP=6.16D-08 MaxDP=1.72D-05 DE= 2.78D-10 OVMax= 6.06D-05

 Cycle  15  Pass 1  IDiag  1:
 RMSU=  3.41D-08    CP:  1.00D+00  1.00D+00  3.94D-01  1.25D+00  2.71D+00
                    CP:  3.00D+00  3.00D+00  3.00D+00  3.00D+00  3.00D+00
                    CP:  3.00D+00  3.00D+00  3.00D+00  2.91D+00
 E= -1805.66844881002     Delta-E=       -0.000000001291 Rises=F Damp=F
 DIIS: error= 2.82D-08 at cycle  15 NSaved=  15.
 NSaved=15 IEnMin=15 EnMin= -1805.66844881002     IErMin=15 ErrMin= 2.82D-08
 ErrMax= 2.82D-08  0.00D+00 EMaxC= 1.00D-01 BMatC= 3.42D-12 BMatP= 4.96D-12
 IDIUse=1 WtCom= 1.00D+00 WtEn= 0.00D+00
 Coeff-Com:  0.333D-05-0.163D-02-0.443D-03-0.204D-02-0.165D-02 0.116D-02
 Coeff-Com:  0.211D-01 0.377D-01-0.298D-02-0.287D-01-0.202D+00-0.251D+00
 Coeff-Com: -0.161D+00 0.782D+00 0.809D+00
 Coeff:      0.333D-05-0.163D-02-0.443D-03-0.204D-02-0.165D-02 0.116D-02
 Coeff:      0.211D-01 0.377D-01-0.298D-02-0.287D-01-0.202D+00-0.251D+00
 Coeff:     -0.161D+00 0.782D+00 0.809D+00
 Gap=     0.024 Goal=   None    Shift=    0.000
 Gap=     0.118 Goal=   None    Shift=    0.000
 RMSDP=4.67D-08 MaxDP=1.37D-05 DE=-1.29D-09 OVMax= 5.00D-05

 Cycle  16  Pass 1  IDiag  1:
 RMSU=  3.08D-08    CP:  1.00D+00  1.00D+00  3.96D-01  1.26D+00  2.74D+00
                    CP:  3.00D+00  3.00D+00  3.00D+00  3.00D+00  3.00D+00
                    CP:  3.00D+00  3.00D+00  3.00D+00  3.00D+00  1.89D+00
 E= -1805.66844881071     Delta-E=       -0.000000000685 Rises=F Damp=F
 DIIS: error= 2.26D-08 at cycle  16 NSaved=  16.
 NSaved=16 IEnMin=16 EnMin= -1805.66844881071     IErMin=16 ErrMin= 2.26D-08
 ErrMax= 2.26D-08  0.00D+00 EMaxC= 1.00D-01 BMatC= 2.08D-12 BMatP= 3.42D-12
 IDIUse=1 WtCom= 1.00D+00 WtEn= 0.00D+00
 Coeff-Com:  0.390D-05-0.144D-02-0.724D-03-0.267D-02-0.656D-02-0.110D-01
 Coeff-Com: -0.169D-01 0.112D-01 0.545D-01 0.485D-01-0.532D-01-0.151D+00
 Coeff-Com: -0.362D+00 0.246D+00 0.657D+00 0.589D+00
 Coeff:      0.390D-05-0.144D-02-0.724D-03-0.267D-02-0.656D-02-0.110D-01
 Coeff:     -0.169D-01 0.112D-01 0.545D-01 0.485D-01-0.532D-01-0.151D+00
 Coeff:     -0.362D+00 0.246D+00 0.657D+00 0.589D+00
 Gap=     0.024 Goal=   None    Shift=    0.000
 Gap=     0.118 Goal=   None    Shift=    0.000
 RMSDP=2.82D-08 MaxDP=8.19D-06 DE=-6.85D-10 OVMax= 3.05D-05

 Cycle  17  Pass 1  IDiag  1:
 RMSU=  4.08D-09    CP:  1.00D+00  1.00D+00  3.97D-01  1.27D+00  2.76D+00
                    CP:  3.00D+00  3.00D+00  3.00D+00  3.00D+00  3.00D+00
                    CP:  3.00D+00  3.00D+00  3.00D+00  3.00D+00  2.39D+00
                    CP:  1.61D+00
 E= -1805.66844880918     Delta-E=        0.000000001526 Rises=F Damp=F
 DIIS: error= 2.16D-08 at cycle  17 NSaved=  17.
 NSaved=17 IEnMin=16 EnMin= -1805.66844881071     IErMin=17 ErrMin= 2.16D-08
 ErrMax= 2.16D-08  0.00D+00 EMaxC= 1.00D-01 BMatC= 7.59D-13 BMatP= 2.08D-12
 IDIUse=1 WtCom= 1.00D+00 WtEn= 0.00D+00
 Coeff-Com:  0.114D-05-0.168D-03-0.313D-03-0.929D-03-0.309D-02-0.670D-02
 Coeff-Com: -0.181D-01-0.110D-01 0.348D-01 0.566D-01 0.471D-01 0.332D-01
 Coeff-Com: -0.167D+00-0.252D+00 0.110D+00 0.400D+00 0.777D+00
 Coeff:      0.114D-05-0.168D-03-0.313D-03-0.929D-03-0.309D-02-0.670D-02
 Coeff:     -0.181D-01-0.110D-01 0.348D-01 0.566D-01 0.471D-01 0.332D-01
 Coeff:     -0.167D+00-0.252D+00 0.110D+00 0.400D+00 0.777D+00
 Gap=     0.024 Goal=   None    Shift=    0.000
 Gap=     0.118 Goal=   None    Shift=    0.000
 RMSDP=1.73D-08 MaxDP=5.92D-06 DE= 1.53D-09 OVMax= 2.03D-05

 Cycle  18  Pass 1  IDiag  1:
 RMSU=  5.67D-09    CP:  1.00D+00  1.00D+00  3.97D-01  1.27D+00  2.77D+00
                    CP:  3.00D+00  3.00D+00  3.00D+00  3.00D+00  3.00D+00
                    CP:  3.00D+00  3.00D+00  3.00D+00  3.00D+00  2.65D+00
                    CP:  2.02D+00  2.03D+00
 E= -1805.66844880781     Delta-E=        0.000000001371 Rises=F Damp=F
 DIIS: error= 1.72D-08 at cycle  18 NSaved=  18.
 NSaved=18 IEnMin=16 EnMin= -1805.66844881071     IErMin=18 ErrMin= 1.72D-08
 ErrMax= 1.72D-08  0.00D+00 EMaxC= 1.00D-01 BMatC= 4.27D-13 BMatP= 7.59D-13
 IDIUse=1 WtCom= 1.00D+00 WtEn= 0.00D+00
 Coeff-Com: -0.114D-05 0.498D-03 0.661D-04 0.478D-03 0.138D-02 0.200D-02
 Coeff-Com:  0.163D-02-0.109D-01-0.995D-02 0.116D-01 0.211D-01 0.853D-01
 Coeff-Com:  0.701D-01-0.250D+00-0.134D+00-0.276D-01 0.342D+00 0.896D+00
 Coeff:     -0.114D-05 0.498D-03 0.661D-04 0.478D-03 0.138D-02 0.200D-02
 Coeff:      0.163D-02-0.109D-01-0.995D-02 0.116D-01 0.211D-01 0.853D-01
 Coeff:      0.701D-01-0.250D+00-0.134D+00-0.276D-01 0.342D+00 0.896D+00
 Gap=     0.024 Goal=   None    Shift=    0.000
 Gap=     0.118 Goal=   None    Shift=    0.000
 RMSDP=1.35D-08 MaxDP=5.18D-06 DE= 1.37D-09 OVMax= 1.58D-05

 Cycle  19  Pass 1  IDiag  1:
 RMSU=  1.37D-09    CP:  1.00D+00  1.00D+00  3.98D-01  1.27D+00  2.77D+00
                    CP:  3.00D+00  3.00D+00  3.00D+00  3.00D+00  3.00D+00
                    CP:  3.00D+00  3.00D+00  3.00D+00  3.00D+00  2.81D+00
                    CP:  2.32D+00  3.00D+00  2.08D+00
 E= -1805.66844880711     Delta-E=        0.000000000699 Rises=F Damp=F
 DIIS: error= 1.50D-08 at cycle  19 NSaved=  19.
 NSaved=19 IEnMin=16 EnMin= -1805.66844881071     IErMin=19 ErrMin= 1.50D-08
 ErrMax= 1.50D-08  0.00D+00 EMaxC= 1.00D-01 BMatC= 3.36D-13 BMatP= 4.27D-13
 IDIUse=1 WtCom= 1.00D+00 WtEn= 0.00D+00
 Coeff-Com: -0.221D-05 0.659D-03 0.301D-03 0.131D-02 0.484D-02 0.982D-02
 Coeff-Com:  0.239D-01 0.455D-03-0.497D-01-0.435D-01-0.501D-01 0.610D-01
 Coeff-Com:  0.244D+00-0.228D-01-0.176D+00-0.422D+00-0.483D+00 0.787D+00
 Coeff-Com:  0.111D+01
 Coeff:     -0.221D-05 0.659D-03 0.301D-03 0.131D-02 0.484D-02 0.982D-02
 Coeff:      0.239D-01 0.455D-03-0.497D-01-0.435D-01-0.501D-01 0.610D-01
 Coeff:      0.244D+00-0.228D-01-0.176D+00-0.422D+00-0.483D+00 0.787D+00
 Coeff:      0.111D+01
 Gap=     0.024 Goal=   None    Shift=    0.000
 Gap=     0.118 Goal=   None    Shift=    0.000
 RMSDP=2.10D-08 MaxDP=8.32D-06 DE= 6.99D-10 OVMax= 2.44D-05

 Cycle  20  Pass 1  IDiag  1:
 RMSU=  8.70D-09    CP:  1.00D+00  1.00D+00  3.98D-01  1.28D+00  2.77D+00
                    CP:  3.00D+00  3.00D+00  3.00D+00  3.00D+00  3.00D+00
                    CP:  3.00D+00  3.00D+00  3.00D+00  3.00D+00  3.00D+00
                    CP:  2.76D+00  3.00D+00  3.00D+00  3.00D+00
 E= -1805.66844880663     Delta-E=        0.000000000481 Rises=F Damp=F
 DIIS: error= 1.00D-08 at cycle  20 NSaved=  20.
 NSaved=20 IEnMin=16 EnMin= -1805.66844881071     IErMin=20 ErrMin= 1.00D-08
 ErrMax= 1.00D-08  0.00D+00 EMaxC= 1.00D-01 BMatC= 1.93D-13 BMatP= 3.36D-13
 IDIUse=1 WtCom= 1.00D+00 WtEn= 0.00D+00
 Coeff-Com: -0.106D-05 0.177D-03 0.153D-03 0.638D-03 0.320D-02 0.712D-02
 Coeff-Com:  0.200D-01 0.867D-02-0.343D-01-0.417D-01-0.686D-01-0.177D-02
 Coeff-Com:  0.158D+00 0.138D+00-0.214D-01-0.332D+00-0.679D+00-0.352D-01
 Coeff-Com:  0.986D+00 0.893D+00
 Coeff:     -0.106D-05 0.177D-03 0.153D-03 0.638D-03 0.320D-02 0.712D-02
 Coeff:      0.200D-01 0.867D-02-0.343D-01-0.417D-01-0.686D-01-0.177D-02
 Coeff:      0.158D+00 0.138D+00-0.214D-01-0.332D+00-0.679D+00-0.352D-01
 Coeff:      0.986D+00 0.893D+00
 Gap=     0.024 Goal=   None    Shift=    0.000
 Gap=     0.118 Goal=   None    Shift=    0.000
 RMSDP=1.99D-08 MaxDP=7.98D-06 DE= 4.81D-10 OVMax= 2.27D-05

 Cycle  21  Pass 1  IDiag  1:
 Restarting incremental Fock formation.
 E= -1805.66844880927     Delta-E=       -0.000000002638 Rises=F Damp=F
 DIIS: error= 7.68D-09 at cycle  21 NSaved=  20.
 NSaved=20 IEnMin=15 EnMin= -1805.66844881071     IErMin=20 ErrMin= 7.68D-09
 ErrMax= 7.68D-09  0.00D+00 EMaxC= 1.00D-01 BMatC= 3.12D-13 BMatP= 1.93D-13
 IDIUse=1 WtCom= 1.00D+00 WtEn= 0.00D+00
 Coeff-Com:  0.758D-04 0.100D-03 0.410D-03 0.240D-02 0.545D-02 0.158D-01
 Coeff-Com:  0.804D-02-0.261D-01-0.336D-01-0.599D-01-0.917D-02 0.117D+00
 Coeff-Com:  0.131D+00 0.651D-02-0.257D+00-0.578D+00-0.137D+00 0.789D+00
 Coeff-Com:  0.841D+00 0.185D+00
 Coeff:      0.758D-04 0.100D-03 0.410D-03 0.240D-02 0.545D-02 0.158D-01
 Coeff:      0.804D-02-0.261D-01-0.336D-01-0.599D-01-0.917D-02 0.117D+00
 Coeff:      0.131D+00 0.651D-02-0.257D+00-0.578D+00-0.137D+00 0.789D+00
 Coeff:      0.841D+00 0.185D+00
 Gap=     0.024 Goal=   None    Shift=    0.000
 Gap=     0.118 Goal=   None    Shift=    0.000
 RMSDP=3.18D-09 MaxDP=1.23D-06 DE=-2.64D-09 OVMax= 3.60D-06

 Cycle  22  Pass 1  IDiag  1:
 RMSU=  3.18D-09    CP:  1.00D+00
 E= -1805.66844881417     Delta-E=       -0.000000004899 Rises=F Damp=F
 DIIS: error= 6.24D-09 at cycle  22 NSaved=  20.
 NSaved=20 IEnMin=20 EnMin= -1805.66844881417     IErMin=20 ErrMin= 6.24D-09
 ErrMax= 6.24D-09  0.00D+00 EMaxC= 1.00D-01 BMatC= 1.99D-13 BMatP= 1.93D-13
 IDIUse=1 WtCom= 1.00D+00 WtEn= 0.00D+00
 Large coefficients: NSaved= 20 BigCof=    0.00 CofMax=   10.00 Det=-2.72D-15
 Inversion failed.  Reducing to 19 matrices.
 Large coefficients: NSaved= 19 BigCof=    0.00 CofMax=   10.00 Det=-2.85D-15
 Inversion failed.  Reducing to 18 matrices.
 Large coefficients: NSaved= 18 BigCof=    0.00 CofMax=   10.00 Det=-2.93D-15
 Inversion failed.  Reducing to 17 matrices.
 Large coefficients: NSaved= 17 BigCof=    0.00 CofMax=   10.00 Det=-3.17D-15
 Inversion failed.  Reducing to 16 matrices.
 Large coefficients: NSaved= 16 BigCof=    0.00 CofMax=   10.00 Det=-3.26D-15
 Inversion failed.  Reducing to 15 matrices.
 Coeff-Com:  0.464D-03 0.102D-02-0.818D-03-0.661D-02 0.255D-02 0.136D-01
 Coeff-Com:  0.402D-02-0.102D-02-0.341D-01-0.710D-01-0.472D-02 0.136D+00
 Coeff-Com:  0.938D-01-0.275D+01 0.362D+01
 Coeff:      0.464D-03 0.102D-02-0.818D-03-0.661D-02 0.255D-02 0.136D-01
 Coeff:      0.402D-02-0.102D-02-0.341D-01-0.710D-01-0.472D-02 0.136D+00
 Coeff:      0.938D-01-0.275D+01 0.362D+01
 Gap=     0.024 Goal=   None    Shift=    0.000
 Gap=     0.118 Goal=   None    Shift=    0.000
 RMSDP=8.50D-09 MaxDP=3.24D-06 DE=-4.90D-09 OVMax= 9.28D-06

 Cycle  23  Pass 1  IDiag  1:
 RMSU=  2.38D-09    CP:  1.00D+00  3.00D+00
 E= -1805.66844883050     Delta-E=       -0.000000016334 Rises=F Damp=F
 DIIS: error= 2.88D-09 at cycle  23 NSaved=  16.
 NSaved=16 IEnMin=16 EnMin= -1805.66844883050     IErMin=16 ErrMin= 2.88D-09
 ErrMax= 2.88D-09  0.00D+00 EMaxC= 1.00D-01 BMatC= 9.68D-14 BMatP= 1.93D-13
 IDIUse=1 WtCom= 1.00D+00 WtEn= 0.00D+00
 Large coefficients: NSaved= 16 BigCof=    0.00 CofMax=   10.00 Det=-2.38D-15
 Inversion failed.  Reducing to 15 matrices.
 Coeff-Com:  0.616D-04 0.209D-03 0.123D-02 0.651D-02 0.375D-02-0.174D-01
 Coeff-Com: -0.109D-01 0.149D-01 0.467D-01 0.894D-02-0.657D-01-0.726D-01
 Coeff-Com: -0.281D+01 0.336D+01 0.530D+00
 Coeff:      0.616D-04 0.209D-03 0.123D-02 0.651D-02 0.375D-02-0.174D-01
 Coeff:     -0.109D-01 0.149D-01 0.467D-01 0.894D-02-0.657D-01-0.726D-01
 Coeff:     -0.281D+01 0.336D+01 0.530D+00
 Gap=     0.024 Goal=   None    Shift=    0.000
 Gap=     0.118 Goal=   None    Shift=    0.000
 RMSDP=6.47D-09 MaxDP=2.55D-06 DE=-1.63D-08 OVMax= 7.38D-06

 Cycle  24  Pass 1  IDiag  1:
 RMSU=  3.38D-09    CP:  1.00D+00  3.00D+00  3.00D+00
 E= -1805.66844883650     Delta-E=       -0.000000006004 Rises=F Damp=F
 DIIS: error= 1.28D-09 at cycle  24 NSaved=  16.
 NSaved=16 IEnMin=16 EnMin= -1805.66844883650     IErMin=16 ErrMin= 1.28D-09
 ErrMax= 1.28D-09  0.00D+00 EMaxC= 1.00D-01 BMatC= 2.03D-14 BMatP= 9.68D-14
 IDIUse=1 WtCom= 1.00D+00 WtEn= 0.00D+00
 Large coefficients: NSaved= 16 BigCof=    0.00 CofMax=   10.00 Det=-1.44D-15
 Inversion failed.  Reducing to 15 matrices.
 Coeff-Com: -0.463D-03 0.177D-03 0.422D-02 0.410D-02-0.134D-01-0.112D-01
 Coeff-Com:  0.183D-01 0.547D-01 0.379D-02-0.950D-01-0.101D+00-0.201D+01
 Coeff-Com:  0.242D+01 0.378D+00 0.350D+00
 Coeff:     -0.463D-03 0.177D-03 0.422D-02 0.410D-02-0.134D-01-0.112D-01
 Coeff:      0.183D-01 0.547D-01 0.379D-02-0.950D-01-0.101D+00-0.201D+01
 Coeff:      0.242D+01 0.378D+00 0.350D+00
 Gap=     0.024 Goal=   None    Shift=    0.000
 Gap=     0.118 Goal=   None    Shift=    0.000
 RMSDP=2.64D-09 MaxDP=1.04D-06 DE=-6.00D-09 OVMax= 3.07D-06

 Cycle  25  Pass 1  IDiag  1:
 RMSU=  1.77D-09    CP:  1.00D+00  3.00D+00  3.00D+00  1.58D+00
 E= -1805.66844883820     Delta-E=       -0.000000001699 Rises=F Damp=F
 DIIS: error= 1.11D-09 at cycle  25 NSaved=  16.
 NSaved=16 IEnMin=16 EnMin= -1805.66844883820     IErMin=16 ErrMin= 1.11D-09
 ErrMax= 1.11D-09  0.00D+00 EMaxC= 1.00D-01 BMatC= 7.89D-15 BMatP= 2.03D-14
 IDIUse=1 WtCom= 1.00D+00 WtEn= 0.00D+00
 Large coefficients: NSaved= 16 BigCof=    0.00 CofMax=   10.00 Det=-2.88D-16
 Inversion failed.  Reducing to 15 matrices.
 Coeff-Com: -0.497D-03 0.629D-04-0.442D-02-0.520D-02 0.251D-02 0.267D-01
 Coeff-Com:  0.533D-01-0.775D-02-0.894D-01-0.907D-01-0.175D+00 0.350D+00
 Coeff-Com: -0.174D-01 0.164D+00 0.793D+00
 Coeff:     -0.497D-03 0.629D-04-0.442D-02-0.520D-02 0.251D-02 0.267D-01
 Coeff:      0.533D-01-0.775D-02-0.894D-01-0.907D-01-0.175D+00 0.350D+00
 Coeff:     -0.174D-01 0.164D+00 0.793D+00
 Gap=     0.024 Goal=   None    Shift=    0.000
 Gap=     0.118 Goal=   None    Shift=    0.000
 RMSDP=9.47D-10 MaxDP=3.31D-07 DE=-1.70D-09 OVMax= 1.02D-06

 SCF Done:  E(UPBE-PBE) =  -1805.66844884     A.U. after   25 cycles
            NFock= 25  Conv=0.95D-09     -V/T= 2.2286
 <Sx>= 0.0000 <Sy>= 0.0000 <Sz>= 1.5000 <S**2>= 3.7637 S= 1.5034
 <L.S>= 0.000000000000E+00
 KE= 1.469733849832D+03 PE=-1.462953930724D+04 EE= 6.047601184324D+03
 Annihilation of the first spin contaminant:
 S**2 before annihilation     3.7637,   after     3.7501
 Leave Link  502 at Mon Dec  4 15:45:24 2017, MaxMem= 33554432000 cpu:     68284.2
 (Enter /util/software/G09_RevD01/g09/l701.exe)
 Compute integral first derivatives.
 ... and contract with generalized density number  0.
 R6Disp: Adding Grimme-D3(BJ) dispersion energy 1st derivatives to the gradient.
   1 Symmetry operations used in ECPInt.
 ECPInt:  NShTT=   81406 NPrTT=  529662 LenC2=   74057 LenP2D=  255202.
 LDataN:  DoStor=T MaxTD1= 9 Len=  602
 Leave Link  701 at Mon Dec  4 15:45:31 2017, MaxMem= 33554432000 cpu:       265.6
 (Enter /util/software/G09_RevD01/g09/l702.exe)
 L702 exits ... SP integral derivatives will be done elsewhere.
 Leave Link  702 at Mon Dec  4 15:45:31 2017, MaxMem= 33554432000 cpu:         2.0
 (Enter /util/software/G09_RevD01/g09/l703.exe)
 Compute integral first derivatives, UseDBF=F ICtDFT=           0.
 Integral derivatives from FoFJK, PRISM(SPDF).
 Calling FoFJK, ICntrl=      2527 FMM=T ISym2X=0 I1Cent= 0 IOpClX= 0 NMat=1 NMatS=1 NMatT=0.
 FoFJK:  IHMeth= 1 ICntrl=    2527 DoSepK=F KAlg= 0 I1Cent=   0 FoldK=F
 IRaf=         0 NMat=   1 IRICut=       1 DoRegI=T DoRafI=F ISym2E= 0.
 FoFCou: FMM=T IPFlag=           0 FMFlag=      100000 FMFlg1=        2001
         NFxFlg=           0 DoJE=F BraDBF=F KetDBF=F FulRan=T
         wScrn=  0.000000 ICntrl=    2527 IOpCl=  0 I1Cent=           0 NGrid=           0
         NMat0=    1 NMatS0=      1 NMatT0=    0 NMatD0=    1 NMtDS0=    0 NMtDT0=    0
 Symmetry not used in FoFCou.
 FMM levels:  10  Number of levels for PrismC:   9
 Defaulting to unpruned grid for atomic number  92.
 Defaulting to unpruned grid for atomic number  92.
 Defaulting to unpruned grid for atomic number  92.
 Defaulting to unpruned grid for atomic number  92.
 Defaulting to unpruned grid for atomic number  92.
 Defaulting to unpruned grid for atomic number  92.
 Defaulting to unpruned grid for atomic number  92.
 Defaulting to unpruned grid for atomic number  92.
 Defaulting to unpruned grid for atomic number  92.
 Defaulting to unpruned grid for atomic number  92.
 Defaulting to unpruned grid for atomic number  92.
 Defaulting to unpruned grid for atomic number  92.
 Defaulting to unpruned grid for atomic number  92.
 Defaulting to unpruned grid for atomic number  92.
 Defaulting to unpruned grid for atomic number  92.
 Defaulting to unpruned grid for atomic number  92.
 Defaulting to unpruned grid for atomic number  92.
 Defaulting to unpruned grid for atomic number  92.
 Defaulting to unpruned grid for atomic number  92.
 Defaulting to unpruned grid for atomic number  92.
 Defaulting to unpruned grid for atomic number  92.
 Defaulting to unpruned grid for atomic number  92.
 Defaulting to unpruned grid for atomic number  92.
 Defaulting to unpruned grid for atomic number  92.
 Defaulting to unpruned grid for atomic number  92.
 Defaulting to unpruned grid for atomic number  92.
 Defaulting to unpruned grid for atomic number  92.
 Defaulting to unpruned grid for atomic number  92.
 Defaulting to unpruned grid for atomic number  92.
 Defaulting to unpruned grid for atomic number  92.
 Defaulting to unpruned grid for atomic number  92.
 Defaulting to unpruned grid for atomic number  92.
 Defaulting to unpruned grid for atomic number  92.
 Defaulting to unpruned grid for atomic number  92.
 Defaulting to unpruned grid for atomic number  92.
 Defaulting to unpruned grid for atomic number  92.
 Leave Link  703 at Mon Dec  4 15:47:57 2017, MaxMem= 33554432000 cpu:      5221.9
 (Enter /util/software/G09_RevD01/g09/l716.exe)
 Dipole        =-4.80218204D-03-1.13103762D+00-2.53880427D-03
 ***** Axes restored to original set *****
 -------------------------------------------------------------------
 Center     Atomic                   Forces (Hartrees/Bohr)
 Number     Number              X              Y              Z
 -------------------------------------------------------------------
      1       92          -0.000076106    0.000021869   -0.000131044
      2        6          -0.000020760   -0.000072650   -0.000023384
      3        6           0.000050517   -0.000089121    0.000128917
      4        6           0.000061769    0.000057013    0.000003428
      5        6           0.000011258   -0.000017887    0.000040695
      6        6           0.000039099   -0.000016435    0.000032941
      7        6          -0.000016793    0.000015841   -0.000021429
      8        6          -0.000021467   -0.000048350   -0.000014794
      9        6           0.000005899    0.000024608   -0.000002494
     10        6           0.000002157    0.000004430    0.000008069
     11        6          -0.000003558    0.000043568   -0.000034522
     12        6           0.000004518   -0.000006320   -0.000015915
     13        6          -0.000016492    0.000000233   -0.000012318
     14        6          -0.000017884   -0.000042731    0.000051810
     15        6           0.000056218    0.000157340   -0.000013885
     16        6          -0.000065367   -0.000082114   -0.000029468
     17        6          -0.000084686   -0.000099013   -0.000016085
     18        6          -0.000020034   -0.000168617   -0.000004253
     19        6           0.000064791    0.000118447    0.000052752
     20        6          -0.000018264   -0.000123110   -0.000100518
     21        6           0.000050975   -0.000013329    0.000080640
     22        6           0.000065593   -0.000021801    0.000005940
     23        6          -0.000053530   -0.000024058    0.000056315
     24        6          -0.000069308   -0.000033734   -0.000045748
     25        6           0.000013304    0.000022079    0.000044852
     26        6           0.000011395    0.000016979    0.000014222
     27        6           0.000000151    0.000010073   -0.000011111
     28        6           0.000027310    0.000045140   -0.000010712
     29        6           0.000002538    0.000014454    0.000008560
     30        6          -0.000030891    0.000002436   -0.000015512
     31        6          -0.000033200   -0.000042772    0.000006888
     32        6          -0.000028415   -0.000032594    0.000002322
     33        6           0.000014071    0.000021774    0.000001413
     34        6          -0.000008444    0.000014905    0.000000426
     35        6           0.000003959    0.000000852    0.000001620
     36        1          -0.000024720   -0.000015871    0.000027255
     37        1          -0.000016943   -0.000028017   -0.000008422
     38        1           0.000014436   -0.000027639   -0.000009167
     39        1           0.000014465   -0.000009304    0.000001411
     40        1           0.000004039    0.000042303    0.000039893
     41        1           0.000006394    0.000002918    0.000001275
     42        1          -0.000009623    0.000019996    0.000004720
     43        1           0.000007637    0.000008207   -0.000009750
     44        1           0.000003329    0.000002358   -0.000000688
     45        1           0.000002277   -0.000001799    0.000004523
     46        1          -0.000014023    0.000008599   -0.000003033
     47        1          -0.000008227    0.000001299    0.000001501
     48        1           0.000006985    0.000001273   -0.000006712
     49        1          -0.000004815    0.000006877    0.000004748
     50        1          -0.000004919    0.000003709   -0.000001509
     51        1          -0.000008027   -0.000010063   -0.000001700
     52        1           0.000009474   -0.000013760   -0.000009643
     53        1           0.000002527   -0.000001318    0.000003929
     54        1           0.000002424    0.000002178   -0.000000869
     55        1           0.000026611    0.000026305   -0.000026017
     56        1           0.000011227    0.000014585   -0.000017775
     57        1          -0.000015208   -0.000004464    0.000016563
     58        1          -0.000003358    0.000053638   -0.000009764
     59        1           0.000008057    0.000001616    0.000009342
     60        1           0.000020234    0.000015231    0.000019738
     61        1           0.000004855    0.000030888    0.000011155
     62        1           0.000017437    0.000010257    0.000000503
     63        1           0.000012597    0.000017003   -0.000001747
     64        1           0.000013829    0.000009233    0.000033080
     65        1          -0.000027667    0.000027725   -0.000010246
     66        1           0.000040357    0.000090529   -0.000052006
     67        1           0.000005373   -0.000009912    0.000014760
     68        1          -0.000015677    0.000014809   -0.000041860
     69        1           0.000005935   -0.000007113   -0.000021016
     70        1          -0.000001467   -0.000003634   -0.000000503
     71        1          -0.000000765   -0.000003800   -0.000007469
     72        1           0.000000124    0.000014256   -0.000007019
     73        1          -0.000003219   -0.000009121    0.000006823
     74        1          -0.000003475   -0.000000138    0.000002306
     75        1           0.000001127    0.000001557    0.000003009
     76        1          -0.000001402   -0.000002987   -0.000004564
     77        1          -0.000000020   -0.000001588    0.000000178
     78        1          -0.000002672    0.000000907   -0.000001891
     79        1           0.000000461    0.000003601   -0.000014522
     80        1           0.000000392   -0.000004526    0.000007539
     81        1           0.000002440    0.000005483   -0.000000710
     82        1           0.000040968    0.000024011    0.000002488
     83        1           0.000004377    0.000015133   -0.000002798
     84        1           0.000005475   -0.000007855    0.000006843
     85        1          -0.000005782    0.000002274   -0.000001676
     86        1          -0.000001098   -0.000002279    0.000002495
     87        1           0.000000680   -0.000004582   -0.000007011
     88        1          -0.000001800   -0.000010346   -0.000001223
     89        1          -0.000000908   -0.000001124   -0.000000366
     90        1          -0.000005226    0.000000641    0.000015373
     91        1          -0.000023662    0.000010319   -0.000003636
     92        1           0.000001779    0.000006534   -0.000006278
     93        1           0.000006059    0.000027584    0.000011524
 -------------------------------------------------------------------
 Cartesian Forces:  Max     0.000168617 RMS     0.000032831
 Leave Link  716 at Mon Dec  4 15:47:57 2017, MaxMem= 33554432000 cpu:         3.4
 (Enter /util/software/G09_RevD01/g09/l103.exe)

 GradGradGradGradGradGradGradGradGradGradGradGradGradGradGradGradGradGrad
 Berny optimization.
 Using GEDIIS/GDIIS optimizer.
 FormGI is forming the generalized inverse of G from B-inverse, IUseBI=4.
 GSVD:  received Info=                   1 from GESDD.
 Internal  Forces:  Max     0.000112345 RMS     0.000017449
 Search for a local minimum.
 Step number  37 out of a maximum of  558
 All quantities printed in internal units (Hartrees-Bohrs-Radians)
 RMS Force = .17449D-04 SwitMx=.10000D-02 MixMth= 2
 Mixed Optimization -- En-DIIS/RFO-DIIS
 Swapping is turned off.
 Update second derivatives using D2CorX and points   29   30   31   32   33
                                                     34   35   36   37
 DE= -2.92D-06 DEPred=-2.57D-06 R= 1.14D+00
 TightC=F SS=  1.41D+00  RLast= 2.71D-02 DXNew= 8.9420D-01 8.1187D-02
 Trust test= 1.14D+00 RLast= 2.71D-02 DXMaxT set to 5.32D-01
 ITU=  1  1  1  1  1  1  1  1  0 -1  1  1 -1  1  0 -1  1  1 -1  1
 ITU=  1  1  0 -1  0 -1  1 -1  0 -1  0  1  1  0  0  1  0
     Eigenvalues ---    0.00155   0.00204   0.00228   0.00235   0.00241
     Eigenvalues ---    0.00246   0.00271   0.00287   0.00329   0.00352
     Eigenvalues ---    0.00387   0.00404   0.00418   0.00434   0.00466
     Eigenvalues ---    0.00472   0.00490   0.00536   0.00559   0.00578
     Eigenvalues ---    0.00653   0.00856   0.00921   0.01074   0.01353
     Eigenvalues ---    0.01579   0.01631   0.01667   0.01923   0.02097
     Eigenvalues ---    0.02159   0.02511   0.02594   0.02852   0.02963
     Eigenvalues ---    0.03069   0.03266   0.03369   0.03436   0.03628
     Eigenvalues ---    0.03964   0.04126   0.04245   0.04340   0.04416
     Eigenvalues ---    0.04460   0.04519   0.04757   0.04830   0.04861
     Eigenvalues ---    0.04922   0.04964   0.05000   0.05015   0.05039
     Eigenvalues ---    0.05079   0.05135   0.05189   0.05217   0.05229
     Eigenvalues ---    0.05254   0.05260   0.05280   0.05306   0.05318
     Eigenvalues ---    0.05329   0.05346   0.05374   0.05379   0.05392
     Eigenvalues ---    0.05426   0.05462   0.05487   0.05494   0.05516
     Eigenvalues ---    0.05542   0.05545   0.05563   0.05576   0.05578
     Eigenvalues ---    0.05615   0.05618   0.05636   0.05661   0.05669
     Eigenvalues ---    0.05678   0.05690   0.05699   0.05700   0.05708
     Eigenvalues ---    0.05729   0.05740   0.05775   0.05844   0.05883
     Eigenvalues ---    0.05937   0.05961   0.06019   0.06291   0.06413
     Eigenvalues ---    0.07096   0.07354   0.07530   0.07723   0.09414
     Eigenvalues ---    0.10103   0.10447   0.11883   0.13337   0.13680
     Eigenvalues ---    0.14060   0.14531   0.14703   0.14902   0.15197
     Eigenvalues ---    0.15342   0.15411   0.15491   0.15563   0.15717
     Eigenvalues ---    0.15765   0.15780   0.15860   0.15883   0.15926
     Eigenvalues ---    0.15949   0.15968   0.15971   0.15979   0.15985
     Eigenvalues ---    0.15995   0.15999   0.16000   0.16000   0.16000
     Eigenvalues ---    0.16000   0.16000   0.16000   0.16000   0.16000
     Eigenvalues ---    0.16000   0.16000   0.16000   0.16000   0.16000
     Eigenvalues ---    0.16000   0.16000   0.16000   0.16000   0.16000
     Eigenvalues ---    0.16000   0.16000   0.16000   0.16001   0.16002
     Eigenvalues ---    0.16003   0.16007   0.16009   0.16018   0.16023
     Eigenvalues ---    0.16036   0.16040   0.16059   0.16074   0.16127
     Eigenvalues ---    0.16168   0.16324   0.16347   0.16418   0.16562
     Eigenvalues ---    0.16769   0.17023   0.17483   0.17898   0.18736
     Eigenvalues ---    0.19239   0.20420   0.21059   0.22526   0.23630
     Eigenvalues ---    0.25165   0.26148   0.27742   0.27961   0.27990
     Eigenvalues ---    0.28087   0.28139   0.28219   0.28284   0.28366
     Eigenvalues ---    0.28541   0.28722   0.28839   0.29157   0.29260
     Eigenvalues ---    0.29454   0.29566   0.29701   0.29859   0.30128
     Eigenvalues ---    0.30221   0.30271   0.30399   0.30526   0.30719
     Eigenvalues ---    0.31334   0.31970   0.33065   0.33267   0.34384
     Eigenvalues ---    0.35747   0.36825   0.37418   0.38019   0.38513
     Eigenvalues ---    0.41581   0.44867   0.50202   0.50727   0.50924
     Eigenvalues ---    0.51066   0.51210   0.51222   0.51235   0.51248
     Eigenvalues ---    0.51274   0.51286   0.51293   0.51311   0.51323
     Eigenvalues ---    0.51335   0.51348   0.51351   0.51359   0.51362
     Eigenvalues ---    0.51374   0.51380   0.51394   0.51406   0.51412
     Eigenvalues ---    0.51413   0.51415   0.51422   0.51427   0.51439
     Eigenvalues ---    0.51445   0.51453   0.51456   0.51459   0.51463
     Eigenvalues ---    0.51467   0.51473   0.51475   0.51480   0.51509
     Eigenvalues ---    0.51512   0.51523   0.51539   0.51571   0.51583
     Eigenvalues ---    0.51597   0.51605   0.51700   0.51797   0.52084
     Eigenvalues ---    0.52324   0.52542   0.52698   0.52947   0.56819
     Eigenvalues ---    0.57586   0.57716   0.57804
 En-DIIS/RFO-DIIS IScMMF=        0 using points:    37   36   35   34   33
 RFO step:  Lambda=-5.16762206D-07.
 NNeg= 0 NP= 5 Switch=  2.50D-03 Rises=F DC=  5.62D-05 SmlDif=  1.00D-05
 RMS Error=  0.7146860734D-04 NUsed= 5 EDIIS=F
 DidBck=F Rises=F RFO-DIIS coefs:    1.06650    0.11336   -0.14093   -0.15072    0.11178
 Iteration  1 RMS(Cart)=  0.00329905 RMS(Int)=  0.00000505
 Iteration  2 RMS(Cart)=  0.00000808 RMS(Int)=  0.00000077
 Iteration  3 RMS(Cart)=  0.00000000 RMS(Int)=  0.00000077
 ITry= 1 IFail=0 DXMaxC= 2.14D-02 DCOld= 1.00D+10 DXMaxT= 5.32D-01 DXLimC= 3.00D+00 Rises=F
 Variable       Old X    -DE/DX   Delta X   Delta X   Delta X     New X
                                 (Linear)    (Quad)   (Total)
    R1        4.93982   0.00002   0.00004  -0.00021  -0.00017   4.93965
    R2        4.94910  -0.00001   0.00000  -0.00047  -0.00047   4.94863
    R3        5.10895  -0.00002  -0.00004  -0.00012  -0.00016   5.10880
    R4        5.07673   0.00003  -0.00010   0.00037   0.00027   5.07700
    R5        4.93892   0.00002  -0.00007   0.00048   0.00041   4.93932
    R6        4.94901   0.00002  -0.00004  -0.00045  -0.00049   4.94852
    R7        5.10992  -0.00002   0.00015  -0.00024  -0.00009   5.10983
    R8        5.07737   0.00002   0.00026   0.00047   0.00074   5.07811
    R9        2.75900  -0.00002  -0.00003   0.00003   0.00000   2.75900
   R10        2.72412   0.00004   0.00001   0.00011   0.00011   2.72423
   R11        2.92041   0.00008  -0.00001   0.00014   0.00013   2.92054
   R12        2.71630  -0.00002  -0.00004  -0.00011  -0.00014   2.71615
   R13        2.92144   0.00004   0.00000   0.00021   0.00021   2.92165
   R14        2.69022  -0.00005  -0.00004  -0.00009  -0.00013   2.69009
   R15        2.06740  -0.00002  -0.00005  -0.00007  -0.00012   2.06728
   R16        2.69333   0.00000  -0.00002   0.00001  -0.00002   2.69331
   R17        2.88490  -0.00008  -0.00005  -0.00006  -0.00011   2.88479
   R18        2.06620  -0.00002  -0.00008  -0.00005  -0.00013   2.06607
   R19        2.92500   0.00000   0.00000   0.00002   0.00003   2.92502
   R20        2.90802  -0.00003  -0.00001  -0.00008  -0.00009   2.90793
   R21        2.92018   0.00000  -0.00001   0.00000   0.00000   2.92018
   R22        2.12033   0.00003  -0.00005  -0.00001  -0.00007   2.12026
   R23        2.10914   0.00000  -0.00006  -0.00003  -0.00010   2.10904
   R24        2.09540   0.00002  -0.00002   0.00001  -0.00002   2.09538
   R25        2.08408   0.00001  -0.00004  -0.00003  -0.00007   2.08401
   R26        2.09274   0.00000  -0.00003  -0.00003  -0.00006   2.09268
   R27        2.09460   0.00000  -0.00004  -0.00002  -0.00006   2.09454
   R28        2.09110  -0.00001  -0.00004  -0.00003  -0.00007   2.09102
   R29        2.09313   0.00001  -0.00004  -0.00001  -0.00004   2.09309
   R30        2.09212  -0.00001  -0.00005  -0.00003  -0.00008   2.09204
   R31        2.92191   0.00000   0.00003   0.00001   0.00004   2.92195
   R32        2.91934   0.00001  -0.00001   0.00001   0.00001   2.91935
   R33        2.91990  -0.00002   0.00002  -0.00001   0.00001   2.91991
   R34        2.09078  -0.00001  -0.00004  -0.00003  -0.00008   2.09071
   R35        2.09243   0.00000  -0.00003  -0.00001  -0.00004   2.09240
   R36        2.10129  -0.00001  -0.00003  -0.00003  -0.00006   2.10122
   R37        2.08468  -0.00002  -0.00003  -0.00005  -0.00008   2.08460
   R38        2.09630   0.00000  -0.00004  -0.00002  -0.00006   2.09623
   R39        2.09323   0.00000  -0.00004  -0.00003  -0.00007   2.09316
   R40        2.11393   0.00004  -0.00003   0.00010   0.00008   2.11401
   R41        2.09432   0.00001  -0.00004  -0.00001  -0.00005   2.09427
   R42        2.08531   0.00002  -0.00005  -0.00002  -0.00007   2.08524
   R43        2.90802  -0.00002   0.00005  -0.00002   0.00003   2.90805
   R44        2.92896   0.00005   0.00005   0.00014   0.00019   2.92914
   R45        2.90267  -0.00005  -0.00012  -0.00019  -0.00032   2.90236
   R46        2.09448   0.00004   0.00001   0.00009   0.00010   2.09458
   R47        2.09338   0.00001  -0.00003  -0.00001  -0.00004   2.09334
   R48        2.09412  -0.00003  -0.00007  -0.00008  -0.00015   2.09397
   R49        2.09416  -0.00003  -0.00004  -0.00007  -0.00011   2.09405
   R50        2.09560   0.00001   0.00000   0.00002   0.00002   2.09562
   R51        2.09384  -0.00001  -0.00003  -0.00002  -0.00005   2.09380
   R52        2.09269   0.00002  -0.00006  -0.00004  -0.00010   2.09259
   R53        2.09386  -0.00004  -0.00011  -0.00013  -0.00024   2.09362
   R54        2.09179   0.00011   0.00026   0.00010   0.00036   2.09215
   R55        2.75889  -0.00004   0.00004  -0.00007  -0.00003   2.75886
   R56        2.72441   0.00005   0.00006   0.00006   0.00012   2.72453
   R57        2.92083  -0.00001   0.00010  -0.00009   0.00002   2.92085
   R58        2.71599   0.00003   0.00000   0.00005   0.00005   2.71604
   R59        2.92153   0.00003   0.00003   0.00010   0.00013   2.92166
   R60        2.69009  -0.00001  -0.00001  -0.00005  -0.00006   2.69003
   R61        2.06734  -0.00003  -0.00005  -0.00006  -0.00011   2.06723
   R62        2.69331  -0.00002   0.00001  -0.00004  -0.00003   2.69329
   R63        2.88448   0.00003   0.00005   0.00009   0.00014   2.88462
   R64        2.06617   0.00002  -0.00007  -0.00001  -0.00008   2.06609
   R65        2.92504  -0.00002   0.00005  -0.00006  -0.00001   2.92503
   R66        2.92030   0.00000  -0.00002  -0.00001  -0.00004   2.92026
   R67        2.90785   0.00000  -0.00003   0.00002  -0.00001   2.90784
   R68        2.12021   0.00002  -0.00001   0.00005   0.00003   2.12024
   R69        2.10918   0.00004  -0.00005  -0.00003  -0.00008   2.10910
   R70        2.09539   0.00002  -0.00003   0.00001  -0.00001   2.09537
   R71        2.09314   0.00000  -0.00003  -0.00001  -0.00005   2.09309
   R72        2.09212  -0.00001  -0.00004  -0.00003  -0.00008   2.09205
   R73        2.09110  -0.00001  -0.00003  -0.00002  -0.00005   2.09106
   R74        2.08419  -0.00001  -0.00005  -0.00005  -0.00010   2.08409
   R75        2.09273   0.00000  -0.00003  -0.00001  -0.00003   2.09269
   R76        2.09458   0.00000  -0.00004  -0.00002  -0.00006   2.09452
   R77        2.91924   0.00001   0.00000   0.00001   0.00001   2.91925
   R78        2.92182   0.00002   0.00002   0.00010   0.00011   2.92193
   R79        2.91982   0.00000   0.00000   0.00002   0.00002   2.91984
   R80        2.09325  -0.00001  -0.00004  -0.00003  -0.00007   2.09318
   R81        2.09628   0.00000  -0.00004  -0.00002  -0.00007   2.09621
   R82        2.08453   0.00000  -0.00002   0.00000  -0.00002   2.08450
   R83        2.10119  -0.00001  -0.00004  -0.00002  -0.00007   2.10113
   R84        2.09077   0.00000  -0.00003  -0.00002  -0.00005   2.09073
   R85        2.09244   0.00000  -0.00003  -0.00001  -0.00004   2.09240
   R86        2.11477  -0.00004  -0.00004  -0.00011  -0.00015   2.11462
   R87        2.09437   0.00001  -0.00003  -0.00001  -0.00003   2.09433
   R88        2.08534   0.00001  -0.00006  -0.00003  -0.00009   2.08525
   R89        2.92917   0.00002   0.00001   0.00007   0.00007   2.92925
   R90        2.90799   0.00002   0.00000   0.00005   0.00005   2.90803
   R91        2.90251  -0.00003  -0.00007  -0.00012  -0.00019   2.90231
   R92        2.09383  -0.00001  -0.00004  -0.00002  -0.00006   2.09377
   R93        2.09406   0.00000  -0.00004  -0.00003  -0.00007   2.09399
   R94        2.09564  -0.00001  -0.00004  -0.00004  -0.00008   2.09556
   R95        2.09465   0.00001  -0.00005  -0.00002  -0.00007   2.09458
   R96        2.09338   0.00000  -0.00004  -0.00002  -0.00006   2.09333
   R97        2.09401  -0.00001  -0.00003  -0.00002  -0.00005   2.09396
   R98        2.09281  -0.00002  -0.00007  -0.00011  -0.00018   2.09263
   R99        2.09377   0.00000  -0.00003  -0.00003  -0.00006   2.09371
   R100       2.09215  -0.00003  -0.00003  -0.00003  -0.00007   2.09208
    A1        0.89932   0.00000   0.00001   0.00004   0.00005   0.89937
    A2        2.69111   0.00001  -0.00004  -0.00003  -0.00007   2.69104
    A3        2.18164   0.00000  -0.00022  -0.00038  -0.00060   2.18104
    A4        2.25324   0.00000  -0.00062  -0.00108  -0.00169   2.25155
    A5        0.90842  -0.00001  -0.00001   0.00000  -0.00001   0.90841
    A6        2.69272   0.00001  -0.00002  -0.00006  -0.00009   2.69263
    A7        2.81188   0.00000   0.00067   0.00112   0.00179   2.81366
    A8        2.69087   0.00001   0.00000   0.00010   0.00009   2.69096
    A9        2.54530  -0.00001  -0.00058  -0.00109  -0.00167   2.54363
   A10        0.86921  -0.00001   0.00001  -0.00002  -0.00001   0.86920
   A11        2.18313   0.00001  -0.00022  -0.00041  -0.00063   2.18250
   A12        2.69260  -0.00001   0.00001  -0.00006  -0.00006   2.69254
   A13        2.05476   0.00000  -0.00044  -0.00092  -0.00136   2.05340
   A14        2.25351   0.00000  -0.00063  -0.00110  -0.00173   2.25178
   A15        2.54443   0.00001  -0.00061  -0.00100  -0.00160   2.54282
   A16        2.05369   0.00000  -0.00048  -0.00086  -0.00135   2.05235
   A17        1.73629   0.00000  -0.00065  -0.00113  -0.00178   1.73451
   A18        0.89944  -0.00001   0.00000  -0.00008  -0.00008   0.89936
   A19        0.90824   0.00001  -0.00002   0.00003   0.00002   0.90825
   A20        0.86912  -0.00001  -0.00004  -0.00005  -0.00009   0.86903
   A21        1.87223   0.00000   0.00016  -0.00004   0.00012   1.87235
   A22        1.86300  -0.00002  -0.00004  -0.00008  -0.00012   1.86288
   A23        2.31352   0.00000  -0.00002   0.00008   0.00006   2.31358
   A24        2.09340   0.00002   0.00008   0.00000   0.00009   2.09348
   A25        2.01066  -0.00002  -0.00027  -0.00126  -0.00153   2.00913
   A26        1.84860   0.00001   0.00005   0.00007   0.00011   1.84871
   A27        2.33174  -0.00003  -0.00002  -0.00007  -0.00009   2.33165
   A28        2.10273   0.00001  -0.00003   0.00002   0.00000   2.10273
   A29        1.37709   0.00001  -0.00005   0.00026   0.00022   1.37731
   A30        2.10801  -0.00001  -0.00009   0.00021   0.00012   2.10813
   A31        1.94126   0.00001  -0.00003   0.00000  -0.00003   1.94122
   A32        2.17250   0.00000   0.00004   0.00003   0.00006   2.17257
   A33        2.16675  -0.00001   0.00001  -0.00006  -0.00005   2.16670
   A34        1.84347   0.00001   0.00003   0.00004   0.00007   1.84354
   A35        2.18992  -0.00011  -0.00002  -0.00027  -0.00030   2.18962
   A36        2.21725   0.00010   0.00003   0.00027   0.00030   2.21755
   A37        1.38767  -0.00002  -0.00003   0.00008   0.00006   1.38773
   A38        2.10754   0.00002  -0.00011   0.00036   0.00025   2.10780
   A39        1.92739  -0.00001   0.00000  -0.00003  -0.00003   1.92736
   A40        2.17791   0.00000  -0.00007  -0.00011  -0.00018   2.17773
   A41        2.17307   0.00001   0.00008   0.00011   0.00019   2.17327
   A42        1.87054   0.00003  -0.00002   0.00008   0.00005   1.87059
   A43        2.00075  -0.00002  -0.00011   0.00009  -0.00001   2.00074
   A44        1.92507   0.00001  -0.00002   0.00000  -0.00002   1.92505
   A45        1.93619  -0.00001   0.00007  -0.00010  -0.00004   1.93616
   A46        1.87591  -0.00003   0.00001  -0.00007  -0.00006   1.87585
   A47        1.85230   0.00001   0.00009  -0.00002   0.00007   1.85237
   A48        1.94935   0.00001  -0.00015   0.00000  -0.00014   1.94921
   A49        1.97527   0.00001   0.00003   0.00007   0.00010   1.97537
   A50        1.96376   0.00000   0.00009  -0.00001   0.00008   1.96384
   A51        1.91667   0.00000  -0.00001   0.00003   0.00002   1.91669
   A52        1.80936  -0.00002   0.00010  -0.00001   0.00009   1.80945
   A53        1.83937   0.00000  -0.00007  -0.00008  -0.00015   1.83922
   A54        1.98647  -0.00002  -0.00006  -0.00006  -0.00012   1.98635
   A55        1.92464   0.00000   0.00002   0.00003   0.00005   1.92468
   A56        1.91269   0.00000   0.00002  -0.00002   0.00000   1.91269
   A57        1.88350   0.00001   0.00000   0.00007   0.00007   1.88357
   A58        1.87207   0.00001   0.00002  -0.00001   0.00001   1.87208
   A59        1.88093   0.00000   0.00001  -0.00001   0.00000   1.88093
   A60        1.96999   0.00000   0.00001   0.00001   0.00003   1.97002
   A61        1.91333   0.00000   0.00000   0.00000   0.00000   1.91333
   A62        1.93314  -0.00001   0.00001  -0.00001   0.00000   1.93314
   A63        1.87147   0.00000  -0.00001  -0.00004  -0.00005   1.87142
   A64        1.88762   0.00000   0.00000   0.00002   0.00002   1.88764
   A65        1.88542   0.00000  -0.00002   0.00001  -0.00001   1.88541
   A66        1.92273   0.00002  -0.00005   0.00021   0.00016   1.92289
   A67        1.92055   0.00002  -0.00003   0.00030   0.00027   1.92082
   A68        1.97036  -0.00003   0.00000  -0.00033  -0.00033   1.97003
   A69        1.86790  -0.00003   0.00004  -0.00021  -0.00017   1.86774
   A70        1.84671   0.00001   0.00008  -0.00007   0.00001   1.84672
   A71        1.93160   0.00001  -0.00003   0.00009   0.00006   1.93166
   A72        1.95836  -0.00001  -0.00001  -0.00006  -0.00007   1.95829
   A73        1.91060  -0.00001   0.00004  -0.00002   0.00002   1.91063
   A74        1.96111   0.00001   0.00002   0.00009   0.00012   1.96123
   A75        1.87313   0.00001   0.00001   0.00002   0.00003   1.87315
   A76        1.88423   0.00000  -0.00003   0.00000  -0.00003   1.88420
   A77        1.87238   0.00000  -0.00003  -0.00003  -0.00006   1.87232
   A78        1.96387   0.00001  -0.00001   0.00008   0.00008   1.96395
   A79        1.92570   0.00000   0.00003   0.00003   0.00006   1.92576
   A80        1.91936  -0.00001  -0.00002  -0.00008  -0.00009   1.91927
   A81        1.88726   0.00000   0.00001   0.00001   0.00001   1.88727
   A82        1.87926   0.00000  -0.00002  -0.00003  -0.00004   1.87922
   A83        1.88611   0.00000   0.00000  -0.00003  -0.00003   1.88608
   A84        1.95090   0.00001   0.00004   0.00009   0.00013   1.95102
   A85        1.92662   0.00002   0.00001   0.00010   0.00011   1.92673
   A86        1.98769  -0.00002  -0.00002  -0.00004  -0.00006   1.98763
   A87        1.83597  -0.00002  -0.00006  -0.00029  -0.00035   1.83562
   A88        1.88240   0.00001   0.00003   0.00007   0.00010   1.88250
   A89        1.87233   0.00000  -0.00001   0.00005   0.00004   1.87237
   A90        1.95242  -0.00003  -0.00008  -0.00029  -0.00037   1.95206
   A91        1.85043  -0.00003  -0.00017  -0.00009  -0.00026   1.85017
   A92        1.95568   0.00004   0.00009   0.00031   0.00040   1.95608
   A93        1.89670   0.00002   0.00001  -0.00011  -0.00010   1.89660
   A94        1.90497  -0.00002   0.00012   0.00005   0.00017   1.90514
   A95        1.90163   0.00001   0.00002   0.00011   0.00014   1.90176
   A96        1.94974  -0.00005   0.00005  -0.00014  -0.00009   1.94966
   A97        1.91931   0.00000   0.00004  -0.00001   0.00003   1.91933
   A98        1.95916   0.00002   0.00003   0.00009   0.00012   1.95928
   A99        1.87170   0.00002  -0.00005   0.00004  -0.00001   1.87169
   A100       1.89050   0.00001  -0.00006  -0.00001  -0.00007   1.89043
   A101       1.86960   0.00000  -0.00003   0.00004   0.00002   1.86961
   A102       1.93861  -0.00001  -0.00006  -0.00005  -0.00011   1.93851
   A103       1.92425  -0.00002   0.00003  -0.00006  -0.00003   1.92422
   A104       1.93737  -0.00002  -0.00004  -0.00011  -0.00015   1.93721
   A105       1.88922   0.00002   0.00006   0.00013   0.00019   1.88942
   A106       1.88397   0.00002   0.00004   0.00010   0.00014   1.88411
   A107       1.88876   0.00002  -0.00002  -0.00001  -0.00003   1.88873
   A108       1.95382   0.00005   0.00006   0.00013   0.00019   1.95401
   A109       1.92214   0.00001   0.00006   0.00012   0.00018   1.92232
   A110       1.94187  -0.00002   0.00004  -0.00007  -0.00004   1.94183
   A111       1.87303  -0.00003   0.00004  -0.00002   0.00001   1.87304
   A112       1.88388  -0.00001  -0.00017  -0.00016  -0.00034   1.88355
   A113       1.88638   0.00000  -0.00002   0.00000  -0.00003   1.88636
   A114       1.87206   0.00000  -0.00004  -0.00015  -0.00019   1.87187
   A115       1.86258   0.00003  -0.00003   0.00011   0.00008   1.86266
   A116       2.31475  -0.00004   0.00004  -0.00031  -0.00028   2.31448
   A117       2.09270   0.00001   0.00001   0.00011   0.00012   2.09282
   A118       2.00519   0.00002   0.00009   0.00042   0.00051   2.00570
   A119       1.84917  -0.00003   0.00001  -0.00017  -0.00015   1.84902
   A120       2.33117  -0.00001  -0.00002  -0.00004  -0.00006   2.33111
   A121       2.10281   0.00004   0.00000   0.00020   0.00020   2.10301
   A122       1.37739   0.00002   0.00016   0.00030   0.00046   1.37785
   A123       2.10929  -0.00001  -0.00012  -0.00020  -0.00033   2.10896
   A124       1.94089   0.00003   0.00001   0.00014   0.00015   1.94105
   A125       2.17271  -0.00001  -0.00003  -0.00011  -0.00014   2.17257
   A126       2.16678  -0.00001   0.00002  -0.00003  -0.00001   2.16678
   A127       1.84370   0.00000   0.00000  -0.00006  -0.00005   1.84365
   A128       2.18974  -0.00007  -0.00010  -0.00041  -0.00051   2.18923
   A129       2.21751   0.00007   0.00007   0.00034   0.00041   2.21792
   A130       1.38807   0.00000   0.00012   0.00006   0.00017   1.38824
   A131       2.10818   0.00001  -0.00005   0.00031   0.00026   2.10843
   A132       1.92738  -0.00002   0.00000  -0.00005  -0.00005   1.92733
   A133       2.17795   0.00002  -0.00002  -0.00009  -0.00011   2.17784
   A134       2.17299   0.00000   0.00002   0.00009   0.00012   2.17310
   A135       1.87081   0.00001   0.00006   0.00005   0.00011   1.87092
   A136       1.92473  -0.00001   0.00000  -0.00009  -0.00009   1.92464
   A137       2.00147   0.00000  -0.00001  -0.00011  -0.00012   2.00135
   A138       1.87580   0.00001  -0.00002   0.00007   0.00004   1.87584
   A139       1.93545  -0.00001  -0.00003  -0.00004  -0.00007   1.93538
   A140       1.85244   0.00000   0.00000   0.00013   0.00013   1.85257
   A141       1.94947   0.00000   0.00000   0.00006   0.00007   1.94953
   A142       1.97580  -0.00001  -0.00002  -0.00009  -0.00011   1.97569
   A143       1.96356   0.00000   0.00006  -0.00006  -0.00001   1.96355
   A144       1.91648   0.00002   0.00006   0.00018   0.00024   1.91672
   A145       1.80941   0.00000  -0.00002  -0.00014  -0.00016   1.80925
   A146       1.83899  -0.00001  -0.00008   0.00005  -0.00003   1.83896
   A147       1.91337   0.00000   0.00003   0.00000   0.00002   1.91339
   A148       1.93303   0.00000   0.00000   0.00001   0.00001   1.93304
   A149       1.97003   0.00000  -0.00001  -0.00001  -0.00002   1.97001
   A150       1.88557   0.00000  -0.00003  -0.00003  -0.00005   1.88552
   A151       1.87137   0.00000   0.00001   0.00002   0.00003   1.87140
   A152       1.88760   0.00000   0.00000   0.00001   0.00001   1.88762
   A153       1.98649  -0.00001  -0.00002  -0.00004  -0.00006   1.98644
   A154       1.92497   0.00000   0.00001  -0.00003  -0.00002   1.92495
   A155       1.91245   0.00000   0.00000   0.00003   0.00003   1.91249
   A156       1.88365   0.00001  -0.00003  -0.00002  -0.00005   1.88360
   A157       1.87187   0.00001   0.00004   0.00005   0.00009   1.87195
   A158       1.88086   0.00000   0.00000   0.00000   0.00001   1.88086
   A159       1.92181   0.00000  -0.00006  -0.00013  -0.00019   1.92162
   A160       1.92288   0.00003  -0.00010   0.00019   0.00009   1.92296
   A161       1.96886  -0.00002   0.00012  -0.00004   0.00007   1.96893
   A162       1.86744  -0.00001   0.00003   0.00003   0.00006   1.86750
   A163       1.93177   0.00001   0.00000   0.00006   0.00006   1.93183
   A164       1.84712   0.00000   0.00002  -0.00010  -0.00009   1.84703
   A165       1.91903   0.00000  -0.00001   0.00003   0.00002   1.91905
   A166       1.92575   0.00000   0.00003   0.00001   0.00004   1.92579
   A167       1.96424   0.00000  -0.00001  -0.00003  -0.00004   1.96420
   A168       1.88600   0.00000   0.00000   0.00001   0.00001   1.88601
   A169       1.87919   0.00000  -0.00002  -0.00001  -0.00002   1.87916
   A170       1.88733   0.00000   0.00000  -0.00001  -0.00001   1.88732
   A171       1.96147   0.00000  -0.00002  -0.00002  -0.00004   1.96143
   A172       1.95798   0.00000  -0.00001   0.00002   0.00001   1.95799
   A173       1.91053   0.00000   0.00005   0.00004   0.00010   1.91062
   A174       1.88414   0.00000  -0.00002   0.00001  -0.00001   1.88413
   A175       1.87243   0.00000  -0.00001  -0.00004  -0.00005   1.87238
   A176       1.87328   0.00000   0.00001  -0.00001   0.00000   1.87327
   A177       1.95152  -0.00001  -0.00002  -0.00012  -0.00014   1.95138
   A178       1.92730  -0.00001  -0.00002  -0.00007  -0.00009   1.92721
   A179       1.98760   0.00000  -0.00001   0.00000  -0.00001   1.98760
   A180       1.83418   0.00002  -0.00002   0.00022   0.00020   1.83438
   A181       1.88263   0.00000   0.00011  -0.00004   0.00007   1.88270
   A182       1.87251   0.00001  -0.00005   0.00004  -0.00001   1.87250
   A183       1.85056  -0.00002  -0.00001  -0.00023  -0.00024   1.85032
   A184       1.95150   0.00001  -0.00007   0.00005  -0.00001   1.95149
   A185       1.95599   0.00002   0.00007   0.00033   0.00040   1.95639
   A186       1.89659   0.00001  -0.00003  -0.00003  -0.00006   1.89653
   A187       1.90166   0.00000  -0.00005  -0.00004  -0.00009   1.90156
   A188       1.90551  -0.00002   0.00008  -0.00010  -0.00001   1.90550
   A189       1.93719   0.00000  -0.00001  -0.00002  -0.00003   1.93716
   A190       1.93853   0.00000   0.00003   0.00005   0.00007   1.93861
   A191       1.92405   0.00000  -0.00002  -0.00003  -0.00005   1.92401
   A192       1.88421   0.00000   0.00000  -0.00001   0.00000   1.88420
   A193       1.88877   0.00000   0.00000   0.00000   0.00000   1.88876
   A194       1.88946   0.00000   0.00000   0.00001   0.00002   1.88947
   A195       1.94975  -0.00001   0.00005  -0.00007  -0.00002   1.94973
   A196       1.91937   0.00000   0.00006   0.00001   0.00007   1.91944
   A197       1.95890   0.00002  -0.00005   0.00008   0.00003   1.95894
   A198       1.87192   0.00000  -0.00001  -0.00002  -0.00003   1.87189
   A199       1.89034   0.00000  -0.00004   0.00002  -0.00002   1.89032
   A200       1.86975  -0.00001  -0.00001  -0.00003  -0.00004   1.86971
   A201       1.95395   0.00000   0.00000   0.00002   0.00002   1.95398
   A202       1.92247  -0.00001  -0.00001  -0.00013  -0.00014   1.92233
   A203       1.94186   0.00000   0.00002   0.00007   0.00009   1.94195
   A204       1.87286   0.00001   0.00002   0.00005   0.00007   1.87294
   A205       1.88354   0.00001  -0.00003   0.00008   0.00005   1.88359
   A206       1.88641   0.00000   0.00000  -0.00010  -0.00010   1.88632
   A207       3.08107  -0.00001  -0.00022  -0.00046  -0.00068   3.08039
   A208       3.08096   0.00000  -0.00021  -0.00034  -0.00055   3.08040
   A209       2.71695   0.00001  -0.00072  -0.00127  -0.00198   2.71497
   A210       2.79918  -0.00001  -0.00062  -0.00125  -0.00187   2.79731
    D1       -2.94331   0.00000   0.00007  -0.00005   0.00002  -2.94330
    D2        0.21863  -0.00001   0.00156   0.00256   0.00413   0.22275
    D3        0.54069   0.00002   0.00069   0.00119   0.00188   0.54258
    D4        1.64878   0.00001   0.00028   0.00050   0.00079   1.64957
    D5       -2.77191   0.00003   0.00001   0.00027   0.00028  -2.77162
    D6        2.94876  -0.00001   0.00000  -0.00003  -0.00003   2.94873
    D7       -1.53716  -0.00001  -0.00148  -0.00257  -0.00405  -1.54121
    D8        0.09137  -0.00003   0.00001  -0.00029  -0.00029   0.09108
    D9        1.64075   0.00001   0.00130   0.00240   0.00371   1.64446
   D10       -2.65370  -0.00002  -0.00052  -0.00071  -0.00123  -2.65494
   D11       -1.35198  -0.00001  -0.00001   0.00011   0.00010  -1.35188
   D12        2.77932  -0.00001   0.00002  -0.00001   0.00001   2.77933
   D13       -0.63527   0.00000  -0.00001   0.00011   0.00010  -0.63516
   D14       -2.78715   0.00000   0.00003  -0.00001   0.00002  -2.78713
   D15        1.36441   0.00000  -0.00072  -0.00116  -0.00188   1.36253
   D16       -0.78748   0.00000  -0.00069  -0.00128  -0.00197  -0.78944
   D17        1.76920   0.00000  -0.00151  -0.00251  -0.00402   1.76517
   D18       -0.38269   0.00001  -0.00148  -0.00263  -0.00411  -0.38680
   D19        0.73363  -0.00001  -0.00053  -0.00070  -0.00123   0.73240
   D20       -1.41825  -0.00001  -0.00050  -0.00082  -0.00132  -1.41957
   D21        0.22785  -0.00001  -0.00031  -0.00035  -0.00066   0.22718
   D22       -1.84729   0.00000  -0.00027  -0.00017  -0.00044  -1.84773
   D23       -1.84701   0.00000  -0.00013  -0.00012  -0.00024  -1.84726
   D24        2.36104   0.00001  -0.00009   0.00007  -0.00002   2.36101
   D25        1.34062   0.00000  -0.00001  -0.00010  -0.00010   1.34051
   D26       -2.77710   0.00000   0.00006   0.00015   0.00020  -2.77690
   D27        0.63293  -0.00001   0.00000  -0.00011  -0.00011   0.63282
   D28        2.79840   0.00000   0.00006   0.00013   0.00020   2.79859
   D29       -1.22455  -0.00001  -0.00009  -0.00022  -0.00030  -1.22485
   D30        0.94091  -0.00001  -0.00002   0.00002   0.00000   0.94092
   D31       -1.96313   0.00001   0.00045   0.00083   0.00128  -1.96185
   D32        0.20233   0.00001   0.00052   0.00107   0.00159   0.20392
   D33       -2.29591   0.00000   0.00032   0.00061   0.00092  -2.29499
   D34       -0.13045   0.00001   0.00038   0.00085   0.00123  -0.12922
   D35       -1.43450  -0.00001   0.00003   0.00012   0.00015  -1.43434
   D36        0.73097   0.00000   0.00010   0.00036   0.00046   0.73143
   D37        0.21752   0.00002   0.00151   0.00292   0.00443   0.22195
   D38        0.54034   0.00002   0.00058   0.00138   0.00196   0.54231
   D39        1.64949   0.00002   0.00023   0.00071   0.00094   1.65043
   D40       -2.94428   0.00001  -0.00004   0.00016   0.00012  -2.94415
   D41       -1.53802   0.00000  -0.00144  -0.00249  -0.00393  -1.54195
   D42        0.08546   0.00000  -0.00010   0.00010   0.00000   0.08546
   D43        1.64028  -0.00003   0.00125   0.00223   0.00348   1.64376
   D44       -2.65203  -0.00003  -0.00048  -0.00092  -0.00139  -2.65342
   D45        2.94837  -0.00001   0.00001  -0.00007  -0.00005   2.94831
   D46        1.36519   0.00000  -0.00065  -0.00119  -0.00184   1.36335
   D47       -0.78711   0.00000  -0.00076  -0.00130  -0.00205  -0.78916
   D48        1.76971  -0.00002  -0.00148  -0.00268  -0.00416   1.76555
   D49       -0.38259  -0.00002  -0.00158  -0.00279  -0.00437  -0.38696
   D50        0.73488  -0.00001  -0.00045  -0.00082  -0.00127   0.73361
   D51       -1.41741   0.00000  -0.00055  -0.00093  -0.00148  -1.41889
   D52       -1.35176  -0.00001   0.00006   0.00008   0.00014  -1.35162
   D53        2.77913  -0.00001  -0.00004  -0.00003  -0.00007   2.77906
   D54       -0.63499   0.00000   0.00007   0.00007   0.00014  -0.63485
   D55       -2.78728   0.00001  -0.00003  -0.00004  -0.00007  -2.78736
   D56       -1.22284   0.00000  -0.00012  -0.00015  -0.00027  -1.22311
   D57        0.94288   0.00000  -0.00004   0.00005   0.00002   0.94289
   D58       -1.96064   0.00000   0.00045   0.00071   0.00116  -1.95948
   D59        0.20507   0.00001   0.00054   0.00091   0.00145   0.20652
   D60       -2.29469   0.00000   0.00025   0.00055   0.00080  -2.29389
   D61       -0.12898   0.00001   0.00034   0.00075   0.00108  -0.12789
   D62       -1.43341  -0.00001   0.00001   0.00011   0.00012  -1.43329
   D63        0.73230   0.00000   0.00009   0.00031   0.00041   0.73270
   D64        1.34023   0.00001  -0.00006   0.00002  -0.00004   1.34019
   D65       -2.77725   0.00001   0.00002   0.00022   0.00025  -2.77700
   D66        0.63261   0.00000  -0.00007  -0.00004  -0.00010   0.63251
   D67        2.79833   0.00000   0.00002   0.00016   0.00018   2.79851
   D68        0.01487  -0.00001   0.00003  -0.00008  -0.00005   0.01482
   D69        3.13911   0.00002   0.00041   0.00147   0.00188   3.14099
   D70        2.97600  -0.00001   0.00019  -0.00003   0.00016   2.97617
   D71       -0.18294   0.00001   0.00057   0.00152   0.00209  -0.18085
   D72       -0.03755   0.00001  -0.00002  -0.00002  -0.00003  -0.03759
   D73       -3.07768   0.00001  -0.00013   0.00031   0.00018  -3.07750
   D74       -3.02597   0.00002  -0.00014  -0.00007  -0.00021  -3.02618
   D75        0.21708   0.00002  -0.00025   0.00026   0.00001   0.21709
   D76        0.13376  -0.00003  -0.00080  -0.00083  -0.00163   0.13213
   D77        2.29072  -0.00003  -0.00080  -0.00085  -0.00165   2.28907
   D78       -1.90330  -0.00002  -0.00078  -0.00080  -0.00158  -1.90488
   D79       -1.33005  -0.00001  -0.00092  -0.00066  -0.00159  -1.33164
   D80        0.82691  -0.00002  -0.00093  -0.00068  -0.00160   0.82530
   D81        2.91607   0.00000  -0.00090  -0.00063  -0.00153   2.91454
   D82        1.61187  -0.00002  -0.00075  -0.00062  -0.00137   1.61050
   D83       -2.51436  -0.00003  -0.00076  -0.00063  -0.00139  -2.51575
   D84       -0.42519  -0.00001  -0.00074  -0.00058  -0.00132  -0.42651
   D85        0.01267   0.00000  -0.00003   0.00015   0.00011   0.01279
   D86        3.07838   0.00000   0.00010  -0.00027  -0.00017   3.07821
   D87       -3.11434  -0.00002  -0.00035  -0.00116  -0.00151  -3.11585
   D88       -0.04863  -0.00002  -0.00022  -0.00157  -0.00179  -0.05042
   D89        1.38846   0.00000   0.00039   0.00020   0.00060   1.38906
   D90       -2.83926  -0.00001   0.00040   0.00026   0.00065  -2.83861
   D91       -0.67174  -0.00001   0.00033   0.00036   0.00069  -0.67104
   D92        2.97689  -0.00001   0.00015  -0.00095  -0.00079   2.97609
   D93       -1.25084  -0.00002   0.00016  -0.00089  -0.00074  -1.25158
   D94        0.91669  -0.00002   0.00009  -0.00079  -0.00070   0.91599
   D95       -0.18407   0.00001   0.00058   0.00078   0.00136  -0.18271
   D96        1.87139   0.00000   0.00058   0.00084   0.00142   1.87281
   D97       -2.24427   0.00000   0.00051   0.00094   0.00146  -2.24281
   D98        1.09105   0.00001   0.00003  -0.00017  -0.00014   1.09091
   D99       -2.30702   0.00003   0.00016   0.00004   0.00020  -2.30682
   D100      -0.03510   0.00001   0.00002  -0.00016  -0.00014  -0.03524
   D101       2.85002   0.00003   0.00016   0.00005   0.00021   2.85022
   D102      -3.10111   0.00001  -0.00011   0.00025   0.00014  -3.10096
   D103      -0.21599   0.00003   0.00003   0.00046   0.00049  -0.21550
   D104      -1.09942   0.00000  -0.00004   0.00029   0.00025  -1.09917
   D105       0.04456  -0.00001   0.00000   0.00010   0.00010   0.04467
   D106       3.08503  -0.00001   0.00010  -0.00024  -0.00014   3.08489
   D107       2.30396   0.00002  -0.00017   0.00018   0.00001   2.30398
   D108      -2.83524   0.00001  -0.00013   0.00000  -0.00013  -2.83537
   D109       0.20523   0.00001  -0.00003  -0.00034  -0.00037   0.20486
   D110       0.60262  -0.00001  -0.00210  -0.00328  -0.00538   0.59724
   D111      -1.46219  -0.00001  -0.00197  -0.00294  -0.00491  -1.46710
   D112       2.74846  -0.00003  -0.00194  -0.00319  -0.00513   2.74333
   D113      -2.85002  -0.00001  -0.00194  -0.00308  -0.00503  -2.85505
   D114       1.36836  -0.00001  -0.00181  -0.00274  -0.00455   1.36381
   D115      -0.70418  -0.00003  -0.00178  -0.00300  -0.00478  -0.70896
   D116      -1.10283  -0.00003   0.00158  -0.00133   0.00026  -1.10257
   D117       1.07099  -0.00001   0.00149  -0.00124   0.00025   1.07123
   D118      -3.12941  -0.00001   0.00149  -0.00130   0.00018  -3.12923
   D119       2.98424  -0.00002   0.00169  -0.00143   0.00026   2.98449
   D120      -1.12514   0.00000   0.00159  -0.00134   0.00025  -1.12488
   D121       0.95765   0.00000   0.00159  -0.00141   0.00019   0.95784
   D122       0.96637  -0.00002   0.00155  -0.00132   0.00023   0.96659
   D123       3.14018   0.00000   0.00145  -0.00123   0.00022   3.14040
   D124      -1.06022   0.00001   0.00145  -0.00129   0.00016  -1.06006
   D125      -1.11600  -0.00001   0.00017  -0.00056  -0.00040  -1.11639
   D126       1.00343   0.00000   0.00013  -0.00049  -0.00036   1.00307
   D127       3.07121   0.00000   0.00017  -0.00050  -0.00033   3.07089
   D128       1.00545   0.00001   0.00011  -0.00047  -0.00036   1.00508
   D129       3.12488   0.00001   0.00008  -0.00040  -0.00033   3.12455
   D130      -1.09052   0.00002   0.00011  -0.00041  -0.00030  -1.09082
   D131       3.03792  -0.00002   0.00020  -0.00062  -0.00041   3.03750
   D132      -1.12584  -0.00002   0.00017  -0.00055  -0.00038  -1.12622
   D133       0.94194  -0.00002   0.00020  -0.00055  -0.00035   0.94160
   D134       1.07733   0.00002  -0.00031   0.00151   0.00120   1.07852
   D135      -3.12103   0.00002  -0.00030   0.00146   0.00115  -3.11988
   D136      -1.04212   0.00002  -0.00032   0.00147   0.00115  -1.04097
   D137      -0.95639  -0.00001  -0.00027   0.00145   0.00118  -0.95521
   D138       1.12844  -0.00001  -0.00027   0.00140   0.00114   1.12957
   D139      -3.07583  -0.00001  -0.00029   0.00142   0.00113  -3.07470
   D140      -3.02904   0.00001  -0.00040   0.00161   0.00122  -3.02782
   D141      -0.94421   0.00001  -0.00039   0.00157   0.00117  -0.94304
   D142       1.13470   0.00001  -0.00041   0.00158   0.00117   1.13587
   D143       1.09447   0.00001  -0.00004   0.00041   0.00038   1.09485
   D144      -3.11108   0.00001  -0.00001   0.00039   0.00038  -3.11071
   D145      -1.03264   0.00001   0.00000   0.00040   0.00039  -1.03225
   D146      -0.99324   0.00000   0.00000   0.00006   0.00006  -0.99318
   D147       1.08439  -0.00001   0.00003   0.00004   0.00006   1.08445
   D148      -3.12036  -0.00001   0.00003   0.00004   0.00008  -3.12028
   D149      -3.05379  -0.00001  -0.00002   0.00010   0.00008  -3.05372
   D150      -0.97616  -0.00001   0.00001   0.00007   0.00008  -0.97609
   D151       1.10228  -0.00001   0.00001   0.00008   0.00009   1.10237
   D152       1.06820  -0.00002   0.00004  -0.00017  -0.00013   1.06808
   D153      -3.10556  -0.00001   0.00006  -0.00008  -0.00001  -3.10557
   D154      -1.02662  -0.00001   0.00007  -0.00014  -0.00006  -1.02668
   D155      -3.12587   0.00000  -0.00001   0.00013   0.00012  -3.12575
   D156      -1.01645   0.00001   0.00001   0.00022   0.00023  -1.01622
   D157       1.06249   0.00000   0.00002   0.00016   0.00018   1.06267
   D158      -1.12158   0.00001   0.00008  -0.00002   0.00006  -1.12152
   D159       0.98784   0.00001   0.00011   0.00006   0.00017   0.98802
   D160       3.06678   0.00001   0.00012   0.00001   0.00012   3.06691
   D161       1.00548   0.00001   0.00011  -0.00074  -0.00063   1.00485
   D162       3.04255   0.00000   0.00006  -0.00098  -0.00092   3.04163
   D163      -1.13339   0.00000   0.00005  -0.00087  -0.00083  -1.13422
   D164      -1.09871  -0.00001   0.00012  -0.00076  -0.00064  -1.09935
   D165       0.93836  -0.00002   0.00007  -0.00100  -0.00093   0.93743
   D166       3.04561  -0.00001   0.00006  -0.00090  -0.00084   3.04477
   D167      -3.11626   0.00001   0.00004  -0.00052  -0.00048  -3.11674
   D168      -1.07919   0.00000   0.00000  -0.00076  -0.00077  -1.07995
   D169       1.02806   0.00001  -0.00002  -0.00066  -0.00067   1.02739
   D170       1.13491   0.00002  -0.00021  -0.00201  -0.00222   1.13269
   D171      -3.07214   0.00001  -0.00021  -0.00206  -0.00227  -3.07441
   D172      -0.99262   0.00002  -0.00019  -0.00196  -0.00215  -0.99478
   D173      -3.11122  -0.00002  -0.00046  -0.00235  -0.00281  -3.11403
   D174      -1.03510  -0.00003  -0.00046  -0.00240  -0.00286  -1.03796
   D175       1.04442  -0.00001  -0.00044  -0.00230  -0.00274   1.04168
   D176      -1.03944  -0.00001  -0.00035  -0.00225  -0.00260  -1.04204
   D177       1.03669  -0.00001  -0.00035  -0.00230  -0.00265   1.03404
   D178       3.11621   0.00000  -0.00034  -0.00220  -0.00254   3.11367
   D179       1.04594  -0.00003   0.00025  -0.00091  -0.00066   1.04528
   D180       3.14010  -0.00003   0.00031  -0.00081  -0.00051   3.13960
   D181      -1.05031  -0.00003   0.00027  -0.00093  -0.00066  -1.05098
   D182      -1.05546   0.00000   0.00044  -0.00046  -0.00003  -1.05549
   D183       1.03870   0.00001   0.00049  -0.00037   0.00012   1.03882
   D184       3.13147   0.00001   0.00046  -0.00049  -0.00003   3.13144
   D185      -3.12935   0.00001   0.00027  -0.00052  -0.00026  -3.12961
   D186      -1.03519   0.00002   0.00033  -0.00043  -0.00010  -1.03530
   D187       1.05758   0.00001   0.00029  -0.00055  -0.00026   1.05732
   D188       1.01767   0.00001  -0.00015   0.00064   0.00049   1.01816
   D189       3.09996   0.00001  -0.00002   0.00078   0.00076   3.10071
   D190      -1.09190   0.00000   0.00001   0.00081   0.00082  -1.09108
   D191      -3.09307  -0.00001  -0.00010   0.00053   0.00043  -3.09264
   D192      -1.01078  -0.00001   0.00002   0.00067   0.00069  -1.01009
   D193       1.08054  -0.00001   0.00006   0.00070   0.00075   1.08130
   D194      -1.02436   0.00001   0.00000   0.00049   0.00049  -1.02387
   D195       1.05793   0.00001   0.00012   0.00063   0.00075   1.05868
   D196      -3.13393   0.00000   0.00016   0.00066   0.00081  -3.13312
   D197       0.01415   0.00001  -0.00008   0.00041   0.00033   0.01449
   D198      -3.13710  -0.00001  -0.00025  -0.00072  -0.00097  -3.13807
   D199       2.97597   0.00000   0.00001  -0.00018  -0.00017   2.97580
   D200      -0.17528  -0.00002  -0.00017  -0.00131  -0.00148  -0.17676
   D201      -0.03707  -0.00002  -0.00001  -0.00048  -0.00050  -0.03757
   D202      -3.07660   0.00000  -0.00006   0.00001  -0.00005  -3.07666
   D203      -3.02630   0.00000  -0.00009   0.00007  -0.00002  -3.02632
   D204       0.21735   0.00001  -0.00014   0.00056   0.00042   0.21777
   D205       0.12759   0.00000  -0.00029   0.00150   0.00121   0.12880
   D206      -1.90931  -0.00001  -0.00030   0.00144   0.00115  -1.90817
   D207       2.28428  -0.00001  -0.00029   0.00142   0.00113   2.28541
   D208      -1.33670   0.00001  -0.00026   0.00213   0.00187  -1.33483
   D209       2.90958  -0.00001  -0.00027   0.00207   0.00180   2.91138
   D210       0.81999   0.00000  -0.00026   0.00205   0.00179   0.82177
   D211       1.60603   0.00000  -0.00017   0.00147   0.00130   1.60733
   D212      -0.43087  -0.00002  -0.00018   0.00141   0.00123  -0.42964
   D213      -2.52047  -0.00001  -0.00017   0.00139   0.00122  -2.51925
   D214       0.01339   0.00000   0.00014  -0.00020  -0.00006   0.01333
   D215       3.07739   0.00000   0.00018  -0.00014   0.00004   3.07743
   D216      -3.12007   0.00002   0.00029   0.00075   0.00104  -3.11904
   D217      -0.05608   0.00002   0.00033   0.00081   0.00114  -0.05494
   D218      -2.83424  -0.00001  -0.00003  -0.00109  -0.00112  -2.83535
   D219       1.39321  -0.00001   0.00004  -0.00117  -0.00113   1.39208
   D220      -0.66664  -0.00001   0.00001  -0.00113  -0.00112  -0.66776
   D221      -1.25177   0.00001   0.00003  -0.00023  -0.00020  -1.25197
   D222       2.97568   0.00001   0.00009  -0.00030  -0.00021   2.97546
   D223       0.91583   0.00000   0.00006  -0.00027  -0.00021   0.91562
   D224       1.87904  -0.00002  -0.00017  -0.00149  -0.00166   1.87739
   D225      -0.17670  -0.00002  -0.00011  -0.00156  -0.00167  -0.17837
   D226      -2.23654  -0.00002  -0.00013  -0.00153  -0.00166  -2.23821
   D227       1.09055   0.00000  -0.00014  -0.00010  -0.00024   1.09031
   D228      -2.30626   0.00001  -0.00024  -0.00053  -0.00077  -2.30703
   D229      -0.03554  -0.00001  -0.00015  -0.00009  -0.00024  -0.03577
   D230       2.85084   0.00000  -0.00025  -0.00052  -0.00076   2.85008
   D231      -3.09985  -0.00001  -0.00019  -0.00015  -0.00033  -3.10018
   D232      -0.21347   0.00001  -0.00028  -0.00058  -0.00086  -0.21433
   D233      -1.09900   0.00001   0.00017   0.00028   0.00045  -1.09855
   D234       0.04453   0.00002   0.00010   0.00035   0.00045   0.04498
   D235       3.08442   0.00000   0.00015  -0.00015  -0.00001   3.08441
   D236       2.30318   0.00003   0.00030   0.00087   0.00117   2.30435
   D237      -2.83647   0.00003   0.00023   0.00094   0.00117  -2.83530
   D238       0.20341   0.00002   0.00028   0.00043   0.00071   0.20412
   D239      -1.47138   0.00001   0.00013   0.00138   0.00150  -1.46988
   D240       0.59288   0.00001   0.00004   0.00123   0.00127   0.59415
   D241       2.73897   0.00001   0.00016   0.00138   0.00154   2.74051
   D242       1.36067   0.00000  -0.00001   0.00076   0.00075   1.36142
   D243      -2.85826   0.00001  -0.00009   0.00061   0.00052  -2.85774
   D244      -0.71216   0.00000   0.00002   0.00077   0.00079  -0.71137
   D245      -1.10001   0.00000   0.00096  -0.00218  -0.00122  -1.10123
   D246       1.07405   0.00001   0.00103  -0.00196  -0.00093   1.07312
   D247      -3.12661   0.00000   0.00095  -0.00201  -0.00106  -3.12767
   D248       0.96887   0.00000   0.00099  -0.00223  -0.00124   0.96762
   D249      -3.14025   0.00001   0.00105  -0.00201  -0.00095  -3.14121
   D250      -1.05773  -0.00001   0.00098  -0.00206  -0.00108  -1.05881
   D251       2.98644   0.00000   0.00096  -0.00206  -0.00110   2.98534
   D252      -1.12267   0.00001   0.00102  -0.00183  -0.00081  -1.12348
   D253       0.95985   0.00000   0.00095  -0.00189  -0.00094   0.95891
   D254      -3.11819   0.00000  -0.00015  -0.00056  -0.00071  -3.11890
   D255      -1.03913   0.00000  -0.00017  -0.00059  -0.00075  -1.03988
   D256       1.08024   0.00000  -0.00017  -0.00057  -0.00075   1.07949
   D257       1.13120  -0.00001  -0.00022  -0.00060  -0.00082   1.13038
   D258      -3.07292  -0.00001  -0.00023  -0.00064  -0.00086  -3.07379
   D259      -0.95355  -0.00001  -0.00024  -0.00062  -0.00086  -0.95441
   D260      -0.94060   0.00000  -0.00017  -0.00066  -0.00083  -0.94143
   D261       1.13846   0.00000  -0.00018  -0.00069  -0.00087   1.13759
   D262      -3.02536   0.00000  -0.00019  -0.00068  -0.00087  -3.02622
   D263      -1.11686  -0.00001   0.00017  -0.00001   0.00016  -1.11670
   D264       1.00302  -0.00001   0.00013  -0.00008   0.00005   1.00307
   D265       3.07077  -0.00001   0.00014  -0.00008   0.00006   3.07084
   D266       1.00489  -0.00001   0.00023  -0.00005   0.00017   1.00507
   D267       3.12477  -0.00001   0.00018  -0.00012   0.00006   3.12483
   D268      -1.09066   0.00000   0.00019  -0.00012   0.00007  -1.09059
   D269       3.03693   0.00000   0.00018   0.00008   0.00026   3.03719
   D270      -1.12637   0.00000   0.00014   0.00001   0.00015  -1.12623
   D271       0.94138   0.00001   0.00015   0.00002   0.00016   0.94154
   D272      -1.02781  -0.00002   0.00007  -0.00010  -0.00003  -1.02784
   D273      -3.10644  -0.00002   0.00006  -0.00014  -0.00008  -3.10652
   D274       1.06694  -0.00001   0.00004  -0.00011  -0.00007   1.06687
   D275       1.06190   0.00001  -0.00006   0.00007   0.00001   1.06191
   D276      -1.01673   0.00001  -0.00008   0.00004  -0.00005  -1.01677
   D277      -3.12653   0.00001  -0.00010   0.00006  -0.00004  -3.12657
   D278       3.06649   0.00001  -0.00003   0.00000  -0.00003   3.06646
   D279       0.98786   0.00001  -0.00005  -0.00004  -0.00008   0.98778
   D280      -1.12194   0.00001  -0.00006  -0.00001  -0.00007  -1.12201
   D281      -1.03247   0.00000   0.00048  -0.00139  -0.00091  -1.03339
   D282       1.09450   0.00000   0.00043  -0.00138  -0.00095   1.09355
   D283      -3.11115   0.00000   0.00047  -0.00136  -0.00089  -3.11204
   D284      -3.12150   0.00000   0.00060  -0.00136  -0.00077  -3.12227
   D285      -0.99453   0.00000   0.00054  -0.00135  -0.00081  -0.99534
   D286       1.08301   0.00000   0.00058  -0.00133  -0.00074   1.08226
   D287       1.10097  -0.00001   0.00057  -0.00140  -0.00083   1.10014
   D288      -3.05524  -0.00001   0.00052  -0.00139  -0.00087  -3.05611
   D289      -0.97771  -0.00001   0.00056  -0.00137  -0.00080  -0.97851
   D290       1.00468   0.00000  -0.00003   0.00015   0.00012   1.00481
   D291       3.04035   0.00001  -0.00007   0.00030   0.00023   3.04058
   D292      -1.13491   0.00001  -0.00015   0.00029   0.00014  -1.13476
   D293      -3.11639  -0.00001  -0.00002   0.00000  -0.00002  -3.11641
   D294      -1.08072   0.00000  -0.00007   0.00015   0.00008  -1.08064
   D295       1.02721   0.00000  -0.00015   0.00015   0.00000   1.02721
   D296      -1.09908  -0.00002   0.00002   0.00001   0.00003  -1.09905
   D297       0.93658  -0.00001  -0.00002   0.00016   0.00014   0.93672
   D298       3.04451  -0.00001  -0.00010   0.00016   0.00006   3.04456
   D299      -1.05387   0.00000  -0.00069  -0.00081  -0.00149  -1.05536
   D300       1.04251   0.00000  -0.00068  -0.00080  -0.00147   1.04104
   D301       3.13678   0.00000  -0.00067  -0.00077  -0.00144   3.13534
   D302       3.12898  -0.00001  -0.00059  -0.00072  -0.00131   3.12767
   D303      -1.05783  -0.00001  -0.00057  -0.00072  -0.00129  -1.05912
   D304       1.03644  -0.00001  -0.00057  -0.00069  -0.00125   1.03519
   D305       1.05449   0.00001  -0.00064  -0.00057  -0.00121   1.05329
   D306      -3.13232   0.00001  -0.00063  -0.00056  -0.00118  -3.13350
   D307      -1.03805   0.00001  -0.00062  -0.00053  -0.00115  -1.03919
   D308       1.12854   0.00001  -0.00047  -0.00016  -0.00063   1.12791
   D309      -3.07819   0.00001  -0.00041  -0.00022  -0.00064  -3.07883
   D310      -0.99861   0.00001  -0.00041  -0.00020  -0.00061  -0.99922
   D311      -3.11803   0.00000  -0.00054  -0.00043  -0.00097  -3.11900
   D312      -1.04158  -0.00001  -0.00048  -0.00049  -0.00098  -1.04256
   D313       1.03800  -0.00001  -0.00049  -0.00047  -0.00095   1.03705
   D314      -1.04597  -0.00001  -0.00058  -0.00055  -0.00112  -1.04709
   D315       1.03049  -0.00001  -0.00052  -0.00061  -0.00113   1.02936
   D316       3.11007  -0.00001  -0.00052  -0.00058  -0.00111   3.10896
   D317       1.01970  -0.00001  -0.00050  -0.00221  -0.00271   1.01699
   D318       3.10208  -0.00001  -0.00048  -0.00222  -0.00270   3.09939
   D319      -1.08953  -0.00002  -0.00047  -0.00238  -0.00285  -1.09238
   D320      -1.02271   0.00000  -0.00049  -0.00210  -0.00259  -1.02530
   D321       1.05968   0.00000  -0.00047  -0.00211  -0.00258   1.05710
   D322      -3.13193   0.00000  -0.00047  -0.00227  -0.00273  -3.13467
   D323      -3.09161   0.00000  -0.00047  -0.00199  -0.00246  -3.09407
   D324      -1.00923   0.00000  -0.00045  -0.00199  -0.00244  -1.01167
   D325       1.08235   0.00000  -0.00045  -0.00215  -0.00260   1.07975
         Item               Value     Threshold  Converged?
 Maximum Force            0.000112     0.000450     YES
 RMS     Force            0.000017     0.000300     YES
 Maximum Displacement     0.021376     0.001800     NO 
 RMS     Displacement     0.003299     0.001200     NO 
 Predicted change in Energy=-1.567514D-06
 Lowest energy point so far.  Saving SCF results.
 GradGradGradGradGradGradGradGradGradGradGradGradGradGradGradGradGradGrad

 Leave Link  103 at Mon Dec  4 15:47:59 2017, MaxMem= 33554432000 cpu:        46.3
 (Enter /util/software/G09_RevD01/g09/l202.exe)
 Stoichiometry    C34H58U(1+,4)
 Framework group  C1[X(C34H58U)]
 Deg. of freedom   273
 Full point group                 C1      NOp   1
 RotChk:  IX=0 Diff= 9.63D-04
 Largest Abelian subgroup         C1      NOp   1
 Largest concise Abelian subgroup C1      NOp   1
                         Standard orientation:                         
 ---------------------------------------------------------------------
 Center     Atomic      Atomic             Coordinates (Angstroms)
 Number     Number       Type             X           Y           Z
 ---------------------------------------------------------------------
      1         92           0       -0.000151   -0.339078   -0.000627
      2          6           0        2.434408    0.113891    0.836314
      3          6           0        2.563652   -0.763907   -0.323155
      4          6           0        2.238585    0.043351   -1.467084
      5          6           0        1.930587    1.379396   -1.084242
      6          6           0        2.018479    1.401145    0.338117
      7          6           0        2.454082   -0.154806    2.358133
      8          6           0        1.082034   -0.765878    2.732210
      9          6           0        3.606053   -1.056531    2.835412
     10          6           0        2.598070    1.173155    3.135123
     11          6           0        2.966218   -2.246326   -0.498386
     12          6           0        2.696257   -2.704131   -1.950405
     13          6           0        4.480414   -2.417648   -0.244545
     14          6           0        2.150611   -3.200699    0.402420
     15          6           0        1.894212    2.583289   -2.022175
     16          6           0        1.396452    2.199889   -3.426943
     17          6           0        3.357337    3.082786   -2.133451
     18          6           0        1.019785    3.718857   -1.470151
     19          6           0       -2.436156    0.108746   -0.835589
     20          6           0       -2.562756   -0.769139    0.324013
     21          6           0       -2.239008    0.038649    1.467869
     22          6           0       -1.934962    1.375539    1.084925
     23          6           0       -2.023316    1.397167   -0.337395
     24          6           0       -2.455438   -0.158937   -2.357758
     25          6           0       -1.080331   -0.761868   -2.733817
     26          6           0       -2.607602    1.169125   -3.133106
     27          6           0       -3.601956   -1.067172   -2.835665
     28          6           0       -2.957144   -2.253862    0.498362
     29          6           0       -4.469684   -2.435050    0.241851
     30          6           0       -2.687056   -2.710430    1.950735
     31          6           0       -2.133498   -3.202111   -0.401531
     32          6           0       -1.901429    2.579036    2.023326
     33          6           0       -3.365266    3.077047    2.132622
     34          6           0       -1.405789    2.194741    3.428590
     35          6           0       -1.027478    3.716029    1.473549
     36          1           0        2.294360   -0.300870   -2.503975
     37          1           0        1.888545    2.295589    0.953284
     38          1           0       -2.294187   -0.305622    2.504747
     39          1           0       -1.896511    2.292220   -0.952345
     40          1           0        0.241748   -0.048314    2.537552
     41          1           0        0.878240   -1.735514    2.218543
     42          1           0        0.995271   -0.983321    3.816042
     43          1           0        3.563461   -2.082958    2.434381
     44          1           0        4.581269   -0.618221    2.547016
     45          1           0        3.583715   -1.134118    3.940852
     46          1           0        1.753866    1.867007    2.961110
     47          1           0        2.633497    0.965934    4.222603
     48          1           0        3.534730    1.692358    2.854623
     49          1           0        3.303810   -2.143169   -2.685404
     50          1           0        2.958424   -3.774838   -2.054587
     51          1           0        1.627072   -2.596634   -2.236154
     52          1           0        4.772519   -2.129532    0.779441
     53          1           0        4.781281   -3.473177   -0.405287
     54          1           0        5.055889   -1.785409   -0.948814
     55          1           0        1.051411   -3.110142    0.215284
     56          1           0        2.398266   -4.255864    0.171152
     57          1           0        2.323408   -3.052557    1.482154
     58          1           0        0.341344    1.860755   -3.409617
     59          1           0        1.447844    3.078650   -4.099431
     60          1           0        2.011473    1.400946   -3.886604
     61          1           0        4.018241    2.292214   -2.541051
     62          1           0        3.412427    3.962627   -2.806222
     63          1           0        3.751868    3.379924   -1.141637
     64          1           0        1.369339    4.065894   -0.478385
     65          1           0        1.049674    4.590165   -2.153790
     66          1           0       -0.035140    3.399224   -1.366825
     67          1           0       -0.243573   -0.040461   -2.538240
     68          1           0       -0.870979   -1.731782   -2.222842
     69          1           0       -0.993200   -0.976283   -3.818218
     70          1           0       -2.643724    0.962952   -4.220763
     71          1           0       -3.546465    1.683118   -2.850371
     72          1           0       -1.766723    1.867179   -2.959699
     73          1           0       -3.552825   -2.093908   -2.436065
     74          1           0       -4.579899   -0.635420   -2.546594
     75          1           0       -3.579353   -1.143212   -3.941194
     76          1           0       -5.050343   -1.807355    0.945948
     77          1           0       -4.763793   -3.492686    0.401173
     78          1           0       -4.762292   -2.147832   -0.782188
     79          1           0       -1.618867   -2.598076    2.238134
     80          1           0       -3.298223   -2.152007    2.684686
     81          1           0       -2.944601   -3.782289    2.054599
     82          1           0       -1.034909   -3.104745   -0.212324
     83          1           0       -2.373585   -4.259278   -0.171251
     84          1           0       -2.305495   -3.054544   -1.481473
     85          1           0       -3.757066    3.378412    1.141016
     86          1           0       -4.026846    2.284320    2.534814
     87          1           0       -3.422657    3.953827    2.809139
     88          1           0       -0.351901    1.851793    3.412116
     89          1           0       -1.454689    3.073942    4.100680
     90          1           0       -2.023922    1.398058    3.887979
     91          1           0       -1.375058    4.062435    0.480845
     92          1           0       -1.060718    4.587406    2.157021
     93          1           0        0.028266    3.398323    1.373052
 ---------------------------------------------------------------------
 Rotational constants (GHZ):      0.1267005      0.1012612      0.0958794
 Leave Link  202 at Mon Dec  4 15:47:59 2017, MaxMem= 33554432000 cpu:         0.5
 (Enter /util/software/G09_RevD01/g09/l301.exe)
 Basis read from rwf:  (5D, 7F)
 Pseudo-potential data read from rwf file.
 There are   905 symmetry adapted cartesian basis functions of A   symmetry.
 There are   853 symmetry adapted basis functions of A   symmetry.
   853 basis functions,  1757 primitive gaussians,   905 cartesian basis functions
   148 alpha electrons      145 beta electrons
       nuclear repulsion energy      5306.8334476186 Hartrees.
 IExCor= 1009 DFT=T Ex=PBE Corr=PBE ExCW=0 ScaHFX=  0.000000
 ScaDFX=  1.000000  1.000000  1.000000  1.000000 ScalE2=  1.000000  1.000000
 IRadAn=      5 IRanWt=     -1 IRanGd=            0 ICorTp=0 IEmpDi=141
 NAtoms=   93 NActive=   93 NUniq=   93 SFac= 1.00D+00 NAtFMM=   60 NAOKFM=T Big=T
 Integral buffers will be    131072 words long.
 Raffenetti 2 integral format.
 Two-electron integral symmetry is turned on.
 R6Disp:  Grimme-D3(BJ) Dispersion energy=       -0.1465653472 Hartrees.
 Nuclear repulsion after empirical dispersion term =     5306.6868822715 Hartrees.
 No density basis found on file   724.
 Leave Link  301 at Mon Dec  4 15:48:00 2017, MaxMem= 33554432000 cpu:         8.1
 (Enter /util/software/G09_RevD01/g09/l302.exe)
 NPDir=0 NMtPBC=     1 NCelOv=     1 NCel=       1 NClECP=     1 NCelD=      1
         NCelK=      1 NCelE2=     1 NClLst=     1 CellRange=     0.0.
 One-electron integrals computed using PRISM.
   1 Symmetry operations used in ECPInt.
 ECPInt:  NShTT=   81406 NPrTT=  529662 LenC2=   74059 LenP2D=  255211.
 LDataN:  DoStor=T MaxTD1= 8 Len=  415
 NBasis=   853 RedAO= T EigKep=  2.91D-04  NBF=   853
 NBsUse=   853 1.00D-06 EigRej= -1.00D+00 NBFU=   853
 Precomputing XC quadrature grid using
 IXCGrd= 4 IRadAn=           5 IRanWt=          -1 IRanGd=           0 AccXCQ= 0.00D+00.
 Defaulting to unpruned grid for atomic number  92.
 Generated NRdTot=       0 NPtTot=           0 NUsed=           0 NTot=          32
 NSgBfM=   883   883   884   884   887 MxSgAt=    93 MxSgA2=    93.
 Leave Link  302 at Mon Dec  4 15:48:06 2017, MaxMem= 33554432000 cpu:       234.2
 (Enter /util/software/G09_RevD01/g09/l303.exe)
 DipDrv:  MaxL=1.
 Leave Link  303 at Mon Dec  4 15:48:07 2017, MaxMem= 33554432000 cpu:        19.9
 (Enter /util/software/G09_RevD01/g09/l401.exe)
 Initial guess from the checkpoint file:  "/scratch/es/esmoluis/Disproceno-Jose/disproceno-U.chk"
 B after Tr=     0.000000    0.000000    0.000000
         Rot=    1.000000    0.000334   -0.000079    0.000010 Ang=   0.04 deg.
 Guess basis will be translated and rotated to current coordinates.
 JPrj=2 DoOrth=T DoCkMO=T.
 Initial guess <Sx>= 0.0000 <Sy>= 0.0000 <Sz>= 1.5000 <S**2>= 3.7637 S= 1.5034
 Generating alternative initial guess.
 ExpMin= 5.00D-03 ExpMax= 6.67D+03 ExpMxC= 2.28D+02 IAcc=3 IRadAn=         5 AccDes= 0.00D+00
 Harris functional with IExCor= 1009 and IRadAn=       5 diagonalized for initial guess.
 HarFok:  IExCor= 1009 AccDes= 0.00D+00 IRadAn=         5 IDoV= 1 UseB2=F ITyADJ=14
 ICtDFT=  3500011 ScaDFX=  1.000000  1.000000  1.000000  1.000000
 Defaulting to unpruned grid for atomic number  92.
 Defaulting to unpruned grid for atomic number  92.
 Defaulting to unpruned grid for atomic number  92.
 Defaulting to unpruned grid for atomic number  92.
 Defaulting to unpruned grid for atomic number  92.
 Defaulting to unpruned grid for atomic number  92.
 Defaulting to unpruned grid for atomic number  92.
 Defaulting to unpruned grid for atomic number  92.
 Defaulting to unpruned grid for atomic number  92.
 Defaulting to unpruned grid for atomic number  92.
 Defaulting to unpruned grid for atomic number  92.
 Defaulting to unpruned grid for atomic number  92.
 Defaulting to unpruned grid for atomic number  92.
 Defaulting to unpruned grid for atomic number  92.
 Defaulting to unpruned grid for atomic number  92.
 Defaulting to unpruned grid for atomic number  92.
 Defaulting to unpruned grid for atomic number  92.
 Defaulting to unpruned grid for atomic number  92.
 Defaulting to unpruned grid for atomic number  92.
 Defaulting to unpruned grid for atomic number  92.
 Defaulting to unpruned grid for atomic number  92.
 Defaulting to unpruned grid for atomic number  92.
 Defaulting to unpruned grid for atomic number  92.
 Defaulting to unpruned grid for atomic number  92.
 Defaulting to unpruned grid for atomic number  92.
 Defaulting to unpruned grid for atomic number  92.
 Defaulting to unpruned grid for atomic number  92.
 Defaulting to unpruned grid for atomic number  92.
 Defaulting to unpruned grid for atomic number  92.
 Defaulting to unpruned grid for atomic number  92.
 Defaulting to unpruned grid for atomic number  92.
 Defaulting to unpruned grid for atomic number  92.
 Defaulting to unpruned grid for atomic number  92.
 Defaulting to unpruned grid for atomic number  92.
 Defaulting to unpruned grid for atomic number  92.
 Defaulting to unpruned grid for atomic number  92.
 FoFCou: FMM=F IPFlag=           0 FMFlag=      100000 FMFlg1=        2001
         NFxFlg=           0 DoJE=T BraDBF=F KetDBF=T FulRan=T
         wScrn=  0.000000 ICntrl=     500 IOpCl=  0 I1Cent=   200000004 NGrid=           0
         NMat0=    1 NMatS0=      1 NMatT0=    0 NMatD0=    1 NMtDS0=    0 NMtDT0=    0
 Petite list used in FoFCou.
 Harris En= -1807.79324687683    
 Leave Link  401 at Mon Dec  4 15:48:29 2017, MaxMem= 33554432000 cpu:       792.1
 (Enter /util/software/G09_RevD01/g09/l502.exe)
 UHF open shell SCF:
 Using DIIS extrapolation, IDIIS=  1040.
 Integral symmetry usage will be decided dynamically.
 IVT=     2762757 IEndB=     2762757 NGot= 33554432000 MDV= 33552752342
 LenX= 33552752342 LenY= 33551932412
 Requested convergence on RMS density matrix=1.00D-08 within 512 cycles.
 Requested convergence on MAX density matrix=1.00D-06.
 Requested convergence on             energy=1.00D-06.
 No special actions if energy rises.
 Fock matrices will be formed incrementally for  20 cycles.

 Cycle   1  Pass 1  IDiag  1:
 FoFJK:  IHMeth= 1 ICntrl=     500 DoSepK=F KAlg= 0 I1Cent=   0 FoldK=F
 IRaf= 990000000 NMat=   1 IRICut=       1 DoRegI=T DoRafI=F ISym2E= 0.
 FoFCou: FMM=T IPFlag=           0 FMFlag=      100000 FMFlg1=        2001
         NFxFlg=           0 DoJE=T BraDBF=F KetDBF=F FulRan=T
         wScrn=  0.000000 ICntrl=     500 IOpCl=  0 I1Cent=           0 NGrid=           0
         NMat0=    1 NMatS0=      1 NMatT0=    0 NMatD0=    1 NMtDS0=    0 NMtDT0=    0
 Symmetry not used in FoFCou.
 FMM levels:  10  Number of levels for PrismC:   9
 Defaulting to unpruned grid for atomic number  92.
 Defaulting to unpruned grid for atomic number  92.
 Defaulting to unpruned grid for atomic number  92.
 Defaulting to unpruned grid for atomic number  92.
 Defaulting to unpruned grid for atomic number  92.
 Defaulting to unpruned grid for atomic number  92.
 Defaulting to unpruned grid for atomic number  92.
 Defaulting to unpruned grid for atomic number  92.
 Defaulting to unpruned grid for atomic number  92.
 Defaulting to unpruned grid for atomic number  92.
 Defaulting to unpruned grid for atomic number  92.
 Defaulting to unpruned grid for atomic number  92.
 Defaulting to unpruned grid for atomic number  92.
 Defaulting to unpruned grid for atomic number  92.
 Defaulting to unpruned grid for atomic number  92.
 Defaulting to unpruned grid for atomic number  92.
 Defaulting to unpruned grid for atomic number  92.
 Defaulting to unpruned grid for atomic number  92.
 Defaulting to unpruned grid for atomic number  92.
 Defaulting to unpruned grid for atomic number  92.
 Defaulting to unpruned grid for atomic number  92.
 Defaulting to unpruned grid for atomic number  92.
 Defaulting to unpruned grid for atomic number  92.
 Defaulting to unpruned grid for atomic number  92.
 Defaulting to unpruned grid for atomic number  92.
 Defaulting to unpruned grid for atomic number  92.
 Defaulting to unpruned grid for atomic number  92.
 Defaulting to unpruned grid for atomic number  92.
 Defaulting to unpruned grid for atomic number  92.
 Defaulting to unpruned grid for atomic number  92.
 Defaulting to unpruned grid for atomic number  92.
 Defaulting to unpruned grid for atomic number  92.
 Defaulting to unpruned grid for atomic number  92.
 Defaulting to unpruned grid for atomic number  92.
 Defaulting to unpruned grid for atomic number  92.
 Defaulting to unpruned grid for atomic number  92.
 E= -1805.66840309481    
 DIIS: error= 1.23D-04 at cycle   1 NSaved=   1.
 NSaved= 1 IEnMin= 1 EnMin= -1805.66840309481     IErMin= 1 ErrMin= 1.23D-04
 ErrMax= 1.23D-04  0.00D+00 EMaxC= 1.00D-01 BMatC= 9.92D-05 BMatP= 9.92D-05
 IDIUse=3 WtCom= 9.99D-01 WtEn= 1.23D-03
 Coeff-Com:  0.100D+01
 Coeff-En:   0.100D+01
 Coeff:      0.100D+01
 Gap=     1.786 Goal=   None    Shift=    0.000
 Gap=     1.811 Goal=   None    Shift=    0.000
 RMSDP=1.21D-05 MaxDP=1.02D-03              OVMax= 1.23D-03

 Cycle   2  Pass 1  IDiag  1:
 RMSU=  1.21D-05    CP:  1.00D+00
 E= -1805.66844988994     Delta-E=       -0.000046795138 Rises=F Damp=F
 DIIS: error= 9.24D-06 at cycle   2 NSaved=   2.
 NSaved= 2 IEnMin= 2 EnMin= -1805.66844988994     IErMin= 2 ErrMin= 9.24D-06
 ErrMax= 9.24D-06  0.00D+00 EMaxC= 1.00D-01 BMatC= 5.65D-07 BMatP= 9.92D-05
 IDIUse=1 WtCom= 1.00D+00 WtEn= 0.00D+00
 Coeff-Com:  0.463D-02 0.995D+00
 Coeff:      0.463D-02 0.995D+00
 Gap=     0.024 Goal=   None    Shift=    0.000
 Gap=     0.118 Goal=   None    Shift=    0.000
 RMSDP=1.72D-06 MaxDP=2.17D-04 DE=-4.68D-05 OVMax= 7.57D-04

 Cycle   3  Pass 1  IDiag  1:
 RMSU=  1.72D-06    CP:  1.00D+00  9.92D-01
 E= -1805.66844917158     Delta-E=        0.000000718368 Rises=F Damp=F
 DIIS: error= 3.17D-05 at cycle   3 NSaved=   3.
 NSaved= 3 IEnMin= 2 EnMin= -1805.66844988994     IErMin= 2 ErrMin= 9.24D-06
 ErrMax= 3.17D-05  0.00D+00 EMaxC= 1.00D-01 BMatC= 4.11D-06 BMatP= 5.65D-07
 IDIUse=1 WtCom= 1.00D+00 WtEn= 0.00D+00
 Coeff-Com: -0.437D-03 0.748D+00 0.253D+00
 Coeff:     -0.437D-03 0.748D+00 0.253D+00
 Gap=     0.024 Goal=   None    Shift=    0.000
 Gap=     0.118 Goal=   None    Shift=    0.000
 RMSDP=1.72D-06 MaxDP=2.73D-04 DE= 7.18D-07 OVMax= 8.41D-04

 Cycle   4  Pass 1  IDiag  1:
 RMSU=  8.99D-07    CP:  1.00D+00  9.99D-01  1.53D-01
 E= -1805.66844983323     Delta-E=       -0.000000661656 Rises=F Damp=F
 DIIS: error= 1.51D-05 at cycle   4 NSaved=   4.
 NSaved= 4 IEnMin= 2 EnMin= -1805.66844988994     IErMin= 2 ErrMin= 9.24D-06
 ErrMax= 1.51D-05  0.00D+00 EMaxC= 1.00D-01 BMatC= 8.54D-07 BMatP= 5.65D-07
 IDIUse=1 WtCom= 1.00D+00 WtEn= 0.00D+00
 Coeff-Com: -0.113D-02 0.468D+00 0.240D+00 0.293D+00
 Coeff:     -0.113D-02 0.468D+00 0.240D+00 0.293D+00
 Gap=     0.024 Goal=   None    Shift=    0.000
 Gap=     0.118 Goal=   None    Shift=    0.000
 RMSDP=6.51D-07 MaxDP=1.06D-04 DE=-6.62D-07 OVMax= 3.33D-04

 Cycle   5  Pass 1  IDiag  1:
 RMSU=  3.67D-07    CP:  1.00D+00  1.00D+00  3.02D-01  4.76D-01
 E= -1805.66845001845     Delta-E=       -0.000000185220 Rises=F Damp=F
 DIIS: error= 1.27D-06 at cycle   5 NSaved=   5.
 NSaved= 5 IEnMin= 5 EnMin= -1805.66845001845     IErMin= 5 ErrMin= 1.27D-06
 ErrMax= 1.27D-06  0.00D+00 EMaxC= 1.00D-01 BMatC= 2.34D-08 BMatP= 5.65D-07
 IDIUse=1 WtCom= 1.00D+00 WtEn= 0.00D+00
 Coeff-Com: -0.450D-03 0.176D+00 0.118D+00 0.183D+00 0.524D+00
 Coeff:     -0.450D-03 0.176D+00 0.118D+00 0.183D+00 0.524D+00
 Gap=     0.024 Goal=   None    Shift=    0.000
 Gap=     0.118 Goal=   None    Shift=    0.000
 RMSDP=2.37D-07 MaxDP=6.71D-05 DE=-1.85D-07 OVMax= 1.79D-04

 Cycle   6  Pass 1  IDiag  1:
 RMSU=  2.07D-07    CP:  1.00D+00  1.00D+00  3.31D-01  5.86D-01  1.08D+00
 E= -1805.66845002596     Delta-E=       -0.000000007512 Rises=F Damp=F
 DIIS: error= 8.56D-07 at cycle   6 NSaved=   6.
 NSaved= 6 IEnMin= 6 EnMin= -1805.66845002596     IErMin= 6 ErrMin= 8.56D-07
 ErrMax= 8.56D-07  0.00D+00 EMaxC= 1.00D-01 BMatC= 6.82D-09 BMatP= 2.34D-08
 IDIUse=1 WtCom= 1.00D+00 WtEn= 0.00D+00
 Coeff-Com: -0.129D-03 0.509D-01 0.475D-01 0.827D-01 0.389D+00 0.430D+00
 Coeff:     -0.129D-03 0.509D-01 0.475D-01 0.827D-01 0.389D+00 0.430D+00
 Gap=     0.024 Goal=   None    Shift=    0.000
 Gap=     0.118 Goal=   None    Shift=    0.000
 RMSDP=1.31D-07 MaxDP=2.42D-05 DE=-7.51D-09 OVMax= 9.73D-05

 Cycle   7  Pass 1  IDiag  1:
 RMSU=  7.08D-08    CP:  1.00D+00  1.00D+00  3.42D-01  6.50D-01  1.34D+00
                    CP:  1.04D+00
 E= -1805.66845002792     Delta-E=       -0.000000001958 Rises=F Damp=F
 DIIS: error= 4.63D-07 at cycle   7 NSaved=   7.
 NSaved= 7 IEnMin= 7 EnMin= -1805.66845002792     IErMin= 7 ErrMin= 4.63D-07
 ErrMax= 4.63D-07  0.00D+00 EMaxC= 1.00D-01 BMatC= 1.14D-09 BMatP= 6.82D-09
 IDIUse=1 WtCom= 1.00D+00 WtEn= 0.00D+00
 Coeff-Com: -0.864D-05-0.153D-02 0.110D-01 0.171D-01 0.189D+00 0.252D+00
 Coeff-Com:  0.532D+00
 Coeff:     -0.864D-05-0.153D-02 0.110D-01 0.171D-01 0.189D+00 0.252D+00
 Coeff:      0.532D+00
 Gap=     0.024 Goal=   None    Shift=    0.000
 Gap=     0.118 Goal=   None    Shift=    0.000
 RMSDP=1.20D-07 MaxDP=2.45D-05 DE=-1.96D-09 OVMax= 9.83D-05

 Cycle   8  Pass 1  IDiag  1:
 RMSU=  4.13D-08    CP:  1.00D+00  1.00D+00  3.52D-01  7.16D-01  1.56D+00
                    CP:  1.25D+00  1.14D+00
 E= -1805.66845003018     Delta-E=       -0.000000002258 Rises=F Damp=F
 DIIS: error= 2.71D-07 at cycle   8 NSaved=   8.
 NSaved= 8 IEnMin= 8 EnMin= -1805.66845003018     IErMin= 8 ErrMin= 2.71D-07
 ErrMax= 2.71D-07  0.00D+00 EMaxC= 1.00D-01 BMatC= 6.58D-10 BMatP= 1.14D-09
 IDIUse=1 WtCom= 1.00D+00 WtEn= 0.00D+00
 Coeff-Com:  0.652D-04-0.261D-01-0.994D-02-0.267D-01-0.826D-02-0.680D-01
 Coeff-Com:  0.359D+00 0.780D+00
 Coeff:      0.652D-04-0.261D-01-0.994D-02-0.267D-01-0.826D-02-0.680D-01
 Coeff:      0.359D+00 0.780D+00
 Gap=     0.024 Goal=   None    Shift=    0.000
 Gap=     0.118 Goal=   None    Shift=    0.000
 RMSDP=1.74D-07 MaxDP=5.11D-05 DE=-2.26D-09 OVMax= 1.61D-04

 Cycle   9  Pass 1  IDiag  1:
 RMSU=  3.10D-08    CP:  1.00D+00  1.00D+00  3.72D-01  7.92D-01  1.89D+00
                    CP:  1.64D+00  1.75D+00  1.24D+00
 E= -1805.66845003192     Delta-E=       -0.000000001739 Rises=F Damp=F
 DIIS: error= 3.46D-07 at cycle   9 NSaved=   9.
 NSaved= 9 IEnMin= 9 EnMin= -1805.66845003192     IErMin= 8 ErrMin= 2.71D-07
 ErrMax= 3.46D-07  0.00D+00 EMaxC= 1.00D-01 BMatC= 4.75D-10 BMatP= 6.58D-10
 IDIUse=1 WtCom= 1.00D+00 WtEn= 0.00D+00
 Coeff-Com:  0.537D-04-0.217D-01-0.141D-01-0.352D-01-0.111D+00-0.265D+00
 Coeff-Com: -0.805D-01 0.835D+00 0.692D+00
 Coeff:      0.537D-04-0.217D-01-0.141D-01-0.352D-01-0.111D+00-0.265D+00
 Coeff:     -0.805D-01 0.835D+00 0.692D+00
 Gap=     0.024 Goal=   None    Shift=    0.000
 Gap=     0.118 Goal=   None    Shift=    0.000
 RMSDP=1.92D-07 MaxDP=4.88D-05 DE=-1.74D-09 OVMax= 1.68D-04

 Cycle  10  Pass 1  IDiag  1:
 RMSU=  2.23D-08    CP:  1.00D+00  1.00D+00  3.92D-01  8.86D-01  2.26D+00
                    CP:  2.03D+00  2.39D+00  2.11D+00  1.33D+00
 E= -1805.66845003347     Delta-E=       -0.000000001547 Rises=F Damp=F
 DIIS: error= 2.04D-07 at cycle  10 NSaved=  10.
 NSaved=10 IEnMin=10 EnMin= -1805.66845003347     IErMin=10 ErrMin= 2.04D-07
 ErrMax= 2.04D-07  0.00D+00 EMaxC= 1.00D-01 BMatC= 1.53D-10 BMatP= 4.75D-10
 IDIUse=1 WtCom= 1.00D+00 WtEn= 0.00D+00
 Coeff-Com:  0.212D-04-0.668D-02-0.752D-02-0.167D-01-0.880D-01-0.219D+00
 Coeff-Com: -0.276D+00 0.418D+00 0.581D+00 0.616D+00
 Coeff:      0.212D-04-0.668D-02-0.752D-02-0.167D-01-0.880D-01-0.219D+00
 Coeff:     -0.276D+00 0.418D+00 0.581D+00 0.616D+00
 Gap=     0.024 Goal=   None    Shift=    0.000
 Gap=     0.118 Goal=   None    Shift=    0.000
 RMSDP=1.35D-07 MaxDP=3.21D-05 DE=-1.55D-09 OVMax= 1.13D-04

 Cycle  11  Pass 1  IDiag  1:
 RMSU=  1.57D-08    CP:  1.00D+00  1.00D+00  4.06D-01  9.51D-01  2.51D+00
                    CP:  2.30D+00  2.88D+00  2.78D+00  1.91D+00  1.21D+00
 E= -1805.66845003428     Delta-E=       -0.000000000818 Rises=F Damp=F
 DIIS: error= 8.27D-08 at cycle  11 NSaved=  11.
 NSaved=11 IEnMin=11 EnMin= -1805.66845003428     IErMin=11 ErrMin= 8.27D-08
 ErrMax= 8.27D-08  0.00D+00 EMaxC= 1.00D-01 BMatC= 3.49D-11 BMatP= 1.53D-10
 IDIUse=1 WtCom= 1.00D+00 WtEn= 0.00D+00
 Coeff-Com: -0.287D-05 0.258D-02-0.101D-02 0.951D-03-0.218D-01-0.647D-01
 Coeff-Com: -0.163D+00 0.257D-01 0.126D+00 0.390D+00 0.705D+00
 Coeff:     -0.287D-05 0.258D-02-0.101D-02 0.951D-03-0.218D-01-0.647D-01
 Coeff:     -0.163D+00 0.257D-01 0.126D+00 0.390D+00 0.705D+00
 Gap=     0.024 Goal=   None    Shift=    0.000
 Gap=     0.118 Goal=   None    Shift=    0.000
 RMSDP=7.37D-08 MaxDP=1.73D-05 DE=-8.18D-10 OVMax= 5.76D-05

 Cycle  12  Pass 1  IDiag  1:
 RMSU=  1.58D-08    CP:  1.00D+00  1.00D+00  4.13D-01  9.86D-01  2.64D+00
                    CP:  2.44D+00  3.00D+00  3.00D+00  2.36D+00  1.81D+00
                    CP:  1.49D+00
 E= -1805.66845003437     Delta-E=       -0.000000000087 Rises=F Damp=F
 DIIS: error= 6.45D-08 at cycle  12 NSaved=  12.
 NSaved=12 IEnMin=12 EnMin= -1805.66845003437     IErMin=12 ErrMin= 6.45D-08
 ErrMax= 6.45D-08  0.00D+00 EMaxC= 1.00D-01 BMatC= 1.38D-11 BMatP= 3.49D-11
 IDIUse=1 WtCom= 1.00D+00 WtEn= 0.00D+00
 Coeff-Com: -0.566D-05 0.310D-02 0.693D-03 0.414D-02 0.171D-02-0.586D-02
 Coeff-Com: -0.554D-01-0.564D-01-0.250D-01 0.140D+00 0.493D+00 0.500D+00
 Coeff:     -0.566D-05 0.310D-02 0.693D-03 0.414D-02 0.171D-02-0.586D-02
 Coeff:     -0.554D-01-0.564D-01-0.250D-01 0.140D+00 0.493D+00 0.500D+00
 Gap=     0.024 Goal=   None    Shift=    0.000
 Gap=     0.118 Goal=   None    Shift=    0.000
 RMSDP=2.27D-08 MaxDP=5.84D-06 DE=-8.73D-11 OVMax= 1.79D-05

 Cycle  13  Pass 1  IDiag  1:
 RMSU=  5.72D-09    CP:  1.00D+00  1.00D+00  4.15D-01  9.94D-01  2.67D+00
                    CP:  2.48D+00  3.00D+00  3.00D+00  2.58D+00  2.15D+00
                    CP:  1.96D+00  1.51D+00
 E= -1805.66845003301     Delta-E=        0.000000001361 Rises=F Damp=F
 DIIS: error= 4.21D-08 at cycle  13 NSaved=  13.
 NSaved=13 IEnMin=12 EnMin= -1805.66845003437     IErMin=13 ErrMin= 4.21D-08
 ErrMax= 4.21D-08  0.00D+00 EMaxC= 1.00D-01 BMatC= 6.57D-12 BMatP= 1.38D-11
 IDIUse=1 WtCom= 1.00D+00 WtEn= 0.00D+00
 Coeff-Com: -0.490D-05 0.169D-02 0.972D-03 0.343D-02 0.112D-01 0.233D-01
 Coeff-Com:  0.294D-01-0.678D-01-0.822D-01-0.525D-01 0.143D+00 0.435D+00
 Coeff-Com:  0.555D+00
 Coeff:     -0.490D-05 0.169D-02 0.972D-03 0.343D-02 0.112D-01 0.233D-01
 Coeff:      0.294D-01-0.678D-01-0.822D-01-0.525D-01 0.143D+00 0.435D+00
 Coeff:      0.555D+00
 Gap=     0.024 Goal=   None    Shift=    0.000
 Gap=     0.118 Goal=   None    Shift=    0.000
 RMSDP=1.94D-08 MaxDP=5.99D-06 DE= 1.36D-09 OVMax= 1.69D-05

 Cycle  14  Pass 1  IDiag  1:
 RMSU=  2.92D-09    CP:  1.00D+00  1.00D+00  4.16D-01  1.00D+00  2.69D+00
                    CP:  2.50D+00  3.00D+00  3.00D+00  2.79D+00  2.50D+00
                    CP:  2.51D+00  2.08D+00  1.14D+00
 E= -1805.66845003274     Delta-E=        0.000000000270 Rises=F Damp=F
 DIIS: error= 4.03D-08 at cycle  14 NSaved=  14.
 NSaved=14 IEnMin=12 EnMin= -1805.66845003437     IErMin=14 ErrMin= 4.03D-08
 ErrMax= 4.03D-08  0.00D+00 EMaxC= 1.00D-01 BMatC= 1.81D-12 BMatP= 6.57D-12
 IDIUse=1 WtCom= 1.00D+00 WtEn= 0.00D+00
 Coeff-Com: -0.115D-05-0.150D-04 0.423D-03 0.869D-03 0.739D-02 0.187D-01
 Coeff-Com:  0.457D-01-0.320D-01-0.442D-01-0.913D-01-0.105D+00 0.993D-01
 Coeff-Com:  0.360D+00 0.740D+00
 Coeff:     -0.115D-05-0.150D-04 0.423D-03 0.869D-03 0.739D-02 0.187D-01
 Coeff:      0.457D-01-0.320D-01-0.442D-01-0.913D-01-0.105D+00 0.993D-01
 Coeff:      0.360D+00 0.740D+00
 Gap=     0.024 Goal=   None    Shift=    0.000
 Gap=     0.118 Goal=   None    Shift=    0.000
 RMSDP=1.87D-08 MaxDP=5.96D-06 DE= 2.70D-10 OVMax= 1.70D-05

 Cycle  15  Pass 1  IDiag  1:
 RMSU=  3.26D-09    CP:  1.00D+00  1.00D+00  4.17D-01  1.00D+00  2.70D+00
                    CP:  2.52D+00  3.00D+00  3.00D+00  3.00D+00  2.88D+00
                    CP:  3.00D+00  2.63D+00  1.52D+00  1.69D+00
 E= -1805.66845003209     Delta-E=        0.000000000652 Rises=F Damp=F
 DIIS: error= 2.65D-08 at cycle  15 NSaved=  15.
 NSaved=15 IEnMin=12 EnMin= -1805.66845003437     IErMin=15 ErrMin= 2.65D-08
 ErrMax= 2.65D-08  0.00D+00 EMaxC= 1.00D-01 BMatC= 1.38D-12 BMatP= 1.81D-12
 IDIUse=1 WtCom= 1.00D+00 WtEn= 0.00D+00
 Coeff-Com:  0.297D-05-0.135D-02-0.527D-03-0.220D-02-0.348D-02-0.374D-02
 Coeff-Com:  0.136D-01 0.172D-01 0.344D-01-0.223D-01-0.201D+00-0.250D+00
 Coeff-Com: -0.138D+00 0.697D+00 0.860D+00
 Coeff:      0.297D-05-0.135D-02-0.527D-03-0.220D-02-0.348D-02-0.374D-02
 Coeff:      0.136D-01 0.172D-01 0.344D-01-0.223D-01-0.201D+00-0.250D+00
 Coeff:     -0.138D+00 0.697D+00 0.860D+00
 Gap=     0.024 Goal=   None    Shift=    0.000
 Gap=     0.118 Goal=   None    Shift=    0.000
 RMSDP=2.41D-08 MaxDP=7.51D-06 DE= 6.52D-10 OVMax= 2.19D-05

 Cycle  16  Pass 1  IDiag  1:
 RMSU=  1.55D-08    CP:  1.00D+00  1.00D+00  4.18D-01  1.01D+00  2.72D+00
                    CP:  2.54D+00  3.00D+00  3.00D+00  3.00D+00  3.00D+00
                    CP:  3.00D+00  3.00D+00  1.99D+00  3.00D+00  3.00D+00
 E= -1805.66845003289     Delta-E=       -0.000000000803 Rises=F Damp=F
 DIIS: error= 1.56D-08 at cycle  16 NSaved=  16.
 NSaved=16 IEnMin=12 EnMin= -1805.66845003437     IErMin=16 ErrMin= 1.56D-08
 ErrMax= 1.56D-08  0.00D+00 EMaxC= 1.00D-01 BMatC= 6.51D-13 BMatP= 1.38D-12
 IDIUse=1 WtCom= 1.00D+00 WtEn= 0.00D+00
 Coeff-Com:  0.355D-05-0.117D-02-0.715D-03-0.250D-02-0.710D-02-0.139D-01
 Coeff-Com: -0.143D-01 0.299D-01 0.637D-01 0.459D-01-0.115D+00-0.287D+00
 Coeff-Com: -0.327D+00 0.245D+00 0.666D+00 0.717D+00
 Coeff:      0.355D-05-0.117D-02-0.715D-03-0.250D-02-0.710D-02-0.139D-01
 Coeff:     -0.143D-01 0.299D-01 0.637D-01 0.459D-01-0.115D+00-0.287D+00
 Coeff:     -0.327D+00 0.245D+00 0.666D+00 0.717D+00
 Gap=     0.024 Goal=   None    Shift=    0.000
 Gap=     0.118 Goal=   None    Shift=    0.000
 RMSDP=1.54D-08 MaxDP=4.77D-06 DE=-8.03D-10 OVMax= 1.38D-05

 Cycle  17  Pass 1  IDiag  1:
 RMSU=  7.34D-09    CP:  1.00D+00  1.00D+00  4.19D-01  1.01D+00  2.73D+00
                    CP:  2.55D+00  3.00D+00  3.00D+00  3.00D+00  3.00D+00
                    CP:  3.00D+00  3.00D+00  2.26D+00  3.00D+00  3.00D+00
                    CP:  1.85D+00
 E= -1805.66845003366     Delta-E=       -0.000000000766 Rises=F Damp=F
 DIIS: error= 9.18D-09 at cycle  17 NSaved=  17.
 NSaved=17 IEnMin=12 EnMin= -1805.66845003437     IErMin=17 ErrMin= 9.18D-09
 ErrMax= 9.18D-09  0.00D+00 EMaxC= 1.00D-01 BMatC= 3.16D-13 BMatP= 6.51D-13
 IDIUse=1 WtCom= 1.00D+00 WtEn= 0.00D+00
 Coeff-Com:  0.114D-05-0.254D-03-0.324D-03-0.911D-03-0.367D-02-0.725D-02
 Coeff-Com: -0.144D-01 0.623D-02 0.339D-01 0.433D-01-0.143D-01-0.119D+00
 Coeff-Com: -0.169D+00-0.626D-01 0.620D-01 0.560D+00 0.686D+00
 Coeff:      0.114D-05-0.254D-03-0.324D-03-0.911D-03-0.367D-02-0.725D-02
 Coeff:     -0.144D-01 0.623D-02 0.339D-01 0.433D-01-0.143D-01-0.119D+00
 Coeff:     -0.169D+00-0.626D-01 0.620D-01 0.560D+00 0.686D+00
 Gap=     0.024 Goal=   None    Shift=    0.000
 Gap=     0.118 Goal=   None    Shift=    0.000
 RMSDP=1.09D-08 MaxDP=3.10D-06 DE=-7.66D-10 OVMax= 9.37D-06

 Cycle  18  Pass 1  IDiag  1:
 RMSU=  1.34D-09    CP:  1.00D+00  1.00D+00  4.19D-01  1.01D+00  2.73D+00
                    CP:  2.56D+00  3.00D+00  3.00D+00  3.00D+00  3.00D+00
                    CP:  3.00D+00  3.00D+00  2.49D+00  3.00D+00  3.00D+00
                    CP:  2.41D+00  1.63D+00
 E= -1805.66845003390     Delta-E=       -0.000000000240 Rises=F Damp=F
 DIIS: error= 4.65D-09 at cycle  18 NSaved=  18.
 NSaved=18 IEnMin=12 EnMin= -1805.66845003437     IErMin=18 ErrMin= 4.65D-09
 ErrMax= 4.65D-09  0.00D+00 EMaxC= 1.00D-01 BMatC= 7.82D-14 BMatP= 3.16D-13
 IDIUse=1 WtCom= 1.00D+00 WtEn= 0.00D+00
 Coeff-Com: -0.514D-07 0.829D-04-0.685D-04-0.232D-04-0.670D-03-0.809D-03
 Coeff-Com: -0.402D-02-0.513D-02 0.860D-02 0.177D-01 0.967D-02-0.189D-01
 Coeff-Com: -0.271D-01-0.485D-01-0.115D+00 0.176D+00 0.343D+00 0.665D+00
 Coeff:     -0.514D-07 0.829D-04-0.685D-04-0.232D-04-0.670D-03-0.809D-03
 Coeff:     -0.402D-02-0.513D-02 0.860D-02 0.177D-01 0.967D-02-0.189D-01
 Coeff:     -0.271D-01-0.485D-01-0.115D+00 0.176D+00 0.343D+00 0.665D+00
 Gap=     0.024 Goal=   None    Shift=    0.000
 Gap=     0.118 Goal=   None    Shift=    0.000
 RMSDP=2.74D-09 MaxDP=8.60D-07 DE=-2.40D-10 OVMax= 2.40D-06

 SCF Done:  E(UPBE-PBE) =  -1805.66845003     A.U. after   18 cycles
            NFock= 18  Conv=0.27D-08     -V/T= 2.2286
 <Sx>= 0.0000 <Sy>= 0.0000 <Sz>= 1.5000 <S**2>= 3.7637 S= 1.5034
 <L.S>= 0.000000000000E+00
 KE= 1.469736704138D+03 PE=-1.462984634839D+04 EE= 6.047754311947D+03
 Annihilation of the first spin contaminant:
 S**2 before annihilation     3.7637,   after     3.7501
 Leave Link  502 at Mon Dec  4 16:11:15 2017, MaxMem= 33554432000 cpu:     48934.4
 (Enter /util/software/G09_RevD01/g09/l701.exe)
 Compute integral first derivatives.
 ... and contract with generalized density number  0.
 R6Disp: Adding Grimme-D3(BJ) dispersion energy 1st derivatives to the gradient.
   1 Symmetry operations used in ECPInt.
 ECPInt:  NShTT=   81406 NPrTT=  529662 LenC2=   74059 LenP2D=  255211.
 LDataN:  DoStor=T MaxTD1= 9 Len=  602
 Leave Link  701 at Mon Dec  4 16:11:22 2017, MaxMem= 33554432000 cpu:       269.1
 (Enter /util/software/G09_RevD01/g09/l702.exe)
 L702 exits ... SP integral derivatives will be done elsewhere.
 Leave Link  702 at Mon Dec  4 16:11:22 2017, MaxMem= 33554432000 cpu:         2.0
 (Enter /util/software/G09_RevD01/g09/l703.exe)
 Compute integral first derivatives, UseDBF=F ICtDFT=           0.
 Integral derivatives from FoFJK, PRISM(SPDF).
 Calling FoFJK, ICntrl=      2527 FMM=T ISym2X=0 I1Cent= 0 IOpClX= 0 NMat=1 NMatS=1 NMatT=0.
 FoFJK:  IHMeth= 1 ICntrl=    2527 DoSepK=F KAlg= 0 I1Cent=   0 FoldK=F
 IRaf=         0 NMat=   1 IRICut=       1 DoRegI=T DoRafI=F ISym2E= 0.
 FoFCou: FMM=T IPFlag=           0 FMFlag=      100000 FMFlg1=        2001
         NFxFlg=           0 DoJE=F BraDBF=F KetDBF=F FulRan=T
         wScrn=  0.000000 ICntrl=    2527 IOpCl=  0 I1Cent=           0 NGrid=           0
         NMat0=    1 NMatS0=      1 NMatT0=    0 NMatD0=    1 NMtDS0=    0 NMtDT0=    0
 Symmetry not used in FoFCou.
 FMM levels:  10  Number of levels for PrismC:   9
 Defaulting to unpruned grid for atomic number  92.
 Defaulting to unpruned grid for atomic number  92.
 Defaulting to unpruned grid for atomic number  92.
 Defaulting to unpruned grid for atomic number  92.
 Defaulting to unpruned grid for atomic number  92.
 Defaulting to unpruned grid for atomic number  92.
 Defaulting to unpruned grid for atomic number  92.
 Defaulting to unpruned grid for atomic number  92.
 Defaulting to unpruned grid for atomic number  92.
 Defaulting to unpruned grid for atomic number  92.
 Defaulting to unpruned grid for atomic number  92.
 Defaulting to unpruned grid for atomic number  92.
 Defaulting to unpruned grid for atomic number  92.
 Defaulting to unpruned grid for atomic number  92.
 Defaulting to unpruned grid for atomic number  92.
 Defaulting to unpruned grid for atomic number  92.
 Defaulting to unpruned grid for atomic number  92.
 Defaulting to unpruned grid for atomic number  92.
 Defaulting to unpruned grid for atomic number  92.
 Defaulting to unpruned grid for atomic number  92.
 Defaulting to unpruned grid for atomic number  92.
 Defaulting to unpruned grid for atomic number  92.
 Defaulting to unpruned grid for atomic number  92.
 Defaulting to unpruned grid for atomic number  92.
 Defaulting to unpruned grid for atomic number  92.
 Defaulting to unpruned grid for atomic number  92.
 Defaulting to unpruned grid for atomic number  92.
 Defaulting to unpruned grid for atomic number  92.
 Defaulting to unpruned grid for atomic number  92.
 Defaulting to unpruned grid for atomic number  92.
 Defaulting to unpruned grid for atomic number  92.
 Defaulting to unpruned grid for atomic number  92.
 Defaulting to unpruned grid for atomic number  92.
 Defaulting to unpruned grid for atomic number  92.
 Defaulting to unpruned grid for atomic number  92.
 Defaulting to unpruned grid for atomic number  92.
 Leave Link  703 at Mon Dec  4 16:13:48 2017, MaxMem= 33554432000 cpu:      5222.4
 (Enter /util/software/G09_RevD01/g09/l716.exe)
 Dipole        =-2.62692179D-03-1.13268104D+00-1.26879357D-03
 ***** Axes restored to original set *****
 -------------------------------------------------------------------
 Center     Atomic                   Forces (Hartrees/Bohr)
 Number     Number              X              Y              Z
 -------------------------------------------------------------------
      1       92          -0.000004758    0.000048136    0.000014060
      2        6          -0.000016699   -0.000085823   -0.000034118
      3        6          -0.000014698   -0.000034324    0.000044770
      4        6           0.000031438    0.000040345   -0.000001267
      5        6           0.000029437    0.000006080    0.000029864
      6        6          -0.000003211    0.000005171   -0.000019004
      7        6           0.000014232    0.000020249   -0.000023181
      8        6          -0.000007732   -0.000051698    0.000025165
      9        6           0.000015482    0.000026283    0.000009755
     10        6           0.000000218   -0.000005680   -0.000005428
     11        6          -0.000009827    0.000017708   -0.000011651
     12        6           0.000005178    0.000012264    0.000011900
     13        6          -0.000002054    0.000020341   -0.000009456
     14        6          -0.000012420   -0.000067371    0.000051441
     15        6          -0.000001401    0.000041659   -0.000062062
     16        6          -0.000015925   -0.000008754   -0.000004655
     17        6          -0.000018327   -0.000037943    0.000013599
     18        6          -0.000007022    0.000017418   -0.000031593
     19        6           0.000032780    0.000047283    0.000061864
     20        6           0.000010217   -0.000072073   -0.000090416
     21        6           0.000027145   -0.000015535   -0.000005145
     22        6           0.000021891   -0.000033106    0.000015269
     23        6          -0.000042206    0.000038169   -0.000026086
     24        6          -0.000071598   -0.000025362   -0.000017224
     25        6           0.000033158   -0.000000907    0.000055092
     26        6           0.000002016    0.000004197   -0.000014244
     27        6           0.000014937    0.000017249    0.000022079
     28        6           0.000001040    0.000023858    0.000013240
     29        6          -0.000004435   -0.000007473    0.000012929
     30        6           0.000022670   -0.000007212    0.000005510
     31        6          -0.000039901    0.000015742    0.000006242
     32        6          -0.000037455    0.000001496   -0.000038145
     33        6           0.000005788   -0.000005774   -0.000001511
     34        6           0.000010449    0.000014336   -0.000006596
     35        6          -0.000011051   -0.000003132    0.000001214
     36        1          -0.000011488   -0.000029071   -0.000003845
     37        1           0.000002073   -0.000009305    0.000043903
     38        1          -0.000015304    0.000010897   -0.000002631
     39        1           0.000023716   -0.000005074    0.000015618
     40        1           0.000011919    0.000027985    0.000015923
     41        1          -0.000002015    0.000001970   -0.000040360
     42        1          -0.000019900    0.000015393    0.000008983
     43        1          -0.000008205    0.000001024   -0.000025101
     44        1          -0.000002872   -0.000014407    0.000006807
     45        1          -0.000008175    0.000010210    0.000007475
     46        1           0.000016964    0.000005973    0.000003931
     47        1          -0.000015460    0.000014169    0.000003603
     48        1           0.000000269   -0.000021642    0.000005150
     49        1           0.000011925   -0.000014451    0.000016551
     50        1          -0.000016732   -0.000001506   -0.000006544
     51        1           0.000008518    0.000005994   -0.000004026
     52        1          -0.000003427   -0.000005110    0.000001624
     53        1          -0.000005940   -0.000001531   -0.000014954
     54        1           0.000012082   -0.000018646    0.000005056
     55        1           0.000040877    0.000046017   -0.000029061
     56        1           0.000000893    0.000007792   -0.000031639
     57        1          -0.000017144    0.000018056    0.000021488
     58        1           0.000001969    0.000024888   -0.000005669
     59        1           0.000011461   -0.000005023    0.000018641
     60        1          -0.000003857   -0.000007881    0.000000978
     61        1          -0.000007093    0.000006317   -0.000003012
     62        1           0.000011735    0.000003029   -0.000009272
     63        1          -0.000000054    0.000007667    0.000008524
     64        1          -0.000025001    0.000004467    0.000038492
     65        1           0.000029436   -0.000018841    0.000022409
     66        1          -0.000004460   -0.000022123   -0.000000681
     67        1          -0.000013954    0.000008633    0.000014872
     68        1          -0.000026092    0.000002061   -0.000030224
     69        1           0.000016678   -0.000008910   -0.000025338
     70        1           0.000010678   -0.000012290   -0.000013630
     71        1           0.000010419    0.000016117    0.000004000
     72        1          -0.000003669   -0.000004170   -0.000001381
     73        1          -0.000016300    0.000000988   -0.000015494
     74        1           0.000002897    0.000011949    0.000006844
     75        1           0.000014075   -0.000011291   -0.000008206
     76        1           0.000000417    0.000012556    0.000010606
     77        1          -0.000009138    0.000005931   -0.000018463
     78        1           0.000014675   -0.000009441   -0.000003392
     79        1          -0.000017259   -0.000018628    0.000010282
     80        1           0.000001413    0.000012469    0.000007299
     81        1           0.000002743    0.000002220   -0.000017167
     82        1           0.000018751   -0.000001173    0.000002696
     83        1          -0.000003444    0.000017394   -0.000010881
     84        1           0.000016796   -0.000017519   -0.000004882
     85        1           0.000014936   -0.000003722   -0.000010641
     86        1          -0.000011908    0.000012692   -0.000008979
     87        1           0.000003927    0.000001677    0.000019609
     88        1          -0.000010764   -0.000023917    0.000003928
     89        1           0.000007274    0.000004867    0.000018163
     90        1          -0.000008766    0.000011181    0.000003859
     91        1           0.000025559   -0.000005444   -0.000002407
     92        1          -0.000005649    0.000004349    0.000013811
     93        1          -0.000008360   -0.000001635   -0.000005453
 -------------------------------------------------------------------
 Cartesian Forces:  Max     0.000090416 RMS     0.000021251
 Leave Link  716 at Mon Dec  4 16:13:49 2017, MaxMem= 33554432000 cpu:         3.4
 (Enter /util/software/G09_RevD01/g09/l103.exe)

 GradGradGradGradGradGradGradGradGradGradGradGradGradGradGradGradGradGrad
 Berny optimization.
 Using GEDIIS/GDIIS optimizer.
 FormGI is forming the generalized inverse of G from B-inverse, IUseBI=4.
 GSVD:  received Info=                   1 from GESDD.
 Internal  Forces:  Max     0.000065427 RMS     0.000010996
 Search for a local minimum.
 Step number  38 out of a maximum of  558
 All quantities printed in internal units (Hartrees-Bohrs-Radians)
 RMS Force = .10996D-04 SwitMx=.10000D-02 MixMth= 2
 Mixed Optimization -- En-DIIS/RFO-DIIS
 Swapping is turned off.
 Update second derivatives using D2CorX and points   29   30   31   32   33
                                                     34   35   36   37   38
 DE= -1.20D-06 DEPred=-1.57D-06 R= 7.63D-01
 TightC=F SS=  1.41D+00  RLast= 2.62D-02 DXNew= 8.9420D-01 7.8514D-02
 Trust test= 7.63D-01 RLast= 2.62D-02 DXMaxT set to 5.32D-01
 ITU=  1  1  1  1  1  1  1  1  1  0 -1  1  1 -1  1  0 -1  1  1 -1
 ITU=  1  1  1  0 -1  0 -1  1 -1  0 -1  0  1  1  0  0  1  0
     Eigenvalues ---    0.00173   0.00210   0.00233   0.00237   0.00241
     Eigenvalues ---    0.00247   0.00272   0.00283   0.00329   0.00340
     Eigenvalues ---    0.00393   0.00406   0.00416   0.00433   0.00460
     Eigenvalues ---    0.00476   0.00520   0.00527   0.00557   0.00579
     Eigenvalues ---    0.00665   0.00843   0.00913   0.01062   0.01332
     Eigenvalues ---    0.01579   0.01621   0.01673   0.01890   0.02071
     Eigenvalues ---    0.02157   0.02514   0.02596   0.02874   0.02924
     Eigenvalues ---    0.03059   0.03291   0.03367   0.03384   0.03616
     Eigenvalues ---    0.03958   0.04110   0.04245   0.04332   0.04414
     Eigenvalues ---    0.04470   0.04521   0.04758   0.04828   0.04855
     Eigenvalues ---    0.04920   0.04965   0.05003   0.05008   0.05037
     Eigenvalues ---    0.05074   0.05136   0.05189   0.05216   0.05233
     Eigenvalues ---    0.05250   0.05255   0.05281   0.05305   0.05323
     Eigenvalues ---    0.05333   0.05344   0.05374   0.05379   0.05386
     Eigenvalues ---    0.05429   0.05457   0.05487   0.05489   0.05516
     Eigenvalues ---    0.05545   0.05549   0.05564   0.05578   0.05582
     Eigenvalues ---    0.05611   0.05618   0.05647   0.05661   0.05670
     Eigenvalues ---    0.05680   0.05692   0.05699   0.05700   0.05707
     Eigenvalues ---    0.05730   0.05742   0.05775   0.05845   0.05891
     Eigenvalues ---    0.05952   0.05982   0.06030   0.06284   0.06362
     Eigenvalues ---    0.07070   0.07349   0.07514   0.07708   0.09405
     Eigenvalues ---    0.10137   0.10459   0.11935   0.13327   0.13684
     Eigenvalues ---    0.14066   0.14509   0.14540   0.15051   0.15198
     Eigenvalues ---    0.15343   0.15428   0.15495   0.15554   0.15717
     Eigenvalues ---    0.15742   0.15789   0.15861   0.15872   0.15922
     Eigenvalues ---    0.15938   0.15968   0.15976   0.15980   0.15981
     Eigenvalues ---    0.15995   0.15999   0.16000   0.16000   0.16000
     Eigenvalues ---    0.16000   0.16000   0.16000   0.16000   0.16000
     Eigenvalues ---    0.16000   0.16000   0.16000   0.16000   0.16000
     Eigenvalues ---    0.16000   0.16000   0.16000   0.16000   0.16000
     Eigenvalues ---    0.16000   0.16000   0.16001   0.16002   0.16002
     Eigenvalues ---    0.16004   0.16008   0.16009   0.16016   0.16032
     Eigenvalues ---    0.16038   0.16049   0.16060   0.16118   0.16125
     Eigenvalues ---    0.16182   0.16284   0.16375   0.16425   0.16658
     Eigenvalues ---    0.16694   0.17018   0.17495   0.17999   0.18667
     Eigenvalues ---    0.19249   0.20466   0.21096   0.22978   0.23878
     Eigenvalues ---    0.25160   0.25877   0.27662   0.27831   0.28000
     Eigenvalues ---    0.28091   0.28110   0.28235   0.28279   0.28408
     Eigenvalues ---    0.28545   0.28699   0.28818   0.29087   0.29239
     Eigenvalues ---    0.29454   0.29606   0.29731   0.29827   0.30137
     Eigenvalues ---    0.30222   0.30317   0.30444   0.30540   0.30864
     Eigenvalues ---    0.31280   0.31910   0.32662   0.33207   0.34496
     Eigenvalues ---    0.35776   0.36792   0.37403   0.37970   0.38539
     Eigenvalues ---    0.41172   0.45238   0.50048   0.50732   0.50929
     Eigenvalues ---    0.51069   0.51210   0.51222   0.51235   0.51264
     Eigenvalues ---    0.51275   0.51289   0.51299   0.51311   0.51323
     Eigenvalues ---    0.51334   0.51348   0.51351   0.51360   0.51362
     Eigenvalues ---    0.51373   0.51380   0.51393   0.51405   0.51412
     Eigenvalues ---    0.51414   0.51416   0.51422   0.51429   0.51436
     Eigenvalues ---    0.51444   0.51452   0.51453   0.51459   0.51465
     Eigenvalues ---    0.51472   0.51474   0.51477   0.51482   0.51502
     Eigenvalues ---    0.51513   0.51519   0.51525   0.51566   0.51583
     Eigenvalues ---    0.51602   0.51617   0.51671   0.51797   0.52074
     Eigenvalues ---    0.52332   0.52567   0.52700   0.53010   0.56852
     Eigenvalues ---    0.57615   0.57717   0.57790
 En-DIIS/RFO-DIIS IScMMF=        0 using points:    38   37   36   35   34
 RFO step:  Lambda=-1.84530159D-07.
 NNeg= 0 NP= 5 Switch=  2.50D-03 Rises=F DC=  4.61D-05 SmlDif=  1.00D-05
 RMS Error=  0.3528300040D-04 NUsed= 5 EDIIS=F
 DidBck=F Rises=F RFO-DIIS coefs:    0.88334    0.20234   -0.11214   -0.01281    0.03927
 Iteration  1 RMS(Cart)=  0.00132420 RMS(Int)=  0.00000049
 Iteration  2 RMS(Cart)=  0.00000081 RMS(Int)=  0.00000021
 ITry= 1 IFail=0 DXMaxC= 8.02D-03 DCOld= 1.00D+10 DXMaxT= 5.32D-01 DXLimC= 3.00D+00 Rises=F
 Variable       Old X    -DE/DX   Delta X   Delta X   Delta X     New X
                                 (Linear)    (Quad)   (Total)
    R1        4.93965   0.00002   0.00030   0.00023   0.00052   4.94017
    R2        4.94863  -0.00001   0.00013  -0.00008   0.00005   4.94868
    R3        5.10880   0.00000  -0.00022  -0.00012  -0.00034   5.10845
    R4        5.07700   0.00005   0.00032   0.00022   0.00054   5.07754
    R5        4.93932   0.00001   0.00007   0.00038   0.00045   4.93977
    R6        4.94852   0.00001   0.00016  -0.00005   0.00011   4.94862
    R7        5.10983  -0.00001  -0.00002  -0.00028  -0.00030   5.10952
    R8        5.07811   0.00000   0.00001   0.00001   0.00002   5.07814
    R9        2.75900  -0.00003  -0.00007  -0.00004  -0.00010   2.75890
   R10        2.72423   0.00001   0.00003   0.00003   0.00007   2.72430
   R11        2.92054   0.00002  -0.00001   0.00008   0.00007   2.92061
   R12        2.71615   0.00000   0.00003  -0.00004  -0.00001   2.71615
   R13        2.92165  -0.00001  -0.00002   0.00000  -0.00003   2.92162
   R14        2.69009   0.00000   0.00006  -0.00002   0.00003   2.69012
   R15        2.06728   0.00001   0.00003   0.00000   0.00003   2.06731
   R16        2.69331   0.00000  -0.00007   0.00002  -0.00005   2.69326
   R17        2.88479  -0.00003  -0.00007  -0.00007  -0.00014   2.88465
   R18        2.06607   0.00004   0.00002   0.00004   0.00006   2.06613
   R19        2.92502  -0.00001   0.00000  -0.00003  -0.00003   2.92499
   R20        2.90793   0.00000   0.00002  -0.00002   0.00000   2.90793
   R21        2.92018   0.00001   0.00002   0.00001   0.00004   2.92021
   R22        2.12026   0.00003   0.00004   0.00002   0.00006   2.12032
   R23        2.10904   0.00004   0.00003   0.00005   0.00009   2.10913
   R24        2.09538   0.00003   0.00003   0.00003   0.00006   2.09544
   R25        2.08401   0.00003   0.00002   0.00003   0.00005   2.08407
   R26        2.09268   0.00002   0.00002   0.00001   0.00003   2.09271
   R27        2.09454   0.00002   0.00001   0.00002   0.00003   2.09457
   R28        2.09102   0.00002   0.00002   0.00002   0.00003   2.09106
   R29        2.09309   0.00002   0.00002   0.00003   0.00004   2.09313
   R30        2.09204   0.00002   0.00002   0.00002   0.00004   2.09208
   R31        2.92195  -0.00001   0.00001  -0.00002  -0.00001   2.92194
   R32        2.91935   0.00000   0.00001  -0.00001   0.00000   2.91935
   R33        2.91991   0.00000  -0.00001  -0.00001  -0.00003   2.91989
   R34        2.09071   0.00002   0.00002   0.00002   0.00004   2.09075
   R35        2.09240   0.00001   0.00002   0.00001   0.00003   2.09243
   R36        2.10122   0.00001   0.00001   0.00000   0.00002   2.10124
   R37        2.08460   0.00000   0.00001   0.00000   0.00001   2.08462
   R38        2.09623   0.00002   0.00001   0.00002   0.00003   2.09626
   R39        2.09316   0.00002   0.00002   0.00002   0.00004   2.09320
   R40        2.11401   0.00007   0.00001   0.00011   0.00012   2.11413
   R41        2.09427   0.00003   0.00002   0.00003   0.00005   2.09432
   R42        2.08524   0.00003   0.00002   0.00004   0.00006   2.08530
   R43        2.90805  -0.00001  -0.00002   0.00004   0.00002   2.90808
   R44        2.92914   0.00003   0.00008   0.00003   0.00010   2.92925
   R45        2.90236   0.00001  -0.00007   0.00005  -0.00001   2.90234
   R46        2.09458   0.00002   0.00004   0.00004   0.00008   2.09467
   R47        2.09334   0.00002   0.00002   0.00002   0.00004   2.09338
   R48        2.09397   0.00001   0.00001   0.00000   0.00000   2.09398
   R49        2.09405   0.00000   0.00000  -0.00001  -0.00001   2.09404
   R50        2.09562   0.00000   0.00002   0.00000   0.00002   2.09563
   R51        2.09380   0.00001   0.00001   0.00001   0.00002   2.09382
   R52        2.09259   0.00005   0.00005   0.00004   0.00010   2.09268
   R53        2.09362   0.00004   0.00002   0.00003   0.00005   2.09367
   R54        2.09215  -0.00002   0.00002  -0.00005  -0.00004   2.09211
   R55        2.75886  -0.00002  -0.00011   0.00001  -0.00010   2.75876
   R56        2.72453  -0.00001   0.00011  -0.00010   0.00001   2.72454
   R57        2.92085   0.00000   0.00000  -0.00002  -0.00002   2.92083
   R58        2.71604   0.00001   0.00009  -0.00001   0.00008   2.71613
   R59        2.92166   0.00000   0.00002  -0.00004  -0.00002   2.92164
   R60        2.69003   0.00000  -0.00003   0.00002  -0.00001   2.69003
   R61        2.06723   0.00002   0.00001   0.00002   0.00003   2.06726
   R62        2.69329  -0.00002  -0.00003  -0.00002  -0.00005   2.69324
   R63        2.88462  -0.00001  -0.00005   0.00002  -0.00003   2.88459
   R64        2.06609   0.00003   0.00004   0.00003   0.00007   2.06616
   R65        2.92503  -0.00001  -0.00002  -0.00003  -0.00005   2.92498
   R66        2.92026   0.00000   0.00003  -0.00001   0.00003   2.92029
   R67        2.90784   0.00001   0.00002   0.00002   0.00004   2.90788
   R68        2.12024   0.00001  -0.00001   0.00004   0.00003   2.12027
   R69        2.10910   0.00004   0.00006   0.00002   0.00008   2.10919
   R70        2.09537   0.00003   0.00003   0.00004   0.00006   2.09544
   R71        2.09309   0.00002   0.00002   0.00003   0.00004   2.09313
   R72        2.09205   0.00002   0.00002   0.00002   0.00003   2.09208
   R73        2.09106   0.00000  -0.00001   0.00001   0.00001   2.09106
   R74        2.08409   0.00002   0.00002   0.00002   0.00003   2.08412
   R75        2.09269   0.00001   0.00001   0.00002   0.00003   2.09272
   R76        2.09452   0.00002   0.00001   0.00002   0.00004   2.09455
   R77        2.91925   0.00000   0.00000   0.00000   0.00000   2.91925
   R78        2.92193  -0.00001   0.00001  -0.00002  -0.00001   2.92191
   R79        2.91984   0.00000   0.00000  -0.00001  -0.00001   2.91983
   R80        2.09318   0.00002   0.00001   0.00002   0.00003   2.09321
   R81        2.09621   0.00002   0.00002   0.00002   0.00004   2.09625
   R82        2.08450   0.00002   0.00000   0.00003   0.00003   2.08454
   R83        2.10113   0.00003   0.00001   0.00003   0.00004   2.10117
   R84        2.09073   0.00001   0.00002   0.00001   0.00003   2.09076
   R85        2.09240   0.00001   0.00001   0.00002   0.00003   2.09243
   R86        2.11462  -0.00001   0.00003  -0.00007  -0.00004   2.11458
   R87        2.09433   0.00002   0.00002   0.00001   0.00004   2.09437
   R88        2.08525   0.00002   0.00000   0.00003   0.00004   2.08528
   R89        2.92925   0.00001   0.00002   0.00002   0.00003   2.92928
   R90        2.90803   0.00001   0.00000   0.00003   0.00003   2.90806
   R91        2.90231   0.00001   0.00000   0.00001   0.00001   2.90233
   R92        2.09377   0.00002   0.00001   0.00002   0.00003   2.09380
   R93        2.09399   0.00002   0.00002   0.00002   0.00003   2.09402
   R94        2.09556   0.00002   0.00001   0.00002   0.00003   2.09559
   R95        2.09458   0.00002   0.00003   0.00003   0.00006   2.09464
   R96        2.09333   0.00002   0.00002   0.00002   0.00004   2.09337
   R97        2.09396   0.00001   0.00001   0.00001   0.00002   2.09398
   R98        2.09263   0.00003   0.00003   0.00001   0.00004   2.09267
   R99        2.09371   0.00001   0.00001   0.00001   0.00003   2.09373
   R100       2.09208   0.00001   0.00000   0.00001   0.00001   2.09209
    A1        0.89937  -0.00001  -0.00002   0.00000  -0.00002   0.89935
    A2        2.69104   0.00001  -0.00006   0.00013   0.00007   2.69111
    A3        2.18104   0.00001   0.00001   0.00017   0.00019   2.18122
    A4        2.25155   0.00001   0.00027   0.00024   0.00051   2.25206
    A5        0.90841  -0.00001  -0.00004  -0.00003  -0.00006   0.90835
    A6        2.69263   0.00000   0.00007  -0.00016  -0.00009   2.69255
    A7        2.81366   0.00000  -0.00017  -0.00010  -0.00027   2.81339
    A8        2.69096   0.00000  -0.00005   0.00019   0.00014   2.69110
    A9        2.54363   0.00000   0.00019   0.00000   0.00019   2.54382
   A10        0.86920  -0.00001  -0.00001  -0.00001  -0.00002   0.86918
   A11        2.18250   0.00001   0.00014  -0.00010   0.00004   2.18254
   A12        2.69254   0.00000   0.00009  -0.00012  -0.00003   2.69251
   A13        2.05340   0.00000   0.00012  -0.00011   0.00001   2.05341
   A14        2.25178   0.00001   0.00033   0.00019   0.00052   2.25230
   A15        2.54282   0.00001   0.00015   0.00016   0.00031   2.54313
   A16        2.05235   0.00001   0.00004   0.00009   0.00013   2.05248
   A17        1.73451   0.00001   0.00028   0.00020   0.00048   1.73499
   A18        0.89936  -0.00001  -0.00001  -0.00003  -0.00004   0.89932
   A19        0.90825   0.00000  -0.00002   0.00001  -0.00001   0.90824
   A20        0.86903   0.00000  -0.00002   0.00002   0.00000   0.86903
   A21        1.87235  -0.00001  -0.00006  -0.00008  -0.00014   1.87221
   A22        1.86288   0.00001   0.00003  -0.00003   0.00001   1.86289
   A23        2.31358   0.00001  -0.00005   0.00004  -0.00001   2.31357
   A24        2.09348  -0.00001  -0.00001  -0.00004  -0.00005   2.09344
   A25        2.00913  -0.00003   0.00015  -0.00050  -0.00035   2.00879
   A26        1.84871   0.00000  -0.00001   0.00004   0.00003   1.84874
   A27        2.33165   0.00000  -0.00004  -0.00002  -0.00006   2.33159
   A28        2.10273   0.00000   0.00005  -0.00002   0.00003   2.10276
   A29        1.37731   0.00002   0.00003   0.00009   0.00011   1.37742
   A30        2.10813   0.00000  -0.00002   0.00018   0.00017   2.10830
   A31        1.94122   0.00000  -0.00001  -0.00001  -0.00003   1.94120
   A32        2.17257   0.00000  -0.00002  -0.00005  -0.00007   2.17250
   A33        2.16670   0.00000   0.00002   0.00004   0.00006   2.16676
   A34        1.84354   0.00000   0.00001   0.00000   0.00001   1.84355
   A35        2.18962  -0.00002  -0.00017   0.00000  -0.00016   2.18946
   A36        2.21755   0.00002   0.00011   0.00005   0.00017   2.21772
   A37        1.38773   0.00000  -0.00014  -0.00003  -0.00017   1.38755
   A38        2.10780   0.00002  -0.00003   0.00030   0.00028   2.10807
   A39        1.92736   0.00000  -0.00001  -0.00001  -0.00002   1.92734
   A40        2.17773   0.00001   0.00003   0.00001   0.00003   2.17776
   A41        2.17327  -0.00001   0.00000  -0.00003  -0.00003   2.17324
   A42        1.87059   0.00002  -0.00002   0.00017   0.00015   1.87074
   A43        2.00074   0.00001   0.00001   0.00007   0.00007   2.00082
   A44        1.92505  -0.00002  -0.00001  -0.00004  -0.00005   1.92500
   A45        1.93616  -0.00002   0.00001  -0.00013  -0.00013   1.93603
   A46        1.87585   0.00000   0.00001  -0.00003  -0.00002   1.87583
   A47        1.85237   0.00001   0.00000  -0.00003  -0.00003   1.85234
   A48        1.94921   0.00002   0.00004   0.00007   0.00011   1.94932
   A49        1.97537   0.00000   0.00000   0.00006   0.00006   1.97543
   A50        1.96384  -0.00001  -0.00001  -0.00008  -0.00009   1.96375
   A51        1.91669   0.00000   0.00001   0.00003   0.00004   1.91673
   A52        1.80945  -0.00001  -0.00002   0.00000  -0.00003   1.80943
   A53        1.83922   0.00000  -0.00002  -0.00010  -0.00012   1.83911
   A54        1.98635   0.00001   0.00003   0.00001   0.00004   1.98640
   A55        1.92468   0.00000   0.00000   0.00001   0.00001   1.92469
   A56        1.91269  -0.00001  -0.00001  -0.00002  -0.00004   1.91265
   A57        1.88357   0.00000  -0.00001   0.00001   0.00000   1.88357
   A58        1.87208   0.00000   0.00000  -0.00001  -0.00001   1.87207
   A59        1.88093   0.00000  -0.00001   0.00000  -0.00001   1.88092
   A60        1.97002   0.00000   0.00000  -0.00002  -0.00002   1.97000
   A61        1.91333   0.00000   0.00000   0.00001   0.00002   1.91335
   A62        1.93314  -0.00001   0.00000  -0.00003  -0.00003   1.93311
   A63        1.87142   0.00000   0.00000   0.00000   0.00000   1.87143
   A64        1.88764   0.00000  -0.00001   0.00001   0.00001   1.88765
   A65        1.88541   0.00000   0.00000   0.00003   0.00003   1.88544
   A66        1.92289  -0.00001  -0.00001  -0.00007  -0.00008   1.92281
   A67        1.92082   0.00002  -0.00004   0.00014   0.00010   1.92092
   A68        1.97003  -0.00002   0.00001  -0.00011  -0.00011   1.96992
   A69        1.86774  -0.00001   0.00001  -0.00005  -0.00003   1.86770
   A70        1.84672   0.00002   0.00003   0.00005   0.00008   1.84680
   A71        1.93166   0.00000   0.00000   0.00003   0.00003   1.93169
   A72        1.95829  -0.00001  -0.00001  -0.00005  -0.00006   1.95822
   A73        1.91063  -0.00001  -0.00001  -0.00005  -0.00006   1.91056
   A74        1.96123   0.00001   0.00001   0.00004   0.00005   1.96128
   A75        1.87315   0.00001   0.00001   0.00004   0.00006   1.87321
   A76        1.88420   0.00000   0.00000  -0.00001  -0.00001   1.88419
   A77        1.87232   0.00001   0.00000   0.00003   0.00004   1.87236
   A78        1.96395   0.00001   0.00001   0.00004   0.00005   1.96400
   A79        1.92576   0.00000  -0.00001  -0.00001  -0.00002   1.92574
   A80        1.91927  -0.00001   0.00001  -0.00004  -0.00004   1.91923
   A81        1.88727   0.00000  -0.00001   0.00001   0.00000   1.88727
   A82        1.87922   0.00000   0.00000   0.00001   0.00000   1.87922
   A83        1.88608   0.00000   0.00000   0.00000   0.00000   1.88608
   A84        1.95102   0.00001  -0.00003   0.00008   0.00005   1.95108
   A85        1.92673   0.00001   0.00001   0.00007   0.00008   1.92681
   A86        1.98763   0.00000   0.00001   0.00000   0.00002   1.98765
   A87        1.83562  -0.00002   0.00000  -0.00021  -0.00021   1.83541
   A88        1.88250  -0.00001   0.00000   0.00000  -0.00001   1.88250
   A89        1.87237   0.00000   0.00000   0.00005   0.00005   1.87242
   A90        1.95206   0.00000  -0.00005  -0.00001  -0.00006   1.95200
   A91        1.85017   0.00000  -0.00004   0.00001  -0.00003   1.85014
   A92        1.95608   0.00001   0.00004   0.00004   0.00008   1.95616
   A93        1.89660   0.00001   0.00009  -0.00003   0.00006   1.89666
   A94        1.90514   0.00000  -0.00007   0.00007   0.00000   1.90514
   A95        1.90176  -0.00001   0.00004  -0.00008  -0.00005   1.90172
   A96        1.94966  -0.00001  -0.00027   0.00007  -0.00020   1.94946
   A97        1.91933  -0.00001   0.00008  -0.00007   0.00001   1.91935
   A98        1.95928   0.00000   0.00011  -0.00006   0.00005   1.95933
   A99        1.87169   0.00001   0.00004   0.00003   0.00007   1.87176
   A100       1.89043   0.00001   0.00001   0.00003   0.00004   1.89048
   A101       1.86961   0.00001   0.00003   0.00001   0.00004   1.86965
   A102       1.93851   0.00000   0.00004  -0.00003   0.00002   1.93852
   A103       1.92422  -0.00002   0.00000  -0.00010  -0.00010   1.92412
   A104       1.93721   0.00000  -0.00011   0.00002  -0.00009   1.93712
   A105       1.88942   0.00001   0.00005   0.00004   0.00009   1.88950
   A106       1.88411   0.00000   0.00000   0.00004   0.00005   1.88416
   A107       1.88873   0.00001   0.00003   0.00003   0.00006   1.88878
   A108       1.95401   0.00001   0.00006   0.00002   0.00008   1.95408
   A109       1.92232   0.00000  -0.00001   0.00002   0.00001   1.92233
   A110       1.94183  -0.00001  -0.00007   0.00002  -0.00005   1.94178
   A111       1.87304  -0.00001  -0.00006  -0.00003  -0.00009   1.87295
   A112       1.88355   0.00001   0.00007   0.00000   0.00008   1.88363
   A113       1.88636   0.00000   0.00001  -0.00003  -0.00002   1.88634
   A114       1.87187   0.00000  -0.00003  -0.00009  -0.00012   1.87176
   A115       1.86266   0.00001   0.00000   0.00006   0.00005   1.86271
   A116       2.31448  -0.00002  -0.00002  -0.00021  -0.00023   2.31424
   A117       2.09282   0.00001   0.00002   0.00009   0.00011   2.09293
   A118       2.00570   0.00001  -0.00019   0.00065   0.00046   2.00616
   A119       1.84902  -0.00001  -0.00001  -0.00006  -0.00007   1.84895
   A120       2.33111   0.00001   0.00003   0.00014   0.00017   2.33129
   A121       2.10301   0.00000  -0.00002  -0.00009  -0.00011   2.10290
   A122       1.37785   0.00000   0.00001  -0.00003  -0.00002   1.37783
   A123       2.10896   0.00000   0.00002  -0.00007  -0.00005   2.10891
   A124       1.94105   0.00000   0.00002   0.00002   0.00004   1.94109
   A125       2.17257   0.00000  -0.00001  -0.00006  -0.00007   2.17251
   A126       2.16678   0.00000  -0.00002   0.00004   0.00002   2.16680
   A127       1.84365   0.00000  -0.00002  -0.00002  -0.00004   1.84361
   A128       2.18923   0.00002  -0.00003   0.00007   0.00004   2.18927
   A129       2.21792  -0.00002   0.00008  -0.00006   0.00001   2.21793
   A130       1.38824   0.00000   0.00000  -0.00012  -0.00013   1.38811
   A131       2.10843   0.00000  -0.00008   0.00018   0.00010   2.10853
   A132       1.92733   0.00000   0.00001   0.00000   0.00001   1.92734
   A133       2.17784   0.00000   0.00000  -0.00005  -0.00005   2.17779
   A134       2.17310   0.00000   0.00000   0.00003   0.00003   2.17313
   A135       1.87092   0.00000  -0.00003   0.00009   0.00006   1.87098
   A136       1.92464   0.00002  -0.00005   0.00010   0.00005   1.92469
   A137       2.00135  -0.00001   0.00007  -0.00013  -0.00006   2.00129
   A138       1.87584  -0.00001   0.00008  -0.00011  -0.00002   1.87582
   A139       1.93538   0.00002   0.00001   0.00012   0.00013   1.93552
   A140       1.85257  -0.00001  -0.00008  -0.00007  -0.00015   1.85241
   A141       1.94953  -0.00001   0.00000  -0.00001   0.00000   1.94953
   A142       1.97569   0.00001   0.00000  -0.00001  -0.00001   1.97568
   A143       1.96355  -0.00001  -0.00001  -0.00002  -0.00003   1.96352
   A144       1.91672   0.00000   0.00001   0.00001   0.00002   1.91674
   A145       1.80925   0.00002   0.00007   0.00005   0.00012   1.80937
   A146       1.83896  -0.00001  -0.00008  -0.00001  -0.00009   1.83886
   A147       1.91339   0.00000   0.00000  -0.00001  -0.00001   1.91339
   A148       1.93304   0.00000  -0.00003   0.00002  -0.00001   1.93303
   A149       1.97001   0.00000   0.00004  -0.00007  -0.00002   1.96999
   A150       1.88552   0.00000   0.00002  -0.00001   0.00000   1.88553
   A151       1.87140   0.00000  -0.00003   0.00002  -0.00001   1.87139
   A152       1.88762   0.00000   0.00000   0.00004   0.00004   1.88766
   A153       1.98644   0.00000   0.00007  -0.00006   0.00002   1.98645
   A154       1.92495   0.00000   0.00001  -0.00004  -0.00003   1.92491
   A155       1.91249   0.00000  -0.00005   0.00005   0.00000   1.91249
   A156       1.88360   0.00000   0.00002   0.00000   0.00002   1.88362
   A157       1.87195   0.00000  -0.00004   0.00004   0.00000   1.87195
   A158       1.88086   0.00000  -0.00001   0.00002   0.00001   1.88087
   A159       1.92162  -0.00001   0.00010  -0.00014  -0.00004   1.92158
   A160       1.92296  -0.00001  -0.00003  -0.00004  -0.00007   1.92289
   A161       1.96893   0.00002  -0.00008   0.00021   0.00013   1.96906
   A162       1.86750   0.00001  -0.00004   0.00005   0.00001   1.86751
   A163       1.93183  -0.00001   0.00004  -0.00003   0.00001   1.93184
   A164       1.84703  -0.00001   0.00000  -0.00005  -0.00005   1.84698
   A165       1.91905   0.00000  -0.00002   0.00003   0.00002   1.91907
   A166       1.92579   0.00000  -0.00001  -0.00001  -0.00003   1.92576
   A167       1.96420   0.00000   0.00004  -0.00005  -0.00002   1.96419
   A168       1.88601   0.00000  -0.00001   0.00002   0.00001   1.88602
   A169       1.87916   0.00000   0.00000   0.00002   0.00002   1.87918
   A170       1.88732   0.00000  -0.00001   0.00000   0.00000   1.88732
   A171       1.96143   0.00000   0.00002  -0.00003   0.00000   1.96142
   A172       1.95799   0.00000   0.00000   0.00002   0.00003   1.95802
   A173       1.91062  -0.00001  -0.00003  -0.00005  -0.00008   1.91055
   A174       1.88413   0.00000  -0.00001   0.00003   0.00003   1.88415
   A175       1.87238   0.00001   0.00000   0.00002   0.00002   1.87240
   A176       1.87327   0.00000   0.00000   0.00000   0.00000   1.87328
   A177       1.95138   0.00000   0.00001  -0.00005  -0.00004   1.95134
   A178       1.92721  -0.00001   0.00002  -0.00007  -0.00006   1.92715
   A179       1.98760   0.00000   0.00003   0.00000   0.00003   1.98763
   A180       1.83438   0.00001  -0.00006   0.00021   0.00015   1.83453
   A181       1.88270  -0.00001  -0.00003  -0.00008  -0.00012   1.88258
   A182       1.87250   0.00001   0.00003   0.00002   0.00005   1.87255
   A183       1.85032  -0.00001   0.00000  -0.00007  -0.00007   1.85025
   A184       1.95149   0.00003  -0.00003   0.00026   0.00023   1.95172
   A185       1.95639  -0.00001  -0.00002  -0.00005  -0.00007   1.95632
   A186       1.89653   0.00000   0.00002   0.00000   0.00002   1.89655
   A187       1.90156   0.00001   0.00006  -0.00005   0.00002   1.90158
   A188       1.90550  -0.00002  -0.00003  -0.00010  -0.00012   1.90537
   A189       1.93716   0.00000   0.00001  -0.00001   0.00000   1.93716
   A190       1.93861  -0.00001   0.00000  -0.00005  -0.00005   1.93855
   A191       1.92401   0.00000  -0.00001   0.00003   0.00002   1.92403
   A192       1.88420   0.00000   0.00000   0.00000   0.00000   1.88420
   A193       1.88876   0.00000   0.00000   0.00001   0.00001   1.88877
   A194       1.88947   0.00000  -0.00001   0.00003   0.00002   1.88949
   A195       1.94973  -0.00001  -0.00004  -0.00005  -0.00009   1.94965
   A196       1.91944  -0.00002   0.00001  -0.00009  -0.00008   1.91936
   A197       1.95894   0.00002   0.00002   0.00013   0.00015   1.95909
   A198       1.87189   0.00001   0.00001  -0.00004  -0.00003   1.87186
   A199       1.89032   0.00000   0.00000   0.00007   0.00007   1.89038
   A200       1.86971   0.00000   0.00000  -0.00003  -0.00002   1.86969
   A201       1.95398   0.00000  -0.00002   0.00006   0.00003   1.95401
   A202       1.92233   0.00000   0.00000  -0.00002  -0.00002   1.92232
   A203       1.94195  -0.00001  -0.00001  -0.00007  -0.00008   1.94188
   A204       1.87294   0.00000  -0.00001   0.00003   0.00002   1.87296
   A205       1.88359   0.00001   0.00003   0.00002   0.00005   1.88364
   A206       1.88632   0.00000   0.00001  -0.00002  -0.00001   1.88631
   A207       3.08039   0.00000   0.00000   0.00015   0.00015   3.08054
   A208       3.08040   0.00000   0.00000   0.00017   0.00017   3.08057
   A209       2.71497   0.00000   0.00038   0.00019   0.00057   2.71554
   A210       2.79731   0.00000   0.00006  -0.00012  -0.00006   2.79725
    D1       -2.94330  -0.00001   0.00002  -0.00004  -0.00002  -2.94331
    D2        0.22275  -0.00002  -0.00041  -0.00027  -0.00068   0.22208
    D3        0.54258  -0.00001  -0.00004   0.00008   0.00004   0.54262
    D4        1.64957  -0.00001   0.00004   0.00030   0.00034   1.64991
    D5       -2.77162   0.00001   0.00031   0.00043   0.00074  -2.77088
    D6        2.94873   0.00001  -0.00004   0.00001  -0.00003   2.94870
    D7       -1.54121   0.00001   0.00064   0.00044   0.00107  -1.54014
    D8        0.09108  -0.00001   0.00030  -0.00033  -0.00003   0.09105
    D9        1.64446   0.00000  -0.00013   0.00008  -0.00005   1.64440
   D10       -2.65494   0.00000   0.00024   0.00062   0.00087  -2.65407
   D11       -1.35188   0.00000   0.00003   0.00004   0.00007  -1.35181
   D12        2.77933  -0.00001  -0.00001  -0.00008  -0.00009   2.77924
   D13       -0.63516   0.00000   0.00000   0.00002   0.00002  -0.63514
   D14       -2.78713   0.00000  -0.00004  -0.00010  -0.00014  -2.78728
   D15        1.36253   0.00001   0.00037   0.00033   0.00070   1.36322
   D16       -0.78944   0.00000   0.00033   0.00020   0.00053  -0.78891
   D17        1.76517   0.00001   0.00046   0.00029   0.00074   1.76591
   D18       -0.38680   0.00000   0.00041   0.00016   0.00058  -0.38622
   D19        0.73240   0.00001   0.00030   0.00042   0.00072   0.73312
   D20       -1.41957   0.00000   0.00026   0.00030   0.00055  -1.41902
   D21        0.22718   0.00001   0.00034   0.00035   0.00069   0.22788
   D22       -1.84773   0.00001   0.00034   0.00033   0.00067  -1.84706
   D23       -1.84726   0.00000   0.00029   0.00026   0.00055  -1.84671
   D24        2.36101   0.00000   0.00028   0.00025   0.00053   2.36154
   D25        1.34051   0.00000   0.00009   0.00000   0.00010   1.34061
   D26       -2.77690   0.00000   0.00001   0.00000   0.00001  -2.77689
   D27        0.63282   0.00000   0.00006  -0.00001   0.00004   0.63287
   D28        2.79859   0.00000  -0.00003  -0.00001  -0.00005   2.79855
   D29       -1.22485   0.00000   0.00008   0.00025   0.00033  -1.22453
   D30        0.94092   0.00000  -0.00001   0.00025   0.00024   0.94115
   D31       -1.96185   0.00001  -0.00022   0.00010  -0.00011  -1.96197
   D32        0.20392   0.00000  -0.00031   0.00010  -0.00020   0.20371
   D33       -2.29499   0.00000   0.00001   0.00019   0.00021  -2.29478
   D34       -0.12922   0.00000  -0.00007   0.00019   0.00012  -0.12910
   D35       -1.43434   0.00000   0.00014   0.00031   0.00045  -1.43390
   D36        0.73143   0.00000   0.00005   0.00031   0.00036   0.73178
   D37        0.22195   0.00001  -0.00043  -0.00004  -0.00047   0.22148
   D38        0.54231   0.00001  -0.00002   0.00018   0.00016   0.54247
   D39        1.65043   0.00001   0.00017   0.00018   0.00036   1.65079
   D40       -2.94415   0.00001   0.00000   0.00017   0.00016  -2.94399
   D41       -1.54195   0.00002   0.00067   0.00066   0.00133  -1.54062
   D42        0.08546   0.00002  -0.00005   0.00077   0.00071   0.08617
   D43        1.64376   0.00000  -0.00010   0.00023   0.00013   1.64389
   D44       -2.65342   0.00000   0.00054   0.00037   0.00090  -2.65251
   D45        2.94831   0.00001   0.00007   0.00012   0.00018   2.94850
   D46        1.36335   0.00000   0.00033   0.00020   0.00054   1.36388
   D47       -0.78916   0.00000   0.00035   0.00018   0.00053  -0.78863
   D48        1.76555   0.00000   0.00038   0.00020   0.00058   1.76613
   D49       -0.38696   0.00000   0.00039   0.00018   0.00058  -0.38638
   D50        0.73361   0.00000   0.00035   0.00019   0.00054   0.73416
   D51       -1.41889   0.00000   0.00036   0.00017   0.00054  -1.41836
   D52       -1.35162   0.00000  -0.00005   0.00001  -0.00003  -1.35165
   D53        2.77906   0.00000  -0.00003  -0.00001  -0.00004   2.77902
   D54       -0.63485   0.00000  -0.00001  -0.00003  -0.00005  -0.63490
   D55       -2.78736   0.00000   0.00000  -0.00005  -0.00005  -2.78741
   D56       -1.22311   0.00000   0.00018  -0.00005   0.00013  -1.22298
   D57        0.94289  -0.00001   0.00016  -0.00005   0.00011   0.94300
   D58       -1.95948   0.00001  -0.00002  -0.00033  -0.00035  -1.95983
   D59        0.20652   0.00000  -0.00003  -0.00034  -0.00037   0.20614
   D60       -2.29389   0.00001   0.00008  -0.00001   0.00007  -2.29382
   D61       -0.12789   0.00000   0.00006  -0.00002   0.00005  -0.12784
   D62       -1.43329   0.00000   0.00020   0.00012   0.00031  -1.43298
   D63        0.73270   0.00000   0.00018   0.00011   0.00029   0.73300
   D64        1.34019   0.00001   0.00004   0.00008   0.00012   1.34031
   D65       -2.77700   0.00001   0.00003   0.00007   0.00010  -2.77690
   D66        0.63251   0.00001   0.00002   0.00006   0.00007   0.63258
   D67        2.79851   0.00000   0.00000   0.00005   0.00005   2.79856
   D68        0.01482   0.00000  -0.00011   0.00003  -0.00007   0.01475
   D69        3.14099   0.00002  -0.00027   0.00060   0.00033   3.14132
   D70        2.97617  -0.00001  -0.00022  -0.00019  -0.00041   2.97575
   D71       -0.18085   0.00001  -0.00039   0.00039  -0.00001  -0.18086
   D72       -0.03759  -0.00001   0.00011  -0.00007   0.00005  -0.03754
   D73       -3.07750   0.00001  -0.00008   0.00028   0.00020  -3.07729
   D74       -3.02618   0.00000   0.00022   0.00011   0.00033  -3.02586
   D75        0.21709   0.00001   0.00003   0.00046   0.00049   0.21758
   D76        0.13213  -0.00001  -0.00007  -0.00068  -0.00075   0.13138
   D77        2.28907  -0.00001  -0.00007  -0.00068  -0.00075   2.28832
   D78       -1.90488  -0.00001  -0.00007  -0.00071  -0.00078  -1.90566
   D79       -1.33164   0.00001   0.00005  -0.00048  -0.00043  -1.33207
   D80        0.82530   0.00000   0.00005  -0.00048  -0.00043   0.82487
   D81        2.91454   0.00000   0.00005  -0.00051  -0.00046   2.91407
   D82        1.61050   0.00000  -0.00008  -0.00072  -0.00080   1.60970
   D83       -2.51575  -0.00001  -0.00008  -0.00072  -0.00080  -2.51655
   D84       -0.42651   0.00000  -0.00008  -0.00075  -0.00083  -0.42734
   D85        0.01279   0.00000   0.00006   0.00002   0.00008   0.01286
   D86        3.07821  -0.00001  -0.00009  -0.00034  -0.00043   3.07778
   D87       -3.11585  -0.00001   0.00020  -0.00047  -0.00026  -3.11611
   D88       -0.05042  -0.00002   0.00005  -0.00082  -0.00077  -0.05119
   D89        1.38906   0.00000   0.00004   0.00040   0.00044   1.38950
   D90       -2.83861  -0.00001   0.00003   0.00039   0.00042  -2.83819
   D91       -0.67104   0.00000   0.00000   0.00046   0.00046  -0.67058
   D92        2.97609  -0.00001   0.00028   0.00008   0.00036   2.97645
   D93       -1.25158  -0.00001   0.00026   0.00007   0.00034  -1.25124
   D94        0.91599  -0.00001   0.00024   0.00014   0.00038   0.91637
   D95       -0.18271   0.00001   0.00009   0.00073   0.00082  -0.18190
   D96        1.87281   0.00000   0.00008   0.00071   0.00079   1.87360
   D97       -2.24281   0.00001   0.00005   0.00078   0.00083  -2.24198
   D98        1.09091   0.00000   0.00016   0.00001   0.00017   1.09107
   D99       -2.30682   0.00000   0.00001   0.00025   0.00027  -2.30655
   D100      -0.03524   0.00000   0.00001  -0.00006  -0.00005  -0.03529
   D101       2.85022  -0.00001  -0.00014   0.00019   0.00005   2.85027
   D102      -3.10096   0.00001   0.00016   0.00030   0.00046  -3.10051
   D103      -0.21550   0.00001   0.00002   0.00054   0.00056  -0.21494
   D104      -1.09917   0.00001  -0.00001   0.00008   0.00006  -1.09911
   D105       0.04467   0.00001  -0.00008   0.00008   0.00000   0.04467
   D106       3.08489  -0.00001   0.00012  -0.00027  -0.00015   3.08474
   D107       2.30398   0.00002   0.00019  -0.00017   0.00002   2.30400
   D108      -2.83537   0.00002   0.00013  -0.00016  -0.00004  -2.83541
   D109       0.20486   0.00000   0.00032  -0.00051  -0.00019   0.20467
   D110       0.59724   0.00001   0.00196  -0.00056   0.00140   0.59864
   D111      -1.46710   0.00001   0.00190  -0.00052   0.00138  -1.46571
   D112       2.74333   0.00002   0.00186  -0.00045   0.00141   2.74474
   D113      -2.85505   0.00000   0.00176  -0.00028   0.00148  -2.85357
   D114       1.36381   0.00000   0.00170  -0.00023   0.00147   1.36527
   D115      -0.70896   0.00001   0.00166  -0.00016   0.00150  -0.70746
   D116      -1.10257   0.00000  -0.00028   0.00039   0.00010  -1.10247
   D117       1.07123   0.00001  -0.00024   0.00054   0.00030   1.07153
   D118      -3.12923   0.00001  -0.00028   0.00040   0.00012  -3.12911
   D119       2.98449  -0.00002  -0.00028   0.00028  -0.00001   2.98449
   D120      -1.12488   0.00000  -0.00024   0.00043   0.00018  -1.12470
   D121       0.95784  -0.00001  -0.00028   0.00029   0.00001   0.95785
   D122       0.96659  -0.00001  -0.00030   0.00041   0.00011   0.96670
   D123       3.14040   0.00000  -0.00026   0.00056   0.00030   3.14070
   D124      -1.06006   0.00000  -0.00029   0.00042   0.00013  -1.05994
   D125      -1.11639  -0.00001   0.00012  -0.00035  -0.00022  -1.11662
   D126       1.00307  -0.00001   0.00013  -0.00032  -0.00019   1.00288
   D127       3.07089  -0.00001   0.00011  -0.00032  -0.00022   3.07067
   D128       1.00508   0.00000   0.00011  -0.00018  -0.00007   1.00501
   D129       3.12455   0.00001   0.00011  -0.00015  -0.00004   3.12451
   D130      -1.09082   0.00001   0.00009  -0.00016  -0.00007  -1.09089
   D131       3.03750   0.00000   0.00013  -0.00031  -0.00018   3.03732
   D132      -1.12622   0.00000   0.00014  -0.00028  -0.00014  -1.12636
   D133       0.94160   0.00000   0.00011  -0.00029  -0.00017   0.94143
   D134       1.07852   0.00000  -0.00018   0.00013  -0.00004   1.07848
   D135      -3.11988   0.00000  -0.00017   0.00013  -0.00004  -3.11992
   D136      -1.04097   0.00000  -0.00017   0.00015  -0.00002  -1.04098
   D137      -0.95521  -0.00001  -0.00016  -0.00002  -0.00018  -0.95539
   D138       1.12957  -0.00001  -0.00015  -0.00003  -0.00018   1.12939
   D139      -3.07470  -0.00001  -0.00015   0.00000  -0.00015  -3.07486
   D140      -3.02782   0.00001  -0.00017   0.00017  -0.00001  -3.02783
   D141      -0.94304   0.00001  -0.00017   0.00017  -0.00001  -0.94304
   D142       1.13587   0.00001  -0.00017   0.00019   0.00002   1.13589
   D143       1.09485   0.00001  -0.00016  -0.00029  -0.00045   1.09440
   D144      -3.11071   0.00001  -0.00016  -0.00030  -0.00046  -3.11117
   D145      -1.03225   0.00001  -0.00016  -0.00027  -0.00043  -1.03268
   D146      -0.99318  -0.00001  -0.00012  -0.00039  -0.00051  -0.99369
   D147       1.08445  -0.00001  -0.00011  -0.00040  -0.00052   1.08393
   D148      -3.12028  -0.00001  -0.00011  -0.00037  -0.00048  -3.12076
   D149      -3.05372  -0.00001  -0.00014  -0.00043  -0.00057  -3.05429
   D150      -0.97609  -0.00001  -0.00014  -0.00044  -0.00058  -0.97667
   D151       1.10237  -0.00001  -0.00014  -0.00041  -0.00055   1.10182
   D152       1.06808   0.00000   0.00003  -0.00022  -0.00020   1.06788
   D153      -3.10557   0.00000   0.00002  -0.00019  -0.00017  -3.10574
   D154      -1.02668   0.00000   0.00002  -0.00023  -0.00021  -1.02689
   D155      -3.12575  -0.00001   0.00000  -0.00025  -0.00025  -3.12600
   D156      -1.01622  -0.00001   0.00000  -0.00022  -0.00022  -1.01644
   D157       1.06267  -0.00001  -0.00001  -0.00026  -0.00027   1.06241
   D158      -1.12152   0.00000   0.00005  -0.00020  -0.00016  -1.12168
   D159       0.98802   0.00001   0.00004  -0.00017  -0.00013   0.98789
   D160       3.06691   0.00000   0.00004  -0.00021  -0.00017   3.06673
   D161       1.00485   0.00000   0.00018   0.00009   0.00027   1.00511
   D162       3.04163  -0.00001   0.00018  -0.00009   0.00009   3.04172
   D163      -1.13422  -0.00001   0.00020   0.00003   0.00023  -1.13399
   D164      -1.09935   0.00001   0.00017   0.00020   0.00037  -1.09898
   D165       0.93743   0.00000   0.00017   0.00003   0.00019   0.93762
   D166       3.04477   0.00001   0.00019   0.00014   0.00033   3.04510
   D167      -3.11674   0.00001   0.00013   0.00021   0.00035  -3.11639
   D168      -1.07995   0.00000   0.00013   0.00004   0.00017  -1.07978
   D169       1.02739   0.00001   0.00015   0.00015   0.00030   1.02769
   D170       1.13269   0.00001   0.00086  -0.00142  -0.00056   1.13213
   D171      -3.07441   0.00000   0.00080  -0.00139  -0.00059  -3.07500
   D172      -0.99478   0.00000   0.00096  -0.00147  -0.00051  -0.99528
   D173      -3.11403   0.00000   0.00085  -0.00144  -0.00060  -3.11463
   D174      -1.03796   0.00000   0.00078  -0.00141  -0.00063  -1.03858
   D175       1.04168   0.00000   0.00094  -0.00149  -0.00054   1.04114
   D176      -1.04204  -0.00001   0.00090  -0.00152  -0.00062  -1.04266
   D177       1.03404  -0.00001   0.00083  -0.00148  -0.00065   1.03339
   D178       3.11367  -0.00001   0.00100  -0.00156  -0.00057   3.11311
   D179       1.04528  -0.00001   0.00015  -0.00093  -0.00078   1.04450
   D180       3.13960  -0.00001   0.00023  -0.00097  -0.00073   3.13886
   D181      -1.05098  -0.00001   0.00020  -0.00098  -0.00079  -1.05176
   D182      -1.05549   0.00000   0.00018  -0.00091  -0.00073  -1.05622
   D183       1.03882   0.00000   0.00026  -0.00094  -0.00068   1.03815
   D184       3.13144   0.00000   0.00023  -0.00096  -0.00073   3.13071
   D185      -3.12961   0.00000   0.00020  -0.00093  -0.00073  -3.13034
   D186      -1.03530   0.00000   0.00028  -0.00096  -0.00068  -1.03598
   D187       1.05732   0.00000   0.00024  -0.00098  -0.00074   1.05658
   D188       1.01816   0.00000  -0.00014   0.00013  -0.00001   1.01816
   D189       3.10071   0.00000  -0.00018   0.00012  -0.00007   3.10065
   D190      -1.09108  -0.00001  -0.00022   0.00010  -0.00012  -1.09121
   D191      -3.09264   0.00000  -0.00022   0.00020  -0.00003  -3.09267
   D192      -1.01009   0.00000  -0.00027   0.00018  -0.00009  -1.01018
   D193       1.08130   0.00000  -0.00031   0.00017  -0.00014   1.08115
   D194      -1.02387   0.00000  -0.00014   0.00015   0.00001  -1.02386
   D195       1.05868   0.00000  -0.00018   0.00014  -0.00005   1.05863
   D196      -3.13312   0.00000  -0.00023   0.00012  -0.00010  -3.13322
   D197       0.01449   0.00000  -0.00007   0.00019   0.00012   0.01460
   D198      -3.13807  -0.00001   0.00029  -0.00083  -0.00055  -3.13862
   D199       2.97580   0.00000  -0.00007  -0.00023  -0.00030   2.97549
   D200      -0.17676  -0.00001   0.00029  -0.00126  -0.00097  -0.17773
   D201      -0.03757   0.00000   0.00005  -0.00016  -0.00011  -0.03767
   D202      -3.07666   0.00000  -0.00005   0.00009   0.00004  -3.07662
   D203      -3.02632   0.00000   0.00005   0.00024   0.00029  -3.02603
   D204       0.21777   0.00001  -0.00005   0.00048   0.00044   0.21821
   D205       0.12880  -0.00001  -0.00059   0.00041  -0.00018   0.12862
   D206      -1.90817  -0.00001  -0.00064   0.00043  -0.00021  -1.90838
   D207       2.28541   0.00001  -0.00055   0.00054  -0.00001   2.28540
   D208      -1.33483  -0.00001  -0.00063   0.00073   0.00010  -1.33474
   D209       2.91138  -0.00001  -0.00069   0.00075   0.00006   2.91145
   D210       0.82177   0.00001  -0.00059   0.00086   0.00027   0.82204
   D211       1.60733  -0.00001  -0.00063   0.00025  -0.00038   1.60695
   D212      -0.42964  -0.00001  -0.00069   0.00028  -0.00041  -0.43005
   D213      -2.51925   0.00001  -0.00060   0.00039  -0.00021  -2.51946
   D214       0.01333   0.00000   0.00007  -0.00016  -0.00009   0.01324
   D215       3.07743   0.00000  -0.00002  -0.00013  -0.00014   3.07729
   D216      -3.11904   0.00001  -0.00023   0.00070   0.00046  -3.11858
   D217      -0.05494   0.00001  -0.00032   0.00073   0.00041  -0.05453
   D218      -2.83535  -0.00001   0.00019  -0.00038  -0.00019  -2.83554
   D219       1.39208  -0.00001   0.00019  -0.00033  -0.00013   1.39195
   D220      -0.66776  -0.00001   0.00026  -0.00037  -0.00011  -0.66787
   D221      -1.25197   0.00001   0.00000   0.00054   0.00054  -1.25143
   D222       2.97546   0.00001   0.00001   0.00059   0.00060   2.97606
   D223       0.91562   0.00001   0.00007   0.00055   0.00062   0.91624
   D224       1.87739   0.00000   0.00040  -0.00060  -0.00020   1.87719
   D225      -0.17837  -0.00001   0.00041  -0.00055  -0.00014  -0.17851
   D226      -2.23821   0.00000   0.00047  -0.00059  -0.00012  -2.23833
   D227       1.09031   0.00001   0.00002   0.00013   0.00015   1.09046
   D228      -2.30703   0.00000   0.00013   0.00009   0.00022  -2.30680
   D229      -0.03577   0.00000  -0.00004   0.00007   0.00003  -0.03574
   D230       2.85008  -0.00001   0.00007   0.00003   0.00010   2.85018
   D231      -3.10018   0.00000   0.00005   0.00004   0.00009  -3.10009
   D232      -0.21433   0.00000   0.00016   0.00000   0.00016  -0.21417
   D233      -1.09855  -0.00001  -0.00001  -0.00005  -0.00007  -1.09862
   D234       0.04498   0.00000  -0.00001   0.00005   0.00005   0.04503
   D235       3.08441   0.00000   0.00009  -0.00020  -0.00010   3.08431
   D236       2.30435   0.00000  -0.00011  -0.00004  -0.00014   2.30421
   D237      -2.83530   0.00000  -0.00010   0.00007  -0.00003  -2.83533
   D238       0.20412   0.00000   0.00000  -0.00018  -0.00018   0.20394
   D239      -1.46988   0.00000   0.00033   0.00041   0.00074  -1.46914
   D240       0.59415   0.00001   0.00033   0.00051   0.00085   0.59500
   D241       2.74051   0.00000   0.00026   0.00054   0.00081   2.74132
   D242       1.36142   0.00000   0.00044   0.00038   0.00082   1.36224
   D243      -2.85774   0.00000   0.00045   0.00048   0.00093  -2.85681
   D244      -0.71137   0.00000   0.00038   0.00051   0.00088  -0.71049
   D245      -1.10123   0.00000   0.00061   0.00036   0.00097  -1.10026
   D246       1.07312   0.00000   0.00064   0.00036   0.00100   1.07412
   D247      -3.12767  -0.00001   0.00053   0.00032   0.00085  -3.12682
   D248       0.96762   0.00002   0.00058   0.00047   0.00105   0.96868
   D249      -3.14121   0.00002   0.00061   0.00047   0.00108  -3.14013
   D250      -1.05881   0.00001   0.00050   0.00043   0.00093  -1.05788
   D251       2.98534   0.00000   0.00054   0.00039   0.00093   2.98627
   D252      -1.12348   0.00000   0.00056   0.00039   0.00095  -1.12253
   D253       0.95891   0.00000   0.00045   0.00035   0.00080   0.95971
   D254      -3.11890   0.00000  -0.00001  -0.00014  -0.00014  -3.11905
   D255      -1.03988   0.00001  -0.00001  -0.00014  -0.00015  -1.04003
   D256       1.07949   0.00001   0.00000  -0.00012  -0.00012   1.07938
   D257       1.13038   0.00000   0.00001  -0.00024  -0.00023   1.13015
   D258      -3.07379   0.00000   0.00001  -0.00024  -0.00023  -3.07402
   D259      -0.95441   0.00000   0.00002  -0.00022  -0.00020  -0.95461
   D260      -0.94143  -0.00001   0.00000  -0.00029  -0.00029  -0.94172
   D261       1.13759  -0.00001   0.00000  -0.00029  -0.00029   1.13730
   D262      -3.02622  -0.00001   0.00001  -0.00027  -0.00026  -3.02648
   D263      -1.11670   0.00000  -0.00027  -0.00024  -0.00051  -1.11721
   D264       1.00307   0.00000  -0.00019  -0.00031  -0.00050   1.00257
   D265       3.07084   0.00000  -0.00024  -0.00028  -0.00052   3.07032
   D266       1.00507   0.00000  -0.00026  -0.00012  -0.00038   1.00469
   D267       3.12483   0.00000  -0.00018  -0.00019  -0.00037   3.12446
   D268      -1.09059   0.00000  -0.00022  -0.00017  -0.00039  -1.09097
   D269       3.03719  -0.00001  -0.00020  -0.00023  -0.00043   3.03677
   D270      -1.12623  -0.00001  -0.00012  -0.00030  -0.00042  -1.12665
   D271       0.94154  -0.00001  -0.00016  -0.00027  -0.00043   0.94111
   D272      -1.02784   0.00001  -0.00022   0.00004  -0.00018  -1.02802
   D273      -3.10652   0.00000  -0.00020   0.00001  -0.00019  -3.10671
   D274       1.06687   0.00001  -0.00020   0.00005  -0.00016   1.06672
   D275       1.06191   0.00000  -0.00022  -0.00006  -0.00028   1.06163
   D276      -1.01677   0.00000  -0.00020  -0.00009  -0.00029  -1.01706
   D277      -3.12657   0.00000  -0.00020  -0.00005  -0.00025  -3.12682
   D278       3.06646  -0.00001  -0.00022  -0.00010  -0.00033   3.06613
   D279       0.98778  -0.00001  -0.00020  -0.00014  -0.00033   0.98745
   D280      -1.12201  -0.00001  -0.00020  -0.00010  -0.00030  -1.12231
   D281      -1.03339  -0.00001   0.00020  -0.00036  -0.00016  -1.03355
   D282       1.09355   0.00000   0.00021  -0.00032  -0.00011   1.09344
   D283      -3.11204  -0.00001   0.00020  -0.00034  -0.00014  -3.11217
   D284      -3.12227   0.00000   0.00012  -0.00020  -0.00008  -3.12235
   D285      -0.99534   0.00000   0.00013  -0.00016  -0.00003  -0.99536
   D286       1.08226   0.00000   0.00012  -0.00018  -0.00006   1.08221
   D287       1.10014   0.00000   0.00010  -0.00017  -0.00007   1.10007
   D288      -3.05611   0.00001   0.00011  -0.00013  -0.00002  -3.05613
   D289      -0.97851   0.00001   0.00010  -0.00014  -0.00005  -0.97856
   D290       1.00481  -0.00001  -0.00030  -0.00020  -0.00050   1.00431
   D291       3.04058   0.00000  -0.00035  -0.00002  -0.00037   3.04021
   D292      -1.13476   0.00000  -0.00028  -0.00005  -0.00033  -1.13509
   D293      -3.11641  -0.00001  -0.00019  -0.00025  -0.00045  -3.11686
   D294      -1.08064   0.00000  -0.00025  -0.00007  -0.00032  -1.08096
   D295       1.02721   0.00000  -0.00018  -0.00010  -0.00028   1.02693
   D296      -1.09905   0.00000  -0.00022  -0.00024  -0.00046  -1.09951
   D297       0.93672   0.00000  -0.00028  -0.00006  -0.00033   0.93639
   D298       3.04456   0.00000  -0.00021  -0.00008  -0.00029   3.04427
   D299      -1.05536   0.00002   0.00034   0.00048   0.00082  -1.05454
   D300       1.04104   0.00002   0.00035   0.00044   0.00079   1.04182
   D301       3.13534   0.00002   0.00034   0.00046   0.00079   3.13613
   D302       3.12767  -0.00001   0.00037   0.00021   0.00058   3.12825
   D303      -1.05912  -0.00001   0.00037   0.00017   0.00054  -1.05857
   D304       1.03519  -0.00001   0.00036   0.00019   0.00055   1.03574
   D305       1.05329   0.00001   0.00035   0.00035   0.00070   1.05399
   D306      -3.13350   0.00000   0.00036   0.00031   0.00067  -3.13283
   D307      -1.03919   0.00000   0.00035   0.00033   0.00067  -1.03852
   D308       1.12791   0.00001   0.00018   0.00022   0.00039   1.12830
   D309      -3.07883   0.00000   0.00017   0.00008   0.00025  -3.07858
   D310      -0.99922   0.00000   0.00020   0.00007   0.00026  -0.99896
   D311      -3.11900   0.00000   0.00017   0.00028   0.00045  -3.11855
   D312      -1.04256   0.00000   0.00016   0.00014   0.00031  -1.04225
   D313       1.03705   0.00000   0.00019   0.00013   0.00032   1.03737
   D314      -1.04709   0.00001   0.00024   0.00017   0.00041  -1.04668
   D315       1.02936   0.00000   0.00024   0.00003   0.00027   1.02963
   D316       3.10896   0.00000   0.00026   0.00002   0.00028   3.10925
   D317       1.01699  -0.00001   0.00033  -0.00056  -0.00023   1.01676
   D318       3.09939  -0.00001   0.00031  -0.00050  -0.00019   3.09920
   D319      -1.09238  -0.00001   0.00032  -0.00058  -0.00026  -1.09264
   D320      -1.02530   0.00000   0.00031  -0.00041  -0.00011  -1.02541
   D321       1.05710   0.00001   0.00028  -0.00035  -0.00007   1.05703
   D322      -3.13467   0.00000   0.00029  -0.00043  -0.00014  -3.13481
   D323      -3.09407   0.00001   0.00026  -0.00033  -0.00007  -3.09414
   D324      -1.01167   0.00001   0.00024  -0.00027  -0.00003  -1.01170
   D325       1.07975   0.00001   0.00025  -0.00035  -0.00010   1.07964
         Item               Value     Threshold  Converged?
 Maximum Force            0.000065     0.000450     YES
 RMS     Force            0.000011     0.000300     YES
 Maximum Displacement     0.008025     0.001800     NO 
 RMS     Displacement     0.001324     0.001200     NO 
 Predicted change in Energy=-3.942399D-07
 Lowest energy point so far.  Saving SCF results.
 GradGradGradGradGradGradGradGradGradGradGradGradGradGradGradGradGradGrad

 Leave Link  103 at Mon Dec  4 16:13:50 2017, MaxMem= 33554432000 cpu:        44.3
 (Enter /util/software/G09_RevD01/g09/l202.exe)
 Stoichiometry    C34H58U(1+,4)
 Framework group  C1[X(C34H58U)]
 Deg. of freedom   273
 Full point group                 C1      NOp   1
 RotChk:  IX=0 Diff= 5.43D-04
 Largest Abelian subgroup         C1      NOp   1
 Largest concise Abelian subgroup C1      NOp   1
                         Standard orientation:                         
 ---------------------------------------------------------------------
 Center     Atomic      Atomic             Coordinates (Angstroms)
 Number     Number       Type             X           Y           Z
 ---------------------------------------------------------------------
      1         92           0       -0.000122   -0.338750   -0.000610
      2          6           0        2.434976    0.113025    0.836270
      3          6           0        2.563522   -0.764475   -0.323435
      4          6           0        2.238475    0.043200   -1.467071
      5          6           0        1.931238    1.379311   -1.083783
      6          6           0        2.019531    1.400652    0.338530
      7          6           0        2.454506   -0.156179    2.358039
      8          6           0        1.081867   -0.765771    2.732289
      9          6           0        3.605436   -1.059394    2.835013
     10          6           0        2.600183    1.171422    3.135366
     11          6           0        2.964994   -2.247130   -0.499053
     12          6           0        2.695111   -2.704110   -1.951340
     13          6           0        4.478966   -2.419858   -0.244845
     14          6           0        2.148265   -3.201053    0.401188
     15          6           0        1.895137    2.583248   -2.021551
     16          6           0        1.394811    2.200512   -3.425603
     17          6           0        3.358837    3.080768   -2.134874
     18          6           0        1.023094    3.720035   -1.468288
     19          6           0       -2.436363    0.109071   -0.835624
     20          6           0       -2.562810   -0.768633    0.324064
     21          6           0       -2.238808    0.039380    1.467745
     22          6           0       -1.934647    1.376165    1.084543
     23          6           0       -2.023219    1.397523   -0.337741
     24          6           0       -2.455614   -0.159191   -2.357681
     25          6           0       -1.080495   -0.762131   -2.733580
     26          6           0       -2.607945    1.168528   -3.133612
     27          6           0       -3.602229   -1.067542   -2.835197
     28          6           0       -2.957919   -2.253086    0.498997
     29          6           0       -4.470578   -2.433556    0.242677
     30          6           0       -2.687966   -2.709131    1.951551
     31          6           0       -2.134857   -3.202242   -0.400466
     32          6           0       -1.900720    2.579822    2.022700
     33          6           0       -3.364669    3.077338    2.133016
     34          6           0       -1.403725    2.196279    3.427707
     35          6           0       -1.027599    3.716963    1.471890
     36          1           0        2.294212   -0.300742   -2.504076
     37          1           0        1.890332    2.295072    0.953944
     38          1           0       -2.293961   -0.304728    2.504698
     39          1           0       -1.896490    2.292467   -0.952930
     40          1           0        0.242241   -0.047298    2.537960
     41          1           0        0.876898   -1.735233    2.218659
     42          1           0        0.995165   -0.983255    3.816150
     43          1           0        3.561527   -2.085763    2.433895
     44          1           0        4.581165   -0.622254    2.546514
     45          1           0        3.583168   -1.137053    3.940464
     46          1           0        1.756788    1.866344    2.961582
     47          1           0        2.635451    0.963894    4.222816
     48          1           0        3.537462    1.689552    2.854872
     49          1           0        3.303038   -2.142962   -2.685918
     50          1           0        2.956930   -3.774877   -2.055947
     51          1           0        1.626021   -2.596070   -2.237279
     52          1           0        4.771120   -2.132189    0.779261
     53          1           0        4.778909   -3.475646   -0.405721
     54          1           0        5.055172   -1.788005   -0.948896
     55          1           0        1.049153   -3.109739    0.213526
     56          1           0        2.395119   -4.256415    0.169831
     57          1           0        2.320631   -3.053219    1.481066
     58          1           0        0.339403    1.862267   -3.406429
     59          1           0        1.445819    3.079375   -4.098027
     60          1           0        2.008371    1.401108   -3.886415
     61          1           0        4.018239    2.289068   -2.542705
     62          1           0        3.414178    3.960112   -2.808287
     63          1           0        3.754826    3.378045   -1.143672
     64          1           0        1.374500    4.066658   -0.476976
     65          1           0        1.053273    4.591350   -2.151952
     66          1           0       -0.032118    3.401870   -1.363592
     67          1           0       -0.243682   -0.040937   -2.537356
     68          1           0       -0.871469   -1.732385   -2.223021
     69          1           0       -0.993113   -0.976122   -3.818079
     70          1           0       -2.643887    0.961881   -4.221207
     71          1           0       -3.546964    1.682453   -2.851205
     72          1           0       -1.767200    1.866799   -2.960398
     73          1           0       -3.552907   -2.094279   -2.435577
     74          1           0       -4.580108   -0.635814   -2.545819
     75          1           0       -3.579972   -1.143617   -3.940749
     76          1           0       -5.050871   -1.805435    0.946722
     77          1           0       -4.765183   -3.491042    0.402226
     78          1           0       -4.763132   -2.146394   -0.781412
     79          1           0       -1.619653   -2.597306    2.238788
     80          1           0       -3.298742   -2.150023    2.685330
     81          1           0       -2.946173   -3.780804    2.055863
     82          1           0       -1.036205   -3.105027   -0.211669
     83          1           0       -2.375317   -4.259165   -0.169364
     84          1           0       -2.307029   -3.055334   -1.480490
     85          1           0       -3.757612    3.377595    1.141508
     86          1           0       -4.025480    2.284662    2.536621
     87          1           0       -3.421760    3.954738    2.808782
     88          1           0       -0.349547    1.854163    3.410439
     89          1           0       -1.452712    3.075719    4.099511
     90          1           0       -2.020876    1.399318    3.887959
     91          1           0       -1.376000    4.062910    0.479291
     92          1           0       -1.060672    4.588558    2.155114
     93          1           0        0.028187    3.399562    1.370814
 ---------------------------------------------------------------------
 Rotational constants (GHZ):      0.1267011      0.1012639      0.0958723
 Leave Link  202 at Mon Dec  4 16:13:50 2017, MaxMem= 33554432000 cpu:         0.5
 (Enter /util/software/G09_RevD01/g09/l301.exe)
 Basis read from rwf:  (5D, 7F)
 Pseudo-potential data read from rwf file.
 There are   905 symmetry adapted cartesian basis functions of A   symmetry.
 There are   853 symmetry adapted basis functions of A   symmetry.
   853 basis functions,  1757 primitive gaussians,   905 cartesian basis functions
   148 alpha electrons      145 beta electrons
       nuclear repulsion energy      5306.7823771475 Hartrees.
 IExCor= 1009 DFT=T Ex=PBE Corr=PBE ExCW=0 ScaHFX=  0.000000
 ScaDFX=  1.000000  1.000000  1.000000  1.000000 ScalE2=  1.000000  1.000000
 IRadAn=      5 IRanWt=     -1 IRanGd=            0 ICorTp=0 IEmpDi=141
 NAtoms=   93 NActive=   93 NUniq=   93 SFac= 1.00D+00 NAtFMM=   60 NAOKFM=T Big=T
 Integral buffers will be    131072 words long.
 Raffenetti 2 integral format.
 Two-electron integral symmetry is turned on.
 R6Disp:  Grimme-D3(BJ) Dispersion energy=       -0.1465620889 Hartrees.
 Nuclear repulsion after empirical dispersion term =     5306.6358150586 Hartrees.
 No density basis found on file   724.
 Leave Link  301 at Mon Dec  4 16:13:51 2017, MaxMem= 33554432000 cpu:         8.4
 (Enter /util/software/G09_RevD01/g09/l302.exe)
 NPDir=0 NMtPBC=     1 NCelOv=     1 NCel=       1 NClECP=     1 NCelD=      1
         NCelK=      1 NCelE2=     1 NClLst=     1 CellRange=     0.0.
 One-electron integrals computed using PRISM.
   1 Symmetry operations used in ECPInt.
 ECPInt:  NShTT=   81406 NPrTT=  529662 LenC2=   74058 LenP2D=  255213.
 LDataN:  DoStor=T MaxTD1= 8 Len=  415
 NBasis=   853 RedAO= T EigKep=  2.91D-04  NBF=   853
 NBsUse=   853 1.00D-06 EigRej= -1.00D+00 NBFU=   853
 Precomputing XC quadrature grid using
 IXCGrd= 4 IRadAn=           5 IRanWt=          -1 IRanGd=           0 AccXCQ= 0.00D+00.
 Defaulting to unpruned grid for atomic number  92.
 Generated NRdTot=       0 NPtTot=           0 NUsed=           0 NTot=          32
 NSgBfM=   883   883   884   884   887 MxSgAt=    93 MxSgA2=    93.
 Leave Link  302 at Mon Dec  4 16:13:57 2017, MaxMem= 33554432000 cpu:       234.3
 (Enter /util/software/G09_RevD01/g09/l303.exe)
 DipDrv:  MaxL=1.
 Leave Link  303 at Mon Dec  4 16:13:58 2017, MaxMem= 33554432000 cpu:        17.6
 (Enter /util/software/G09_RevD01/g09/l401.exe)
 Initial guess from the checkpoint file:  "/scratch/es/esmoluis/Disproceno-Jose/disproceno-U.chk"
 B after Tr=     0.000000    0.000000    0.000000
         Rot=    1.000000    0.000010   -0.000052    0.000169 Ang=   0.02 deg.
 Guess basis will be translated and rotated to current coordinates.
 JPrj=2 DoOrth=T DoCkMO=T.
 Initial guess <Sx>= 0.0000 <Sy>= 0.0000 <Sz>= 1.5000 <S**2>= 3.7637 S= 1.5034
 Leave Link  401 at Mon Dec  4 16:14:04 2017, MaxMem= 33554432000 cpu:       212.6
 (Enter /util/software/G09_RevD01/g09/l502.exe)
 UHF open shell SCF:
 Using DIIS extrapolation, IDIIS=  1040.
 Integral symmetry usage will be decided dynamically.
 IVT=     2762757 IEndB=     2762757 NGot= 33554432000 MDV= 33552752342
 LenX= 33552752342 LenY= 33551932412
 Requested convergence on RMS density matrix=1.00D-08 within 512 cycles.
 Requested convergence on MAX density matrix=1.00D-06.
 Requested convergence on             energy=1.00D-06.
 No special actions if energy rises.
 Fock matrices will be formed incrementally for  20 cycles.

 Cycle   1  Pass 1  IDiag  1:
 FoFJK:  IHMeth= 1 ICntrl=     500 DoSepK=F KAlg= 0 I1Cent=   0 FoldK=F
 IRaf= 990000000 NMat=   1 IRICut=       1 DoRegI=T DoRafI=F ISym2E= 0.
 FoFCou: FMM=T IPFlag=           0 FMFlag=      100000 FMFlg1=        2001
         NFxFlg=           0 DoJE=T BraDBF=F KetDBF=F FulRan=T
         wScrn=  0.000000 ICntrl=     500 IOpCl=  0 I1Cent=           0 NGrid=           0
         NMat0=    1 NMatS0=      1 NMatT0=    0 NMatD0=    1 NMtDS0=    0 NMtDT0=    0
 Symmetry not used in FoFCou.
 FMM levels:  10  Number of levels for PrismC:   9
 Defaulting to unpruned grid for atomic number  92.
 Defaulting to unpruned grid for atomic number  92.
 Defaulting to unpruned grid for atomic number  92.
 Defaulting to unpruned grid for atomic number  92.
 Defaulting to unpruned grid for atomic number  92.
 Defaulting to unpruned grid for atomic number  92.
 Defaulting to unpruned grid for atomic number  92.
 Defaulting to unpruned grid for atomic number  92.
 Defaulting to unpruned grid for atomic number  92.
 Defaulting to unpruned grid for atomic number  92.
 Defaulting to unpruned grid for atomic number  92.
 Defaulting to unpruned grid for atomic number  92.
 Defaulting to unpruned grid for atomic number  92.
 Defaulting to unpruned grid for atomic number  92.
 Defaulting to unpruned grid for atomic number  92.
 Defaulting to unpruned grid for atomic number  92.
 Defaulting to unpruned grid for atomic number  92.
 Defaulting to unpruned grid for atomic number  92.
 Defaulting to unpruned grid for atomic number  92.
 Defaulting to unpruned grid for atomic number  92.
 Defaulting to unpruned grid for atomic number  92.
 Defaulting to unpruned grid for atomic number  92.
 Defaulting to unpruned grid for atomic number  92.
 Defaulting to unpruned grid for atomic number  92.
 Defaulting to unpruned grid for atomic number  92.
 Defaulting to unpruned grid for atomic number  92.
 Defaulting to unpruned grid for atomic number  92.
 Defaulting to unpruned grid for atomic number  92.
 Defaulting to unpruned grid for atomic number  92.
 Defaulting to unpruned grid for atomic number  92.
 Defaulting to unpruned grid for atomic number  92.
 Defaulting to unpruned grid for atomic number  92.
 Defaulting to unpruned grid for atomic number  92.
 Defaulting to unpruned grid for atomic number  92.
 Defaulting to unpruned grid for atomic number  92.
 Defaulting to unpruned grid for atomic number  92.
 E= -1805.66844431558    
 DIIS: error= 5.53D-05 at cycle   1 NSaved=   1.
 NSaved= 1 IEnMin= 1 EnMin= -1805.66844431558     IErMin= 1 ErrMin= 5.53D-05
 ErrMax= 5.53D-05  0.00D+00 EMaxC= 1.00D-01 BMatC= 1.37D-05 BMatP= 1.37D-05
 IDIUse=1 WtCom= 1.00D+00 WtEn= 0.00D+00
 Coeff-Com:  0.100D+01
 Coeff:      0.100D+01
 Gap=     1.786 Goal=   None    Shift=    0.000
[truncated: 2,000,022 more chars]
