# Supplementary material for: Design of high-temperature f-block molecular nanomagnets through the control of vibration-induced spin relaxation
Source: Chem Sci. 2019 Dec 2;11(6):1593–8. doi: 10.1039/c9sc03133b (PMC7025469; doi:10.1039/c9sc03133b)
Supplement: Supplementary file 3 [file SC-011-C9SC03133B-s003.zip › SI/Relax-Geom-Vib-Spec-Calc/uranocenium.inp]

%mem=200GB
%chk=path-to-the-working-directory
%nproc=36
#P PBEPBE/GEN PSEUDO=READ INT=UltraFine SCF=(MaxCyCle=512,VeryTightLinEq)
EmpiricalDispersion=GD3BJ
Opt=ReadOpt Freq maxdisk=250GB

opt freq uranocenium

1 4
U      21.89945   -27.24380    13.37839
C      19.98060   -28.60613    14.38681
C      20.35333   -29.29050    13.17449
C      21.62724   -29.87225    13.40963
C      22.07741   -29.58358    14.71272
C      21.06814   -28.78398    15.29784
C      18.84184   -27.63457    14.71295
C      19.17045   -26.27893    14.04586
C      17.45267   -28.12974    14.31619
C      18.76842   -27.37028    16.23093
C      19.61446   -29.56498    11.84171
C      20.54163   -30.19524    10.81123
C      18.48721   -30.57645    12.07967
C      19.06404   -28.28990    11.18207
C      23.23230   -30.30391    15.41080
C      24.62369   -29.77193    15.14068
C      23.03183   -31.80551    15.44560
C      23.16264   -29.88113    16.89252
C      23.97696   -25.91609    12.68355
C      22.86310   -25.03393    12.43598
C      22.35497   -24.66219    13.71164
C      23.08513   -25.27111    14.73894
C      24.08255   -26.05274    14.09480
C      24.81503   -26.80947    11.74967
C      23.92039   -28.01006    11.36171
C      26.03345   -27.38290    12.46898
C      25.35732   -26.10023    10.51333
C      22.27470   -24.39838    11.15679
C      23.26578   -23.34283    10.63211
C      20.97415   -23.63768    11.48074
C      21.89617   -25.41008    10.07311
C      23.05066   -24.87054    16.22364
C      24.08855   -23.77577    16.41088
C      21.67322   -24.28300    16.60415
C      23.31369   -26.04480    17.12274
H      22.11032   -30.38733    12.77415
H      21.10753   -28.41688    16.17393
H      21.61919   -24.07774    13.84896
H      24.72548   -26.58968    14.54342
H      20.01737   -25.93727    14.40244
H      19.24898   -26.40158    13.07769
H      18.45370   -25.63899    14.23829
H      17.42168   -28.27594    13.34769
H      17.26171   -28.97253    14.77953
H      16.78300   -27.46030    14.56743
H      19.60663   -26.95917    16.53205
H      18.02195   -26.76510    16.42210
H      18.63255   -28.21709    16.70473
H      20.90103   -31.03616    11.16614
H      20.04214   -30.37559     9.98847
H      21.28083   -29.58149    10.61778
H      17.85518   -30.21224    12.73357
H      18.02069   -30.74890    11.23503
H      18.86567   -31.41308    12.42070
H      19.80608   -27.68580    10.96850
H      18.58850   -28.52649    10.35880
H      18.44716   -27.84303    11.79891
H      24.64196   -28.80334    15.31183
H      25.26679   -30.21593    15.73031
H      24.86422   -29.93898    14.20645
H      23.27635   -32.18919    14.57895
H      23.59267   -32.19538    16.14765
H      22.08867   -32.00414    15.63543
H      22.33297   -30.22531    17.28841
H      23.93072   -30.25650    17.37325
H      23.26866   -29.25868    17.17163
H      23.67011   -28.50602    12.16898
H      23.11097   -27.68426    10.91477
H      24.41221   -28.60186    10.75439
H      26.56524   -27.91309    11.83949
H      26.57996   -26.64885    12.82055
H      25.73796   -27.95320    13.20879
H      24.60933   -25.77592     9.96800
H      25.91222   -25.34108    10.78920
H      25.89707   -26.72585     9.98720
H      23.48486   -22.71362    11.35157
H      22.86030   -22.85586     9.88505
H      24.08475   -23.78663    10.32699
H      20.30787   -24.26516    11.83068
H      21.15806   -22.94790    12.15159
H      20.63076   -23.21745    10.66489
H      21.18234   -25.99401    10.40651
H      21.58325   -24.93422     9.27643
H      22.68001   -25.95193     9.84419
H      24.98045   -24.13393    16.21883
H      23.89588   -23.03403    15.80062
H      24.05970   -23.45270    17.33647
H      20.97710   -24.95534    16.44765
H      21.67556   -24.02949    17.55033
H      21.49213   -23.49217    16.05413
H      24.20871   -26.40017    16.94295
H      23.25592   -25.76003    18.05802
H      22.64539   -26.74208    16.95177

noatoms atoms=1-93

C 0
cc-pVDZ
****
H 0
cc-pVDZ
****
U     0 
S   7   1.00
   1534.9336000              0.0009200        
    227.7483800              0.0036820        
     30.6968310             -0.1502310        
     18.1706260              0.9039950        
     10.8135370             -1.4859220        
      2.7332980              1.1244040        
      1.4314980              0.3510760        
S   7   1.00
   1534.9336000             -0.0006950        
    227.7483800             -0.0022930        
     30.6968310              0.0724440        
     18.1706260             -0.4905590        
     10.8135370              0.8898400        
      2.7332980             -1.1157580        
      1.4314980             -0.3336500        
S   7   1.00
   1534.9336000              0.0002230        
    227.7483800              0.0007220        
     30.6968310             -0.0217020        
     18.1706260              0.1497960        
     10.8135370             -0.2761100        
      2.7332980              0.3765790        
      1.4314980              0.1244080        
S   1   1.00
      0.6152980              1.0000000        
S   1   1.00
      0.2866390              1.0000000        
S   1   1.00
      0.0711700              1.0000000        
S   1   1.00
      0.0305390              1.0000000        
S   1   1.00
      0.0050000              1.0000000        
P   6   1.00
    553.3452500             -0.0016100        
    109.2550100             -0.0110870        
     23.4760300             -0.0466190        
      6.7944720              0.6441530        
      5.4323190             -0.5204550        
      2.7021690             -0.6311540        
P   6   1.00
    553.3452500             -0.0010750        
    109.2550100             -0.0080420        
     23.4760300             -0.0279690        
      6.7944720              0.4690490        
      5.4323190             -0.4926390        
      2.7021690             -0.3757660        
P   1   1.00
      1.4938570              1.0000000        
P   1   1.00
      0.7928170              1.0000000        
P   1   1.00
      0.3515420              1.0000000        
P   1   1.00
      0.1439620              1.0000000        
P   1   1.00
      0.0050000              1.0000000        
D   6   1.00
     81.2028580             -0.0016200        
     18.3255750             -0.0251810        
     10.4546990              0.0896320        
      3.6663120             -0.4094290        
      1.9233490             -0.4822600        
      0.9896380             -0.2109030        
D   6   1.00
     81.2028580             -0.0006390        
     18.3255750             -0.0070210        
     10.4546990              0.0266420        
      3.6663120             -0.1571320        
      1.9233490             -0.1575720        
      0.9896380             -0.0011000        
D   1   1.00
      0.4953460              1.0000000        
D   1   1.00
      0.2044550              1.0000000        
D   1   1.00
      0.0732730              1.0000000        
D   1   1.00
      0.0050000              1.0000000        
F   5   1.00
     55.3345250              0.0012940        
     16.5886490              0.0098570        
      4.7575180              0.1303860        
      2.3875500              0.3180830        
      1.1301950              0.3953140        
F   1   1.00
      0.4895350              1.0000000        
F   1   1.00
      0.1814200              1.0000000        
F   1   1.00
      0.0050000              1.0000000        
****

U     0
U-ECP     5     60
h-ul potential
  1
2      1.000000000            0.000000000      
s-ul potential
  1
2     16.414038690          536.516627780      
p-ul potential
  1
2      9.060556060          169.544924650      
d-ul potential
  1
2      8.831831980          142.615598370      
f-ul potential
  1
2      7.018516290           60.393076020      
g-ul potential
  1
2     12.804088440          -60.129989580      
