# Supplementary material for: Design of high-temperature f-block molecular nanomagnets through the control of vibration-induced spin relaxation
Source: Chem Sci. 2019 Dec 2;11(6):1593–8. doi: 10.1039/c9sc03133b (PMC7025469; doi:10.1039/c9sc03133b)
Supplement: Supplementary file 3 [file SC-011-C9SC03133B-s003.zip › SI/Relax-Geom-Vib-Spec-Calc/uranocenium.log]

 Entering Gaussian System, Link 0=g09
 Initial command:
 /util/software/G09_RevD01/g09/l1.exe "/scratch/es/esmoluis/Disproceno-Jose/Gau-7290.inp" -scrdir="/scratch/es/esmoluis/Disproceno-Jose/"
 Entering Link 1 = /util/software/G09_RevD01/g09/l1.exe PID=      7291.
  
 Copyright (c) 1988,1990,1992,1993,1995,1998,2003,2009,2013,
            Gaussian, Inc.  All Rights Reserved.
  
 This is part of the Gaussian(R) 09 program.  It is based on
 the Gaussian(R) 03 system (copyright 2003, Gaussian, Inc.),
 the Gaussian(R) 98 system (copyright 1998, Gaussian, Inc.),
 the Gaussian(R) 94 system (copyright 1995, Gaussian, Inc.),
 the Gaussian 92(TM) system (copyright 1992, Gaussian, Inc.),
 the Gaussian 90(TM) system (copyright 1990, Gaussian, Inc.),
 the Gaussian 88(TM) system (copyright 1988, Gaussian, Inc.),
 the Gaussian 86(TM) system (copyright 1986, Carnegie Mellon
 University), and the Gaussian 82(TM) system (copyright 1983,
 Carnegie Mellon University). Gaussian is a federally registered
 trademark of Gaussian, Inc.
  
 This software contains proprietary and confidential information,
 including trade secrets, belonging to Gaussian, Inc.
  
 This software is provided under written license and may be
 used, copied, transmitted, or stored only in accord with that
 written license.
  
 The following legend is applicable only to US Government
 contracts under FAR:
  
                    RESTRICTED RIGHTS LEGEND
  
 Use, reproduction and disclosure by the US Government is
 subject to restrictions as set forth in subparagraphs (a)
 and (c) of the Commercial Computer Software - Restricted
 Rights clause in FAR 52.227-19.
  
 Gaussian, Inc.
 340 Quinnipiac St., Bldg. 40, Wallingford CT 06492
  
  
 ---------------------------------------------------------------
 Warning -- This program may not be used in any manner that
 competes with the business of Gaussian, Inc. or will provide
 assistance to any competitor of Gaussian, Inc.  The licensee
 of this program is prohibited from giving any competitor of
 Gaussian, Inc. access to this program.  By using this program,
 the user acknowledges that Gaussian, Inc. is engaged in the
 business of creating and licensing software in the field of
 computational chemistry and represents and warrants to the
 licensee that it is not a competitor of Gaussian, Inc. and that
 it will not use this program in any manner prohibited above.
 ---------------------------------------------------------------
  

 Cite this work as:
 Gaussian 09, Revision D.01,
 M. J. Frisch, G. W. Trucks, H. B. Schlegel, G. E. Scuseria, 
 M. A. Robb, J. R. Cheeseman, G. Scalmani, V. Barone, B. Mennucci, 
 G. A. Petersson, H. Nakatsuji, M. Caricato, X. Li, H. P. Hratchian, 
 A. F. Izmaylov, J. Bloino, G. Zheng, J. L. Sonnenberg, M. Hada, 
 M. Ehara, K. Toyota, R. Fukuda, J. Hasegawa, M. Ishida, T. Nakajima, 
 Y. Honda, O. Kitao, H. Nakai, T. Vreven, J. A. Montgomery, Jr., 
 J. E. Peralta, F. Ogliaro, M. Bearpark, J. J. Heyd, E. Brothers, 
 K. N. Kudin, V. N. Staroverov, T. Keith, R. Kobayashi, J. Normand, 
 K. Raghavachari, A. Rendell, J. C. Burant, S. S. Iyengar, J. Tomasi, 
 M. Cossi, N. Rega, J. M. Millam, M. Klene, J. E. Knox, J. B. Cross, 
 V. Bakken, C. Adamo, J. Jaramillo, R. Gomperts, R. E. Stratmann, 
 O. Yazyev, A. J. Austin, R. Cammi, C. Pomelli, J. W. Ochterski, 
 R. L. Martin, K. Morokuma, V. G. Zakrzewski, G. A. Voth, 
 P. Salvador, J. J. Dannenberg, S. Dapprich, A. D. Daniels, 
 O. Farkas, J. B. Foresman, J. V. Ortiz, J. Cioslowski, 
 and D. J. Fox, Gaussian, Inc., Wallingford CT, 2013.
 
  
 -----  Compilado por  -----------------------------------------
  
  Servicio de Calculo | Servicio de Informatica U. de Valencia
     calculo@uv.es    |  E-46100 Burjassot (Valencia) SPAIN
  
 ---------------------------------------------------------------
  
 ******************************************
 Gaussian 09:  ES64L-G09RevD.01 24-Apr-2013
                 3-Dec-2017 
 ******************************************
 %mem=200GB
 %chk=/scratch/es/esmoluis/Disproceno-Jose/disproceno-U
 %nproc=36
 Will use up to   36 processors via shared memory.
 ----------------------------------------------------------------------
 #P PBEPBE/GEN PSEUDO=READ INT=UltraFine SCF=(MaxCyCle=512,VeryTightLin
 Eq) EmpiricalDispersion=GD3BJ Opt=ReadOpt Freq maxdisk=250GB
 ----------------------------------------------------------------------
 1/14=-1,18=20,19=15,26=4,29=6000,38=1/1,3;
 2/9=110,12=2,17=6,18=5,40=1/2;
 3/5=7,11=2,16=1,17=8,25=1,30=1,71=1,74=1009,75=-5,124=41/1,2,3;
 4//1;
 5/5=2,7=512,17=3,38=5/2;
 6/7=2,8=2,9=2,10=2,28=1/1;
 7//1,2,3,16;
 1/14=-1,18=20,19=15,26=4/3(2);
 2/9=110/2;
 99//99;
 2/9=110/2;
 3/5=7,6=1,11=2,16=1,17=8,25=1,30=1,71=1,74=1009,75=-5,82=7,124=41/1,2,3;
 4/5=5,16=3,69=1/1;
 5/5=2,7=512,17=3,38=5/2;
 7//1,2,3,16;
 1/14=-1,18=20,19=15,26=4/3(-5);
 2/9=110/2;
 6/7=2,8=2,9=2,10=2,19=2,28=1/1;
 99/9=1/99;
 Leave Link    1 at Sun Dec  3 11:15:50 2017, MaxMem= 26843545600 cpu:         3.2
 (Enter /util/software/G09_RevD01/g09/l101.exe)
 -------------------
 opt freq disproceno
 -------------------
 Symbolic Z-matrix:
 Charge =  1 Multiplicity = 4
 U                     21.89945  -27.2438   13.37839 
 C                     19.9806  -28.60613   14.38681 
 C                     20.35333  -29.2905   13.17449 
 C                     21.62724  -29.87225   13.40963 
 C                     22.07741  -29.58358   14.71272 
 C                     21.06814  -28.78398   15.29784 
 C                     18.84184  -27.63457   14.71295 
 C                     19.17045  -26.27893   14.04586 
 C                     17.45267  -28.12974   14.31619 
 C                     18.76842  -27.37028   16.23093 
 C                     19.61446  -29.56498   11.84171 
 C                     20.54163  -30.19524   10.81123 
 C                     18.48721  -30.57645   12.07967 
 C                     19.06404  -28.2899   11.18207 
 C                     23.2323  -30.30391   15.4108 
 C                     24.62369  -29.77193   15.14068 
 C                     23.03183  -31.80551   15.4456 
 C                     23.16264  -29.88113   16.89252 
 C                     23.97696  -25.91609   12.68355 
 C                     22.8631  -25.03393   12.43598 
 C                     22.35497  -24.66219   13.71164 
 C                     23.08513  -25.27111   14.73894 
 C                     24.08255  -26.05274   14.0948 
 C                     24.81503  -26.80947   11.74967 
 C                     23.92039  -28.01006   11.36171 
 C                     26.03345  -27.3829   12.46898 
 C                     25.35732  -26.10023   10.51333 
 C                     22.2747  -24.39838   11.15679 
 C                     23.26578  -23.34283   10.63211 
 C                     20.97415  -23.63768   11.48074 
 C                     21.89617  -25.41008   10.07311 
 C                     23.05066  -24.87054   16.22364 
 C                     24.08855  -23.77577   16.41088 
 C                     21.67322  -24.283    16.60415 
 C                     23.31369  -26.0448   17.12274 
 H                     22.11032  -30.38733   12.77415 
 H                     21.10753  -28.41688   16.17393 
 H                     21.61919  -24.07774   13.84896 
 H                     24.72548  -26.58968   14.54342 
 H                     20.01737  -25.93727   14.40244 
 H                     19.24898  -26.40158   13.07769 
 H                     18.4537  -25.63899   14.23829 
 H                     17.42168  -28.27594   13.34769 
 H                     17.26171  -28.97253   14.77953 
 H                     16.783   -27.4603   14.56743 
 H                     19.60663  -26.95917   16.53205 
 H                     18.02195  -26.7651   16.4221 
 H                     18.63255  -28.21709   16.70473 
 H                     20.90103  -31.03616   11.16614 
 H                     20.04214  -30.37559   9.98847 
 H                     21.28083  -29.58149   10.61778 
 H                     17.85518  -30.21224   12.73357 
 H                     18.02069  -30.7489   11.23503 
 H                     18.86567  -31.41308   12.4207 
 H                     19.80608  -27.6858   10.9685 
 H                     18.5885  -28.52649   10.3588 
 H                     18.44716  -27.84303   11.79891 
 H                     24.64196  -28.80334   15.31183 
 H                     25.26679  -30.21593   15.73031 
 H                     24.86422  -29.93898   14.20645 
 H                     23.27635  -32.18919   14.57895 
 H                     23.59267  -32.19538   16.14765 
 H                     22.08867  -32.00414   15.63543 
 H                     22.33297  -30.22531   17.28841 
 H                     23.93072  -30.2565   17.37325 
 H                     23.26866  -29.25868   17.17163 
 H                     23.67011  -28.50602   12.16898 
 H                     23.11097  -27.68426   10.91477 
 H                     24.41221  -28.60186   10.75439 
 H                     26.56524  -27.91309   11.83949 
 H                     26.57996  -26.64885   12.82055 
 H                     25.73796  -27.9532   13.20879 
 H                     24.60933  -25.77592   9.968 
 H                     25.91222  -25.34108   10.7892 
 H                     25.89707  -26.72585   9.9872 
 H                     23.48486  -22.71362   11.35157 
 H                     22.8603  -22.85586   9.88505 
 H                     24.08475  -23.78663   10.32699 
 H                     20.30787  -24.26516   11.83068 
 H                     21.15806  -22.9479   12.15159 
 H                     20.63076  -23.21745   10.66489 
 H                     21.18234  -25.99401   10.40651 
 H                     21.58325  -24.93422   9.27643 
 H                     22.68001  -25.95193   9.84419 
 H                     24.98045  -24.13393   16.21883 
 H                     23.89588  -23.03403   15.80062 
 H                     24.0597  -23.4527   17.33647 
 H                     20.9771  -24.95534   16.44765 
 H                     21.67556  -24.02949   17.55033 
 H                     21.49213  -23.49217   16.05413 
 H                     24.20871  -26.40017   16.94295 
 H                     23.25592  -25.76003   18.05802 
 H                     22.64539  -26.74208   16.95177 
 
 AtmSel:  Line="noatoms atoms=1-93"
 AtmSel:  NamVal=Blocks NAtLst=    93 NIVal=     0 NNoVal=     0:
 AtmSel:  IAtLst=      1      2      3      4      5      6      7      8      9     10
 AtmSel:  IAtLst=     11     12     13     14     15     16     17     18     19     20
 AtmSel:  IAtLst=     21     22     23     24     25     26     27     28     29     30
 AtmSel:  IAtLst=     31     32     33     34     35     36     37     38     39     40
 AtmSel:  IAtLst=     41     42     43     44     45     46     47     48     49     50
 AtmSel:  IAtLst=     51     52     53     54     55     56     57     58     59     60
 AtmSel:  IAtLst=     61     62     63     64     65     66     67     68     69     70
 AtmSel:  IAtLst=     71     72     73     74     75     76     77     78     79     80
 AtmSel:  IAtLst=     81     82     83     84     85     86     87     88     89     90
 AtmSel:  IAtLst=     91     92     93
 NAtoms=     93 NQM=       93 NQMF=       0 NMMI=      0 NMMIF=      0
                NMic=       0 NMicF=      0.
                    Isotopes and Nuclear Properties:
 (Nuclear quadrupole moments (NQMom) in fm**2, nuclear magnetic moments (NMagM)
  in nuclear magnetons)

  Atom         1           2           3           4           5           6           7           8           9          10
 IAtWgt=         238          12          12          12          12          12          12          12          12          12
 AtmWgt= 238.0508000  12.0000000  12.0000000  12.0000000  12.0000000  12.0000000  12.0000000  12.0000000  12.0000000  12.0000000
 NucSpn=           0           0           0           0           0           0           0           0           0           0
 AtZEff=   0.0000000   0.0000000   0.0000000   0.0000000   0.0000000   0.0000000   0.0000000   0.0000000   0.0000000   0.0000000
 NQMom=    0.0000000   0.0000000   0.0000000   0.0000000   0.0000000   0.0000000   0.0000000   0.0000000   0.0000000   0.0000000
 NMagM=    0.0000000   0.0000000   0.0000000   0.0000000   0.0000000   0.0000000   0.0000000   0.0000000   0.0000000   0.0000000
 AtZNuc=  92.0000000   6.0000000   6.0000000   6.0000000   6.0000000   6.0000000   6.0000000   6.0000000   6.0000000   6.0000000

  Atom        11          12          13          14          15          16          17          18          19          20
 IAtWgt=          12          12          12          12          12          12          12          12          12          12
 AtmWgt=  12.0000000  12.0000000  12.0000000  12.0000000  12.0000000  12.0000000  12.0000000  12.0000000  12.0000000  12.0000000
 NucSpn=           0           0           0           0           0           0           0           0           0           0
 AtZEff=   0.0000000   0.0000000   0.0000000   0.0000000   0.0000000   0.0000000   0.0000000   0.0000000   0.0000000   0.0000000
 NQMom=    0.0000000   0.0000000   0.0000000   0.0000000   0.0000000   0.0000000   0.0000000   0.0000000   0.0000000   0.0000000
 NMagM=    0.0000000   0.0000000   0.0000000   0.0000000   0.0000000   0.0000000   0.0000000   0.0000000   0.0000000   0.0000000
 AtZNuc=   6.0000000   6.0000000   6.0000000   6.0000000   6.0000000   6.0000000   6.0000000   6.0000000   6.0000000   6.0000000

  Atom        21          22          23          24          25          26          27          28          29          30
 IAtWgt=          12          12          12          12          12          12          12          12          12          12
 AtmWgt=  12.0000000  12.0000000  12.0000000  12.0000000  12.0000000  12.0000000  12.0000000  12.0000000  12.0000000  12.0000000
 NucSpn=           0           0           0           0           0           0           0           0           0           0
 AtZEff=   0.0000000   0.0000000   0.0000000   0.0000000   0.0000000   0.0000000   0.0000000   0.0000000   0.0000000   0.0000000
 NQMom=    0.0000000   0.0000000   0.0000000   0.0000000   0.0000000   0.0000000   0.0000000   0.0000000   0.0000000   0.0000000
 NMagM=    0.0000000   0.0000000   0.0000000   0.0000000   0.0000000   0.0000000   0.0000000   0.0000000   0.0000000   0.0000000
 AtZNuc=   6.0000000   6.0000000   6.0000000   6.0000000   6.0000000   6.0000000   6.0000000   6.0000000   6.0000000   6.0000000

  Atom        31          32          33          34          35          36          37          38          39          40
 IAtWgt=          12          12          12          12          12           1           1           1           1           1
 AtmWgt=  12.0000000  12.0000000  12.0000000  12.0000000  12.0000000   1.0078250   1.0078250   1.0078250   1.0078250   1.0078250
 NucSpn=           0           0           0           0           0           1           1           1           1           1
 AtZEff=   0.0000000   0.0000000   0.0000000   0.0000000   0.0000000   0.0000000   0.0000000   0.0000000   0.0000000   0.0000000
 NQMom=    0.0000000   0.0000000   0.0000000   0.0000000   0.0000000   0.0000000   0.0000000   0.0000000   0.0000000   0.0000000
 NMagM=    0.0000000   0.0000000   0.0000000   0.0000000   0.0000000   2.7928460   2.7928460   2.7928460   2.7928460   2.7928460
 AtZNuc=   6.0000000   6.0000000   6.0000000   6.0000000   6.0000000   1.0000000   1.0000000   1.0000000   1.0000000   1.0000000

  Atom        41          42          43          44          45          46          47          48          49          50
 IAtWgt=           1           1           1           1           1           1           1           1           1           1
 AtmWgt=   1.0078250   1.0078250   1.0078250   1.0078250   1.0078250   1.0078250   1.0078250   1.0078250   1.0078250   1.0078250
 NucSpn=           1           1           1           1           1           1           1           1           1           1
 AtZEff=   0.0000000   0.0000000   0.0000000   0.0000000   0.0000000   0.0000000   0.0000000   0.0000000   0.0000000   0.0000000
 NQMom=    0.0000000   0.0000000   0.0000000   0.0000000   0.0000000   0.0000000   0.0000000   0.0000000   0.0000000   0.0000000
 NMagM=    2.7928460   2.7928460   2.7928460   2.7928460   2.7928460   2.7928460   2.7928460   2.7928460   2.7928460   2.7928460
 AtZNuc=   1.0000000   1.0000000   1.0000000   1.0000000   1.0000000   1.0000000   1.0000000   1.0000000   1.0000000   1.0000000

  Atom        51          52          53          54          55          56          57          58          59          60
 IAtWgt=           1           1           1           1           1           1           1           1           1           1
 AtmWgt=   1.0078250   1.0078250   1.0078250   1.0078250   1.0078250   1.0078250   1.0078250   1.0078250   1.0078250   1.0078250
 NucSpn=           1           1           1           1           1           1           1           1           1           1
 AtZEff=   0.0000000   0.0000000   0.0000000   0.0000000   0.0000000   0.0000000   0.0000000   0.0000000   0.0000000   0.0000000
 NQMom=    0.0000000   0.0000000   0.0000000   0.0000000   0.0000000   0.0000000   0.0000000   0.0000000   0.0000000   0.0000000
 NMagM=    2.7928460   2.7928460   2.7928460   2.7928460   2.7928460   2.7928460   2.7928460   2.7928460   2.7928460   2.7928460
 AtZNuc=   1.0000000   1.0000000   1.0000000   1.0000000   1.0000000   1.0000000   1.0000000   1.0000000   1.0000000   1.0000000

  Atom        61          62          63          64          65          66          67          68          69          70
 IAtWgt=           1           1           1           1           1           1           1           1           1           1
 AtmWgt=   1.0078250   1.0078250   1.0078250   1.0078250   1.0078250   1.0078250   1.0078250   1.0078250   1.0078250   1.0078250
 NucSpn=           1           1           1           1           1           1           1           1           1           1
 AtZEff=   0.0000000   0.0000000   0.0000000   0.0000000   0.0000000   0.0000000   0.0000000   0.0000000   0.0000000   0.0000000
 NQMom=    0.0000000   0.0000000   0.0000000   0.0000000   0.0000000   0.0000000   0.0000000   0.0000000   0.0000000   0.0000000
 NMagM=    2.7928460   2.7928460   2.7928460   2.7928460   2.7928460   2.7928460   2.7928460   2.7928460   2.7928460   2.7928460
 AtZNuc=   1.0000000   1.0000000   1.0000000   1.0000000   1.0000000   1.0000000   1.0000000   1.0000000   1.0000000   1.0000000

  Atom        71          72          73          74          75          76          77          78          79          80
 IAtWgt=           1           1           1           1           1           1           1           1           1           1
 AtmWgt=   1.0078250   1.0078250   1.0078250   1.0078250   1.0078250   1.0078250   1.0078250   1.0078250   1.0078250   1.0078250
 NucSpn=           1           1           1           1           1           1           1           1           1           1
 AtZEff=   0.0000000   0.0000000   0.0000000   0.0000000   0.0000000   0.0000000   0.0000000   0.0000000   0.0000000   0.0000000
 NQMom=    0.0000000   0.0000000   0.0000000   0.0000000   0.0000000   0.0000000   0.0000000   0.0000000   0.0000000   0.0000000
 NMagM=    2.7928460   2.7928460   2.7928460   2.7928460   2.7928460   2.7928460   2.7928460   2.7928460   2.7928460   2.7928460
 AtZNuc=   1.0000000   1.0000000   1.0000000   1.0000000   1.0000000   1.0000000   1.0000000   1.0000000   1.0000000   1.0000000

  Atom        81          82          83          84          85          86          87          88          89          90
 IAtWgt=           1           1           1           1           1           1           1           1           1           1
 AtmWgt=   1.0078250   1.0078250   1.0078250   1.0078250   1.0078250   1.0078250   1.0078250   1.0078250   1.0078250   1.0078250
 NucSpn=           1           1           1           1           1           1           1           1           1           1
 AtZEff=   0.0000000   0.0000000   0.0000000   0.0000000   0.0000000   0.0000000   0.0000000   0.0000000   0.0000000   0.0000000
 NQMom=    0.0000000   0.0000000   0.0000000   0.0000000   0.0000000   0.0000000   0.0000000   0.0000000   0.0000000   0.0000000
 NMagM=    2.7928460   2.7928460   2.7928460   2.7928460   2.7928460   2.7928460   2.7928460   2.7928460   2.7928460   2.7928460
 AtZNuc=   1.0000000   1.0000000   1.0000000   1.0000000   1.0000000   1.0000000   1.0000000   1.0000000   1.0000000   1.0000000

  Atom        91          92          93
 IAtWgt=           1           1           1
 AtmWgt=   1.0078250   1.0078250   1.0078250
 NucSpn=           1           1           1
 AtZEff=   0.0000000   0.0000000   0.0000000
 NQMom=    0.0000000   0.0000000   0.0000000
 NMagM=    2.7928460   2.7928460   2.7928460
 AtZNuc=   1.0000000   1.0000000   1.0000000
 Leave Link  101 at Sun Dec  3 11:15:53 2017, MaxMem= 26843545600 cpu:        91.0
 (Enter /util/software/G09_RevD01/g09/l103.exe)

 GradGradGradGradGradGradGradGradGradGradGradGradGradGradGradGradGradGrad
 Berny optimization.
 Initialization pass.
                           ----------------------------
                           !    Initial Parameters    !
                           ! (Angstroms and Degrees)  !
 --------------------------                            --------------------------
 ! Name  Definition              Value          Derivative Info.                !
 --------------------------------------------------------------------------------
 ! R1    R(1,2)                  2.5602         estimate D2E/DX2                !
 ! R2    R(1,3)                  2.5731         estimate D2E/DX2                !
 ! R3    R(1,4)                  2.6427         estimate D2E/DX2                !
 ! R4    R(1,6)                  2.5976         estimate D2E/DX2                !
 ! R5    R(1,19)                 2.5616         estimate D2E/DX2                !
 ! R6    R(1,20)                 2.5885         estimate D2E/DX2                !
 ! R7    R(1,21)                 2.6426         estimate D2E/DX2                !
 ! R8    R(1,23)                 2.588          estimate D2E/DX2                !
 ! R9    R(2,3)                  1.4412         estimate D2E/DX2                !
 ! R10   R(2,6)                  1.4298         estimate D2E/DX2                !
 ! R11   R(2,7)                  1.532          estimate D2E/DX2                !
 ! R12   R(3,4)                  1.4201         estimate D2E/DX2                !
 ! R13   R(3,11)                 1.5484         estimate D2E/DX2                !
 ! R14   R(4,5)                  1.4086         estimate D2E/DX2                !
 ! R15   R(4,36)                 0.95           estimate D2E/DX2                !
 ! R16   R(5,6)                  1.4143         estimate D2E/DX2                !
 ! R17   R(5,15)                 1.5297         estimate D2E/DX2                !
 ! R18   R(6,37)                 0.9507         estimate D2E/DX2                !
 ! R19   R(7,8)                  1.5462         estimate D2E/DX2                !
 ! R20   R(7,9)                  1.5272         estimate D2E/DX2                !
 ! R21   R(7,10)                 1.5426         estimate D2E/DX2                !
 ! R22   R(8,40)                 0.9804         estimate D2E/DX2                !
 ! R23   R(8,41)                 0.9791         estimate D2E/DX2                !
 ! R24   R(8,42)                 0.9799         estimate D2E/DX2                !
 ! R25   R(9,43)                 0.98           estimate D2E/DX2                !
 ! R26   R(9,44)                 0.9805         estimate D2E/DX2                !
 ! R27   R(9,45)                 0.9797         estimate D2E/DX2                !
 ! R28   R(10,46)                0.981          estimate D2E/DX2                !
 ! R29   R(10,47)                0.9798         estimate D2E/DX2                !
 ! R30   R(10,48)                0.9798         estimate D2E/DX2                !
 ! R31   R(11,12)                1.5227         estimate D2E/DX2                !
 ! R32   R(11,13)                1.5331         estimate D2E/DX2                !
 ! R33   R(11,14)                1.5375         estimate D2E/DX2                !
 ! R34   R(12,49)                0.981          estimate D2E/DX2                !
 ! R35   R(12,50)                0.9793         estimate D2E/DX2                !
 ! R36   R(12,51)                0.9801         estimate D2E/DX2                !
 ! R37   R(13,52)                0.9796         estimate D2E/DX2                !
 ! R38   R(13,53)                0.9802         estimate D2E/DX2                !
 ! R39   R(13,54)                0.9795         estimate D2E/DX2                !
 ! R40   R(14,55)                0.9804         estimate D2E/DX2                !
 ! R41   R(14,56)                0.9797         estimate D2E/DX2                !
 ! R42   R(14,57)                0.9802         estimate D2E/DX2                !
 ! R43   R(15,16)                1.5139         estimate D2E/DX2                !
 ! R44   R(15,17)                1.5153         estimate D2E/DX2                !
 ! R45   R(15,18)                1.5424         estimate D2E/DX2                !
 ! R46   R(16,58)                0.9838         estimate D2E/DX2                !
 ! R47   R(16,59)                0.979          estimate D2E/DX2                !
 ! R48   R(16,60)                0.9791         estimate D2E/DX2                !
 ! R49   R(17,61)                0.9788         estimate D2E/DX2                !
 ! R50   R(17,62)                0.9795         estimate D2E/DX2                !
 ! R51   R(17,63)                0.9824         estimate D2E/DX2                !
 ! R52   R(18,64)                0.9816         estimate D2E/DX2                !
 ! R53   R(18,65)                0.9808         estimate D2E/DX2                !
 ! R54   R(18,66)                0.6904         estimate D2E/DX2                !
 ! R55   R(19,20)                1.4423         estimate D2E/DX2                !
 ! R56   R(19,23)                1.4218         estimate D2E/DX2                !
 ! R57   R(19,24)                1.5403         estimate D2E/DX2                !
 ! R58   R(20,21)                1.4226         estimate D2E/DX2                !
 ! R59   R(20,28)                1.5448         estimate D2E/DX2                !
 ! R60   R(21,22)                1.3997         estimate D2E/DX2                !
 ! R61   R(21,38)                0.9496         estimate D2E/DX2                !
 ! R62   R(22,23)                1.4215         estimate D2E/DX2                !
 ! R63   R(22,32)                1.5382         estimate D2E/DX2                !
 ! R64   R(23,39)                0.9502         estimate D2E/DX2                !
 ! R65   R(24,25)                1.5467         estimate D2E/DX2                !
 ! R66   R(24,26)                1.5267         estimate D2E/DX2                !
 ! R67   R(24,27)                1.525          estimate D2E/DX2                !
 ! R68   R(25,67)                0.9799         estimate D2E/DX2                !
 ! R69   R(25,68)                0.9803         estimate D2E/DX2                !
 ! R70   R(25,69)                0.9803         estimate D2E/DX2                !
 ! R71   R(26,70)                0.9799         estimate D2E/DX2                !
 ! R72   R(26,71)                0.9804         estimate D2E/DX2                !
 ! R73   R(26,72)                0.9797         estimate D2E/DX2                !
 ! R74   R(27,73)                0.9808         estimate D2E/DX2                !
 ! R75   R(27,74)                0.98           estimate D2E/DX2                !
 ! R76   R(27,75)                0.9796         estimate D2E/DX2                !
 ! R77   R(28,29)                1.54           estimate D2E/DX2                !
 ! R78   R(28,30)                1.5411         estimate D2E/DX2                !
 ! R79   R(28,31)                1.5301         estimate D2E/DX2                !
 ! R80   R(29,76)                0.9806         estimate D2E/DX2                !
 ! R81   R(29,77)                0.9796         estimate D2E/DX2                !
 ! R82   R(29,78)                0.9802         estimate D2E/DX2                !
 ! R83   R(30,79)                0.9799         estimate D2E/DX2                !
 ! R84   R(30,80)                0.9796         estimate D2E/DX2                !
 ! R85   R(30,81)                0.9799         estimate D2E/DX2                !
 ! R86   R(31,82)                0.9807         estimate D2E/DX2                !
 ! R87   R(31,83)                0.9793         estimate D2E/DX2                !
 ! R88   R(31,84)                0.98           estimate D2E/DX2                !
 ! R89   R(32,33)                1.5201         estimate D2E/DX2                !
 ! R90   R(32,34)                1.5451         estimate D2E/DX2                !
 ! R91   R(32,35)                1.5021         estimate D2E/DX2                !
 ! R92   R(33,85)                0.9801         estimate D2E/DX2                !
 ! R93   R(33,86)                0.9797         estimate D2E/DX2                !
 ! R94   R(33,87)                0.9808         estimate D2E/DX2                !
 ! R95   R(34,88)                0.9804         estimate D2E/DX2                !
 ! R96   R(34,89)                0.9796         estimate D2E/DX2                !
 ! R97   R(34,90)                0.9802         estimate D2E/DX2                !
 ! R98   R(35,91)                0.9796         estimate D2E/DX2                !
 ! R99   R(35,92)                0.9794         estimate D2E/DX2                !
 ! R100  R(35,93)                0.9808         estimate D2E/DX2                !
 ! A1    A(2,1,4)               52.331          estimate D2E/DX2                !
 ! A2    A(2,1,20)             151.2465         estimate D2E/DX2                !
 ! A3    A(2,1,21)             126.8236         estimate D2E/DX2                !
 ! A4    A(2,1,23)             140.1814         estimate D2E/DX2                !
 ! A5    A(3,1,6)               52.7452         estimate D2E/DX2                !
 ! A6    A(3,1,19)             151.4143         estimate D2E/DX2                !
 ! A7    A(3,1,20)             150.916          estimate D2E/DX2                !
 ! A8    A(3,1,21)             152.9519         estimate D2E/DX2                !
 ! A9    A(3,1,23)             153.4906         estimate D2E/DX2                !
 ! A10   A(4,1,6)               50.8444         estimate D2E/DX2                !
 ! A11   A(4,1,19)             127.0327         estimate D2E/DX2                !
 ! A12   A(4,1,20)             153.0976         estimate D2E/DX2                !
 ! A13   A(4,1,23)             122.7762         estimate D2E/DX2                !
 ! A14   A(6,1,19)             140.1135         estimate D2E/DX2                !
 ! A15   A(6,1,20)             153.4272         estimate D2E/DX2                !
 ! A16   A(6,1,21)             122.767          estimate D2E/DX2                !
 ! A17   A(6,1,23)             109.7725         estimate D2E/DX2                !
 ! A18   A(19,1,21)             52.2692         estimate D2E/DX2                !
 ! A19   A(20,1,23)             52.6877         estimate D2E/DX2                !
 ! A20   A(21,1,23)             50.9558         estimate D2E/DX2                !
 ! A21   A(1,2,7)              107.6677         estimate D2E/DX2                !
 ! A22   A(3,2,6)              106.2722         estimate D2E/DX2                !
 ! A23   A(3,2,7)              132.2575         estimate D2E/DX2                !
 ! A24   A(6,2,7)              120.5717         estimate D2E/DX2                !
 ! A25   A(1,3,11)             119.731          estimate D2E/DX2                !
 ! A26   A(2,3,4)              106.6938         estimate D2E/DX2                !
 ! A27   A(2,3,11)             133.2214         estimate D2E/DX2                !
 ! A28   A(4,3,11)             119.8661         estimate D2E/DX2                !
 ! A29   A(1,4,5)               76.9489         estimate D2E/DX2                !
 ! A30   A(1,4,36)             118.6187         estimate D2E/DX2                !
 ! A31   A(3,4,5)              110.8507         estimate D2E/DX2                !
 ! A32   A(3,4,36)             124.5775         estimate D2E/DX2                !
 ! A33   A(5,4,36)             124.5718         estimate D2E/DX2                !
 ! A34   A(4,5,6)              105.6958         estimate D2E/DX2                !
 ! A35   A(4,5,15)             124.539          estimate D2E/DX2                !
 ! A36   A(6,5,15)             128.0378         estimate D2E/DX2                !
 ! A37   A(1,6,5)               78.5296         estimate D2E/DX2                !
 ! A38   A(1,6,37)             116.0228         estimate D2E/DX2                !
 ! A39   A(2,6,5)              110.4567         estimate D2E/DX2                !
 ! A40   A(2,6,37)             124.7951         estimate D2E/DX2                !
 ! A41   A(5,6,37)             124.7482         estimate D2E/DX2                !
 ! A42   A(2,7,8)              107.8299         estimate D2E/DX2                !
 ! A43   A(2,7,9)              114.5316         estimate D2E/DX2                !
 ! A44   A(2,7,10)             110.7029         estimate D2E/DX2                !
 ! A45   A(8,7,9)              111.4384         estimate D2E/DX2                !
 ! A46   A(8,7,10)             106.5266         estimate D2E/DX2                !
 ! A47   A(9,7,10)             105.5399         estimate D2E/DX2                !
 ! A48   A(7,8,40)             109.4035         estimate D2E/DX2                !
 ! A49   A(7,8,41)             109.5026         estimate D2E/DX2                !
 ! A50   A(7,8,42)             109.4137         estimate D2E/DX2                !
 ! A51   A(40,8,41)            109.5139         estimate D2E/DX2                !
 ! A52   A(40,8,42)            109.4416         estimate D2E/DX2                !
 ! A53   A(41,8,42)            109.5518         estimate D2E/DX2                !
 ! A54   A(7,9,43)             109.505          estimate D2E/DX2                !
 ! A55   A(7,9,44)             109.4551         estimate D2E/DX2                !
 ! A56   A(7,9,45)             109.4874         estimate D2E/DX2                !
 ! A57   A(43,9,44)            109.428          estimate D2E/DX2                !
 ! A58   A(43,9,45)            109.4988         estimate D2E/DX2                !
 ! A59   A(44,9,45)            109.453          estimate D2E/DX2                !
 ! A60   A(7,10,46)            109.4635         estimate D2E/DX2                !
 ! A61   A(7,10,47)            109.5171         estimate D2E/DX2                !
 ! A62   A(7,10,48)            109.5349         estimate D2E/DX2                !
 ! A63   A(46,10,47)           109.4053         estimate D2E/DX2                !
 ! A64   A(46,10,48)           109.4057         estimate D2E/DX2                !
 ! A65   A(47,10,48)           109.5008         estimate D2E/DX2                !
 ! A66   A(3,11,12)            111.4266         estimate D2E/DX2                !
 ! A67   A(3,11,13)            109.5246         estimate D2E/DX2                !
 ! A68   A(3,11,14)            113.1479         estimate D2E/DX2                !
 ! A69   A(12,11,13)           106.24           estimate D2E/DX2                !
 ! A70   A(12,11,14)           105.7173         estimate D2E/DX2                !
 ! A71   A(13,11,14)           110.5188         estimate D2E/DX2                !
 ! A72   A(11,12,49)           109.4541         estimate D2E/DX2                !
 ! A73   A(11,12,50)           109.5257         estimate D2E/DX2                !
 ! A74   A(11,12,51)           109.4885         estimate D2E/DX2                !
 ! A75   A(49,12,50)           109.4496         estimate D2E/DX2                !
 ! A76   A(49,12,51)           109.385          estimate D2E/DX2                !
 ! A77   A(50,12,51)           109.5242         estimate D2E/DX2                !
 ! A78   A(11,13,52)           109.4325         estimate D2E/DX2                !
 ! A79   A(11,13,53)           109.4068         estimate D2E/DX2                !
 ! A80   A(11,13,54)           109.4787         estimate D2E/DX2                !
 ! A81   A(52,13,53)           109.4827         estimate D2E/DX2                !
 ! A82   A(52,13,54)           109.5374         estimate D2E/DX2                !
 ! A83   A(53,13,54)           109.4892         estimate D2E/DX2                !
 ! A84   A(11,14,55)           109.482          estimate D2E/DX2                !
 ! A85   A(11,14,56)           109.5124         estimate D2E/DX2                !
 ! A86   A(11,14,57)           109.4756         estimate D2E/DX2                !
 ! A87   A(55,14,56)           109.458          estimate D2E/DX2                !
 ! A88   A(55,14,57)           109.4218         estimate D2E/DX2                !
 ! A89   A(56,14,57)           109.4774         estimate D2E/DX2                !
 ! A90   A(5,15,16)            116.5503         estimate D2E/DX2                !
 ! A91   A(5,15,17)            112.1624         estimate D2E/DX2                !
 ! A92   A(5,15,18)            105.9752         estimate D2E/DX2                !
 ! A93   A(16,15,17)           118.2876         estimate D2E/DX2                !
 ! A94   A(16,15,18)            96.6955         estimate D2E/DX2                !
 ! A95   A(17,15,18)           104.098          estimate D2E/DX2                !
 ! A96   A(15,16,58)           109.3903         estimate D2E/DX2                !
 ! A97   A(15,16,59)           109.6891         estimate D2E/DX2                !
 ! A98   A(15,16,60)           109.639          estimate D2E/DX2                !
 ! A99   A(58,16,59)           109.242          estimate D2E/DX2                !
 ! A100  A(58,16,60)           109.2347         estimate D2E/DX2                !
 ! A101  A(59,16,60)           109.6303         estimate D2E/DX2                !
 ! A102  A(15,17,61)           109.5756         estimate D2E/DX2                !
 ! A103  A(15,17,62)           109.5809         estimate D2E/DX2                !
 ! A104  A(15,17,63)           109.3792         estimate D2E/DX2                !
 ! A105  A(61,17,62)           109.6061         estimate D2E/DX2                !
 ! A106  A(61,17,63)           109.3707         estimate D2E/DX2                !
 ! A107  A(62,17,63)           109.3141         estimate D2E/DX2                !
 ! A108  A(15,18,64)           109.2385         estimate D2E/DX2                !
 ! A109  A(15,18,65)           109.3041         estimate D2E/DX2                !
 ! A110  A(15,18,66)           128.9463         estimate D2E/DX2                !
 ! A111  A(64,18,65)           109.271          estimate D2E/DX2                !
 ! A112  A(64,18,66)           106.4327         estimate D2E/DX2                !
 ! A113  A(65,18,66)            91.5268         estimate D2E/DX2                !
 ! A114  A(1,19,24)            107.7645         estimate D2E/DX2                !
 ! A115  A(20,19,23)           106.6498         estimate D2E/DX2                !
 ! A116  A(20,19,24)           132.1341         estimate D2E/DX2                !
 ! A117  A(23,19,24)           120.3742         estimate D2E/DX2                !
 ! A118  A(1,20,28)            120.7243         estimate D2E/DX2                !
 ! A119  A(19,20,21)           106.3654         estimate D2E/DX2                !
 ! A120  A(19,20,28)           133.466          estimate D2E/DX2                !
 ! A121  A(21,20,28)           119.9327         estimate D2E/DX2                !
 ! A122  A(1,21,22)             75.965          estimate D2E/DX2                !
 ! A123  A(1,21,38)            119.0729         estimate D2E/DX2                !
 ! A124  A(20,21,22)           110.9852         estimate D2E/DX2                !
 ! A125  A(20,21,38)           124.5586         estimate D2E/DX2                !
 ! A126  A(22,21,38)           124.4561         estimate D2E/DX2                !
 ! A127  A(21,22,23)           105.8219         estimate D2E/DX2                !
 ! A128  A(21,22,32)           125.6922         estimate D2E/DX2                !
 ! A129  A(23,22,32)           126.6054         estimate D2E/DX2                !
 ! A130  A(1,23,22)             77.6791         estimate D2E/DX2                !
 ! A131  A(1,23,39)            116.1923         estimate D2E/DX2                !
 ! A132  A(19,23,22)           110.171          estimate D2E/DX2                !
 ! A133  A(19,23,39)           124.9726         estimate D2E/DX2                !
 ! A134  A(22,23,39)           124.8563         estimate D2E/DX2                !
 ! A135  A(19,24,25)           106.7125         estimate D2E/DX2                !
 ! A136  A(19,24,26)           111.4947         estimate D2E/DX2                !
 ! A137  A(19,24,27)           114.5357         estimate D2E/DX2                !
 ! A138  A(25,24,26)           106.7532         estimate D2E/DX2                !
 ! A139  A(25,24,27)           111.3051         estimate D2E/DX2                !
 ! A140  A(26,24,27)           105.8345         estimate D2E/DX2                !
 ! A141  A(24,25,67)           109.5087         estimate D2E/DX2                !
 ! A142  A(24,25,68)           109.5093         estimate D2E/DX2                !
 ! A143  A(24,25,69)           109.5001         estimate D2E/DX2                !
 ! A144  A(67,25,68)           109.4444         estimate D2E/DX2                !
 ! A145  A(67,25,69)           109.4488         estimate D2E/DX2                !
 ! A146  A(68,25,69)           109.416          estimate D2E/DX2                !
 ! A147  A(24,26,70)           109.4922         estimate D2E/DX2                !
 ! A148  A(24,26,71)           109.4282         estimate D2E/DX2                !
 ! A149  A(24,26,72)           109.4943         estimate D2E/DX2                !
 ! A150  A(70,26,71)           109.4495         estimate D2E/DX2                !
 ! A151  A(70,26,72)           109.5009         estimate D2E/DX2                !
 ! A152  A(71,26,72)           109.4623         estimate D2E/DX2                !
 ! A153  A(24,27,73)           109.4714         estimate D2E/DX2                !
 ! A154  A(24,27,74)           109.476          estimate D2E/DX2                !
 ! A155  A(24,27,75)           109.5329         estimate D2E/DX2                !
 ! A156  A(73,27,74)           109.4019         estimate D2E/DX2                !
 ! A157  A(73,27,75)           109.436          estimate D2E/DX2                !
 ! A158  A(74,27,75)           109.509          estimate D2E/DX2                !
 ! A159  A(20,28,29)           108.601          estimate D2E/DX2                !
 ! A160  A(20,28,30)           110.5143         estimate D2E/DX2                !
 ! A161  A(20,28,31)           114.1211         estimate D2E/DX2                !
 ! A162  A(29,28,30)           106.0445         estimate D2E/DX2                !
 ! A163  A(29,28,31)           111.7837         estimate D2E/DX2                !
 ! A164  A(30,28,31)           105.4546         estimate D2E/DX2                !
 ! A165  A(28,29,76)           109.4885         estimate D2E/DX2                !
 ! A166  A(28,29,77)           109.5213         estimate D2E/DX2                !
 ! A167  A(28,29,78)           109.4763         estimate D2E/DX2                !
 ! A168  A(76,29,77)           109.4529         estimate D2E/DX2                !
 ! A169  A(76,29,78)           109.4057         estimate D2E/DX2                !
 ! A170  A(77,29,78)           109.4826         estimate D2E/DX2                !
 ! A171  A(28,30,79)           109.4395         estimate D2E/DX2                !
 ! A172  A(28,30,80)           109.4558         estimate D2E/DX2                !
 ! A173  A(28,30,81)           109.4154         estimate D2E/DX2                !
 ! A174  A(79,30,80)           109.5117         estimate D2E/DX2                !
 ! A175  A(79,30,81)           109.4934         estimate D2E/DX2                !
 ! A176  A(80,30,81)           109.5115         estimate D2E/DX2                !
 ! A177  A(28,31,82)           109.4512         estimate D2E/DX2                !
 ! A178  A(28,31,83)           109.5072         estimate D2E/DX2                !
 ! A179  A(28,31,84)           109.4601         estimate D2E/DX2                !
 ! A180  A(82,31,83)           109.4704         estimate D2E/DX2                !
 ! A181  A(82,31,84)           109.4143         estimate D2E/DX2                !
 ! A182  A(83,31,84)           109.5242         estimate D2E/DX2                !
 ! A183  A(22,32,33)           106.9262         estimate D2E/DX2                !
 ! A184  A(22,32,34)           110.8984         estimate D2E/DX2                !
 ! A185  A(22,32,35)           111.7301         estimate D2E/DX2                !
 ! A186  A(33,32,34)           107.7273         estimate D2E/DX2                !
 ! A187  A(33,32,35)           111.6972         estimate D2E/DX2                !
 ! A188  A(34,32,35)           107.8157         estimate D2E/DX2                !
 ! A189  A(32,33,85)           109.5117         estimate D2E/DX2                !
 ! A190  A(32,33,86)           109.5284         estimate D2E/DX2                !
 ! A191  A(32,33,87)           109.4746         estimate D2E/DX2                !
 ! A192  A(85,33,86)           109.4866         estimate D2E/DX2                !
 ! A193  A(85,33,87)           109.3937         estimate D2E/DX2                !
 ! A194  A(86,33,87)           109.4323         estimate D2E/DX2                !
 ! A195  A(32,34,88)           109.4458         estimate D2E/DX2                !
 ! A196  A(32,34,89)           109.5215         estimate D2E/DX2                !
 ! A197  A(32,34,90)           109.4703         estimate D2E/DX2                !
 ! A198  A(88,34,89)           109.474          estimate D2E/DX2                !
 ! A199  A(88,34,90)           109.4245         estimate D2E/DX2                !
 ! A200  A(89,34,90)           109.4912         estimate D2E/DX2                !
 ! A201  A(32,35,91)           109.4939         estimate D2E/DX2                !
 ! A202  A(32,35,92)           109.5097         estimate D2E/DX2                !
 ! A203  A(32,35,93)           109.3954         estimate D2E/DX2                !
 ! A204  A(91,35,92)           109.5504         estimate D2E/DX2                !
 ! A205  A(91,35,93)           109.4284         estimate D2E/DX2                !
 ! A206  A(92,35,93)           109.4495         estimate D2E/DX2                !
 ! A207  L(2,1,19,21,-1)       179.0928         estimate D2E/DX2                !
 ! A208  L(4,1,21,2,-1)        179.1547         estimate D2E/DX2                !
 ! A209  L(2,1,19,21,-2)       170.1239         estimate D2E/DX2                !
 ! A210  L(4,1,21,2,-2)        168.8473         estimate D2E/DX2                !
 ! D1    D(4,1,2,7)           -167.7829         estimate D2E/DX2                !
 ! D2    D(20,1,2,7)            -8.5507         estimate D2E/DX2                !
 ! D3    D(21,1,2,7)            23.3698         estimate D2E/DX2                !
 ! D4    D(23,1,2,7)            94.0521         estimate D2E/DX2                !
 ! D5    D(7,2,19,24)         -152.8763         estimate D2E/DX2                !
 ! D6    D(6,1,3,11)           168.9789         estimate D2E/DX2                !
 ! D7    D(19,1,3,11)          -62.7766         estimate D2E/DX2                !
 ! D8    D(20,1,3,11)            8.1998         estimate D2E/DX2                !
 ! D9    D(21,1,3,11)           78.6504         estimate D2E/DX2                !
 ! D10   D(23,1,3,11)         -135.9527         estimate D2E/DX2                !
 ! D11   D(2,1,4,5)            -78.4949         estimate D2E/DX2                !
 ! D12   D(2,1,4,36)           159.0208         estimate D2E/DX2                !
 ! D13   D(6,1,4,5)            -37.1124         estimate D2E/DX2                !
 ! D14   D(6,1,4,36)          -159.5967         estimate D2E/DX2                !
 ! D15   D(19,1,4,5)            91.5859         estimate D2E/DX2                !
 ! D16   D(19,1,4,36)          -30.8984         estimate D2E/DX2                !
 ! D17   D(20,1,4,5)           123.6512         estimate D2E/DX2                !
 ! D18   D(20,1,4,36)            1.1669         estimate D2E/DX2                !
 ! D19   D(23,1,4,5)            52.5762         estimate D2E/DX2                !
 ! D20   D(23,1,4,36)          -69.9081         estimate D2E/DX2                !
 ! D21   D(5,4,21,22)           19.8605         estimate D2E/DX2                !
 ! D22   D(5,4,21,38)          -99.8613         estimate D2E/DX2                !
 ! D23   D(36,4,21,22)        -100.4893         estimate D2E/DX2                !
 ! D24   D(36,4,21,38)         139.789          estimate D2E/DX2                !
 ! D25   D(3,1,6,5)             77.1055         estimate D2E/DX2                !
 ! D26   D(3,1,6,37)          -159.6556         estimate D2E/DX2                !
 ! D27   D(4,1,6,5)             36.6783         estimate D2E/DX2                !
 ! D28   D(4,1,6,37)           159.9172         estimate D2E/DX2                !
 ! D29   D(19,1,6,5)           -67.0211         estimate D2E/DX2                !
 ! D30   D(19,1,6,37)           56.2178         estimate D2E/DX2                !
 ! D31   D(20,1,6,5)          -123.8556         estimate D2E/DX2                !
 ! D32   D(20,1,6,37)           -0.6167         estimate D2E/DX2                !
 ! D33   D(21,1,6,5)          -135.6313         estimate D2E/DX2                !
 ! D34   D(21,1,6,37)          -12.3924         estimate D2E/DX2                !
 ! D35   D(23,1,6,5)           -80.0111         estimate D2E/DX2                !
 ! D36   D(23,1,6,37)           43.2278         estimate D2E/DX2                !
 ! D37   D(3,1,19,24)           -8.7419         estimate D2E/DX2                !
 ! D38   D(4,1,19,24)           23.4551         estimate D2E/DX2                !
 ! D39   D(6,1,19,24)           94.1433         estimate D2E/DX2                !
 ! D40   D(21,1,19,24)        -167.7338         estimate D2E/DX2                !
 ! D41   D(2,1,20,28)          -62.9099         estimate D2E/DX2                !
 ! D42   D(3,1,20,28)            8.0661         estimate D2E/DX2                !
 ! D43   D(4,1,20,28)           78.7517         estimate D2E/DX2                !
 ! D44   D(6,1,20,28)         -136.0764         estimate D2E/DX2                !
 ! D45   D(23,1,20,28)         168.879          estimate D2E/DX2                !
 ! D46   D(2,1,21,22)           91.1625         estimate D2E/DX2                !
 ! D47   D(2,1,21,38)          -30.7266         estimate D2E/DX2                !
 ! D48   D(3,1,21,22)          123.1995         estimate D2E/DX2                !
 ! D49   D(3,1,21,38)            1.3105         estimate D2E/DX2                !
 ! D50   D(6,1,21,22)           52.0161         estimate D2E/DX2                !
 ! D51   D(6,1,21,38)          -69.873          estimate D2E/DX2                !
 ! D52   D(19,1,21,22)         -78.9614         estimate D2E/DX2                !
 ! D53   D(19,1,21,38)         159.1495         estimate D2E/DX2                !
 ! D54   D(23,1,21,22)         -37.7522         estimate D2E/DX2                !
 ! D55   D(23,1,21,38)        -159.6413         estimate D2E/DX2                !
 ! D56   D(2,1,23,22)          -66.6581         estimate D2E/DX2                !
 ! D57   D(2,1,23,39)           56.3323         estimate D2E/DX2                !
 ! D58   D(3,1,23,22)         -123.8054         estimate D2E/DX2                !
 ! D59   D(3,1,23,39)           -0.815          estimate D2E/DX2                !
 ! D60   D(4,1,23,22)         -135.3905         estimate D2E/DX2                !
 ! D61   D(4,1,23,39)          -12.4002         estimate D2E/DX2                !
 ! D62   D(6,1,23,22)          -79.903          estimate D2E/DX2                !
 ! D63   D(6,1,23,39)           43.0874         estimate D2E/DX2                !
 ! D64   D(20,1,23,22)          77.1671         estimate D2E/DX2                !
 ! D65   D(20,1,23,39)        -159.8425         estimate D2E/DX2                !
 ! D66   D(21,1,23,22)          36.7739         estimate D2E/DX2                !
 ! D67   D(21,1,23,39)         159.7643         estimate D2E/DX2                !
 ! D68   D(6,2,3,4)              1.1722         estimate D2E/DX2                !
 ! D69   D(6,2,3,11)           175.5941         estimate D2E/DX2                !
 ! D70   D(7,2,3,4)            170.0096         estimate D2E/DX2                !
 ! D71   D(7,2,3,11)           -15.5685         estimate D2E/DX2                !
 ! D72   D(3,2,6,5)             -1.7964         estimate D2E/DX2                !
 ! D73   D(3,2,6,37)           178.2289         estimate D2E/DX2                !
 ! D74   D(7,2,6,5)           -172.2168         estimate D2E/DX2                !
 ! D75   D(7,2,6,37)             7.8086         estimate D2E/DX2                !
 ! D76   D(1,2,7,8)             11.5581         estimate D2E/DX2                !
 ! D77   D(1,2,7,9)            136.227          estimate D2E/DX2                !
 ! D78   D(1,2,7,10)          -104.6094         estimate D2E/DX2                !
 ! D79   D(3,2,7,8)            -72.8765         estimate D2E/DX2                !
 ! D80   D(3,2,7,9)             51.7924         estimate D2E/DX2                !
 ! D81   D(3,2,7,10)           170.956          estimate D2E/DX2                !
 ! D82   D(6,2,7,8)             94.6585         estimate D2E/DX2                !
 ! D83   D(6,2,7,9)           -140.6726         estimate D2E/DX2                !
 ! D84   D(6,2,7,10)           -21.509          estimate D2E/DX2                !
 ! D85   D(2,3,4,5)             -0.1674         estimate D2E/DX2                !
 ! D86   D(2,3,4,36)           179.7775         estimate D2E/DX2                !
 ! D87   D(11,3,4,5)          -175.4822         estimate D2E/DX2                !
 ! D88   D(11,3,4,36)            4.4627         estimate D2E/DX2                !
 ! D89   D(1,3,11,12)           78.2812         estimate D2E/DX2                !
 ! D90   D(1,3,11,13)         -164.4664         estimate D2E/DX2                !
 ! D91   D(1,3,11,14)          -40.6825         estimate D2E/DX2                !
 ! D92   D(2,3,11,12)          172.8724         estimate D2E/DX2                !
 ! D93   D(2,3,11,13)          -69.8753         estimate D2E/DX2                !
 ! D94   D(2,3,11,14)           53.9086         estimate D2E/DX2                !
 ! D95   D(4,3,11,12)          -13.2911         estimate D2E/DX2                !
 ! D96   D(4,3,11,13)          103.9613         estimate D2E/DX2                !
 ! D97   D(4,3,11,14)         -132.2549         estimate D2E/DX2                !
 ! D98   D(1,4,5,6)             63.2022         estimate D2E/DX2                !
 ! D99   D(1,4,5,15)          -130.7694         estimate D2E/DX2                !
 ! D100  D(3,4,5,6)             -0.9162         estimate D2E/DX2                !
 ! D101  D(3,4,5,15)           165.1122         estimate D2E/DX2                !
 ! D102  D(36,4,5,6)           179.1388         estimate D2E/DX2                !
 ! D103  D(36,4,5,15)          -14.8328         estimate D2E/DX2                !
 ! D104  D(4,5,6,1)            -64.5113         estimate D2E/DX2                !
 ! D105  D(4,5,6,2)              1.6809         estimate D2E/DX2                !
 ! D106  D(4,5,6,37)          -178.3444         estimate D2E/DX2                !
 ! D107  D(15,5,6,1)           130.1153         estimate D2E/DX2                !
 ! D108  D(15,5,6,2)          -163.6925         estimate D2E/DX2                !
 ! D109  D(15,5,6,37)           16.2822         estimate D2E/DX2                !
 ! D110  D(4,5,15,16)           85.8953         estimate D2E/DX2                !
 ! D111  D(4,5,15,17)          -54.9607         estimate D2E/DX2                !
 ! D112  D(4,5,15,18)         -167.9268         estimate D2E/DX2                !
 ! D113  D(6,5,15,16)         -111.2695         estimate D2E/DX2                !
 ! D114  D(6,5,15,17)          107.8745         estimate D2E/DX2                !
 ! D115  D(6,5,15,18)           -5.0916         estimate D2E/DX2                !
 ! D116  D(2,7,8,40)           -60.2607         estimate D2E/DX2                !
 ! D117  D(2,7,8,41)            59.7692         estimate D2E/DX2                !
 ! D118  D(2,7,8,42)           179.852          estimate D2E/DX2                !
 ! D119  D(9,7,8,40)           173.2365         estimate D2E/DX2                !
 ! D120  D(9,7,8,41)           -66.7336         estimate D2E/DX2                !
 ! D121  D(9,7,8,42)            53.3492         estimate D2E/DX2                !
 ! D122  D(10,7,8,40)           58.6076         estimate D2E/DX2                !
 ! D123  D(10,7,8,41)          178.6376         estimate D2E/DX2                !
 ! D124  D(10,7,8,42)          -61.2797         estimate D2E/DX2                !
 ! D125  D(2,7,9,43)           -60.6639         estimate D2E/DX2                !
 ! D126  D(2,7,9,44)            59.2939         estimate D2E/DX2                !
 ! D127  D(2,7,9,45)           179.2716         estimate D2E/DX2                !
 ! D128  D(8,7,9,43)            62.0745         estimate D2E/DX2                !
 ! D129  D(8,7,9,44)          -177.9677         estimate D2E/DX2                !
 ! D130  D(8,7,9,45)           -57.99           estimate D2E/DX2                !
 ! D131  D(10,7,9,43)          177.3133         estimate D2E/DX2                !
 ! D132  D(10,7,9,44)          -62.7289         estimate D2E/DX2                !
 ! D133  D(10,7,9,45)           57.2488         estimate D2E/DX2                !
 ! D134  D(2,7,10,46)           61.4278         estimate D2E/DX2                !
 ! D135  D(2,7,10,47)         -178.6296         estimate D2E/DX2                !
 ! D136  D(2,7,10,48)          -58.5262         estimate D2E/DX2                !
 ! D137  D(8,7,10,46)          -55.5454         estimate D2E/DX2                !
 ! D138  D(8,7,10,47)           64.3972         estimate D2E/DX2                !
 ! D139  D(8,7,10,48)         -175.4993         estimate D2E/DX2                !
 ! D140  D(9,7,10,46)         -174.115          estimate D2E/DX2                !
 ! D141  D(9,7,10,47)          -54.1724         estimate D2E/DX2                !
 ! D142  D(9,7,10,48)           65.931          estimate D2E/DX2                !
 ! D143  D(3,11,12,49)          58.704          estimate D2E/DX2                !
 ! D144  D(3,11,12,50)         178.7005         estimate D2E/DX2                !
 ! D145  D(3,11,12,51)         -61.1905         estimate D2E/DX2                !
 ! D146  D(13,11,12,49)        -60.5219         estimate D2E/DX2                !
 ! D147  D(13,11,12,50)         59.4745         estimate D2E/DX2                !
 ! D148  D(13,11,12,51)        179.5835         estimate D2E/DX2                !
 ! D149  D(14,11,12,49)       -177.9886         estimate D2E/DX2                !
 ! D150  D(14,11,12,50)        -57.9922         estimate D2E/DX2                !
 ! D151  D(14,11,12,51)         62.1168         estimate D2E/DX2                !
 ! D152  D(3,11,13,52)          60.0472         estimate D2E/DX2                !
 ! D153  D(3,11,13,53)         179.9982         estimate D2E/DX2                !
 ! D154  D(3,11,13,54)         -60.0147         estimate D2E/DX2                !
 ! D155  D(12,11,13,52)       -179.489          estimate D2E/DX2                !
 ! D156  D(12,11,13,53)        -59.538          estimate D2E/DX2                !
 ! D157  D(12,11,13,54)         60.4491         estimate D2E/DX2                !
 ! D158  D(14,11,13,52)        -65.2667         estimate D2E/DX2                !
 ! D159  D(14,11,13,53)         54.6843         estimate D2E/DX2                !
 ! D160  D(14,11,13,54)        174.6714         estimate D2E/DX2                !
 ! D161  D(3,11,14,55)          61.4721         estimate D2E/DX2                !
 ! D162  D(3,11,14,56)        -178.5122         estimate D2E/DX2                !
 ! D163  D(3,11,14,57)         -58.4767         estimate D2E/DX2                !
 ! D164  D(12,11,14,55)        -60.7388         estimate D2E/DX2                !
 ! D165  D(12,11,14,56)         59.2769         estimate D2E/DX2                !
 ! D166  D(12,11,14,57)        179.3124         estimate D2E/DX2                !
 ! D167  D(13,11,14,55)       -175.2912         estimate D2E/DX2                !
 ! D168  D(13,11,14,56)        -55.2755         estimate D2E/DX2                !
 ! D169  D(13,11,14,57)         64.76           estimate D2E/DX2                !
 ! D170  D(5,15,16,58)          52.0756         estimate D2E/DX2                !
 ! D171  D(5,15,16,59)         171.8784         estimate D2E/DX2                !
 ! D172  D(5,15,16,60)         -67.6877         estimate D2E/DX2                !
 ! D173  D(17,15,16,58)       -169.5237         estimate D2E/DX2                !
 ! D174  D(17,15,16,59)        -49.7209         estimate D2E/DX2                !
 ! D175  D(17,15,16,60)         70.713          estimate D2E/DX2                !
 ! D176  D(18,15,16,58)        -59.5437         estimate D2E/DX2                !
 ! D177  D(18,15,16,59)         60.2591         estimate D2E/DX2                !
 ! D178  D(18,15,16,60)       -179.3071         estimate D2E/DX2                !
 ! D179  D(5,15,17,61)          79.6171         estimate D2E/DX2                !
 ! D180  D(5,15,17,62)        -160.0855         estimate D2E/DX2                !
 ! D181  D(5,15,17,63)         -40.2672         estimate D2E/DX2                !
 ! D182  D(16,15,17,61)        -60.4955         estimate D2E/DX2                !
 ! D183  D(16,15,17,62)         59.8019         estimate D2E/DX2                !
 ! D184  D(16,15,17,63)        179.6201         estimate D2E/DX2                !
 ! D185  D(18,15,17,61)       -166.2594         estimate D2E/DX2                !
 ! D186  D(18,15,17,62)        -45.962          estimate D2E/DX2                !
 ! D187  D(18,15,17,63)         73.8562         estimate D2E/DX2                !
 ! D188  D(5,15,18,64)          65.2755         estimate D2E/DX2                !
 ! D189  D(5,15,18,65)        -175.2113         estimate D2E/DX2                !
 ! D190  D(5,15,18,66)         -66.5845         estimate D2E/DX2                !
 ! D191  D(16,15,18,64)       -174.6094         estimate D2E/DX2                !
 ! D192  D(16,15,18,65)        -55.0962         estimate D2E/DX2                !
 ! D193  D(16,15,18,66)         53.5306         estimate D2E/DX2                !
 ! D194  D(17,15,18,64)        -53.1796         estimate D2E/DX2                !
 ! D195  D(17,15,18,65)         66.3336         estimate D2E/DX2                !
 ! D196  D(17,15,18,66)        174.9604         estimate D2E/DX2                !
 ! D197  D(23,19,20,21)          0.7387         estimate D2E/DX2                !
 ! D198  D(23,19,20,28)        174.9406         estimate D2E/DX2                !
 ! D199  D(24,19,20,21)        169.9224         estimate D2E/DX2                !
 ! D200  D(24,19,20,28)        -15.8756         estimate D2E/DX2                !
 ! D201  D(20,19,23,22)         -0.8369         estimate D2E/DX2                !
 ! D202  D(20,19,23,39)        179.0696         estimate D2E/DX2                !
 ! D203  D(24,19,23,22)       -171.5543         estimate D2E/DX2                !
 ! D204  D(24,19,23,39)          8.3523         estimate D2E/DX2                !
 ! D205  D(1,19,24,25)          12.3042         estimate D2E/DX2                !
 ! D206  D(1,19,24,26)        -103.9081         estimate D2E/DX2                !
 ! D207  D(1,19,24,27)         135.9511         estimate D2E/DX2                !
 ! D208  D(20,19,24,25)        -72.9786         estimate D2E/DX2                !
 ! D209  D(20,19,24,26)        170.809          estimate D2E/DX2                !
 ! D210  D(20,19,24,27)         50.6682         estimate D2E/DX2                !
 ! D211  D(23,19,24,25)         94.993          estimate D2E/DX2                !
 ! D212  D(23,19,24,26)        -21.2193         estimate D2E/DX2                !
 ! D213  D(23,19,24,27)       -141.3601         estimate D2E/DX2                !
 ! D214  D(19,20,21,22)         -0.397          estimate D2E/DX2                !
 ! D215  D(19,20,21,38)        179.518          estimate D2E/DX2                !
 ! D216  D(28,20,21,22)       -175.5437         estimate D2E/DX2                !
 ! D217  D(28,20,21,38)          4.3714         estimate D2E/DX2                !
 ! D218  D(1,20,28,29)        -164.686          estimate D2E/DX2                !
 ! D219  D(1,20,28,30)          79.3828         estimate D2E/DX2                !
 ! D220  D(1,20,28,31)         -39.2554         estimate D2E/DX2                !
 ! D221  D(19,20,28,29)        -69.6926         estimate D2E/DX2                !
 ! D222  D(19,20,28,30)        174.3762         estimate D2E/DX2                !
 ! D223  D(19,20,28,31)         55.738          estimate D2E/DX2                !
 ! D224  D(21,20,28,29)        103.8855         estimate D2E/DX2                !
 ! D225  D(21,20,28,30)        -12.0457         estimate D2E/DX2                !
 ! D226  D(21,20,28,31)       -130.6839         estimate D2E/DX2                !
 ! D227  D(1,21,22,23)          64.1318         estimate D2E/DX2                !
 ! D228  D(1,21,22,32)        -130.6963         estimate D2E/DX2                !
 ! D229  D(20,21,22,23)         -0.1091         estimate D2E/DX2                !
 ! D230  D(20,21,22,32)        165.0629         estimate D2E/DX2                !
 ! D231  D(38,21,22,23)        179.9758         estimate D2E/DX2                !
 ! D232  D(38,21,22,32)        -14.8523         estimate D2E/DX2                !
 ! D233  D(21,22,23,1)         -65.8338         estimate D2E/DX2                !
 ! D234  D(21,22,23,19)          0.5918         estimate D2E/DX2                !
 ! D235  D(21,22,23,39)       -179.3149         estimate D2E/DX2                !
 ! D236  D(32,22,23,1)         129.172          estimate D2E/DX2                !
 ! D237  D(32,22,23,19)       -164.4025         estimate D2E/DX2                !
 ! D238  D(32,22,23,39)         15.6909         estimate D2E/DX2                !
 ! D239  D(21,22,32,33)        -87.3001         estimate D2E/DX2                !
 ! D240  D(21,22,32,34)         29.8863         estimate D2E/DX2                !
 ! D241  D(21,22,32,35)        150.2002         estimate D2E/DX2                !
 ! D242  D(23,22,32,33)         74.8382         estimate D2E/DX2                !
 ! D243  D(23,22,32,34)       -167.9754         estimate D2E/DX2                !
 ! D244  D(23,22,32,35)        -47.6615         estimate D2E/DX2                !
 ! D245  D(19,24,25,67)        -60.7653         estimate D2E/DX2                !
 ! D246  D(19,24,25,68)         59.2482         estimate D2E/DX2                !
 ! D247  D(19,24,25,69)        179.2215         estimate D2E/DX2                !
 ! D248  D(26,24,25,67)         58.5698         estimate D2E/DX2                !
 ! D249  D(26,24,25,68)        178.5833         estimate D2E/DX2                !
 ! D250  D(26,24,25,69)        -61.4434         estimate D2E/DX2                !
 ! D251  D(27,24,25,67)        173.61           estimate D2E/DX2                !
 ! D252  D(27,24,25,68)        -66.3765         estimate D2E/DX2                !
 ! D253  D(27,24,25,69)         53.5968         estimate D2E/DX2                !
 ! D254  D(19,24,26,70)       -177.5524         estimate D2E/DX2                !
 ! D255  D(19,24,26,71)        -57.5926         estimate D2E/DX2                !
 ! D256  D(19,24,26,72)         62.3842         estimate D2E/DX2                !
 ! D257  D(25,24,26,70)         66.2601         estimate D2E/DX2                !
 ! D258  D(25,24,26,71)       -173.7801         estimate D2E/DX2                !
 ! D259  D(25,24,26,72)        -53.8033         estimate D2E/DX2                !
 ! D260  D(27,24,26,70)        -52.4112         estimate D2E/DX2                !
 ! D261  D(27,24,26,71)         67.5487         estimate D2E/DX2                !
 ! D262  D(27,24,26,72)       -172.4745         estimate D2E/DX2                !
 ! D263  D(19,24,27,73)        -61.5927         estimate D2E/DX2                !
 ! D264  D(19,24,27,74)         58.3255         estimate D2E/DX2                !
 ! D265  D(19,24,27,75)        178.4126         estimate D2E/DX2                !
 ! D266  D(25,24,27,73)         59.5602         estimate D2E/DX2                !
 ! D267  D(25,24,27,74)        179.4783         estimate D2E/DX2                !
 ! D268  D(25,24,27,75)        -60.4345         estimate D2E/DX2                !
 ! D269  D(26,24,27,73)        175.1678         estimate D2E/DX2                !
 ! D270  D(26,24,27,74)        -64.914          estimate D2E/DX2                !
 ! D271  D(26,24,27,75)         55.1731         estimate D2E/DX2                !
 ! D272  D(20,28,29,76)        -53.2104         estimate D2E/DX2                !
 ! D273  D(20,28,29,77)       -173.2292         estimate D2E/DX2                !
 ! D274  D(20,28,29,78)         66.723          estimate D2E/DX2                !
 ! D275  D(30,28,29,76)         65.5752         estimate D2E/DX2                !
 ! D276  D(30,28,29,77)        -54.4436         estimate D2E/DX2                !
 ! D277  D(30,28,29,78)       -174.4914         estimate D2E/DX2                !
 ! D278  D(31,28,29,76)       -179.9981         estimate D2E/DX2                !
 ! D279  D(31,28,29,77)         59.9831         estimate D2E/DX2                !
 ! D280  D(31,28,29,78)        -60.0647         estimate D2E/DX2                !
 ! D281  D(20,28,30,79)        -61.8393         estimate D2E/DX2                !
 ! D282  D(20,28,30,80)         58.1814         estimate D2E/DX2                !
 ! D283  D(20,28,30,81)        178.1871         estimate D2E/DX2                !
 ! D284  D(29,28,30,79)       -179.3545         estimate D2E/DX2                !
 ! D285  D(29,28,30,80)        -59.3338         estimate D2E/DX2                !
 ! D286  D(29,28,30,81)         60.6719         estimate D2E/DX2                !
 ! D287  D(31,28,30,79)         61.951          estimate D2E/DX2                !
 ! D288  D(31,28,30,80)       -178.0284         estimate D2E/DX2                !
 ! D289  D(31,28,30,81)        -58.0227         estimate D2E/DX2                !
 ! D290  D(20,28,31,82)         63.4008         estimate D2E/DX2                !
 ! D291  D(20,28,31,83)       -176.5905         estimate D2E/DX2                !
 ! D292  D(20,28,31,84)        -56.5104         estimate D2E/DX2                !
 ! D293  D(29,28,31,82)       -172.8669         estimate D2E/DX2                !
 ! D294  D(29,28,31,83)        -52.8582         estimate D2E/DX2                !
 ! D295  D(29,28,31,84)         67.2219         estimate D2E/DX2                !
 ! D296  D(30,28,31,82)        -58.0769         estimate D2E/DX2                !
 ! D297  D(30,28,31,83)         61.9318         estimate D2E/DX2                !
 ! D298  D(30,28,31,84)       -177.9881         estimate D2E/DX2                !
 ! D299  D(22,32,33,85)        -63.5303         estimate D2E/DX2                !
 ! D300  D(22,32,33,86)         56.5484         estimate D2E/DX2                !
 ! D301  D(22,32,33,87)        176.5378         estimate D2E/DX2                !
 ! D302  D(34,32,33,85)        177.2123         estimate D2E/DX2                !
 ! D303  D(34,32,33,86)        -62.709          estimate D2E/DX2                !
 ! D304  D(34,32,33,87)         57.2804         estimate D2E/DX2                !
 ! D305  D(35,32,33,85)         58.99           estimate D2E/DX2                !
 ! D306  D(35,32,33,86)        179.0687         estimate D2E/DX2                !
 ! D307  D(35,32,33,87)        -60.9419         estimate D2E/DX2                !
 ! D308  D(22,32,34,88)         60.3701         estimate D2E/DX2                !
 ! D309  D(22,32,34,89)       -179.6113         estimate D2E/DX2                !
 ! D310  D(22,32,34,90)        -59.5566         estimate D2E/DX2                !
 ! D311  D(33,32,34,88)        177.0648         estimate D2E/DX2                !
 ! D312  D(33,32,34,89)        -62.9166         estimate D2E/DX2                !
 ! D313  D(33,32,34,90)         57.1381         estimate D2E/DX2                !
 ! D314  D(35,32,34,88)        -62.2439         estimate D2E/DX2                !
 ! D315  D(35,32,34,89)         57.7746         estimate D2E/DX2                !
 ! D316  D(35,32,34,90)        177.8294         estimate D2E/DX2                !
 ! D317  D(22,32,35,91)         61.6637         estimate D2E/DX2                !
 ! D318  D(22,32,35,92)       -178.2018         estimate D2E/DX2                !
 ! D319  D(22,32,35,93)        -58.2513         estimate D2E/DX2                !
 ! D320  D(33,32,35,91)        -58.065          estimate D2E/DX2                !
 ! D321  D(33,32,35,92)         62.0695         estimate D2E/DX2                !
 ! D322  D(33,32,35,93)       -177.98           estimate D2E/DX2                !
 ! D323  D(34,32,35,91)       -176.2344         estimate D2E/DX2                !
 ! D324  D(34,32,35,92)        -56.0999         estimate D2E/DX2                !
 ! D325  D(34,32,35,93)         63.8505         estimate D2E/DX2                !
 --------------------------------------------------------------------------------
 Trust Radius=3.00D-01 FncErr=1.00D-07 GrdErr=1.00D-06
 Number of steps in this run=    558 maximum allowed number of steps=    558.
 GradGradGradGradGradGradGradGradGradGradGradGradGradGradGradGradGradGrad

 Leave Link  103 at Sun Dec  3 11:15:53 2017, MaxMem= 26843545600 cpu:         1.2
 (Enter /util/software/G09_RevD01/g09/l202.exe)
 Stoichiometry    C34H58U(1+,4)
 Framework group  C1[X(C34H58U)]
 Deg. of freedom   273
 Full point group                 C1      NOp   1
 Largest Abelian subgroup         C1      NOp   1
 Largest concise Abelian subgroup C1      NOp   1
                         Standard orientation:                         
 ---------------------------------------------------------------------
 Center     Atomic      Atomic             Coordinates (Angstroms)
 Number     Number       Type             X           Y           Z
 ---------------------------------------------------------------------
      1         92           0       -0.005477   -0.172440   -0.014594
      2          6           0        2.392243   -0.087765    0.879055
      3          6           0        2.444887   -0.899987   -0.310287
      4          6           0        2.233937   -0.026885   -1.410180
      5          6           0        2.046832    1.297952   -0.969923
      6          6           0        2.122090    1.246358    0.441468
      7          6           0        2.346181   -0.443671    2.368444
      8          6           0        0.935782   -0.995477    2.679951
      9          6           0        3.437021   -1.410932    2.823285
     10          6           0        2.525048    0.818796    3.236595
     11          6           0        2.778167   -2.390965   -0.562235
     12          6           0        2.514231   -2.783056   -2.009772
     13          6           0        4.272836   -2.630082   -0.318970
     14          6           0        1.932967   -3.351625    0.290223
     15          6           0        2.118615    2.530361   -1.873237
     16          6           0        0.845409    2.914037   -2.596889
     17          6           0        3.427393    2.606654   -2.633159
     18          6           0        2.161809    3.748005   -0.927421
     19          6           0       -2.394571    0.095790   -0.898871
     20          6           0       -2.514903   -0.739622    0.270654
     21          6           0       -2.229018    0.092297    1.388631
     22          6           0       -1.928744    1.396663    0.979086
     23          6           0       -2.024919    1.389416   -0.439154
     24          6           0       -2.377856   -0.230035   -2.404254
     25          6           0       -1.008647   -0.884748   -2.702459
     26          6           0       -2.453467    1.037513   -3.251829
     27          6           0       -3.528602   -1.113785   -2.873727
     28          6           0       -2.974249   -2.197813    0.492348
     29          6           0       -4.491686   -2.278268    0.242096
     30          6           0       -2.762152   -2.613480    1.961114
     31          6           0       -2.206388   -3.228386   -0.338008
     32          6           0       -1.887325    2.635944    1.889276
     33          6           0       -3.300101    3.194706    1.940697
     34          6           0       -1.481751    2.248992    3.329106
     35          6           0       -0.903816    3.657430    1.393567
     36          1           0        2.221516   -0.299369   -2.320184
     37          1           0        2.009236    1.993973    1.017822
     38          1           0       -2.241290   -0.197527    2.292878
     39          1           0       -1.863843    2.140680   -0.998243
     40          1           0        0.265447   -0.309600    2.476533
     41          1           0        0.767383   -1.789780    2.132880
     42          1           0        0.881392   -1.233381    3.629017
     43          1           0        3.349435   -2.255990    2.334887
     44          1           0        4.317354   -1.019096    2.641840
     45          1           0        3.345950   -1.577729    3.784334
     46          1           0        1.792131    1.445562    3.056934
     47          1           0        2.514745    0.568790    4.183905
     48          1           0        3.379618    1.246638    3.020504
     49          1           0        3.055429   -2.221058   -2.604363
     50          1           0        2.753252   -3.723310   -2.142974
     51          1           0        1.564713   -2.654155   -2.215513
     52          1           0        4.493398   -2.398910    0.607101
     53          1           0        4.481879   -3.574287   -0.478890
     54          1           0        4.796642   -2.071415   -0.929709
     55          1           0        0.984875   -3.237976    0.068009
     56          1           0        2.202705   -4.275464    0.106784
     57          1           0        2.071133   -3.153300    1.240119
     58          1           0        0.108465    2.980105   -1.948552
     59          1           0        0.965071    3.779452   -3.038606
     60          1           0        0.627725    2.231476   -3.264176
     61          1           0        3.394068    2.005455   -3.404867
     62          1           0        3.576671    3.525322   -2.938413
     63          1           0        4.163951    2.337077   -2.041678
     64          1           0        2.995847    3.726419   -0.410260
     65          1           0        2.131339    4.572149   -1.458279
     66          1           0        1.673165    3.983215   -0.500233
     67          1           0       -0.290320   -0.254632   -2.485063
     68          1           0       -0.907788   -1.694636   -2.159346
     69          1           0       -0.958980   -1.121208   -3.652496
     70          1           0       -2.480278    0.795122   -4.200874
     71          1           0       -3.264270    1.537247   -3.019517
     72          1           0       -1.666052    1.594136   -3.078557
     73          1           0       -3.483923   -1.979715   -2.415229
     74          1           0       -4.381270   -0.678365   -2.664696
     75          1           0       -3.460952   -1.253220   -3.840952
     76          1           0       -4.949586   -1.605546    0.789176
     77          1           0       -4.816311   -3.170612    0.482917
     78          1           0       -4.676135   -2.107986   -0.705401
     79          1           0       -1.807575   -2.569615    2.177854
     80          1           0       -3.259008   -2.005789    2.547206
     81          1           0       -3.085011   -3.529563    2.090244
     82          1           0       -1.262965   -3.225947   -0.070370
     83          1           0       -2.586172   -4.118378   -0.187214
     84          1           0       -2.275994   -2.999303   -1.288317
     85          1           0       -3.567935    3.490496    1.045476
     86          1           0       -3.915918    2.499817    2.253133
     87          1           0       -3.328068    3.956798    2.557428
     88          1           0       -0.590188    1.841409    3.318672
     89          1           0       -1.467779    3.050634    3.891871
     90          1           0       -2.129221    1.607516    3.689686
     91          1           0       -1.172834    3.965140    0.503277
     92          1           0       -0.882857    4.417683    2.010621
     93          1           0       -0.011658    3.252990    1.343194
 ---------------------------------------------------------------------
 Rotational constants (GHZ):      0.1290149      0.1050238      0.0969032
 Leave Link  202 at Sun Dec  3 11:15:53 2017, MaxMem= 26843545600 cpu:         0.4
 (Enter /util/software/G09_RevD01/g09/l301.exe)
 General basis read from cards:  (5D, 7F)
 Centers:       2      3      4      5      6      7      8      9     10     11
 Centers:      12     13     14     15     16     17     18     19     20     21
 Centers:      22     23     24     25     26     27     28     29     30     31
 Centers:      32     33     34     35
 cc-pVDZ
 ****
 Centers:      36     37     38     39     40     41     42     43     44     45
 Centers:      46     47     48     49     50     51     52     53     54     55
 Centers:      56     57     58     59     60     61     62     63     64     65
 Centers:      66     67     68     69     70     71     72     73     74     75
 Centers:      76     77     78     79     80     81     82     83     84     85
 Centers:      86     87     88     89     90     91     92     93
 cc-pVDZ
 ****
 Centers:       1
 S 7 1.00
     Exponent=  1.5349336000D+03 Coefficients=  9.2000000000D-04
     Exponent=  2.2774838000D+02 Coefficients=  3.6820000000D-03
     Exponent=  3.0696831000D+01 Coefficients= -1.5023100000D-01
     Exponent=  1.8170626000D+01 Coefficients=  9.0399500000D-01
     Exponent=  1.0813537000D+01 Coefficients= -1.4859220000D+00
     Exponent=  2.7332980000D+00 Coefficients=  1.1244040000D+00
     Exponent=  1.4314980000D+00 Coefficients=  3.5107600000D-01
 S 7 1.00
     Exponent=  1.5349336000D+03 Coefficients= -6.9500000000D-04
     Exponent=  2.2774838000D+02 Coefficients= -2.2930000000D-03
     Exponent=  3.0696831000D+01 Coefficients=  7.2444000000D-02
     Exponent=  1.8170626000D+01 Coefficients= -4.9055900000D-01
     Exponent=  1.0813537000D+01 Coefficients=  8.8984000000D-01
     Exponent=  2.7332980000D+00 Coefficients= -1.1157580000D+00
     Exponent=  1.4314980000D+00 Coefficients= -3.3365000000D-01
 S 7 1.00
     Exponent=  1.5349336000D+03 Coefficients=  2.2300000000D-04
     Exponent=  2.2774838000D+02 Coefficients=  7.2200000000D-04
     Exponent=  3.0696831000D+01 Coefficients= -2.1702000000D-02
     Exponent=  1.8170626000D+01 Coefficients=  1.4979600000D-01
     Exponent=  1.0813537000D+01 Coefficients= -2.7611000000D-01
     Exponent=  2.7332980000D+00 Coefficients=  3.7657900000D-01
     Exponent=  1.4314980000D+00 Coefficients=  1.2440800000D-01
 S 1 1.00
     Exponent=  6.1529800000D-01 Coefficients=  1.0000000000D+00
 S 1 1.00
     Exponent=  2.8663900000D-01 Coefficients=  1.0000000000D+00
 S 1 1.00
     Exponent=  7.1170000000D-02 Coefficients=  1.0000000000D+00
 S 1 1.00
     Exponent=  3.0539000000D-02 Coefficients=  1.0000000000D+00
 S 1 1.00
     Exponent=  5.0000000000D-03 Coefficients=  1.0000000000D+00
 P 6 1.00
     Exponent=  5.5334525000D+02 Coefficients= -1.6100000000D-03
     Exponent=  1.0925501000D+02 Coefficients= -1.1087000000D-02
     Exponent=  2.3476030000D+01 Coefficients= -4.6619000000D-02
     Exponent=  6.7944720000D+00 Coefficients=  6.4415300000D-01
     Exponent=  5.4323190000D+00 Coefficients= -5.2045500000D-01
     Exponent=  2.7021690000D+00 Coefficients= -6.3115400000D-01
 P 6 1.00
     Exponent=  5.5334525000D+02 Coefficients= -1.0750000000D-03
     Exponent=  1.0925501000D+02 Coefficients= -8.0420000000D-03
     Exponent=  2.3476030000D+01 Coefficients= -2.7969000000D-02
     Exponent=  6.7944720000D+00 Coefficients=  4.6904900000D-01
     Exponent=  5.4323190000D+00 Coefficients= -4.9263900000D-01
     Exponent=  2.7021690000D+00 Coefficients= -3.7576600000D-01
 P 1 1.00
     Exponent=  1.4938570000D+00 Coefficients=  1.0000000000D+00
 P 1 1.00
     Exponent=  7.9281700000D-01 Coefficients=  1.0000000000D+00
 P 1 1.00
     Exponent=  3.5154200000D-01 Coefficients=  1.0000000000D+00
 P 1 1.00
     Exponent=  1.4396200000D-01 Coefficients=  1.0000000000D+00
 P 1 1.00
     Exponent=  5.0000000000D-03 Coefficients=  1.0000000000D+00
 D 6 1.00
     Exponent=  8.1202858000D+01 Coefficients= -1.6200000000D-03
     Exponent=  1.8325575000D+01 Coefficients= -2.5181000000D-02
     Exponent=  1.0454699000D+01 Coefficients=  8.9632000000D-02
     Exponent=  3.6663120000D+00 Coefficients= -4.0942900000D-01
     Exponent=  1.9233490000D+00 Coefficients= -4.8226000000D-01
     Exponent=  9.8963800000D-01 Coefficients= -2.1090300000D-01
 D 6 1.00
     Exponent=  8.1202858000D+01 Coefficients= -6.3900000000D-04
     Exponent=  1.8325575000D+01 Coefficients= -7.0210000000D-03
     Exponent=  1.0454699000D+01 Coefficients=  2.6642000000D-02
     Exponent=  3.6663120000D+00 Coefficients= -1.5713200000D-01
     Exponent=  1.9233490000D+00 Coefficients= -1.5757200000D-01
     Exponent=  9.8963800000D-01 Coefficients= -1.1000000000D-03
 D 1 1.00
     Exponent=  4.9534600000D-01 Coefficients=  1.0000000000D+00
 D 1 1.00
     Exponent=  2.0445500000D-01 Coefficients=  1.0000000000D+00
 D 1 1.00
     Exponent=  7.3273000000D-02 Coefficients=  1.0000000000D+00
 D 1 1.00
     Exponent=  5.0000000000D-03 Coefficients=  1.0000000000D+00
 F 5 1.00
     Exponent=  5.5334525000D+01 Coefficients=  1.2940000000D-03
     Exponent=  1.6588649000D+01 Coefficients=  9.8570000000D-03
     Exponent=  4.7575180000D+00 Coefficients=  1.3038600000D-01
     Exponent=  2.3875500000D+00 Coefficients=  3.1808300000D-01
     Exponent=  1.1301950000D+00 Coefficients=  3.9531400000D-01
 F 1 1.00
     Exponent=  4.8953500000D-01 Coefficients=  1.0000000000D+00
 F 1 1.00
     Exponent=  1.8142000000D-01 Coefficients=  1.0000000000D+00
 F 1 1.00
     Exponent=  5.0000000000D-03 Coefficients=  1.0000000000D+00
 ****
 ======================================================================================================
                                       Pseudopotential Parameters
 ======================================================================================================
  Center     Atomic      Valence      Angular      Power
  Number     Number     Electrons     Momentum     of R      Exponent        Coefficient   SO-Coeffient
 ======================================================================================================
    1         92           32
                                      H and up 
                                                     2        1.0000000        0.00000000    0.00000000
                                      S - H
                                                     2       16.4140387      536.51662778    0.00000000
                                      P - H
                                                     2        9.0605561      169.54492465    0.00000000
                                      D - H
                                                     2        8.8318320      142.61559837    0.00000000
                                      F - H
                                                     2        7.0185163       60.39307602    0.00000000
                                      G - H
                                                     2       12.8040884      -60.12998958    0.00000000
    2          6
                                   No pseudopotential on this center.
    3          6
                                   No pseudopotential on this center.
    4          6
                                   No pseudopotential on this center.
    5          6
                                   No pseudopotential on this center.
    6          6
                                   No pseudopotential on this center.
    7          6
                                   No pseudopotential on this center.
    8          6
                                   No pseudopotential on this center.
    9          6
                                   No pseudopotential on this center.
   10          6
                                   No pseudopotential on this center.
   11          6
                                   No pseudopotential on this center.
   12          6
                                   No pseudopotential on this center.
   13          6
                                   No pseudopotential on this center.
   14          6
                                   No pseudopotential on this center.
   15          6
                                   No pseudopotential on this center.
   16          6
                                   No pseudopotential on this center.
   17          6
                                   No pseudopotential on this center.
   18          6
                                   No pseudopotential on this center.
   19          6
                                   No pseudopotential on this center.
   20          6
                                   No pseudopotential on this center.
   21          6
                                   No pseudopotential on this center.
   22          6
                                   No pseudopotential on this center.
   23          6
                                   No pseudopotential on this center.
   24          6
                                   No pseudopotential on this center.
   25          6
                                   No pseudopotential on this center.
   26          6
                                   No pseudopotential on this center.
   27          6
                                   No pseudopotential on this center.
   28          6
                                   No pseudopotential on this center.
   29          6
                                   No pseudopotential on this center.
   30          6
                                   No pseudopotential on this center.
   31          6
                                   No pseudopotential on this center.
   32          6
                                   No pseudopotential on this center.
   33          6
                                   No pseudopotential on this center.
   34          6
                                   No pseudopotential on this center.
   35          6
                                   No pseudopotential on this center.
   36          1
                                   No pseudopotential on this center.
   37          1
                                   No pseudopotential on this center.
   38          1
                                   No pseudopotential on this center.
   39          1
                                   No pseudopotential on this center.
   40          1
                                   No pseudopotential on this center.
   41          1
                                   No pseudopotential on this center.
   42          1
                                   No pseudopotential on this center.
   43          1
                                   No pseudopotential on this center.
   44          1
                                   No pseudopotential on this center.
   45          1
                                   No pseudopotential on this center.
   46          1
                                   No pseudopotential on this center.
   47          1
                                   No pseudopotential on this center.
   48          1
                                   No pseudopotential on this center.
   49          1
                                   No pseudopotential on this center.
   50          1
                                   No pseudopotential on this center.
   51          1
                                   No pseudopotential on this center.
   52          1
                                   No pseudopotential on this center.
   53          1
                                   No pseudopotential on this center.
   54          1
                                   No pseudopotential on this center.
   55          1
                                   No pseudopotential on this center.
   56          1
                                   No pseudopotential on this center.
   57          1
                                   No pseudopotential on this center.
   58          1
                                   No pseudopotential on this center.
   59          1
                                   No pseudopotential on this center.
   60          1
                                   No pseudopotential on this center.
   61          1
                                   No pseudopotential on this center.
   62          1
                                   No pseudopotential on this center.
   63          1
                                   No pseudopotential on this center.
   64          1
                                   No pseudopotential on this center.
   65          1
                                   No pseudopotential on this center.
   66          1
                                   No pseudopotential on this center.
   67          1
                                   No pseudopotential on this center.
   68          1
                                   No pseudopotential on this center.
   69          1
                                   No pseudopotential on this center.
   70          1
                                   No pseudopotential on this center.
   71          1
                                   No pseudopotential on this center.
   72          1
                                   No pseudopotential on this center.
   73          1
                                   No pseudopotential on this center.
   74          1
                                   No pseudopotential on this center.
   75          1
                                   No pseudopotential on this center.
   76          1
                                   No pseudopotential on this center.
   77          1
                                   No pseudopotential on this center.
   78          1
                                   No pseudopotential on this center.
   79          1
                                   No pseudopotential on this center.
   80          1
                                   No pseudopotential on this center.
   81          1
                                   No pseudopotential on this center.
   82          1
                                   No pseudopotential on this center.
   83          1
                                   No pseudopotential on this center.
   84          1
                                   No pseudopotential on this center.
   85          1
                                   No pseudopotential on this center.
   86          1
                                   No pseudopotential on this center.
   87          1
                                   No pseudopotential on this center.
   88          1
                                   No pseudopotential on this center.
   89          1
                                   No pseudopotential on this center.
   90          1
                                   No pseudopotential on this center.
   91          1
                                   No pseudopotential on this center.
   92          1
                                   No pseudopotential on this center.
   93          1
                                   No pseudopotential on this center.
 ======================================================================================================
 Ernie: Thresh=  0.10000D-02 Tol=  0.10000D-05 Strict=F.
 Ernie:  78 primitive shells out of 1105 were deleted.
 There are   905 symmetry adapted cartesian basis functions of A   symmetry.
 There are   853 symmetry adapted basis functions of A   symmetry.
   853 basis functions,  1757 primitive gaussians,   905 cartesian basis functions
   148 alpha electrons      145 beta electrons
       nuclear repulsion energy      5394.5390052542 Hartrees.
 IExCor= 1009 DFT=T Ex=PBE Corr=PBE ExCW=0 ScaHFX=  0.000000
 ScaDFX=  1.000000  1.000000  1.000000  1.000000 ScalE2=  1.000000  1.000000
 IRadAn=      5 IRanWt=     -1 IRanGd=            0 ICorTp=0 IEmpDi=141
 NAtoms=   93 NActive=   93 NUniq=   93 SFac= 1.00D+00 NAtFMM=   60 NAOKFM=T Big=T
 Integral buffers will be    131072 words long.
 Raffenetti 2 integral format.
 Two-electron integral symmetry is turned on.
 R6Disp:  Grimme-D3(BJ) Dispersion energy=       -0.1511704807 Hartrees.
 Nuclear repulsion after empirical dispersion term =     5394.3878347735 Hartrees.
 Leave Link  301 at Sun Dec  3 11:15:53 2017, MaxMem= 26843545600 cpu:         7.3
 (Enter /util/software/G09_RevD01/g09/l302.exe)
 NPDir=0 NMtPBC=     1 NCelOv=     1 NCel=       1 NClECP=     1 NCelD=      1
         NCelK=      1 NCelE2=     1 NClLst=     1 CellRange=     0.0.
 One-electron integrals computed using PRISM.
   1 Symmetry operations used in ECPInt.
 ECPInt:  NShTT=   81406 NPrTT=  529662 LenC2=   74537 LenP2D=  258014.
 LDataN:  DoStor=T MaxTD1= 8 Len=  415
 NBasis=   853 RedAO= T EigKep=  2.51D-04  NBF=   853
 NBsUse=   853 1.00D-06 EigRej= -1.00D+00 NBFU=   853
 Precomputing XC quadrature grid using
 IXCGrd= 4 IRadAn=           5 IRanWt=          -1 IRanGd=           0 AccXCQ= 0.00D+00.
 Defaulting to unpruned grid for atomic number  92.
 Generated NRdTot=       0 NPtTot=           0 NUsed=           0 NTot=          32
 NSgBfM=   885   888   888   890   890 MxSgAt=    93 MxSgA2=    93.
 Leave Link  302 at Sun Dec  3 11:16:00 2017, MaxMem= 26843545600 cpu:       250.5
 (Enter /util/software/G09_RevD01/g09/l303.exe)
 DipDrv:  MaxL=1.
 Leave Link  303 at Sun Dec  3 11:16:01 2017, MaxMem= 26843545600 cpu:        16.4
 (Enter /util/software/G09_RevD01/g09/l401.exe)
 ExpMin= 5.00D-03 ExpMax= 6.67D+03 ExpMxC= 2.28D+02 IAcc=3 IRadAn=         5 AccDes= 0.00D+00
 Harris functional with IExCor= 1009 and IRadAn=       5 diagonalized for initial guess.
 HarFok:  IExCor= 1009 AccDes= 0.00D+00 IRadAn=         5 IDoV= 1 UseB2=F ITyADJ=14
 ICtDFT=  3500011 ScaDFX=  1.000000  1.000000  1.000000  1.000000
 Defaulting to unpruned grid for atomic number  92.
 Defaulting to unpruned grid for atomic number  92.
 Defaulting to unpruned grid for atomic number  92.
 Defaulting to unpruned grid for atomic number  92.
 Defaulting to unpruned grid for atomic number  92.
 Defaulting to unpruned grid for atomic number  92.
 Defaulting to unpruned grid for atomic number  92.
 Defaulting to unpruned grid for atomic number  92.
 Defaulting to unpruned grid for atomic number  92.
 Defaulting to unpruned grid for atomic number  92.
 Defaulting to unpruned grid for atomic number  92.
 Defaulting to unpruned grid for atomic number  92.
 Defaulting to unpruned grid for atomic number  92.
 Defaulting to unpruned grid for atomic number  92.
 Defaulting to unpruned grid for atomic number  92.
 Defaulting to unpruned grid for atomic number  92.
 Defaulting to unpruned grid for atomic number  92.
 Defaulting to unpruned grid for atomic number  92.
 Defaulting to unpruned grid for atomic number  92.
 Defaulting to unpruned grid for atomic number  92.
 Defaulting to unpruned grid for atomic number  92.
 Defaulting to unpruned grid for atomic number  92.
 Defaulting to unpruned grid for atomic number  92.
 Defaulting to unpruned grid for atomic number  92.
 Defaulting to unpruned grid for atomic number  92.
 Defaulting to unpruned grid for atomic number  92.
 Defaulting to unpruned grid for atomic number  92.
 Defaulting to unpruned grid for atomic number  92.
 Defaulting to unpruned grid for atomic number  92.
 Defaulting to unpruned grid for atomic number  92.
 Defaulting to unpruned grid for atomic number  92.
 Defaulting to unpruned grid for atomic number  92.
 Defaulting to unpruned grid for atomic number  92.
 Defaulting to unpruned grid for atomic number  92.
 Defaulting to unpruned grid for atomic number  92.
 Defaulting to unpruned grid for atomic number  92.
 FoFCou: FMM=F IPFlag=           0 FMFlag=      100000 FMFlg1=        2001
         NFxFlg=           0 DoJE=T BraDBF=F KetDBF=T FulRan=T
         wScrn=  0.000000 ICntrl=     500 IOpCl=  0 I1Cent=   200000004 NGrid=           0
         NMat0=    1 NMatS0=      1 NMatT0=    0 NMatD0=    1 NMtDS0=    0 NMtDT0=    0
 Petite list used in FoFCou.
 Harris En= -1807.55149518460    
 JPrj=0 DoOrth=F DoCkMO=F.
 Initial guess <Sx>= 0.0000 <Sy>= 0.0000 <Sz>= 1.5000 <S**2>= 3.7500 S= 1.5000
 Leave Link  401 at Sun Dec  3 11:16:17 2017, MaxMem= 26843545600 cpu:       566.3
 (Enter /util/software/G09_RevD01/g09/l502.exe)
 UHF open shell SCF:
 Using DIIS extrapolation, IDIIS=  1040.
 Integral symmetry usage will be decided dynamically.
 IVT=     2762757 IEndB=     2762757 NGot= 26843545600 MDV= 26841865942
 LenX= 26841865942 LenY= 26841046012
 Requested convergence on RMS density matrix=1.00D-08 within 512 cycles.
 Requested convergence on MAX density matrix=1.00D-06.
 Requested convergence on             energy=1.00D-06.
 No special actions if energy rises.
 Fock matrices will be formed incrementally for  20 cycles.

 Cycle   1  Pass 1  IDiag  1:
 FoFJK:  IHMeth= 1 ICntrl=     500 DoSepK=F KAlg= 0 I1Cent=   0 FoldK=F
 IRaf= 990000000 NMat=   1 IRICut=       1 DoRegI=T DoRafI=F ISym2E= 0.
 FoFCou: FMM=T IPFlag=           0 FMFlag=      100000 FMFlg1=        2001
         NFxFlg=           0 DoJE=T BraDBF=F KetDBF=F FulRan=T
         wScrn=  0.000000 ICntrl=     500 IOpCl=  0 I1Cent=           0 NGrid=           0
         NMat0=    1 NMatS0=      1 NMatT0=    0 NMatD0=    1 NMtDS0=    0 NMtDT0=    0
 Symmetry not used in FoFCou.
 FMM levels:  10  Number of levels for PrismC:   9
 Defaulting to unpruned grid for atomic number  92.
 Defaulting to unpruned grid for atomic number  92.
 Defaulting to unpruned grid for atomic number  92.
 Defaulting to unpruned grid for atomic number  92.
 Defaulting to unpruned grid for atomic number  92.
 Defaulting to unpruned grid for atomic number  92.
 Defaulting to unpruned grid for atomic number  92.
 Defaulting to unpruned grid for atomic number  92.
 Defaulting to unpruned grid for atomic number  92.
 Defaulting to unpruned grid for atomic number  92.
 Defaulting to unpruned grid for atomic number  92.
 Defaulting to unpruned grid for atomic number  92.
 Defaulting to unpruned grid for atomic number  92.
 Defaulting to unpruned grid for atomic number  92.
 Defaulting to unpruned grid for atomic number  92.
 Defaulting to unpruned grid for atomic number  92.
 Defaulting to unpruned grid for atomic number  92.
 Defaulting to unpruned grid for atomic number  92.
 Defaulting to unpruned grid for atomic number  92.
 Defaulting to unpruned grid for atomic number  92.
 Defaulting to unpruned grid for atomic number  92.
 Defaulting to unpruned grid for atomic number  92.
 Defaulting to unpruned grid for atomic number  92.
 Defaulting to unpruned grid for atomic number  92.
 Defaulting to unpruned grid for atomic number  92.
 Defaulting to unpruned grid for atomic number  92.
 Defaulting to unpruned grid for atomic number  92.
 Defaulting to unpruned grid for atomic number  92.
 Defaulting to unpruned grid for atomic number  92.
 Defaulting to unpruned grid for atomic number  92.
 Defaulting to unpruned grid for atomic number  92.
 Defaulting to unpruned grid for atomic number  92.
 Defaulting to unpruned grid for atomic number  92.
 Defaulting to unpruned grid for atomic number  92.
 Defaulting to unpruned grid for atomic number  92.
 Defaulting to unpruned grid for atomic number  92.
 E= -1800.89136616444    
 DIIS: error= 4.22D-02 at cycle   1 NSaved=   1.
 NSaved= 1 IEnMin= 1 EnMin= -1800.89136616444     IErMin= 1 ErrMin= 4.22D-02
 ErrMax= 4.22D-02  0.00D+00 EMaxC= 1.00D-01 BMatC= 1.35D+01 BMatP= 1.35D+01
 IDIUse=3 WtCom= 5.78D-01 WtEn= 4.22D-01
 Coeff-Com:  0.100D+01
 Coeff-En:   0.100D+01
 Coeff:      0.100D+01
 Gap=     0.051 Goal=   None    Shift=    0.000
 Gap=    -0.012 Goal=   None    Shift=    0.000
 GapD=   -0.012 DampG=0.250 DampE=0.250 DampFc=0.1250 IDamp=-1.
 Damping current iteration by 1.25D-01
 RMSDP=1.23D-02 MaxDP=4.45D+00              OVMax= 9.97D-01

 Cycle   2  Pass 1  IDiag  1:
 RMSU=  1.54D-03    CP:  1.00D+00
 E= -1801.95805998935     Delta-E=       -1.066693824913 Rises=F Damp=T
 DIIS: error= 1.98D-02 at cycle   2 NSaved=   2.
 NSaved= 2 IEnMin= 2 EnMin= -1801.95805998935     IErMin= 2 ErrMin= 1.98D-02
 ErrMax= 1.98D-02  0.00D+00 EMaxC= 1.00D-01 BMatC= 3.24D+00 BMatP= 1.35D+01
 IDIUse=3 WtCom= 8.02D-01 WtEn= 1.98D-01
 Coeff-Com: -0.760D-01 0.108D+01
 Coeff-En:   0.295D+00 0.705D+00
 Coeff:     -0.251D-02 0.100D+01
 Gap=    -0.015 Goal=   None    Shift=    0.000
 Gap=    -0.028 Goal=   None    Shift=    0.000
 RMSDP=4.82D-03 MaxDP=6.33D-01 DE=-1.07D+00 OVMax= 9.98D-01

 Cycle   3  Pass 1  IDiag  1:
 RMSU=  4.75D-03    CP:  9.46D-01  6.52D-01
 E= -1798.67009606467     Delta-E=        3.287963924681 Rises=F Damp=F
 DIIS: error= 3.70D-02 at cycle   3 NSaved=   3.
 NSaved= 3 IEnMin= 2 EnMin= -1801.95805998935     IErMin= 2 ErrMin= 1.98D-02
 ErrMax= 3.70D-02  0.00D+00 EMaxC= 1.00D-01 BMatC= 1.76D+01 BMatP= 3.24D+00
 IDIUse=2 WtCom= 0.00D+00 WtEn= 1.00D+00
 Coeff-En:   0.000D+00 0.718D+00 0.282D+00
 Coeff:      0.000D+00 0.718D+00 0.282D+00
 Gap=    -0.011 Goal=   None    Shift=    0.000
 Gap=     0.275 Goal=   None    Shift=    0.000
 RMSDP=5.46D-03 MaxDP=6.34D-01 DE= 3.29D+00 OVMax= 9.15D-01

 Cycle   4  Pass 1  IDiag  1:
 RMSU=  3.29D-03    CP:  9.49D-01  1.72D+00  1.51D-01
 E= -1762.15889746373     Delta-E=       36.511198600940 Rises=F Damp=F
 DIIS: error= 2.09D-01 at cycle   4 NSaved=   4.
 NSaved= 4 IEnMin= 2 EnMin= -1801.95805998935     IErMin= 2 ErrMin= 1.98D-02
 ErrMax= 2.09D-01  0.00D+00 EMaxC= 1.00D-01 BMatC= 2.41D+02 BMatP= 3.24D+00
 IDIUse=2 WtCom= 0.00D+00 WtEn= 1.00D+00
 EnCoef did   100 forward-backward iterations
 Coeff-En:   0.514D+00 0.289D-01 0.278D+00 0.179D+00
 Coeff:      0.514D+00 0.289D-01 0.278D+00 0.179D+00
 Gap=     0.024 Goal=   None    Shift=    0.000
 Gap=     0.006 Goal=   None    Shift=    0.000
 RMSDP=2.99D-03 MaxDP=6.28D-01 DE= 3.65D+01 OVMax= 9.46D-01

 Cycle   5  Pass 1  IDiag  1:
 RMSU=  1.86D-03    CP:  9.55D-01  8.29D-01  2.10D-01  4.33D-01
 E= -1804.21439903761     Delta-E=      -42.055501573878 Rises=F Damp=F
 DIIS: error= 1.24D-02 at cycle   5 NSaved=   5.
 NSaved= 5 IEnMin= 5 EnMin= -1804.21439903761     IErMin= 5 ErrMin= 1.24D-02
 ErrMax= 1.24D-02  0.00D+00 EMaxC= 1.00D-01 BMatC= 1.63D+00 BMatP= 3.24D+00
 IDIUse=3 WtCom= 8.76D-01 WtEn= 1.24D-01
 EnCoef did     2 forward-backward iterations
 Coeff-Com: -0.319D-01 0.424D+00 0.164D+00-0.595D-02 0.449D+00
 Coeff-En:   0.139D+00 0.000D+00 0.736D-03 0.000D+00 0.860D+00
 Coeff:     -0.107D-01 0.372D+00 0.144D+00-0.521D-02 0.500D+00
 Gap=    -0.009 Goal=   None    Shift=    0.000
 Gap=     0.147 Goal=   None    Shift=    0.000
 RMSDP=1.65D-03 MaxDP=4.10D-01 DE=-4.21D+01 OVMax= 9.70D-01

 Cycle   6  Pass 1  IDiag  1:
 RMSU=  1.33D-03    CP:  9.61D-01  6.87D-01  2.43D-01  3.28D-01  5.31D-01
 E= -1804.49168455762     Delta-E=       -0.277285520010 Rises=F Damp=F
 DIIS: error= 8.97D-03 at cycle   6 NSaved=   6.
 NSaved= 6 IEnMin= 6 EnMin= -1804.49168455762     IErMin= 6 ErrMin= 8.97D-03
 ErrMax= 8.97D-03  0.00D+00 EMaxC= 1.00D-01 BMatC= 4.56D-01 BMatP= 1.63D+00
 IDIUse=3 WtCom= 9.10D-01 WtEn= 8.97D-02
 Coeff-Com:  0.176D-01 0.162D+00 0.645D-01-0.775D-02 0.360D+00 0.404D+00
 Coeff-En:   0.000D+00 0.000D+00 0.000D+00 0.000D+00 0.261D+00 0.739D+00
 Coeff:      0.160D-01 0.147D+00 0.587D-01-0.706D-02 0.351D+00 0.434D+00
 Gap=    -0.010 Goal=   None    Shift=    0.000
 Gap=     0.134 Goal=   None    Shift=    0.000
 RMSDP=1.29D-03 MaxDP=4.08D-01 DE=-2.77D-01 OVMax= 9.64D-01

 Cycle   7  Pass 1  IDiag  1:
 RMSU=  5.69D-04    CP:  9.59D-01  6.94D-01  2.31D-01  3.48D-01  8.14D-01
                    CP:  2.31D-01
 E= -1804.58404670009     Delta-E=       -0.092362142466 Rises=F Damp=F
 DIIS: error= 6.48D-03 at cycle   7 NSaved=   7.
 NSaved= 7 IEnMin= 7 EnMin= -1804.58404670009     IErMin= 7 ErrMin= 6.48D-03
 ErrMax= 6.48D-03  0.00D+00 EMaxC= 1.00D-01 BMatC= 1.51D-01 BMatP= 4.56D-01
 IDIUse=3 WtCom= 9.35D-01 WtEn= 6.48D-02
 Coeff-Com:  0.261D-01 0.528D-01 0.256D-01-0.621D-02 0.200D+00 0.329D+00
 Coeff-Com:  0.373D+00
 Coeff-En:   0.000D+00 0.000D+00 0.000D+00 0.000D+00 0.000D+00 0.277D+00
 Coeff-En:   0.723D+00
 Coeff:      0.244D-01 0.494D-01 0.239D-01-0.580D-02 0.187D+00 0.325D+00
 Coeff:      0.396D+00
 Gap=     0.003 Goal=   None    Shift=    0.000
 Gap=     0.122 Goal=   None    Shift=    0.000
 RMSDP=6.90D-04 MaxDP=2.71D-01 DE=-9.24D-02 OVMax= 5.69D-01

 Cycle   8  Pass 1  IDiag  1:
 RMSU=  5.60D-04    CP:  9.61D-01  6.84D-01  2.16D-01  3.39D-01  7.60D-01
                    CP:  4.05D-01  4.64D-01
 E= -1804.62553955133     Delta-E=       -0.041492851240 Rises=F Damp=F
 DIIS: error= 2.30D-03 at cycle   8 NSaved=   8.
 NSaved= 8 IEnMin= 8 EnMin= -1804.62553955133     IErMin= 8 ErrMin= 2.30D-03
 ErrMax= 2.30D-03  0.00D+00 EMaxC= 1.00D-01 BMatC= 2.95D-02 BMatP= 1.51D-01
 IDIUse=3 WtCom= 9.77D-01 WtEn= 2.30D-02
 Coeff-Com: -0.468D-02 0.202D-01 0.584D-02-0.665D-03 0.195D-01 0.145D+00
 Coeff-Com:  0.244D+00 0.571D+00
 Coeff-En:   0.000D+00 0.000D+00 0.000D+00 0.000D+00 0.000D+00 0.000D+00
 Coeff-En:   0.621D-01 0.938D+00
 Coeff:     -0.457D-02 0.197D-01 0.571D-02-0.650D-03 0.191D-01 0.142D+00
 Coeff:      0.240D+00 0.579D+00
 Gap=     0.011 Goal=   None    Shift=    0.000
 Gap=     0.120 Goal=   None    Shift=    0.000
 RMSDP=2.19D-04 MaxDP=4.56D-02 DE=-4.15D-02 OVMax= 1.46D-01

 Cycle   9  Pass 1  IDiag  1:
 RMSU=  1.58D-04    CP:  9.60D-01  6.88D-01  2.25D-01  3.40D-01  7.59D-01
                    CP:  4.06D-01  6.45D-01  8.18D-01
 E= -1804.62994205702     Delta-E=       -0.004402505690 Rises=F Damp=F
 DIIS: error= 1.11D-03 at cycle   9 NSaved=   9.
 NSaved= 9 IEnMin= 9 EnMin= -1804.62994205702     IErMin= 9 ErrMin= 1.11D-03
 ErrMax= 1.11D-03  0.00D+00 EMaxC= 1.00D-01 BMatC= 8.71D-03 BMatP= 2.95D-02
 IDIUse=3 WtCom= 9.89D-01 WtEn= 1.11D-02
 Coeff-Com: -0.555D-02 0.114D-01 0.172D-02-0.175D-03-0.258D-03 0.825D-01
 Coeff-Com:  0.122D+00 0.397D+00 0.392D+00
 Coeff-En:   0.000D+00 0.000D+00 0.000D+00 0.000D+00 0.000D+00 0.000D+00
 Coeff-En:   0.000D+00 0.235D+00 0.765D+00
 Coeff:     -0.549D-02 0.112D-01 0.170D-02-0.173D-03-0.255D-03 0.816D-01
 Coeff:      0.121D+00 0.395D+00 0.396D+00
 Gap=     0.013 Goal=   None    Shift=    0.000
 Gap=     0.117 Goal=   None    Shift=    0.000
 RMSDP=1.28D-04 MaxDP=3.44D-02 DE=-4.40D-03 OVMax= 9.19D-02

 Cycle  10  Pass 1  IDiag  1:
 RMSU=  8.01D-05    CP:  9.60D-01  6.85D-01  2.25D-01  3.38D-01  7.47D-01
                    CP:  4.36D-01  5.91D-01  9.03D-01  5.78D-01
 E= -1804.63146356358     Delta-E=       -0.001521506563 Rises=F Damp=F
 DIIS: error= 5.78D-04 at cycle  10 NSaved=  10.
 NSaved=10 IEnMin=10 EnMin= -1804.63146356358     IErMin=10 ErrMin= 5.78D-04
 ErrMax= 5.78D-04  0.00D+00 EMaxC= 1.00D-01 BMatC= 2.90D-03 BMatP= 8.71D-03
 IDIUse=3 WtCom= 9.94D-01 WtEn= 5.78D-03
 Coeff-Com: -0.278D-02 0.432D-02-0.954D-03-0.853D-05 0.295D-02 0.289D-01
 Coeff-Com:  0.323D-01 0.132D+00 0.332D+00 0.471D+00
 Coeff-En:   0.000D+00 0.000D+00 0.000D+00 0.000D+00 0.000D+00 0.000D+00
 Coeff-En:   0.000D+00 0.000D+00 0.266D+00 0.734D+00
 Coeff:     -0.276D-02 0.429D-02-0.948D-03-0.848D-05 0.293D-02 0.288D-01
 Coeff:      0.321D-01 0.131D+00 0.332D+00 0.472D+00
 Gap=     0.015 Goal=   None    Shift=    0.000
 Gap=     0.117 Goal=   None    Shift=    0.000
 RMSDP=4.97D-05 MaxDP=6.25D-03 DE=-1.52D-03 OVMax= 2.67D-02

 Cycle  11  Pass 1  IDiag  1:
 RMSU=  3.87D-05    CP:  9.60D-01  6.87D-01  2.25D-01  3.40D-01  7.49D-01
                    CP:  4.40D-01  5.84D-01  8.99D-01  7.47D-01  8.36D-01
 E= -1804.63204882498     Delta-E=       -0.000585261397 Rises=F Damp=F
 DIIS: error= 2.65D-04 at cycle  11 NSaved=  11.
 NSaved=11 IEnMin=11 EnMin= -1804.63204882498     IErMin=11 ErrMin= 2.65D-04
 ErrMax= 2.65D-04  0.00D+00 EMaxC= 1.00D-01 BMatC= 5.74D-04 BMatP= 2.90D-03
 IDIUse=3 WtCom= 9.97D-01 WtEn= 2.65D-03
 Coeff-Com: -0.185D-03 0.102D-02-0.783D-03-0.890D-05 0.666D-02-0.637D-02
 Coeff-Com: -0.657D-02-0.481D-01 0.138D+00 0.336D+00 0.580D+00
 Coeff-En:   0.000D+00 0.000D+00 0.000D+00 0.000D+00 0.000D+00 0.000D+00
 Coeff-En:   0.000D+00 0.000D+00 0.000D+00 0.474D-01 0.953D+00
 Coeff:     -0.184D-03 0.101D-02-0.781D-03-0.888D-05 0.664D-02-0.636D-02
 Coeff:     -0.655D-02-0.479D-01 0.138D+00 0.335D+00 0.581D+00
 Gap=     0.017 Goal=   None    Shift=    0.000
 Gap=     0.117 Goal=   None    Shift=    0.000
 RMSDP=3.39D-05 MaxDP=9.49D-03 DE=-5.85D-04 OVMax= 2.56D-02

 Cycle  12  Pass 1  IDiag  1:
 RMSU=  2.32D-05    CP:  9.60D-01  6.87D-01  2.25D-01  3.41D-01  7.47D-01
                    CP:  4.44D-01  5.71D-01  8.97D-01  7.92D-01  1.10D+00
                    CP:  9.76D-01
 E= -1804.63217103214     Delta-E=       -0.000122207167 Rises=F Damp=F
 DIIS: error= 2.69D-04 at cycle  12 NSaved=  12.
 NSaved=12 IEnMin=12 EnMin= -1804.63217103214     IErMin=11 ErrMin= 2.65D-04
 ErrMax= 2.69D-04  0.00D+00 EMaxC= 1.00D-01 BMatC= 2.29D-04 BMatP= 5.74D-04
 IDIUse=3 WtCom= 9.97D-01 WtEn= 2.65D-03
 Coeff-Com:  0.321D-03-0.107D-03-0.334D-03-0.708D-05 0.310D-02-0.940D-02
 Coeff-Com:  0.154D-02-0.378D-01 0.722D-01 0.152D+00 0.410D+00 0.408D+00
 Coeff-En:   0.000D+00 0.000D+00 0.000D+00 0.000D+00 0.000D+00 0.000D+00
 Coeff-En:   0.000D+00 0.000D+00 0.000D+00 0.000D+00 0.677D-01 0.932D+00
 Coeff:      0.320D-03-0.107D-03-0.333D-03-0.706D-05 0.309D-02-0.938D-02
 Coeff:      0.153D-02-0.377D-01 0.720D-01 0.152D+00 0.409D+00 0.410D+00
 Gap=     0.017 Goal=   None    Shift=    0.000
 Gap=     0.117 Goal=   None    Shift=    0.000
 RMSDP=1.56D-05 MaxDP=4.28D-03 DE=-1.22D-04 OVMax= 1.23D-02

 Cycle  13  Pass 1  IDiag  1:
 RMSU=  1.29D-05    CP:  9.60D-01  6.88D-01  2.25D-01  3.41D-01  7.48D-01
                    CP:  4.43D-01  5.73D-01  8.91D-01  8.19D-01  1.12D+00
                    CP:  1.13D+00  9.83D-01
 E= -1804.63221904667     Delta-E=       -0.000048014525 Rises=F Damp=F
 DIIS: error= 1.48D-04 at cycle  13 NSaved=  13.
 NSaved=13 IEnMin=13 EnMin= -1804.63221904667     IErMin=13 ErrMin= 1.48D-04
 ErrMax= 1.48D-04  0.00D+00 EMaxC= 1.00D-01 BMatC= 1.10D-04 BMatP= 2.29D-04
 IDIUse=3 WtCom= 9.99D-01 WtEn= 1.48D-03
 Coeff-Com:  0.403D-03-0.778D-03 0.359D-04-0.136D-04-0.118D-02-0.698D-02
 Coeff-Com:  0.118D-01-0.461D-02 0.367D-01 0.318D-01 0.174D+00 0.276D+00
 Coeff-Com:  0.482D+00
 Coeff-En:   0.000D+00 0.000D+00 0.000D+00 0.000D+00 0.000D+00 0.000D+00
 Coeff-En:   0.000D+00 0.000D+00 0.000D+00 0.000D+00 0.000D+00 0.000D+00
 Coeff-En:   0.100D+01
 Coeff:      0.403D-03-0.777D-03 0.358D-04-0.136D-04-0.118D-02-0.697D-02
 Coeff:      0.117D-01-0.460D-02 0.366D-01 0.317D-01 0.174D+00 0.276D+00
 Coeff:      0.483D+00
 Gap=     0.017 Goal=   None    Shift=    0.000
 Gap=     0.117 Goal=   None    Shift=    0.000
 RMSDP=1.22D-05 MaxDP=3.51D-03 DE=-4.80D-05 OVMax= 9.08D-03

 Cycle  14  Pass 1  IDiag  1:
 RMSU=  6.93D-06    CP:  9.60D-01  6.87D-01  2.25D-01  3.41D-01  7.48D-01
                    CP:  4.44D-01  5.72D-01  8.88D-01  8.38D-01  1.14D+00
                    CP:  1.25D+00  1.31D+00  1.24D+00
 E= -1804.63224781857     Delta-E=       -0.000028771907 Rises=F Damp=F
 DIIS: error= 1.05D-04 at cycle  14 NSaved=  14.
 NSaved=14 IEnMin=14 EnMin= -1804.63224781857     IErMin=14 ErrMin= 1.05D-04
 ErrMax= 1.05D-04  0.00D+00 EMaxC= 1.00D-01 BMatC= 4.98D-05 BMatP= 1.10D-04
 IDIUse=3 WtCom= 9.99D-01 WtEn= 1.05D-03
 Coeff-Com:  0.204D-03-0.618D-03 0.236D-03-0.568D-05-0.282D-02-0.269D-02
 Coeff-Com:  0.127D-01 0.152D-01 0.179D-01 0.194D-01 0.200D-01-0.763D-01
 Coeff-Com:  0.164D+00 0.832D+00
 Coeff-En:   0.000D+00 0.000D+00 0.000D+00 0.000D+00 0.000D+00 0.000D+00
 Coeff-En:   0.000D+00 0.000D+00 0.000D+00 0.000D+00 0.000D+00 0.000D+00
 Coeff-En:   0.000D+00 0.100D+01
 Coeff:      0.204D-03-0.617D-03 0.236D-03-0.567D-05-0.281D-02-0.268D-02
 Coeff:      0.127D-01 0.152D-01 0.179D-01 0.193D-01 0.200D-01-0.763D-01
 Coeff:      0.164D+00 0.833D+00
 Gap=     0.017 Goal=   None    Shift=    0.000
 Gap=     0.117 Goal=   None    Shift=    0.000
 RMSDP=1.53D-05 MaxDP=4.73D-03 DE=-2.88D-05 OVMax= 1.26D-02

 Cycle  15  Pass 1  IDiag  1:
 RMSU=  3.93D-06    CP:  9.60D-01  6.87D-01  2.25D-01  3.41D-01  7.48D-01
                    CP:  4.44D-01  5.71D-01  8.84D-01  8.51D-01  1.17D+00
                    CP:  1.38D+00  1.65D+00  1.94D+00  1.79D+00
 E= -1804.63227306425     Delta-E=       -0.000025245672 Rises=F Damp=F
 DIIS: error= 6.54D-05 at cycle  15 NSaved=  15.
 NSaved=15 IEnMin=15 EnMin= -1804.63227306425     IErMin=15 ErrMin= 6.54D-05
 ErrMax= 6.54D-05  0.00D+00 EMaxC= 1.00D-01 BMatC= 2.38D-05 BMatP= 4.98D-05
 IDIUse=1 WtCom= 1.00D+00 WtEn= 0.00D+00
 Coeff-Com:  0.155D-03-0.481D-03 0.157D-03-0.481D-06-0.223D-02-0.381D-03
 Coeff-Com:  0.758D-02 0.148D-01 0.907D-02 0.270D-01-0.231D-01-0.226D+00
 Coeff-Com: -0.134D+00 0.577D+00 0.751D+00
 Coeff:      0.155D-03-0.481D-03 0.157D-03-0.481D-06-0.223D-02-0.381D-03
 Coeff:      0.758D-02 0.148D-01 0.907D-02 0.270D-01-0.231D-01-0.226D+00
 Coeff:     -0.134D+00 0.577D+00 0.751D+00
 Gap=     0.017 Goal=   None    Shift=    0.000
 Gap=     0.118 Goal=   None    Shift=    0.000
 RMSDP=1.79D-05 MaxDP=6.12D-03 DE=-2.52D-05 OVMax= 1.59D-02

 Cycle  16  Pass 1  IDiag  1:
 RMSU=  3.61D-06    CP:  9.60D-01  6.87D-01  2.25D-01  3.41D-01  7.47D-01
                    CP:  4.46D-01  5.70D-01  8.81D-01  8.64D-01  1.22D+00
                    CP:  1.55D+00  2.06D+00  2.70D+00  2.79D+00  1.50D+00
 E= -1804.63229639651     Delta-E=       -0.000023332268 Rises=F Damp=F
 DIIS: error= 4.65D-05 at cycle  16 NSaved=  16.
 NSaved=16 IEnMin=16 EnMin= -1804.63229639651     IErMin=16 ErrMin= 4.65D-05
 ErrMax= 4.65D-05  0.00D+00 EMaxC= 1.00D-01 BMatC= 1.02D-05 BMatP= 2.38D-05
 IDIUse=1 WtCom= 1.00D+00 WtEn= 0.00D+00
 Coeff-Com:  0.976D-04-0.198D-03 0.585D-04-0.111D-05-0.777D-03 0.779D-03
 Coeff-Com:  0.695D-03 0.702D-02 0.322D-02 0.199D-01-0.229D-01-0.196D+00
 Coeff-Com: -0.235D+00-0.469D-01 0.661D+00 0.808D+00
 Coeff:      0.976D-04-0.198D-03 0.585D-04-0.111D-05-0.777D-03 0.779D-03
 Coeff:      0.695D-03 0.702D-02 0.322D-02 0.199D-01-0.229D-01-0.196D+00
 Coeff:     -0.235D+00-0.469D-01 0.661D+00 0.808D+00
 Gap=     0.017 Goal=   None    Shift=    0.000
 Gap=     0.118 Goal=   None    Shift=    0.000
 RMSDP=2.47D-05 MaxDP=8.09D-03 DE=-2.33D-05 OVMax= 2.22D-02

 Cycle  17  Pass 1  IDiag  1:
 RMSU=  1.21D-05    CP:  9.60D-01  6.87D-01  2.25D-01  3.41D-01  7.46D-01
                    CP:  4.48D-01  5.68D-01  8.76D-01  8.88D-01  1.28D+00
                    CP:  1.78D+00  2.63D+00  3.00D+00  3.00D+00  2.89D+00
                    CP:  1.79D+00
 E= -1804.63232184460     Delta-E=       -0.000025448084 Rises=F Damp=F
 DIIS: error= 3.27D-05 at cycle  17 NSaved=  17.
 NSaved=17 IEnMin=17 EnMin= -1804.63232184460     IErMin=17 ErrMin= 3.27D-05
 ErrMax= 3.27D-05  0.00D+00 EMaxC= 1.00D-01 BMatC= 4.96D-06 BMatP= 1.02D-05
 IDIUse=1 WtCom= 1.00D+00 WtEn= 0.00D+00
 Coeff-Com:  0.849D-04-0.106D-03 0.126D-05-0.117D-05-0.768D-04 0.578D-03
 Coeff-Com: -0.194D-02 0.268D-02 0.221D-02 0.133D-01-0.619D-02-0.959D-01
 Coeff-Com: -0.168D+00-0.262D+00 0.282D+00 0.680D+00 0.553D+00
 Coeff:      0.849D-04-0.106D-03 0.126D-05-0.117D-05-0.768D-04 0.578D-03
 Coeff:     -0.194D-02 0.268D-02 0.221D-02 0.133D-01-0.619D-02-0.959D-01
 Coeff:     -0.168D+00-0.262D+00 0.282D+00 0.680D+00 0.553D+00
 Gap=     0.017 Goal=   None    Shift=    0.000
 Gap=     0.118 Goal=   None    Shift=    0.000
 RMSDP=1.74D-05 MaxDP=5.90D-03 DE=-2.54D-05 OVMax= 1.64D-02

 Cycle  18  Pass 1  IDiag  1:
 RMSU=  3.83D-06    CP:  9.60D-01  6.86D-01  2.25D-01  3.41D-01  7.45D-01
                    CP:  4.49D-01  5.65D-01  8.72D-01  9.03D-01  1.33D+00
                    CP:  1.95D+00  3.00D+00  3.00D+00  3.00D+00  3.00D+00
                    CP:  2.84D+00  1.89D+00
 E= -1804.63233683499     Delta-E=       -0.000014990392 Rises=F Damp=F
 DIIS: error= 2.96D-05 at cycle  18 NSaved=  18.
 NSaved=18 IEnMin=18 EnMin= -1804.63233683499     IErMin=18 ErrMin= 2.96D-05
 ErrMax= 2.96D-05  0.00D+00 EMaxC= 1.00D-01 BMatC= 3.30D-06 BMatP= 4.96D-06
 IDIUse=1 WtCom= 1.00D+00 WtEn= 0.00D+00
 Coeff-Com:  0.492D-04-0.610D-04-0.321D-05-0.150D-05-0.428D-04 0.452D-03
 Coeff-Com: -0.177D-02 0.328D-02 0.512D-03 0.102D-01-0.160D-02-0.191D-01
 Coeff-Com: -0.798D-01-0.132D+00-0.496D-01 0.132D+00 0.150D+00 0.987D+00
 Coeff:      0.492D-04-0.610D-04-0.321D-05-0.150D-05-0.428D-04 0.452D-03
 Coeff:     -0.177D-02 0.328D-02 0.512D-03 0.102D-01-0.160D-02-0.191D-01
 Coeff:     -0.798D-01-0.132D+00-0.496D-01 0.132D+00 0.150D+00 0.987D+00
 Gap=     0.017 Goal=   None    Shift=    0.000
 Gap=     0.118 Goal=   None    Shift=    0.000
 RMSDP=2.30D-05 MaxDP=7.87D-03 DE=-1.50D-05 OVMax= 2.20D-02

 Cycle  19  Pass 1  IDiag  1:
 RMSU=  1.21D-05    CP:  9.60D-01  6.86D-01  2.25D-01  3.41D-01  7.44D-01
                    CP:  4.50D-01  5.63D-01  8.67D-01  9.18D-01  1.38D+00
                    CP:  2.16D+00  3.00D+00  3.00D+00  3.00D+00  3.00D+00
                    CP:  3.00D+00  3.00D+00  3.00D+00
 E= -1804.63235362100     Delta-E=       -0.000016786013 Rises=F Damp=F
 DIIS: error= 2.44D-05 at cycle  19 NSaved=  19.
 NSaved=19 IEnMin=19 EnMin= -1804.63235362100     IErMin=19 ErrMin= 2.44D-05
 ErrMax= 2.44D-05  0.00D+00 EMaxC= 1.00D-01 BMatC= 2.31D-06 BMatP= 3.30D-06
 IDIUse=1 WtCom= 1.00D+00 WtEn= 0.00D+00
 Coeff-Com:  0.232D-04-0.296D-04 0.986D-05-0.106D-05-0.121D-03 0.291D-03
 Coeff-Com: -0.972D-03 0.357D-02-0.666D-03 0.972D-02 0.456D-03 0.886D-02
 Coeff-Com: -0.363D-01 0.114D-01-0.133D+00-0.151D+00-0.276D+00 0.812D+00
 Coeff-Com:  0.751D+00
 Coeff:      0.232D-04-0.296D-04 0.986D-05-0.106D-05-0.121D-03 0.291D-03
 Coeff:     -0.972D-03 0.357D-02-0.666D-03 0.972D-02 0.456D-03 0.886D-02
 Coeff:     -0.363D-01 0.114D-01-0.133D+00-0.151D+00-0.276D+00 0.812D+00
 Coeff:      0.751D+00
 Gap=     0.017 Goal=   None    Shift=    0.000
 Gap=     0.118 Goal=   None    Shift=    0.000
 RMSDP=2.22D-05 MaxDP=8.07D-03 DE=-1.68D-05 OVMax= 2.15D-02

 Cycle  20  Pass 1  IDiag  1:
 RMSU=  1.50D-05    CP:  9.60D-01  6.86D-01  2.25D-01  3.41D-01  7.43D-01
                    CP:  4.51D-01  5.61D-01  8.61D-01  9.31D-01  1.42D+00
                    CP:  2.36D+00  3.00D+00  3.00D+00  3.00D+00  3.00D+00
                    CP:  3.00D+00  3.00D+00  3.00D+00  2.09D+00
 E= -1804.63236728824     Delta-E=       -0.000013667239 Rises=F Damp=F
 DIIS: error= 2.01D-05 at cycle  20 NSaved=  20.
 NSaved=20 IEnMin=20 EnMin= -1804.63236728824     IErMin=20 ErrMin= 2.01D-05
 ErrMax= 2.01D-05  0.00D+00 EMaxC= 1.00D-01 BMatC= 1.54D-06 BMatP= 2.31D-06
 IDIUse=1 WtCom= 1.00D+00 WtEn= 0.00D+00
 Coeff-Com:  0.244D-04-0.317D-04 0.174D-04-0.657D-06-0.149D-03 0.773D-04
 Coeff-Com: -0.213D-03 0.213D-02-0.141D-02 0.899D-02 0.839D-03-0.838D-02
 Coeff-Com: -0.478D-01 0.594D-01 0.329D-01-0.178D-01-0.408D+00-0.269D+00
 Coeff-Com:  0.592D+00 0.106D+01
 Coeff:      0.244D-04-0.317D-04 0.174D-04-0.657D-06-0.149D-03 0.773D-04
 Coeff:     -0.213D-03 0.213D-02-0.141D-02 0.899D-02 0.839D-03-0.838D-02
 Coeff:     -0.478D-01 0.594D-01 0.329D-01-0.178D-01-0.408D+00-0.269D+00
 Coeff:      0.592D+00 0.106D+01
 Gap=     0.017 Goal=   None    Shift=    0.000
 Gap=     0.118 Goal=   None    Shift=    0.000
 RMSDP=2.79D-05 MaxDP=1.07D-02 DE=-1.37D-05 OVMax= 2.73D-02

 Cycle  21  Pass 1  IDiag  1:
 Restarting incremental Fock formation.
 E= -1804.63238462586     Delta-E=       -0.000017337621 Rises=F Damp=F
 DIIS: error= 1.69D-05 at cycle  21 NSaved=  20.
 NSaved=20 IEnMin=20 EnMin= -1804.63238462586     IErMin=20 ErrMin= 1.69D-05
 ErrMax= 1.69D-05  0.00D+00 EMaxC= 1.00D-01 BMatC= 1.81D-06 BMatP= 1.54D-06
 IDIUse=1 WtCom= 1.00D+00 WtEn= 0.00D+00
 Coeff-Com:  0.284D-04-0.380D-04 0.159D-04-0.141D-03 0.790D-04-0.239D-03
 Coeff-Com:  0.192D-02-0.153D-02 0.851D-02 0.299D-03-0.114D-01-0.533D-01
 Coeff-Com:  0.450D-01 0.536D-01 0.269D-01-0.358D+00-0.343D+00 0.469D+00
 Coeff-Com:  0.102D+01 0.142D+00
 Coeff:      0.284D-04-0.380D-04 0.159D-04-0.141D-03 0.790D-04-0.239D-03
 Coeff:      0.192D-02-0.153D-02 0.851D-02 0.299D-03-0.114D-01-0.533D-01
 Coeff:      0.450D-01 0.536D-01 0.269D-01-0.358D+00-0.343D+00 0.469D+00
 Coeff:      0.102D+01 0.142D+00
 Gap=     0.017 Goal=   None    Shift=    0.000
 Gap=     0.118 Goal=   None    Shift=    0.000
 RMSDP=3.76D-06 MaxDP=1.46D-03 DE=-1.73D-05 OVMax= 3.59D-03

 Cycle  22  Pass 1  IDiag  1:
 RMSU=  3.76D-06    CP:  1.00D+00
 E= -1804.63238612821     Delta-E=       -0.000001502345 Rises=F Damp=F
 DIIS: error= 1.63D-05 at cycle  22 NSaved=  20.
 NSaved=20 IEnMin=20 EnMin= -1804.63238612821     IErMin=20 ErrMin= 1.63D-05
 ErrMax= 1.63D-05  0.00D+00 EMaxC= 1.00D-01 BMatC= 1.56D-06 BMatP= 1.54D-06
 IDIUse=1 WtCom= 1.00D+00 WtEn= 0.00D+00
 Coeff-Com:  0.295D-04-0.343D-04 0.675D-05 0.556D-04-0.816D-03 0.410D-03
 Coeff-Com: -0.183D-02 0.381D-02 0.137D-02 0.181D-01-0.389D-01-0.941D-01
 Coeff-Com: -0.195D-01 0.167D+00 0.201D+00 0.171D+00-0.359D+00-0.429D+00
 Coeff-Com: -0.743D+01 0.881D+01
 Coeff:      0.295D-04-0.343D-04 0.675D-05 0.556D-04-0.816D-03 0.410D-03
 Coeff:     -0.183D-02 0.381D-02 0.137D-02 0.181D-01-0.389D-01-0.941D-01
 Coeff:     -0.195D-01 0.167D+00 0.201D+00 0.171D+00-0.359D+00-0.429D+00
 Coeff:     -0.743D+01 0.881D+01
 Gap=     0.017 Goal=   None    Shift=    0.000
 Gap=     0.119 Goal=   None    Shift=    0.000
 RMSDP=3.26D-05 MaxDP=1.32D-02 DE=-1.50D-06 OVMax= 3.13D-02

 Cycle  23  Pass 1  IDiag  1:
 RMSU=  2.52D-05    CP:  1.00D+00  3.00D+00
 E= -1804.63239618809     Delta-E=       -0.000010059882 Rises=F Damp=F
 DIIS: error= 6.30D-06 at cycle  23 NSaved=  20.
 NSaved=20 IEnMin=20 EnMin= -1804.63239618809     IErMin=20 ErrMin= 6.30D-06
 ErrMax= 6.30D-06  0.00D+00 EMaxC= 1.00D-01 BMatC= 5.14D-07 BMatP= 1.54D-06
 IDIUse=1 WtCom= 1.00D+00 WtEn= 0.00D+00
 Coeff-Com:  0.451D-05 0.310D-04 0.435D-04-0.660D-03-0.575D-03-0.195D-02
 Coeff-Com:  0.463D-03 0.335D-03 0.163D-01-0.302D-01-0.126D+00 0.119D-01
 Coeff-Com:  0.262D+00 0.360D+00 0.138D-02-0.734D+00-0.563D+00-0.677D+01
 Coeff-Com:  0.808D+01 0.495D+00
 Coeff:      0.451D-05 0.310D-04 0.435D-04-0.660D-03-0.575D-03-0.195D-02
 Coeff:      0.463D-03 0.335D-03 0.163D-01-0.302D-01-0.126D+00 0.119D-01
 Coeff:      0.262D+00 0.360D+00 0.138D-02-0.734D+00-0.563D+00-0.677D+01
 Coeff:      0.808D+01 0.495D+00
 Gap=     0.017 Goal=   None    Shift=    0.000
 Gap=     0.119 Goal=   None    Shift=    0.000
 RMSDP=2.30D-05 MaxDP=9.60D-03 DE=-1.01D-05 OVMax= 2.25D-02

 Cycle  24  Pass 1  IDiag  1:
 RMSU=  3.07D-06    CP:  1.00D+00  3.00D+00  1.91D+00
 E= -1804.63239972242     Delta-E=       -0.000003534334 Rises=F Damp=F
 DIIS: error= 1.02D-05 at cycle  24 NSaved=  20.
 NSaved=20 IEnMin=20 EnMin= -1804.63239972242     IErMin=19 ErrMin= 6.30D-06
 ErrMax= 1.02D-05  0.00D+00 EMaxC= 1.00D-01 BMatC= 5.61D-07 BMatP= 5.14D-07
 IDIUse=1 WtCom= 1.00D+00 WtEn= 0.00D+00
 Coeff-Com:  0.244D-04 0.146D-03-0.483D-03-0.180D-03-0.196D-02 0.294D-03
 Coeff-Com: -0.256D-02 0.298D-02-0.421D-01-0.107D+00 0.411D-01 0.265D+00
 Coeff-Com:  0.351D+00-0.469D-01-0.691D+00-0.495D+00-0.306D+01 0.412D+01
 Coeff-Com:  0.561D-01 0.610D+00
 Coeff:      0.244D-04 0.146D-03-0.483D-03-0.180D-03-0.196D-02 0.294D-03
 Coeff:     -0.256D-02 0.298D-02-0.421D-01-0.107D+00 0.411D-01 0.265D+00
 Coeff:      0.351D+00-0.469D-01-0.691D+00-0.495D+00-0.306D+01 0.412D+01
 Coeff:      0.561D-01 0.610D+00
 Gap=     0.017 Goal=   None    Shift=    0.000
 Gap=     0.119 Goal=   None    Shift=    0.000
 RMSDP=3.35D-06 MaxDP=1.40D-03 DE=-3.53D-06 OVMax= 3.18D-03

 Cycle  25  Pass 1  IDiag  1:
 RMSU=  1.39D-06    CP:  1.00D+00  3.00D+00  2.02D+00  1.19D+00
 E= -1804.63240010547     Delta-E=       -0.000000383048 Rises=F Damp=F
 DIIS: error= 9.24D-06 at cycle  25 NSaved=  20.
 NSaved=20 IEnMin=20 EnMin= -1804.63240010547     IErMin=18 ErrMin= 6.30D-06
 ErrMax= 9.24D-06  0.00D+00 EMaxC= 1.00D-01 BMatC= 4.39D-07 BMatP= 5.14D-07
 IDIUse=1 WtCom= 1.00D+00 WtEn= 0.00D+00
 Coeff-Com:  0.747D-04 0.277D-03 0.757D-04-0.159D-02-0.223D-02-0.482D-02
 Coeff-Com: -0.647D-02-0.139D-01-0.187D-02 0.306D-01 0.871D-01 0.773D-01
 Coeff-Com: -0.116D+00-0.184D+00 0.317D-01 0.787D+01-0.781D+01-0.109D+01
 Coeff-Com:  0.504D+00 0.163D+01
 Coeff:      0.747D-04 0.277D-03 0.757D-04-0.159D-02-0.223D-02-0.482D-02
 Coeff:     -0.647D-02-0.139D-01-0.187D-02 0.306D-01 0.871D-01 0.773D-01
 Coeff:     -0.116D+00-0.184D+00 0.317D-01 0.787D+01-0.781D+01-0.109D+01
 Coeff:      0.504D+00 0.163D+01
 Gap=     0.017 Goal=   None    Shift=    0.000
 Gap=     0.119 Goal=   None    Shift=    0.000
 RMSDP=5.87D-06 MaxDP=1.52D-03 DE=-3.83D-07 OVMax= 3.96D-03

 Cycle  26  Pass 1  IDiag  1:
 RMSU=  2.30D-06    CP:  1.00D+00  3.00D+00  2.11D+00  1.87D+00  3.00D+00
 E= -1804.63240052573     Delta-E=       -0.000000420259 Rises=F Damp=F
 DIIS: error= 9.92D-06 at cycle  26 NSaved=  20.
 NSaved=20 IEnMin=20 EnMin= -1804.63240052573     IErMin=17 ErrMin= 6.30D-06
 ErrMax= 9.92D-06  0.00D+00 EMaxC= 1.00D-01 BMatC= 2.36D-07 BMatP= 4.39D-07
 IDIUse=1 WtCom= 1.00D+00 WtEn= 0.00D+00
 Coeff-Com:  0.337D-03-0.183D-03-0.148D-02-0.269D-02-0.323D-02 0.149D-03
 Coeff-Com:  0.530D-02 0.140D-01 0.523D-02 0.287D-01-0.154D-04-0.961D-01
 Coeff-Com: -0.909D-01 0.119D+00 0.625D+01-0.627D+01-0.810D+00 0.630D+00
 Coeff-Com:  0.866D+00 0.362D+00
 Coeff:      0.337D-03-0.183D-03-0.148D-02-0.269D-02-0.323D-02 0.149D-03
 Coeff:      0.530D-02 0.140D-01 0.523D-02 0.287D-01-0.154D-04-0.961D-01
 Coeff:     -0.909D-01 0.119D+00 0.625D+01-0.627D+01-0.810D+00 0.630D+00
 Coeff:      0.866D+00 0.362D+00
 Gap=     0.017 Goal=   None    Shift=    0.000
 Gap=     0.119 Goal=   None    Shift=    0.000
 RMSDP=1.08D-06 MaxDP=3.64D-04 DE=-4.20D-07 OVMax= 9.31D-04

 Cycle  27  Pass 1  IDiag  1:
 RMSU=  2.93D-07    CP:  1.00D+00  3.00D+00  2.14D+00  2.10D+00  3.00D+00
                    CP:  1.01D+00
 E= -1804.63240061527     Delta-E=       -0.000000089541 Rises=F Damp=F
 DIIS: error= 5.96D-06 at cycle  27 NSaved=  20.
 NSaved=20 IEnMin=20 EnMin= -1804.63240061527     IErMin=20 ErrMin= 5.96D-06
 ErrMax= 5.96D-06  0.00D+00 EMaxC= 1.00D-01 BMatC= 6.57D-08 BMatP= 2.36D-07
 IDIUse=1 WtCom= 1.00D+00 WtEn= 0.00D+00
 Coeff-Com: -0.222D-03-0.760D-03-0.116D-02-0.186D-02 0.203D-02 0.217D-04
 Coeff-Com: -0.122D-01-0.455D-02 0.347D-01 0.568D-01 0.494D-01-0.137D+00
 Coeff-Com: -0.947D-01 0.860D+00-0.801D+00-0.168D+00 0.538D+00-0.245D+00
 Coeff-Com: -0.458D+00 0.138D+01
 Coeff:     -0.222D-03-0.760D-03-0.116D-02-0.186D-02 0.203D-02 0.217D-04
 Coeff:     -0.122D-01-0.455D-02 0.347D-01 0.568D-01 0.494D-01-0.137D+00
 Coeff:     -0.947D-01 0.860D+00-0.801D+00-0.168D+00 0.538D+00-0.245D+00
 Coeff:     -0.458D+00 0.138D+01
 Gap=     0.017 Goal=   None    Shift=    0.000
 Gap=     0.119 Goal=   None    Shift=    0.000
 RMSDP=3.38D-06 MaxDP=1.43D-03 DE=-8.95D-08 OVMax= 3.20D-03

 Cycle  28  Pass 1  IDiag  1:
 RMSU=  4.53D-07    CP:  1.00D+00  3.00D+00  2.28D+00  2.19D+00  3.00D+00
                    CP:  1.09D+00  1.27D+00
 E= -1804.63240077256     Delta-E=       -0.000000157293 Rises=F Damp=F
 DIIS: error= 2.05D-06 at cycle  28 NSaved=  20.
 NSaved=20 IEnMin=20 EnMin= -1804.63240077256     IErMin=20 ErrMin= 2.05D-06
 ErrMax= 2.05D-06  0.00D+00 EMaxC= 1.00D-01 BMatC= 1.68D-08 BMatP= 6.57D-08
 IDIUse=1 WtCom= 1.00D+00 WtEn= 0.00D+00
 Coeff-Com: -0.532D-05-0.186D-03-0.113D-03 0.361D-02 0.170D-02-0.193D-02
 Coeff-Com: -0.140D-01-0.795D-02 0.530D-02 0.596D-01-0.268D-01-0.379D-01
 Coeff-Com:  0.346D+00-0.396D+00-0.697D-01 0.183D+00-0.217D+00-0.556D+00
 Coeff-Com:  0.102D+01 0.713D+00
 Coeff:     -0.532D-05-0.186D-03-0.113D-03 0.361D-02 0.170D-02-0.193D-02
 Coeff:     -0.140D-01-0.795D-02 0.530D-02 0.596D-01-0.268D-01-0.379D-01
 Coeff:      0.346D+00-0.396D+00-0.697D-01 0.183D+00-0.217D+00-0.556D+00
 Coeff:      0.102D+01 0.713D+00
 Gap=     0.017 Goal=   None    Shift=    0.000
 Gap=     0.119 Goal=   None    Shift=    0.000
 RMSDP=4.21D-06 MaxDP=1.79D-03 DE=-1.57D-07 OVMax= 4.03D-03

 Cycle  29  Pass 1  IDiag  1:
 RMSU=  2.28D-07    CP:  1.00D+00  3.00D+00  2.43D+00  2.57D+00  3.00D+00
                    CP:  1.50D+00  1.29D+00  1.52D+00
 E= -1804.63240086344     Delta-E=       -0.000000090879 Rises=F Damp=F
 DIIS: error= 8.71D-07 at cycle  29 NSaved=  20.
 NSaved=20 IEnMin=20 EnMin= -1804.63240086344     IErMin=20 ErrMin= 8.71D-07
 ErrMax= 8.71D-07  0.00D+00 EMaxC= 1.00D-01 BMatC= 4.85D-09 BMatP= 1.68D-08
 IDIUse=1 WtCom= 1.00D+00 WtEn= 0.00D+00
 Coeff-Com: -0.129D-03-0.111D-03 0.161D-02 0.300D-03 0.681D-03-0.808D-02
 Coeff-Com: -0.629D-02-0.361D-02 0.315D-01-0.288D-02-0.291D-02 0.796D+00
 Coeff-Com: -0.858D+00-0.112D+00 0.659D-01 0.130D-01-0.275D+00 0.485D+00
 Coeff-Com:  0.444D+00 0.432D+00
 Coeff:     -0.129D-03-0.111D-03 0.161D-02 0.300D-03 0.681D-03-0.808D-02
 Coeff:     -0.629D-02-0.361D-02 0.315D-01-0.288D-02-0.291D-02 0.796D+00
 Coeff:     -0.858D+00-0.112D+00 0.659D-01 0.130D-01-0.275D+00 0.485D+00
 Coeff:      0.444D+00 0.432D+00
 Gap=     0.017 Goal=   None    Shift=    0.000
 Gap=     0.119 Goal=   None    Shift=    0.000
 RMSDP=4.47D-07 MaxDP=1.46D-04 DE=-9.09D-08 OVMax= 3.50D-04

 Cycle  30  Pass 1  IDiag  1:
 RMSU=  6.91D-08    CP:  1.00D+00  3.00D+00  2.44D+00  2.60D+00  3.00D+00
                    CP:  1.63D+00  1.11D+00  1.64D+00  1.30D+00
 E= -1804.63240087002     Delta-E=       -0.000000006574 Rises=F Damp=F
 DIIS: error= 5.37D-07 at cycle  30 NSaved=  20.
 NSaved=20 IEnMin=20 EnMin= -1804.63240087002     IErMin=20 ErrMin= 5.37D-07
 ErrMax= 5.37D-07  0.00D+00 EMaxC= 1.00D-01 BMatC= 5.37D-10 BMatP= 4.85D-09
 IDIUse=1 WtCom= 1.00D+00 WtEn= 0.00D+00
 Coeff-Com:  0.704D-04 0.868D-03 0.278D-04 0.168D-02-0.494D-02-0.325D-02
 Coeff-Com: -0.661D-02 0.138D-01 0.502D-02 0.793D-02 0.292D+00-0.319D+00
 Coeff-Com: -0.358D-01-0.153D-01 0.599D-01-0.300D-01 0.255D-01 0.457D-01
 Coeff-Com:  0.255D+00 0.707D+00
 Coeff:      0.704D-04 0.868D-03 0.278D-04 0.168D-02-0.494D-02-0.325D-02
 Coeff:     -0.661D-02 0.138D-01 0.502D-02 0.793D-02 0.292D+00-0.319D+00
 Coeff:     -0.358D-01-0.153D-01 0.599D-01-0.300D-01 0.255D-01 0.457D-01
 Coeff:      0.255D+00 0.707D+00
 Gap=     0.017 Goal=   None    Shift=    0.000
 Gap=     0.119 Goal=   None    Shift=    0.000
 RMSDP=2.52D-07 MaxDP=6.88D-05 DE=-6.57D-09 OVMax= 2.09D-04

 Cycle  31  Pass 1  IDiag  1:
 RMSU=  8.12D-08    CP:  1.00D+00  3.00D+00  2.45D+00  2.61D+00  3.00D+00
                    CP:  1.68D+00  1.15D+00  1.82D+00  1.62D+00  2.12D+00
 E= -1804.63240087683     Delta-E=       -0.000000006818 Rises=F Damp=F
 DIIS: error= 4.76D-07 at cycle  31 NSaved=  20.
 NSaved=20 IEnMin=20 EnMin= -1804.63240087683     IErMin=20 ErrMin= 4.76D-07
 ErrMax= 4.76D-07  0.00D+00 EMaxC= 1.00D-01 BMatC= 4.68D-10 BMatP= 5.37D-10
 IDIUse=1 WtCom= 1.00D+00 WtEn= 0.00D+00
 Coeff-Com:  0.304D-03-0.275D-03 0.963D-03-0.224D-02 0.266D-02-0.145D-02
 Coeff-Com:  0.554D-02-0.392D-02-0.471D-03-0.197D+00 0.202D+00 0.286D-01
 Coeff-Com: -0.300D-01 0.245D-01 0.490D-01-0.125D+00-0.132D+00-0.248D-02
 Coeff-Com:  0.427D+00 0.753D+00
 Coeff:      0.304D-03-0.275D-03 0.963D-03-0.224D-02 0.266D-02-0.145D-02
 Coeff:      0.554D-02-0.392D-02-0.471D-03-0.197D+00 0.202D+00 0.286D-01
 Coeff:     -0.300D-01 0.245D-01 0.490D-01-0.125D+00-0.132D+00-0.248D-02
 Coeff:      0.427D+00 0.753D+00
 Gap=     0.017 Goal=   None    Shift=    0.000
 Gap=     0.119 Goal=   None    Shift=    0.000
 RMSDP=2.91D-07 MaxDP=8.19D-05 DE=-6.82D-09 OVMax= 2.31D-04

 Cycle  32  Pass 1  IDiag  1:
 RMSU=  4.14D-08    CP:  1.00D+00  3.00D+00  2.46D+00  2.60D+00  3.00D+00
                    CP:  1.70D+00  1.23D+00  2.06D+00  1.92D+00  3.00D+00
                    CP:  2.07D+00
 E= -1804.63240088548     Delta-E=       -0.000000008649 Rises=F Damp=F
 DIIS: error= 3.93D-07 at cycle  32 NSaved=  20.
 NSaved=20 IEnMin=20 EnMin= -1804.63240088548     IErMin=20 ErrMin= 3.93D-07
 ErrMax= 3.93D-07  0.00D+00 EMaxC= 1.00D-01 BMatC= 2.25D-10 BMatP= 4.68D-10
 IDIUse=1 WtCom= 1.00D+00 WtEn= 0.00D+00
 Coeff-Com: -0.422D-03 0.923D-03-0.554D-03 0.427D-02-0.113D-02 0.191D-03
 Coeff-Com: -0.790D-02-0.536D-02-0.569D+00 0.603D+00 0.734D-01-0.462D-01
 Coeff-Com: -0.248D-01 0.729D-01-0.152D+00-0.164D+00-0.177D+00-0.101D+00
 Coeff-Com:  0.483D+00 0.101D+01
 Coeff:     -0.422D-03 0.923D-03-0.554D-03 0.427D-02-0.113D-02 0.191D-03
 Coeff:     -0.790D-02-0.536D-02-0.569D+00 0.603D+00 0.734D-01-0.462D-01
 Coeff:     -0.248D-01 0.729D-01-0.152D+00-0.164D+00-0.177D+00-0.101D+00
 Coeff:      0.483D+00 0.101D+01
 Gap=     0.017 Goal=   None    Shift=    0.000
 Gap=     0.119 Goal=   None    Shift=    0.000
 RMSDP=3.83D-07 MaxDP=1.00D-04 DE=-8.65D-09 OVMax= 3.33D-04

 Cycle  33  Pass 1  IDiag  1:
 RMSU=  1.17D-07    CP:  1.00D+00  3.00D+00  2.47D+00  2.60D+00  3.00D+00
                    CP:  1.71D+00  1.44D+00  2.38D+00  2.40D+00  3.00D+00
                    CP:  3.00D+00  3.00D+00
 E= -1804.63240089808     Delta-E=       -0.000000012593 Rises=F Damp=F
 DIIS: error= 3.23D-07 at cycle  33 NSaved=  20.
 NSaved=20 IEnMin=20 EnMin= -1804.63240089808     IErMin=20 ErrMin= 3.23D-07
 ErrMax= 3.23D-07  0.00D+00 EMaxC= 1.00D-01 BMatC= 4.90D-10 BMatP= 2.25D-10
 IDIUse=1 WtCom= 1.00D+00 WtEn= 0.00D+00
 Coeff-Com:  0.222D-02-0.156D-02-0.156D-02-0.647D-02 0.431D-02 0.347D-03
 Coeff-Com: -0.682D-03-0.195D+00 0.215D+00 0.195D-01-0.522D-01 0.933D-02
 Coeff-Com:  0.617D-01-0.469D-01-0.265D-01-0.135D+00-0.275D+00-0.275D+00
 Coeff-Com:  0.530D+00 0.117D+01
 Coeff:      0.222D-02-0.156D-02-0.156D-02-0.647D-02 0.431D-02 0.347D-03
 Coeff:     -0.682D-03-0.195D+00 0.215D+00 0.195D-01-0.522D-01 0.933D-02
 Coeff:      0.617D-01-0.469D-01-0.265D-01-0.135D+00-0.275D+00-0.275D+00
 Coeff:      0.530D+00 0.117D+01
 Gap=     0.017 Goal=   None    Shift=    0.000
 Gap=     0.119 Goal=   None    Shift=    0.000
 RMSDP=3.43D-07 MaxDP=1.12D-04 DE=-1.26D-08 OVMax= 3.49D-04

 Cycle  34  Pass 1  IDiag  1:
 RMSU=  8.09D-08    CP:  1.00D+00  3.00D+00  2.47D+00  2.61D+00  3.00D+00
                    CP:  1.75D+00  1.63D+00  2.66D+00  3.00D+00  3.00D+00
                    CP:  3.00D+00  3.00D+00  3.00D+00
 E= -1804.63240090533     Delta-E=       -0.000000007251 Rises=F Damp=F
 DIIS: error= 2.34D-07 at cycle  34 NSaved=  20.
 NSaved=20 IEnMin=20 EnMin= -1804.63240090533     IErMin=20 ErrMin= 2.34D-07
 ErrMax= 2.34D-07  0.00D+00 EMaxC= 1.00D-01 BMatC= 2.73D-10 BMatP= 2.25D-10
 IDIUse=1 WtCom= 1.00D+00 WtEn= 0.00D+00
 Coeff-Com: -0.405D-03 0.594D-03-0.210D-02 0.513D-02-0.542D-02-0.408D-02
 Coeff-Com:  0.157D+00-0.149D+00-0.305D-01-0.306D-01 0.403D-01 0.279D-01
 Coeff-Com:  0.466D-01 0.882D-01-0.852D-02-0.170D+00-0.616D+00-0.214D+00
 Coeff-Com:  0.908D+00 0.957D+00
 Coeff:     -0.405D-03 0.594D-03-0.210D-02 0.513D-02-0.542D-02-0.408D-02
 Coeff:      0.157D+00-0.149D+00-0.305D-01-0.306D-01 0.403D-01 0.279D-01
 Coeff:      0.466D-01 0.882D-01-0.852D-02-0.170D+00-0.616D+00-0.214D+00
 Coeff:      0.908D+00 0.957D+00
 Gap=     0.017 Goal=   None    Shift=    0.000
 Gap=     0.119 Goal=   None    Shift=    0.000
 RMSDP=3.43D-07 MaxDP=1.10D-04 DE=-7.25D-09 OVMax= 3.42D-04

 Cycle  35  Pass 1  IDiag  1:
 RMSU=  2.62D-07    CP:  1.00D+00  3.00D+00  2.47D+00  2.59D+00  3.00D+00
                    CP:  1.78D+00  1.76D+00  2.95D+00  3.00D+00  3.00D+00
                    CP:  3.00D+00  3.00D+00  3.00D+00  2.81D+00
 E= -1804.63240090850     Delta-E=       -0.000000003172 Rises=F Damp=F
 DIIS: error= 9.14D-08 at cycle  35 NSaved=  20.
 NSaved=20 IEnMin=20 EnMin= -1804.63240090850     IErMin=20 ErrMin= 9.14D-08
 ErrMax= 9.14D-08  0.00D+00 EMaxC= 1.00D-01 BMatC= 7.49D-11 BMatP= 2.25D-10
 IDIUse=1 WtCom= 1.00D+00 WtEn= 0.00D+00
 Coeff-Com:  0.297D-03-0.331D-02 0.215D-02-0.274D-02 0.149D-02 0.972D-01
 Coeff-Com: -0.951D-01-0.175D-01-0.148D-01 0.146D-01 0.236D-02 0.356D-01
 Coeff-Com:  0.597D-01 0.440D-01-0.301D-01-0.343D+00-0.264D+00 0.371D+00
 Coeff-Com:  0.480D+00 0.663D+00
 Coeff:      0.297D-03-0.331D-02 0.215D-02-0.274D-02 0.149D-02 0.972D-01
 Coeff:     -0.951D-01-0.175D-01-0.148D-01 0.146D-01 0.236D-02 0.356D-01
 Coeff:      0.597D-01 0.440D-01-0.301D-01-0.343D+00-0.264D+00 0.371D+00
 Coeff:      0.480D+00 0.663D+00
 Gap=     0.017 Goal=   None    Shift=    0.000
 Gap=     0.119 Goal=   None    Shift=    0.000
 RMSDP=1.82D-07 MaxDP=5.63D-05 DE=-3.17D-09 OVMax= 1.40D-04

 Cycle  36  Pass 1  IDiag  1:
 RMSU=  3.34D-08    CP:  1.00D+00  3.00D+00  2.47D+00  2.61D+00  3.00D+00
                    CP:  1.79D+00  1.85D+00  3.00D+00  3.00D+00  3.00D+00
                    CP:  3.00D+00  3.00D+00  3.00D+00  3.00D+00  1.30D+00
 E= -1804.63240091089     Delta-E=       -0.000000002387 Rises=F Damp=F
 DIIS: error= 6.68D-08 at cycle  36 NSaved=  20.
 NSaved=20 IEnMin=20 EnMin= -1804.63240091089     IErMin=20 ErrMin= 6.68D-08
 ErrMax= 6.68D-08  0.00D+00 EMaxC= 1.00D-01 BMatC= 3.00D-11 BMatP= 7.49D-11
 IDIUse=1 WtCom= 1.00D+00 WtEn= 0.00D+00
 Coeff-Com: -0.294D-02 0.205D-02-0.882D-03 0.343D-02 0.122D+00-0.126D+00
 Coeff-Com: -0.179D-01-0.445D-02 0.138D-01-0.103D-02 0.244D-01 0.385D-01
 Coeff-Com:  0.557D-01 0.438D-01-0.207D+00-0.285D+00 0.130D+00 0.218D+00
 Coeff-Com:  0.478D+00 0.514D+00
 Coeff:     -0.294D-02 0.205D-02-0.882D-03 0.343D-02 0.122D+00-0.126D+00
 Coeff:     -0.179D-01-0.445D-02 0.138D-01-0.103D-02 0.244D-01 0.385D-01
 Coeff:      0.557D-01 0.438D-01-0.207D+00-0.285D+00 0.130D+00 0.218D+00
 Coeff:      0.478D+00 0.514D+00
 Gap=     0.017 Goal=   None    Shift=    0.000
 Gap=     0.119 Goal=   None    Shift=    0.000
 RMSDP=1.13D-07 MaxDP=3.30D-05 DE=-2.39D-09 OVMax= 9.03D-05

 Cycle  37  Pass 1  IDiag  1:
 RMSU=  1.86D-08    CP:  1.00D+00  3.00D+00  2.47D+00  2.61D+00  3.00D+00
                    CP:  1.80D+00  1.89D+00  3.00D+00  3.00D+00  3.00D+00
                    CP:  3.00D+00  3.00D+00  3.00D+00  3.00D+00  1.56D+00
                    CP:  2.38D+00
 E= -1804.63240091979     Delta-E=       -0.000000008899 Rises=F Damp=F
 DIIS: error= 5.75D-08 at cycle  37 NSaved=  20.
 NSaved=20 IEnMin=20 EnMin= -1804.63240091979     IErMin=20 ErrMin= 5.75D-08
 ErrMax= 5.75D-08  0.00D+00 EMaxC= 1.00D-01 BMatC= 2.06D-11 BMatP= 3.00D-11
 IDIUse=1 WtCom= 1.00D+00 WtEn= 0.00D+00
 Coeff-Com:  0.205D-02-0.173D-02-0.267D-03-0.558D-01 0.565D-01 0.789D-02
 Coeff-Com:  0.679D-02-0.737D-02-0.471D-02-0.136D-01-0.222D-01 0.300D-02
 Coeff-Com:  0.118D-01 0.970D-01 0.980D-01-0.238D-01-0.336D+00-0.320D+00
 Coeff-Com:  0.747D-01 0.143D+01
 Coeff:      0.205D-02-0.173D-02-0.267D-03-0.558D-01 0.565D-01 0.789D-02
 Coeff:      0.679D-02-0.737D-02-0.471D-02-0.136D-01-0.222D-01 0.300D-02
 Coeff:      0.118D-01 0.970D-01 0.980D-01-0.238D-01-0.336D+00-0.320D+00
 Coeff:      0.747D-01 0.143D+01
 Gap=     0.017 Goal=   None    Shift=    0.000
 Gap=     0.119 Goal=   None    Shift=    0.000
 RMSDP=5.58D-08 MaxDP=1.37D-05 DE=-8.90D-09 OVMax= 4.13D-05

 Cycle  38  Pass 1  IDiag  1:
 RMSU=  2.54D-08    CP:  1.00D+00  3.00D+00  2.47D+00  2.61D+00  3.00D+00
                    CP:  1.80D+00  1.94D+00  3.00D+00  3.00D+00  3.00D+00
                    CP:  3.00D+00  3.00D+00  3.00D+00  3.00D+00  1.69D+00
                    CP:  3.00D+00  1.14D+00
 E= -1804.63240092458     Delta-E=       -0.000000004792 Rises=F Damp=F
 DIIS: error= 3.23D-08 at cycle  38 NSaved=  20.
 NSaved=20 IEnMin=20 EnMin= -1804.63240092458     IErMin=20 ErrMin= 3.23D-08
 ErrMax= 3.23D-08  0.00D+00 EMaxC= 1.00D-01 BMatC= 4.48D-12 BMatP= 2.06D-11
 IDIUse=1 WtCom= 1.00D+00 WtEn= 0.00D+00
 Coeff-Com: -0.166D-03 0.194D-02-0.342D-01 0.337D-01 0.567D-02-0.208D-03
 Coeff-Com: -0.868D-03 0.491D-02-0.202D-01-0.201D-01 0.338D-02 0.305D-01
 Coeff-Com:  0.719D-01 0.559D-01 0.979D-02-0.176D+00-0.269D+00-0.526D-01
 Coeff-Com:  0.564D+00 0.792D+00
 Coeff:     -0.166D-03 0.194D-02-0.342D-01 0.337D-01 0.567D-02-0.208D-03
 Coeff:     -0.868D-03 0.491D-02-0.202D-01-0.201D-01 0.338D-02 0.305D-01
 Coeff:      0.719D-01 0.559D-01 0.979D-02-0.176D+00-0.269D+00-0.526D-01
 Coeff:      0.564D+00 0.792D+00
 Gap=     0.017 Goal=   None    Shift=    0.000
 Gap=     0.119 Goal=   None    Shift=    0.000
 RMSDP=5.40D-08 MaxDP=1.84D-05 DE=-4.79D-09 OVMax= 4.28D-05

 Cycle  39  Pass 1  IDiag  1:
 RMSU=  1.63D-08    CP:  1.00D+00  3.00D+00  2.47D+00  2.61D+00  3.00D+00
                    CP:  1.80D+00  1.93D+00  3.00D+00  3.00D+00  3.00D+00
                    CP:  3.00D+00  3.00D+00  3.00D+00  3.00D+00  1.61D+00
                    CP:  3.00D+00  4.46D-01  1.43D+00
 E= -1804.63240092010     Delta-E=        0.000000004474 Rises=F Damp=F
 DIIS: error= 3.58D-08 at cycle  39 NSaved=  20.
 NSaved=20 IEnMin=19 EnMin= -1804.63240092458     IErMin=19 ErrMin= 3.23D-08
 ErrMax= 3.58D-08  0.00D+00 EMaxC= 1.00D-01 BMatC= 7.53D-12 BMatP= 4.48D-12
 IDIUse=1 WtCom= 1.00D+00 WtEn= 0.00D+00
 Coeff-Com:  0.847D-03-0.365D-01 0.362D-01 0.518D-02-0.325D-02-0.475D-02
 Coeff-Com:  0.461D-02-0.503D-02-0.510D-02-0.673D-02-0.317D-02-0.910D-03
 Coeff-Com:  0.179D-01 0.560D-01-0.151D-01-0.963D-01-0.931D-01-0.337D+00
 Coeff-Com:  0.750D+00 0.737D+00
 Coeff:      0.847D-03-0.365D-01 0.362D-01 0.518D-02-0.325D-02-0.475D-02
 Coeff:      0.461D-02-0.503D-02-0.510D-02-0.673D-02-0.317D-02-0.910D-03
 Coeff:      0.179D-01 0.560D-01-0.151D-01-0.963D-01-0.931D-01-0.337D+00
 Coeff:      0.750D+00 0.737D+00
 Gap=     0.017 Goal=   None    Shift=    0.000
 Gap=     0.119 Goal=   None    Shift=    0.000
 RMSDP=3.55D-08 MaxDP=9.25D-06 DE= 4.47D-09 OVMax= 2.81D-05

 Cycle  40  Pass 1  IDiag  1:
 RMSU=  7.22D-09    CP:  1.00D+00  3.00D+00  2.47D+00  2.61D+00  3.00D+00
                    CP:  1.80D+00  1.94D+00  3.00D+00  3.00D+00  3.00D+00
                    CP:  3.00D+00  3.00D+00  3.00D+00  3.00D+00  1.68D+00
                    CP:  3.00D+00  6.39D-01  2.38D+00  5.23D-01
 E= -1804.63240092794     Delta-E=       -0.000000007839 Rises=F Damp=F
 DIIS: error= 2.22D-08 at cycle  40 NSaved=  20.
 NSaved=20 IEnMin=20 EnMin= -1804.63240092794     IErMin=20 ErrMin= 2.22D-08
 ErrMax= 2.22D-08  0.00D+00 EMaxC= 1.00D-01 BMatC= 2.63D-12 BMatP= 4.48D-12
 IDIUse=1 WtCom= 1.00D+00 WtEn= 0.00D+00
 Coeff-Com: -0.206D-01 0.204D-01 0.242D-02-0.609D-02-0.287D-02 0.432D-02
 Coeff-Com:  0.553D-02 0.732D-02-0.133D-01-0.177D-01-0.429D-01-0.116D-01
 Coeff-Com:  0.597D-01 0.106D+00 0.651D-01-0.741D-01-0.918D+00 0.318D+00
 Coeff-Com:  0.442D+00 0.108D+01
 Coeff:     -0.206D-01 0.204D-01 0.242D-02-0.609D-02-0.287D-02 0.432D-02
 Coeff:      0.553D-02 0.732D-02-0.133D-01-0.177D-01-0.429D-01-0.116D-01
 Coeff:      0.597D-01 0.106D+00 0.651D-01-0.741D-01-0.918D+00 0.318D+00
 Coeff:      0.442D+00 0.108D+01
 Gap=     0.017 Goal=   None    Shift=    0.000
 Gap=     0.119 Goal=   None    Shift=    0.000
 RMSDP=3.65D-08 MaxDP=1.06D-05 DE=-7.84D-09 OVMax= 3.68D-05

 Cycle  41  Pass 1  IDiag  1:
 Restarting incremental Fock formation.
 E= -1804.63240088815     Delta-E=        0.000000039799 Rises=F Damp=F
 DIIS: error= 1.71D-07 at cycle  41 NSaved=  20.
 NSaved=20 IEnMin=19 EnMin= -1804.63240092794     IErMin=19 ErrMin= 2.22D-08
 ErrMax= 1.71D-07  0.00D+00 EMaxC= 1.00D-01 BMatC= 1.23D-10 BMatP= 2.63D-12
 IDIUse=1 WtCom= 1.00D+00 WtEn= 0.00D+00
 Coeff-Com: -0.537D-03-0.528D-03-0.648D-02 0.435D-03 0.488D-02 0.791D-02
 Coeff-Com:  0.121D-01-0.907D-02-0.137D-01-0.645D-01-0.439D-01 0.717D-01
 Coeff-Com:  0.148D+00 0.911D-01-0.545D-01-0.101D+01 0.301D+00 0.431D+00
 Coeff-Com:  0.113D+01 0.772D-02
 Coeff:     -0.537D-03-0.528D-03-0.648D-02 0.435D-03 0.488D-02 0.791D-02
 Coeff:      0.121D-01-0.907D-02-0.137D-01-0.645D-01-0.439D-01 0.717D-01
 Coeff:      0.148D+00 0.911D-01-0.545D-01-0.101D+01 0.301D+00 0.431D+00
 Coeff:      0.113D+01 0.772D-02
 Gap=     0.017 Goal=   None    Shift=    0.000
 Gap=     0.119 Goal=   None    Shift=    0.000
 RMSDP=9.29D-09 MaxDP=3.72D-06 DE= 3.98D-08 OVMax= 9.02D-06

 Cycle  42  Pass 1  IDiag  1:
 RMSU=  9.29D-09    CP:  1.00D+00
 E= -1804.63240088960     Delta-E=       -0.000000001460 Rises=F Damp=F
 DIIS: error= 1.70D-07 at cycle  42 NSaved=  20.
 NSaved=20 IEnMin=18 EnMin= -1804.63240092794     IErMin=18 ErrMin= 2.22D-08
 ErrMax= 1.70D-07  0.00D+00 EMaxC= 1.00D-01 BMatC= 1.20D-10 BMatP= 2.63D-12
 IDIUse=1 WtCom= 1.00D+00 WtEn= 0.00D+00
 Coeff-Com: -0.642D-03-0.619D-02 0.144D-02 0.557D-02 0.473D-02 0.841D-02
 Coeff-Com: -0.961D-02-0.169D-01-0.613D-01-0.352D-01 0.927D-01 0.137D+00
 Coeff-Com:  0.507D-01-0.404D-01-0.907D+00 0.349D+00 0.376D+00 0.104D+01
 Coeff-Com: -0.108D+01 0.110D+01
 Coeff:     -0.642D-03-0.619D-02 0.144D-02 0.557D-02 0.473D-02 0.841D-02
 Coeff:     -0.961D-02-0.169D-01-0.613D-01-0.352D-01 0.927D-01 0.137D+00
 Coeff:      0.507D-01-0.404D-01-0.907D+00 0.349D+00 0.376D+00 0.104D+01
 Coeff:     -0.108D+01 0.110D+01
 Gap=     0.017 Goal=   None    Shift=    0.000
 Gap=     0.119 Goal=   None    Shift=    0.000
 RMSDP=1.46D-08 MaxDP=4.78D-06 DE=-1.46D-09 OVMax= 1.27D-05

 Cycle  43  Pass 1  IDiag  1:
 RMSU=  1.07D-08    CP:  1.00D+00  2.07D+00
 E= -1804.63240088999     Delta-E=       -0.000000000388 Rises=F Damp=F
 DIIS: error= 1.69D-07 at cycle  43 NSaved=  20.
 NSaved=20 IEnMin=17 EnMin= -1804.63240092794     IErMin=17 ErrMin= 2.22D-08
 ErrMax= 1.69D-07  0.00D+00 EMaxC= 1.00D-01 BMatC= 1.18D-10 BMatP= 2.63D-12
 IDIUse=1 WtCom= 1.00D+00 WtEn= 0.00D+00
 Large coefficients: NSaved= 20 BigCof=    0.00 CofMax=   10.00 Det=-5.82D-15
 Inversion failed.  Reducing to 19 matrices.
 Coeff-Com: -0.145D-02-0.206D-02 0.105D-02-0.137D-02 0.333D-02-0.416D-02
 Coeff-Com: -0.102D-01-0.488D-01 0.868D-01 0.697D-01-0.581D-01 0.698D-01
 Coeff-Com: -0.744D+00 0.407D+00 0.671D-01 0.109D+01-0.717D+01 0.510D+01
 Coeff-Com:  0.215D+01
 Coeff:     -0.145D-02-0.206D-02 0.105D-02-0.137D-02 0.333D-02-0.416D-02
 Coeff:     -0.102D-01-0.488D-01 0.868D-01 0.697D-01-0.581D-01 0.698D-01
 Coeff:     -0.744D+00 0.407D+00 0.671D-01 0.109D+01-0.717D+01 0.510D+01
 Coeff:      0.215D+01
 Gap=     0.017 Goal=   None    Shift=    0.000
 Gap=     0.119 Goal=   None    Shift=    0.000
 RMSDP=2.59D-08 MaxDP=9.51D-06 DE=-3.88D-10 OVMax= 2.25D-05

 Cycle  44  Pass 1  IDiag  1:
 RMSU=  1.50D-08    CP:  1.00D+00  3.00D+00  2.16D+00
 E= -1804.63240089152     Delta-E=       -0.000000001526 Rises=F Damp=F
 DIIS: error= 1.58D-07 at cycle  44 NSaved=  20.
 NSaved=20 IEnMin=16 EnMin= -1804.63240092794     IErMin=16 ErrMin= 2.22D-08
 ErrMax= 1.58D-07  0.00D+00 EMaxC= 1.00D-01 BMatC= 1.04D-10 BMatP= 2.63D-12
 IDIUse=1 WtCom= 1.00D+00 WtEn= 0.00D+00
 Coeff-Com: -0.484D-03-0.121D-02-0.193D-02-0.438D-02 0.455D-02 0.100D-02
 Coeff-Com: -0.124D-02-0.541D-01 0.840D-01 0.643D-01-0.967D-01 0.666D-01
 Coeff-Com: -0.753D+00 0.450D+00 0.389D-01 0.108D+01-0.757D+01 0.503D+01
 Coeff-Com:  0.211D+01 0.554D+00
 Coeff:     -0.484D-03-0.121D-02-0.193D-02-0.438D-02 0.455D-02 0.100D-02
 Coeff:     -0.124D-02-0.541D-01 0.840D-01 0.643D-01-0.967D-01 0.666D-01
 Coeff:     -0.753D+00 0.450D+00 0.389D-01 0.108D+01-0.757D+01 0.503D+01
 Coeff:      0.211D+01 0.554D+00
 Gap=     0.017 Goal=   None    Shift=    0.000
 Gap=     0.119 Goal=   None    Shift=    0.000
 RMSDP=8.71D-09 MaxDP=2.66D-06 DE=-1.53D-09 OVMax= 7.06D-06

 Cycle  45  Pass 1  IDiag  1:
 RMSU=  1.80D-09    CP:  1.00D+00  3.00D+00  2.02D+00  1.56D+00
 E= -1804.63240089524     Delta-E=       -0.000000003719 Rises=F Damp=F
 DIIS: error= 1.50D-07 at cycle  45 NSaved=  20.
 NSaved=20 IEnMin=15 EnMin= -1804.63240092794     IErMin=15 ErrMin= 2.22D-08
 ErrMax= 1.50D-07  0.00D+00 EMaxC= 1.00D-01 BMatC= 9.41D-11 BMatP= 2.63D-12
 IDIUse=1 WtCom= 1.00D+00 WtEn= 0.00D+00
 Coeff-Com: -0.859D-03-0.338D-02-0.594D-02 0.515D-02 0.202D-02 0.329D-02
 Coeff-Com: -0.568D-01 0.799D-01 0.604D-01-0.119D+00 0.885D-01-0.728D+00
 Coeff-Com:  0.442D+00 0.264D-01 0.102D+01-0.775D+01 0.500D+01 0.187D+01
 Coeff-Com:  0.454D+00 0.603D+00
 Coeff:     -0.859D-03-0.338D-02-0.594D-02 0.515D-02 0.202D-02 0.329D-02
 Coeff:     -0.568D-01 0.799D-01 0.604D-01-0.119D+00 0.885D-01-0.728D+00
 Coeff:      0.442D+00 0.264D-01 0.102D+01-0.775D+01 0.500D+01 0.187D+01
 Coeff:      0.454D+00 0.603D+00
 Gap=     0.017 Goal=   None    Shift=    0.000
 Gap=     0.119 Goal=   None    Shift=    0.000
 RMSDP=1.11D-08 MaxDP=3.17D-06 DE=-3.72D-09 OVMax= 8.21D-06

 Cycle  46  Pass 1  IDiag  1:
 RMSU=  2.04D-09    CP:  1.00D+00  3.00D+00  1.88D+00  2.26D+00  2.64D+00
 E= -1804.63240090263     Delta-E=       -0.000000007392 Rises=F Damp=F
 DIIS: error= 1.40D-07 at cycle  46 NSaved=  20.
 NSaved=20 IEnMin=14 EnMin= -1804.63240092794     IErMin=14 ErrMin= 2.22D-08
 ErrMax= 1.40D-07  0.00D+00 EMaxC= 1.00D-01 BMatC= 8.16D-11 BMatP= 2.63D-12
 IDIUse=1 WtCom= 1.00D+00 WtEn= 0.00D+00
 Large coefficients: NSaved= 20 BigCof=    0.00 CofMax=   10.00 Det=-9.50D-15
 Inversion failed.  Reducing to 19 matrices.
 Coeff-Com: -0.410D-02 0.133D-03-0.751D-02-0.376D-02-0.295D-01 0.748D-01
 Coeff-Com:  0.358D-01-0.129D+00 0.963D-01-0.444D+00 0.325D+00 0.568D-01
 Coeff-Com:  0.735D+00-0.511D+01 0.352D+01 0.614D+00-0.416D-01-0.250D+00
 Coeff-Com:  0.157D+01
 Coeff:     -0.410D-02 0.133D-03-0.751D-02-0.376D-02-0.295D-01 0.748D-01
 Coeff:      0.358D-01-0.129D+00 0.963D-01-0.444D+00 0.325D+00 0.568D-01
 Coeff:      0.735D+00-0.511D+01 0.352D+01 0.614D+00-0.416D-01-0.250D+00
 Coeff:      0.157D+01
 Gap=     0.017 Goal=   None    Shift=    0.000
 Gap=     0.119 Goal=   None    Shift=    0.000
 RMSDP=2.13D-08 MaxDP=6.96D-06 DE=-7.39D-09 OVMax= 1.64D-05

 Cycle  47  Pass 1  IDiag  1:
 RMSU=  1.02D-08    CP:  1.00D+00  3.00D+00  2.36D+00  3.00D+00  3.00D+00
                    CP:  3.00D+00
 E= -1804.63240091665     Delta-E=       -0.000000014023 Rises=F Damp=F
 DIIS: error= 1.21D-07 at cycle  47 NSaved=  20.
 NSaved=20 IEnMin=13 EnMin= -1804.63240092794     IErMin=13 ErrMin= 2.22D-08
 ErrMax= 1.21D-07  0.00D+00 EMaxC= 1.00D-01 BMatC= 6.15D-11 BMatP= 2.63D-12
 IDIUse=1 WtCom= 1.00D+00 WtEn= 0.00D+00
 Coeff-Com: -0.465D-02-0.134D-04-0.532D-02-0.118D-02-0.304D-01 0.707D-01
 Coeff-Com:  0.400D-01-0.114D+00 0.923D-01-0.483D+00 0.332D+00 0.521D-01
 Coeff-Com:  0.745D+00-0.516D+01 0.359D+01 0.820D+00-0.430D-01-0.460D+00
 Coeff-Com:  0.125D+01 0.313D+00
 Coeff:     -0.465D-02-0.134D-04-0.532D-02-0.118D-02-0.304D-01 0.707D-01
 Coeff:      0.400D-01-0.114D+00 0.923D-01-0.483D+00 0.332D+00 0.521D-01
 Coeff:      0.745D+00-0.516D+01 0.359D+01 0.820D+00-0.430D-01-0.460D+00
 Coeff:      0.125D+01 0.313D+00
 Gap=     0.017 Goal=   None    Shift=    0.000
 Gap=     0.119 Goal=   None    Shift=    0.000
 RMSDP=2.84D-09 MaxDP=7.98D-07 DE=-1.40D-08 OVMax= 2.52D-06

 SCF Done:  E(UPBE-PBE) =  -1804.63240092     A.U. after   47 cycles
            NFock= 47  Conv=0.28D-08     -V/T= 2.2170
 <Sx>= 0.0000 <Sy>= 0.0000 <Sz>= 1.5000 <S**2>= 3.7650 S= 1.5037
 <L.S>= 0.000000000000E+00
 KE= 1.482892515144D+03 PE=-1.481222613711D+04 EE= 6.130313386274D+03
 Annihilation of the first spin contaminant:
 S**2 before annihilation     3.7650,   after     3.7501
 Leave Link  502 at Sun Dec  3 12:08:15 2017, MaxMem= 26843545600 cpu:    111730.5
 (Enter /util/software/G09_RevD01/g09/l601.exe)
 Copying SCF densities to generalized density rwf, IOpCl= 1 IROHF=0.

 **********************************************************************

            Population analysis using the SCF density.

 **********************************************************************

 Orbital symmetries:
 Alpha Orbitals:
       Occupied  (A) (A) (A) (A) (A) (A) (A) (A) (A) (A) (A) (A)
                 (A) (A) (A) (A) (A) (A) (A) (A) (A) (A) (A) (A)
                 (A) (A) (A) (A) (A) (A) (A) (A) (A) (A) (A) (A)
                 (A) (A) (A) (A) (A) (A) (A) (A) (A) (A) (A) (A)
                 (A) (A) (A) (A) (A) (A) (A) (A) (A) (A) (A) (A)
                 (A) (A) (A) (A) (A) (A) (A) (A) (A) (A) (A) (A)
                 (A) (A) (A) (A) (A) (A) (A) (A) (A) (A) (A) (A)
                 (A) (A) (A) (A) (A) (A) (A) (A) (A) (A) (A) (A)
                 (A) (A) (A) (A) (A) (A) (A) (A) (A) (A) (A) (A)
                 (A) (A) (A) (A) (A) (A) (A) (A) (A) (A) (A) (A)
                 (A) (A) (A) (A) (A) (A) (A) (A) (A) (A) (A) (A)
                 (A) (A) (A) (A) (A) (A) (A) (A) (A) (A) (A) (A)
                 (A) (A) (A) (A)
       Virtual   (A) (A) (A) (A) (A) (A) (A) (A) (A) (A) (A) (A)
                 (A) (A) (A) (A) (A) (A) (A) (A) (A) (A) (A) (A)
                 (A) (A) (A) (A) (A) (A) (A) (A) (A) (A) (A) (A)
                 (A) (A) (A) (A) (A) (A) (A) (A) (A) (A) (A) (A)
                 (A) (A) (A) (A) (A) (A) (A) (A) (A) (A) (A) (A)
                 (A) (A) (A) (A) (A) (A) (A) (A) (A) (A) (A) (A)
                 (A) (A) (A) (A) (A) (A) (A) (A) (A) (A) (A) (A)
                 (A) (A) (A) (A) (A) (A) (A) (A) (A) (A) (A) (A)
                 (A) (A) (A) (A) (A) (A) (A) (A) (A) (A) (A) (A)
                 (A) (A) (A) (A) (A) (A) (A) (A) (A) (A) (A) (A)
                 (A) (A) (A) (A) (A) (A) (A) (A) (A) (A) (A) (A)
                 (A) (A) (A) (A) (A) (A) (A) (A) (A) (A) (A) (A)
                 (A) (A) (A) (A) (A) (A) (A) (A) (A) (A) (A) (A)
                 (A) (A) (A) (A) (A) (A) (A) (A) (A) (A) (A) (A)
                 (A) (A) (A) (A) (A) (A) (A) (A) (A) (A) (A) (A)
                 (A) (A) (A) (A) (A) (A) (A) (A) (A) (A) (A) (A)
                 (A) (A) (A) (A) (A) (A) (A) (A) (A) (A) (A) (A)
                 (A) (A) (A) (A) (A) (A) (A) (A) (A) (A) (A) (A)
                 (A) (A) (A) (A) (A) (A) (A) (A) (A) (A) (A) (A)
                 (A) (A) (A) (A) (A) (A) (A) (A) (A) (A) (A) (A)
                 (A) (A) (A) (A) (A) (A) (A) (A) (A) (A) (A) (A)
                 (A) (A) (A) (A) (A) (A) (A) (A) (A) (A) (A) (A)
                 (A) (A) (A) (A) (A) (A) (A) (A) (A) (A) (A) (A)
                 (A) (A) (A) (A) (A) (A) (A) (A) (A) (A) (A) (A)
                 (A) (A) (A) (A) (A) (A) (A) (A) (A) (A) (A) (A)
                 (A) (A) (A) (A) (A) (A) (A) (A) (A) (A) (A) (A)
                 (A) (A) (A) (A) (A) (A) (A) (A) (A) (A) (A) (A)
                 (A) (A) (A) (A) (A) (A) (A) (A) (A) (A) (A) (A)
                 (A) (A) (A) (A) (A) (A) (A) (A) (A) (A) (A) (A)
                 (A) (A) (A) (A) (A) (A) (A) (A) (A) (A) (A) (A)
                 (A) (A) (A) (A) (A) (A) (A) (A) (A) (A) (A) (A)
                 (A) (A) (A) (A) (A) (A) (A) (A) (A) (A) (A) (A)
                 (A) (A) (A) (A) (A) (A) (A) (A) (A) (A) (A) (A)
                 (A) (A) (A) (A) (A) (A) (A) (A) (A) (A) (A) (A)
                 (A) (A) (A) (A) (A) (A) (A) (A) (A) (A) (A) (A)
                 (A) (A) (A) (A) (A) (A) (A) (A) (A) (A) (A) (A)
                 (A) (A) (A) (A) (A) (A) (A) (A) (A) (A) (A) (A)
                 (A) (A) (A) (A) (A) (A) (A) (A) (A) (A) (A) (A)
                 (A) (A) (A) (A) (A) (A) (A) (A) (A) (A) (A) (A)
                 (A) (A) (A) (A) (A) (A) (A) (A) (A) (A) (A) (A)
                 (A) (A) (A) (A) (A) (A) (A) (A) (A) (A) (A) (A)
                 (A) (A) (A) (A) (A) (A) (A) (A) (A) (A) (A) (A)
                 (A) (A) (A) (A) (A) (A) (A) (A) (A) (A) (A) (A)
                 (A) (A) (A) (A) (A) (A) (A) (A) (A) (A) (A) (A)
                 (A) (A) (A) (A) (A) (A) (A) (A) (A) (A) (A) (A)
                 (A) (A) (A) (A) (A) (A) (A) (A) (A) (A) (A) (A)
                 (A) (A) (A) (A) (A) (A) (A) (A) (A) (A) (A) (A)
                 (A) (A) (A) (A) (A) (A) (A) (A) (A) (A) (A) (A)
                 (A) (A) (A) (A) (A) (A) (A) (A) (A) (A) (A) (A)
                 (A) (A) (A) (A) (A) (A) (A) (A) (A) (A) (A) (A)
                 (A) (A) (A) (A) (A) (A) (A) (A) (A) (A) (A) (A)
                 (A) (A) (A) (A) (A) (A) (A) (A) (A) (A) (A) (A)
                 (A) (A) (A) (A) (A) (A) (A) (A) (A) (A) (A) (A)
                 (A) (A) (A) (A) (A) (A) (A) (A) (A) (A) (A) (A)
                 (A) (A) (A) (A) (A) (A) (A) (A) (A) (A) (A) (A)
                 (A) (A) (A) (A) (A) (A) (A) (A) (A) (A) (A) (A)
                 (A) (A) (A) (A) (A) (A) (A) (A) (A) (A) (A) (A)
                 (A) (A) (A) (A) (A) (A) (A) (A) (A) (A) (A) (A)
                 (A) (A) (A) (A) (A) (A) (A) (A) (A)
 Beta  Orbitals:
       Occupied  (A) (A) (A) (A) (A) (A) (A) (A) (A) (A) (A) (A)
                 (A) (A) (A) (A) (A) (A) (A) (A) (A) (A) (A) (A)
                 (A) (A) (A) (A) (A) (A) (A) (A) (A) (A) (A) (A)
                 (A) (A) (A) (A) (A) (A) (A) (A) (A) (A) (A) (A)
                 (A) (A) (A) (A) (A) (A) (A) (A) (A) (A) (A) (A)
                 (A) (A) (A) (A) (A) (A) (A) (A) (A) (A) (A) (A)
                 (A) (A) (A) (A) (A) (A) (A) (A) (A) (A) (A) (A)
                 (A) (A) (A) (A) (A) (A) (A) (A) (A) (A) (A) (A)
                 (A) (A) (A) (A) (A) (A) (A) (A) (A) (A) (A) (A)
                 (A) (A) (A) (A) (A) (A) (A) (A) (A) (A) (A) (A)
                 (A) (A) (A) (A) (A) (A) (A) (A) (A) (A) (A) (A)
                 (A) (A) (A) (A) (A) (A) (A) (A) (A) (A) (A) (A)
                 (A)
       Virtual   (A) (A) (A) (A) (A) (A) (A) (A) (A) (A) (A) (A)
                 (A) (A) (A) (A) (A) (A) (A) (A) (A) (A) (A) (A)
                 (A) (A) (A) (A) (A) (A) (A) (A) (A) (A) (A) (A)
                 (A) (A) (A) (A) (A) (A) (A) (A) (A) (A) (A) (A)
                 (A) (A) (A) (A) (A) (A) (A) (A) (A) (A) (A) (A)
                 (A) (A) (A) (A) (A) (A) (A) (A) (A) (A) (A) (A)
                 (A) (A) (A) (A) (A) (A) (A) (A) (A) (A) (A) (A)
                 (A) (A) (A) (A) (A) (A) (A) (A) (A) (A) (A) (A)
                 (A) (A) (A) (A) (A) (A) (A) (A) (A) (A) (A) (A)
                 (A) (A) (A) (A) (A) (A) (A) (A) (A) (A) (A) (A)
                 (A) (A) (A) (A) (A) (A) (A) (A) (A) (A) (A) (A)
                 (A) (A) (A) (A) (A) (A) (A) (A) (A) (A) (A) (A)
                 (A) (A) (A) (A) (A) (A) (A) (A) (A) (A) (A) (A)
                 (A) (A) (A) (A) (A) (A) (A) (A) (A) (A) (A) (A)
                 (A) (A) (A) (A) (A) (A) (A) (A) (A) (A) (A) (A)
                 (A) (A) (A) (A) (A) (A) (A) (A) (A) (A) (A) (A)
                 (A) (A) (A) (A) (A) (A) (A) (A) (A) (A) (A) (A)
                 (A) (A) (A) (A) (A) (A) (A) (A) (A) (A) (A) (A)
                 (A) (A) (A) (A) (A) (A) (A) (A) (A) (A) (A) (A)
                 (A) (A) (A) (A) (A) (A) (A) (A) (A) (A) (A) (A)
                 (A) (A) (A) (A) (A) (A) (A) (A) (A) (A) (A) (A)
                 (A) (A) (A) (A) (A) (A) (A) (A) (A) (A) (A) (A)
                 (A) (A) (A) (A) (A) (A) (A) (A) (A) (A) (A) (A)
                 (A) (A) (A) (A) (A) (A) (A) (A) (A) (A) (A) (A)
                 (A) (A) (A) (A) (A) (A) (A) (A) (A) (A) (A) (A)
                 (A) (A) (A) (A) (A) (A) (A) (A) (A) (A) (A) (A)
                 (A) (A) (A) (A) (A) (A) (A) (A) (A) (A) (A) (A)
                 (A) (A) (A) (A) (A) (A) (A) (A) (A) (A) (A) (A)
                 (A) (A) (A) (A) (A) (A) (A) (A) (A) (A) (A) (A)
                 (A) (A) (A) (A) (A) (A) (A) (A) (A) (A) (A) (A)
                 (A) (A) (A) (A) (A) (A) (A) (A) (A) (A) (A) (A)
                 (A) (A) (A) (A) (A) (A) (A) (A) (A) (A) (A) (A)
                 (A) (A) (A) (A) (A) (A) (A) (A) (A) (A) (A) (A)
                 (A) (A) (A) (A) (A) (A) (A) (A) (A) (A) (A) (A)
                 (A) (A) (A) (A) (A) (A) (A) (A) (A) (A) (A) (A)
                 (A) (A) (A) (A) (A) (A) (A) (A) (A) (A) (A) (A)
                 (A) (A) (A) (A) (A) (A) (A) (A) (A) (A) (A) (A)
                 (A) (A) (A) (A) (A) (A) (A) (A) (A) (A) (A) (A)
                 (A) (A) (A) (A) (A) (A) (A) (A) (A) (A) (A) (A)
                 (A) (A) (A) (A) (A) (A) (A) (A) (A) (A) (A) (A)
                 (A) (A) (A) (A) (A) (A) (A) (A) (A) (A) (A) (A)
                 (A) (A) (A) (A) (A) (A) (A) (A) (A) (A) (A) (A)
                 (A) (A) (A) (A) (A) (A) (A) (A) (A) (A) (A) (A)
                 (A) (A) (A) (A) (A) (A) (A) (A) (A) (A) (A) (A)
                 (A) (A) (A) (A) (A) (A) (A) (A) (A) (A) (A) (A)
                 (A) (A) (A) (A) (A) (A) (A) (A) (A) (A) (A) (A)
                 (A) (A) (A) (A) (A) (A) (A) (A) (A) (A) (A) (A)
                 (A) (A) (A) (A) (A) (A) (A) (A) (A) (A) (A) (A)
                 (A) (A) (A) (A) (A) (A) (A) (A) (A) (A) (A) (A)
                 (A) (A) (A) (A) (A) (A) (A) (A) (A) (A) (A) (A)
                 (A) (A) (A) (A) (A) (A) (A) (A) (A) (A) (A) (A)
                 (A) (A) (A) (A) (A) (A) (A) (A) (A) (A) (A) (A)
                 (A) (A) (A) (A) (A) (A) (A) (A) (A) (A) (A) (A)
                 (A) (A) (A) (A) (A) (A) (A) (A) (A) (A) (A) (A)
                 (A) (A) (A) (A) (A) (A) (A) (A) (A) (A) (A) (A)
                 (A) (A) (A) (A) (A) (A) (A) (A) (A) (A) (A) (A)
                 (A) (A) (A) (A) (A) (A) (A) (A) (A) (A) (A) (A)
                 (A) (A) (A) (A) (A) (A) (A) (A) (A) (A) (A) (A)
                 (A) (A) (A) (A) (A) (A) (A) (A) (A) (A) (A) (A)
 The electronic state is 4-A.
 Alpha  occ. eigenvalues --  -11.76330 -10.02723 -10.02628 -10.01677 -10.01660
 Alpha  occ. eigenvalues --  -10.01173 -10.01167 -10.01023 -10.00998 -10.00509
 Alpha  occ. eigenvalues --  -10.00419 -10.00276 -10.00205  -9.99460  -9.99329
 Alpha  occ. eigenvalues --   -9.98689  -9.98550  -9.98546  -9.98541  -9.96482
 Alpha  occ. eigenvalues --   -9.96361  -9.95434  -9.95361  -9.95321  -9.95303
 Alpha  occ. eigenvalues --   -9.95257  -9.95241  -9.94768  -9.94398  -9.94394
 Alpha  occ. eigenvalues --   -9.94393  -9.94161  -9.93906  -9.93589  -9.91350
 Alpha  occ. eigenvalues --   -7.25635  -7.25133  -7.24960  -3.75355  -3.75266
 Alpha  occ. eigenvalues --   -3.75119  -3.74782  -3.74761  -1.84942  -1.00523
 Alpha  occ. eigenvalues --   -0.96158  -0.95855  -0.92151  -0.88036  -0.87567
 Alpha  occ. eigenvalues --   -0.87022  -0.86636  -0.86293  -0.84865  -0.83585
 Alpha  occ. eigenvalues --   -0.78448  -0.78070  -0.76999  -0.76542  -0.76217
 Alpha  occ. eigenvalues --   -0.75789  -0.75760  -0.75244  -0.75008  -0.74788
 Alpha  occ. eigenvalues --   -0.74370  -0.74235  -0.74089  -0.73996  -0.73735
 Alpha  occ. eigenvalues --   -0.73447  -0.65424  -0.65242  -0.64715  -0.63930
 Alpha  occ. eigenvalues --   -0.62564  -0.62434  -0.59274  -0.58731  -0.56902
 Alpha  occ. eigenvalues --   -0.56375  -0.55974  -0.55645  -0.53939  -0.53776
 Alpha  occ. eigenvalues --   -0.53255  -0.52833  -0.52650  -0.52502  -0.51902
 Alpha  occ. eigenvalues --   -0.51700  -0.51606  -0.51398  -0.51097  -0.50764
 Alpha  occ. eigenvalues --   -0.50587  -0.50283  -0.49914  -0.49592  -0.49382
 Alpha  occ. eigenvalues --   -0.48931  -0.48344  -0.48112  -0.47600  -0.47445
 Alpha  occ. eigenvalues --   -0.47161  -0.46695  -0.46405  -0.46160  -0.45910
 Alpha  occ. eigenvalues --   -0.45690  -0.45664  -0.45604  -0.45430  -0.44748
 Alpha  occ. eigenvalues --   -0.44465  -0.44333  -0.44226  -0.43897  -0.43513
 Alpha  occ. eigenvalues --   -0.43179  -0.42514  -0.42437  -0.41810  -0.41782
 Alpha  occ. eigenvalues --   -0.41497  -0.40975  -0.40302  -0.40123  -0.39825
 Alpha  occ. eigenvalues --   -0.39690  -0.39523  -0.39041  -0.39007  -0.38403
 Alpha  occ. eigenvalues --   -0.38335  -0.38054  -0.37697  -0.37395  -0.36993
 Alpha  occ. eigenvalues --   -0.35315  -0.33605  -0.32838  -0.31180  -0.31095
 Alpha  occ. eigenvalues --   -0.24235  -0.23640  -0.23210
 Alpha virt. eigenvalues --   -0.21476  -0.21167  -0.20807  -0.20754  -0.18683
 Alpha virt. eigenvalues --   -0.17356  -0.15816  -0.09756  -0.09636  -0.08690
 Alpha virt. eigenvalues --   -0.08597  -0.08360  -0.07791  -0.07010  -0.06418
 Alpha virt. eigenvalues --   -0.06263  -0.06105  -0.05933  -0.05858  -0.05750
 Alpha virt. eigenvalues --   -0.04860  -0.04677  -0.04272  -0.04194  -0.04144
 Alpha virt. eigenvalues --   -0.04085  -0.04079  -0.03989  -0.03983  -0.03793
 Alpha virt. eigenvalues --   -0.03559  -0.02980  -0.02178  -0.01708  -0.01405
 Alpha virt. eigenvalues --   -0.01024  -0.00811  -0.00360   0.00031   0.00171
 Alpha virt. eigenvalues --    0.00332   0.00497   0.00833   0.01046   0.01412
 Alpha virt. eigenvalues --    0.01537   0.01940   0.02075   0.02225   0.02523
 Alpha virt. eigenvalues --    0.02693   0.02820   0.03049   0.03176   0.03422
 Alpha virt. eigenvalues --    0.03658   0.03690   0.03852   0.04248   0.04724
 Alpha virt. eigenvalues --    0.04798   0.04960   0.05226   0.05324   0.05584
 Alpha virt. eigenvalues --    0.05793   0.06207   0.06290   0.06373   0.06960
 Alpha virt. eigenvalues --    0.07028   0.07200   0.07362   0.07373   0.07680
 Alpha virt. eigenvalues --    0.07835   0.07975   0.08284   0.08382   0.08418
 Alpha virt. eigenvalues --    0.08758   0.09075   0.09255   0.09408   0.09514
 Alpha virt. eigenvalues --    0.09716   0.09794   0.09920   0.10129   0.10330
 Alpha virt. eigenvalues --    0.10682   0.10764   0.10948   0.11365   0.11469
 Alpha virt. eigenvalues --    0.11713   0.12179   0.12430   0.12559   0.13282
 Alpha virt. eigenvalues --    0.13534   0.13854   0.14060   0.14440   0.14838
 Alpha virt. eigenvalues --    0.15057   0.15905   0.16179   0.16411   0.16948
 Alpha virt. eigenvalues --    0.17183   0.18108   0.18200   0.19148   0.19518
 Alpha virt. eigenvalues --    0.19735   0.20280   0.20538   0.20727   0.21006
 Alpha virt. eigenvalues --    0.21904   0.22915   0.23483   0.23865   0.24585
 Alpha virt. eigenvalues --    0.25568   0.25969   0.26621   0.26981   0.27410
 Alpha virt. eigenvalues --    0.28142   0.28580   0.28782   0.28874   0.29151
 Alpha virt. eigenvalues --    0.29550   0.30024   0.30687   0.31283   0.31961
 Alpha virt. eigenvalues --    0.32115   0.32567   0.32729   0.33467   0.33798
 Alpha virt. eigenvalues --    0.34136   0.34365   0.34658   0.35213   0.36023
 Alpha virt. eigenvalues --    0.36326   0.36771   0.37324   0.37695   0.37995
 Alpha virt. eigenvalues --    0.38116   0.38733   0.39929   0.40236   0.40625
 Alpha virt. eigenvalues --    0.41037   0.41223   0.41581   0.42017   0.43024
 Alpha virt. eigenvalues --    0.43222   0.43419   0.44081   0.44533   0.45140
 Alpha virt. eigenvalues --    0.45470   0.46334   0.46621   0.47115   0.47361
 Alpha virt. eigenvalues --    0.47665   0.47891   0.48150   0.48980   0.49216
 Alpha virt. eigenvalues --    0.49656   0.50104   0.50361   0.50858   0.50903
 Alpha virt. eigenvalues --    0.51093   0.51450   0.51615   0.51914   0.52216
 Alpha virt. eigenvalues --    0.52346   0.52805   0.53033   0.53400   0.53936
 Alpha virt. eigenvalues --    0.54005   0.54281   0.54595   0.54979   0.55309
 Alpha virt. eigenvalues --    0.55705   0.55963   0.55991   0.56278   0.56345
 Alpha virt. eigenvalues --    0.56670   0.56838   0.57077   0.57206   0.57294
 Alpha virt. eigenvalues --    0.57481   0.57748   0.57863   0.58166   0.58354
 Alpha virt. eigenvalues --    0.58588   0.58613   0.58850   0.59108   0.59373
 Alpha virt. eigenvalues --    0.59494   0.59676   0.59993   0.60332   0.60543
 Alpha virt. eigenvalues --    0.60866   0.61020   0.61367   0.61669   0.61936
 Alpha virt. eigenvalues --    0.62280   0.62380   0.62610   0.63020   0.63732
 Alpha virt. eigenvalues --    0.63893   0.64126   0.64198   0.64431   0.64670
 Alpha virt. eigenvalues --    0.65063   0.65478   0.65852   0.66289   0.66496
 Alpha virt. eigenvalues --    0.66839   0.67104   0.67214   0.67468   0.67898
 Alpha virt. eigenvalues --    0.68577   0.68929   0.69291   0.69670   0.69972
 Alpha virt. eigenvalues --    0.70552   0.70911   0.71390   0.71496   0.71832
 Alpha virt. eigenvalues --    0.71957   0.72152   0.72779   0.72994   0.73249
 Alpha virt. eigenvalues --    0.73363   0.74047   0.74461   0.74736   0.75113
 Alpha virt. eigenvalues --    0.75329   0.76230   0.76518   0.76825   0.76981
 Alpha virt. eigenvalues --    0.77677   0.77803   0.78430   0.78951   0.79165
 Alpha virt. eigenvalues --    0.79421   0.80080   0.81019   0.81602   0.81763
 Alpha virt. eigenvalues --    0.81969   0.82639   0.83653   0.84825   0.85741
 Alpha virt. eigenvalues --    0.86039   0.86979   0.87718   0.87815   0.89061
 Alpha virt. eigenvalues --    0.89921   0.90147   0.90711   0.91272   0.92299
 Alpha virt. eigenvalues --    0.92668   0.92937   0.93777   0.93996   0.95019
 Alpha virt. eigenvalues --    0.95339   0.95729   0.97163   0.97247   0.97670
 Alpha virt. eigenvalues --    0.98429   0.98978   0.99800   0.99999   1.00680
 Alpha virt. eigenvalues --    1.01126   1.01480   1.02582   1.03123   1.03412
 Alpha virt. eigenvalues --    1.04236   1.04741   1.05688   1.06742   1.07416
 Alpha virt. eigenvalues --    1.08486   1.09242   1.11602   1.11781   1.12833
 Alpha virt. eigenvalues --    1.13765   1.14389   1.14518   1.15834   1.16329
 Alpha virt. eigenvalues --    1.16544   1.17817   1.19267   1.19414   1.19705
 Alpha virt. eigenvalues --    1.19821   1.20273   1.20904   1.21800   1.21972
 Alpha virt. eigenvalues --    1.23023   1.24148   1.25227   1.26081   1.26260
 Alpha virt. eigenvalues --    1.26558   1.27155   1.27596   1.27799   1.28335
 Alpha virt. eigenvalues --    1.28715   1.28954   1.29488   1.29795   1.30134
 Alpha virt. eigenvalues --    1.30299   1.30686   1.30743   1.31269   1.31895
 Alpha virt. eigenvalues --    1.31954   1.32266   1.32721   1.33091   1.33272
 Alpha virt. eigenvalues --    1.33415   1.33800   1.34169   1.34492   1.34760
 Alpha virt. eigenvalues --    1.34822   1.35383   1.35929   1.36018   1.36301
 Alpha virt. eigenvalues --    1.36464   1.36708   1.36895   1.37143   1.37459
 Alpha virt. eigenvalues --    1.37914   1.38130   1.38486   1.39228   1.39513
 Alpha virt. eigenvalues --    1.39856   1.40111   1.40270   1.40519   1.40772
 Alpha virt. eigenvalues --    1.41832   1.42063   1.42324   1.42723   1.43030
 Alpha virt. eigenvalues --    1.43611   1.43704   1.43987   1.44316   1.44999
 Alpha virt. eigenvalues --    1.45382   1.46061   1.46304   1.46525   1.47012
 Alpha virt. eigenvalues --    1.47379   1.47598   1.48115   1.48195   1.48520
 Alpha virt. eigenvalues --    1.49022   1.49508   1.49734   1.50416   1.50560
 Alpha virt. eigenvalues --    1.51718   1.51853   1.52444   1.52792   1.53215
 Alpha virt. eigenvalues --    1.53651   1.54052   1.54691   1.55315   1.55604
 Alpha virt. eigenvalues --    1.56016   1.56491   1.56755   1.57180   1.57611
 Alpha virt. eigenvalues --    1.58374   1.58674   1.58827   1.58948   1.60259
 Alpha virt. eigenvalues --    1.60382   1.60944   1.61522   1.61771   1.61844
 Alpha virt. eigenvalues --    1.62059   1.62346   1.62836   1.63191   1.63564
 Alpha virt. eigenvalues --    1.63669   1.63691   1.64052   1.64203   1.64691
 Alpha virt. eigenvalues --    1.64955   1.65322   1.65459   1.65798   1.66093
 Alpha virt. eigenvalues --    1.66358   1.66542   1.66904   1.67507   1.67675
 Alpha virt. eigenvalues --    1.67827   1.68333   1.68390   1.69001   1.69250
 Alpha virt. eigenvalues --    1.69639   1.69912   1.70217   1.70408   1.70836
 Alpha virt. eigenvalues --    1.71155   1.71367   1.71604   1.72398   1.72582
 Alpha virt. eigenvalues --    1.73314   1.73513   1.73602   1.74164   1.74363
 Alpha virt. eigenvalues --    1.74787   1.75249   1.75509   1.75958   1.76577
 Alpha virt. eigenvalues --    1.76934   1.77616   1.77698   1.78205   1.78384
 Alpha virt. eigenvalues --    1.78789   1.79370   1.80230   1.80761   1.81138
 Alpha virt. eigenvalues --    1.81755   1.81962   1.82405   1.82721   1.83352
 Alpha virt. eigenvalues --    1.83710   1.84058   1.84539   1.84689   1.85101
 Alpha virt. eigenvalues --    1.85147   1.86134   1.86442   1.86701   1.87724
 Alpha virt. eigenvalues --    1.87972   1.88081   1.88338   1.88543   1.88882
 Alpha virt. eigenvalues --    1.89591   1.90150   1.90410   1.90562   1.91005
 Alpha virt. eigenvalues --    1.91574   1.92097   1.92512   1.93240   1.93591
 Alpha virt. eigenvalues --    1.93888   1.94033   1.94439   1.94780   1.95741
 Alpha virt. eigenvalues --    1.96091   1.96631   1.97033   1.97303   1.98048
 Alpha virt. eigenvalues --    1.98206   1.98591   1.99479   2.00084   2.00134
 Alpha virt. eigenvalues --    2.00505   2.00917   2.01375   2.01850   2.02105
 Alpha virt. eigenvalues --    2.02731   2.02807   2.03103   2.03635   2.04273
 Alpha virt. eigenvalues --    2.04997   2.05362   2.06095   2.06393   2.06991
 Alpha virt. eigenvalues --    2.07978   2.08514   2.08997   2.09538   2.09963
 Alpha virt. eigenvalues --    2.10499   2.11469   2.12128   2.12564   2.13400
 Alpha virt. eigenvalues --    2.14008   2.15317   2.15599   2.15882   2.16944
 Alpha virt. eigenvalues --    2.17568   2.18167   2.18525   2.19203   2.20354
 Alpha virt. eigenvalues --    2.21566   2.21844   2.22627   2.23348   2.23770
 Alpha virt. eigenvalues --    2.24162   2.25366   2.26834   2.27319   2.27752
 Alpha virt. eigenvalues --    2.28557   2.29350   2.30338   2.30788   2.31468
 Alpha virt. eigenvalues --    2.32095   2.33669   2.34145   2.35138   2.36091
 Alpha virt. eigenvalues --    2.36918   2.37343   2.38186   2.38595   2.38914
 Alpha virt. eigenvalues --    2.39273   2.39851   2.40128   2.40470   2.41278
 Alpha virt. eigenvalues --    2.42076   2.42403   2.43285   2.43887   2.44468
 Alpha virt. eigenvalues --    2.44912   2.46838   2.49363   2.49538   2.50921
 Alpha virt. eigenvalues --    2.51533   2.51719   2.53980   2.54987   2.56115
 Alpha virt. eigenvalues --    2.57694   2.58936   2.59298   2.59541   2.60001
 Alpha virt. eigenvalues --    2.60629   2.60682   2.61212   2.61224   2.61445
 Alpha virt. eigenvalues --    2.61904   2.62497   2.62512   2.62942   2.63231
 Alpha virt. eigenvalues --    2.63465   2.63893   2.64163   2.64587   2.64658
 Alpha virt. eigenvalues --    2.65187   2.65932   2.66225   2.66650   2.66749
 Alpha virt. eigenvalues --    2.67687   2.68075   2.68257   2.68354   2.68781
 Alpha virt. eigenvalues --    2.69220   2.69551   2.69950   2.70164   2.71209
 Alpha virt. eigenvalues --    2.71735   2.72177   2.72697   2.73352   2.73465
 Alpha virt. eigenvalues --    2.73742   2.74016   2.74630   2.75273   2.75528
 Alpha virt. eigenvalues --    2.75952   2.76609   2.77197   2.77674   2.78439
 Alpha virt. eigenvalues --    2.79429   2.80301   2.80738   2.82722   2.83911
 Alpha virt. eigenvalues --    2.84991   2.86291   2.87170   2.88387   2.91120
 Alpha virt. eigenvalues --    2.93242   2.95723   3.16531   3.20297   3.21832
 Alpha virt. eigenvalues --    3.26427   4.85855   4.91983   4.97563   5.08881
 Alpha virt. eigenvalues --    5.12326   5.26060   7.10515   7.19873   7.49809
 Alpha virt. eigenvalues --   15.99768  28.46818  28.59863  29.06828 114.88520
  Beta  occ. eigenvalues --  -11.73012 -10.02720 -10.02625 -10.01671 -10.01655
  Beta  occ. eigenvalues --  -10.01170 -10.01166 -10.01036 -10.01013 -10.00524
  Beta  occ. eigenvalues --  -10.00413 -10.00287 -10.00198  -9.99462  -9.99330
  Beta  occ. eigenvalues --   -9.98684  -9.98558  -9.98551  -9.98543  -9.96478
  Beta  occ. eigenvalues --   -9.96357  -9.95433  -9.95359  -9.95319  -9.95303
  Beta  occ. eigenvalues --   -9.95256  -9.95240  -9.94765  -9.94397  -9.94394
  Beta  occ. eigenvalues --   -9.94392  -9.94157  -9.93906  -9.93589  -9.91349
  Beta  occ. eigenvalues --   -7.21915  -7.20799  -7.20597  -3.71388  -3.70023
  Beta  occ. eigenvalues --   -3.69933  -3.69696  -3.69328  -1.79553  -0.98503
  Beta  occ. eigenvalues --   -0.93179  -0.92350  -0.90549  -0.87483  -0.87169
  Beta  occ. eigenvalues --   -0.86678  -0.86446  -0.86160  -0.84753  -0.82890
  Beta  occ. eigenvalues --   -0.78422  -0.78015  -0.76967  -0.76479  -0.76200
  Beta  occ. eigenvalues --   -0.75770  -0.75733  -0.75230  -0.74971  -0.74774
  Beta  occ. eigenvalues --   -0.74360  -0.74199  -0.74040  -0.73977  -0.73674
  Beta  occ. eigenvalues --   -0.73405  -0.65401  -0.65223  -0.64698  -0.63909
  Beta  occ. eigenvalues --   -0.62527  -0.62382  -0.59247  -0.58699  -0.56865
  Beta  occ. eigenvalues --   -0.56337  -0.55955  -0.55629  -0.53910  -0.53748
  Beta  occ. eigenvalues --   -0.53230  -0.52818  -0.52632  -0.52486  -0.51868
  Beta  occ. eigenvalues --   -0.51681  -0.51590  -0.51371  -0.51083  -0.50744
  Beta  occ. eigenvalues --   -0.50564  -0.50270  -0.49899  -0.49563  -0.49366
  Beta  occ. eigenvalues --   -0.48896  -0.48337  -0.48107  -0.47566  -0.47430
  Beta  occ. eigenvalues --   -0.47124  -0.46673  -0.46393  -0.46129  -0.45899
  Beta  occ. eigenvalues --   -0.45677  -0.45659  -0.45597  -0.45421  -0.44736
  Beta  occ. eigenvalues --   -0.44441  -0.44275  -0.44204  -0.43889  -0.43506
  Beta  occ. eigenvalues --   -0.43167  -0.42427  -0.42423  -0.41779  -0.41753
  Beta  occ. eigenvalues --   -0.41436  -0.40908  -0.40271  -0.40093  -0.39806
  Beta  occ. eigenvalues --   -0.39677  -0.39473  -0.39028  -0.38993  -0.38375
  Beta  occ. eigenvalues --   -0.38318  -0.37998  -0.37680  -0.37367  -0.36986
  Beta  occ. eigenvalues --   -0.35304  -0.33138  -0.32354  -0.30627  -0.30505
  Beta virt. eigenvalues --   -0.18607  -0.18465  -0.18073  -0.17961  -0.17731
  Beta virt. eigenvalues --   -0.17466  -0.16372  -0.15322  -0.14605  -0.14149
  Beta virt. eigenvalues --   -0.09626  -0.08532  -0.08358  -0.08278  -0.07858
  Beta virt. eigenvalues --   -0.07531  -0.06700  -0.06217  -0.06141  -0.05958
  Beta virt. eigenvalues --   -0.05847  -0.05732  -0.04864  -0.04405  -0.04256
  Beta virt. eigenvalues --   -0.04126  -0.04111  -0.04067  -0.04003  -0.03978
  Beta virt. eigenvalues --   -0.03919  -0.03530  -0.03233  -0.03123  -0.02732
  Beta virt. eigenvalues --   -0.01772  -0.01372  -0.01251  -0.00887  -0.00503
  Beta virt. eigenvalues --   -0.00150   0.00076   0.00226   0.00480   0.00580
  Beta virt. eigenvalues --    0.00862   0.01115   0.01452   0.01719   0.01959
  Beta virt. eigenvalues --    0.02111   0.02263   0.02549   0.02789   0.02870
  Beta virt. eigenvalues --    0.03124   0.03304   0.03496   0.03707   0.03841
  Beta virt. eigenvalues --    0.04000   0.04292   0.04792   0.04891   0.05037
  Beta virt. eigenvalues --    0.05332   0.05430   0.05778   0.05981   0.06255
  Beta virt. eigenvalues --    0.06381   0.06486   0.07019   0.07180   0.07316
  Beta virt. eigenvalues --    0.07443   0.07555   0.07770   0.07919   0.08079
  Beta virt. eigenvalues --    0.08364   0.08485   0.08565   0.08821   0.09139
  Beta virt. eigenvalues --    0.09344   0.09468   0.09630   0.09759   0.09895
  Beta virt. eigenvalues --    0.09952   0.10224   0.10401   0.10745   0.10831
  Beta virt. eigenvalues --    0.10981   0.11433   0.11557   0.11770   0.12256
  Beta virt. eigenvalues --    0.12522   0.12658   0.13336   0.13636   0.14078
  Beta virt. eigenvalues --    0.14183   0.14580   0.15120   0.15195   0.16097
  Beta virt. eigenvalues --    0.16346   0.16580   0.17094   0.17401   0.18262
  Beta virt. eigenvalues --    0.18400   0.19263   0.19624   0.20021   0.20534
  Beta virt. eigenvalues --    0.20839   0.20898   0.21207   0.22148   0.23184
  Beta virt. eigenvalues --    0.23726   0.24011   0.24852   0.25712   0.26133
  Beta virt. eigenvalues --    0.26914   0.27225   0.27542   0.28260   0.28722
  Beta virt. eigenvalues --    0.28934   0.29181   0.29293   0.29868   0.30245
  Beta virt. eigenvalues --    0.30863   0.31473   0.32053   0.32255   0.32745
  Beta virt. eigenvalues --    0.32887   0.33577   0.33974   0.34310   0.34526
  Beta virt. eigenvalues --    0.35008   0.35381   0.36253   0.36594   0.36895
  Beta virt. eigenvalues --    0.37406   0.37910   0.38088   0.38231   0.38942
  Beta virt. eigenvalues --    0.40001   0.40392   0.40811   0.41205   0.41429
  Beta virt. eigenvalues --    0.41757   0.42156   0.43126   0.43349   0.43622
  Beta virt. eigenvalues --    0.44180   0.44659   0.45340   0.45631   0.46462
  Beta virt. eigenvalues --    0.46779   0.47187   0.47421   0.47887   0.47986
  Beta virt. eigenvalues --    0.48364   0.49081   0.49355   0.49823   0.50227
  Beta virt. eigenvalues --    0.50570   0.50921   0.51001   0.51233   0.51509
  Beta virt. eigenvalues --    0.51734   0.52022   0.52338   0.52438   0.52880
  Beta virt. eigenvalues --    0.53124   0.53498   0.53966   0.54095   0.54500
  Beta virt. eigenvalues --    0.54667   0.55112   0.55468   0.55799   0.56053
  Beta virt. eigenvalues --    0.56067   0.56410   0.56496   0.56738   0.56906
  Beta virt. eigenvalues --    0.57144   0.57233   0.57409   0.57593   0.57870
  Beta virt. eigenvalues --    0.57935   0.58237   0.58432   0.58607   0.58670
  Beta virt. eigenvalues --    0.59013   0.59186   0.59469   0.59637   0.59787
  Beta virt. eigenvalues --    0.60049   0.60381   0.60664   0.60975   0.61192
  Beta virt. eigenvalues --    0.61542   0.61811   0.62037   0.62324   0.62507
  Beta virt. eigenvalues --    0.62671   0.63092   0.63809   0.63987   0.64269
  Beta virt. eigenvalues --    0.64296   0.64545   0.64761   0.65094   0.65575
  Beta virt. eigenvalues --    0.65966   0.66405   0.66592   0.66905   0.67226
  Beta virt. eigenvalues --    0.67333   0.67601   0.68009   0.68815   0.69034
  Beta virt. eigenvalues --    0.69364   0.69748   0.70065   0.70717   0.70995
  Beta virt. eigenvalues --    0.71519   0.71585   0.71954   0.72025   0.72231
  Beta virt. eigenvalues --    0.72881   0.73127   0.73421   0.73553   0.74219
  Beta virt. eigenvalues --    0.74635   0.74952   0.75320   0.75439   0.76358
  Beta virt. eigenvalues --    0.76648   0.76937   0.77244   0.77760   0.77936
  Beta virt. eigenvalues --    0.78557   0.79093   0.79345   0.79540   0.80173
  Beta virt. eigenvalues --    0.81125   0.81757   0.81949   0.82101   0.82840
  Beta virt. eigenvalues --    0.83718   0.84985   0.85947   0.86158   0.87098
  Beta virt. eigenvalues --    0.87884   0.88048   0.89192   0.90114   0.90322
  Beta virt. eigenvalues --    0.90919   0.91489   0.92443   0.92790   0.93286
  Beta virt. eigenvalues --    0.93937   0.94199   0.95157   0.95434   0.95802
  Beta virt. eigenvalues --    0.97300   0.97469   0.97934   0.98633   0.99093
  Beta virt. eigenvalues --    1.00036   1.00240   1.00934   1.01327   1.01667
  Beta virt. eigenvalues --    1.02697   1.03332   1.03688   1.04426   1.04998
  Beta virt. eigenvalues --    1.05864   1.06883   1.07735   1.08866   1.09691
  Beta virt. eigenvalues --    1.11999   1.12269   1.13137   1.13883   1.14658
  Beta virt. eigenvalues --    1.15077   1.16192   1.16486   1.16713   1.17972
  Beta virt. eigenvalues --    1.19407   1.19577   1.19842   1.20226   1.20549
  Beta virt. eigenvalues --    1.21096   1.22065   1.22155   1.23178   1.24347
  Beta virt. eigenvalues --    1.25398   1.26205   1.26462   1.26661   1.27339
  Beta virt. eigenvalues --    1.27780   1.27906   1.28439   1.28857   1.29075
  Beta virt. eigenvalues --    1.29625   1.29897   1.30262   1.30367   1.30768
  Beta virt. eigenvalues --    1.30842   1.31398   1.31987   1.32092   1.32353
  Beta virt. eigenvalues --    1.32775   1.33187   1.33360   1.33557   1.33872
  Beta virt. eigenvalues --    1.34314   1.34594   1.34821   1.34915   1.35531
  Beta virt. eigenvalues --    1.35989   1.36122   1.36350   1.36578   1.36766
  Beta virt. eigenvalues --    1.36973   1.37335   1.37496   1.38013   1.38242
  Beta virt. eigenvalues --    1.38611   1.39351   1.39584   1.39949   1.40241
  Beta virt. eigenvalues --    1.40362   1.40718   1.40929   1.41926   1.42195
  Beta virt. eigenvalues --    1.42406   1.42876   1.43213   1.43758   1.43851
  Beta virt. eigenvalues --    1.44103   1.44366   1.45131   1.45510   1.46195
  Beta virt. eigenvalues --    1.46391   1.46645   1.47084   1.47475   1.47741
  Beta virt. eigenvalues --    1.48284   1.48345   1.48678   1.49164   1.49579
  Beta virt. eigenvalues --    1.49833   1.50509   1.50760   1.51789   1.51976
  Beta virt. eigenvalues --    1.52530   1.52870   1.53343   1.53750   1.54294
  Beta virt. eigenvalues --    1.54833   1.55367   1.55680   1.56110   1.56623
  Beta virt. eigenvalues --    1.56937   1.57404   1.57756   1.58509   1.58810
  Beta virt. eigenvalues --    1.59018   1.59058   1.60353   1.60540   1.61116
  Beta virt. eigenvalues --    1.61698   1.61879   1.61966   1.62136   1.62422
  Beta virt. eigenvalues --    1.62977   1.63312   1.63596   1.63745   1.63793
  Beta virt. eigenvalues --    1.64192   1.64338   1.64900   1.64996   1.65401
  Beta virt. eigenvalues --    1.65582   1.65922   1.66163   1.66447   1.66697
  Beta virt. eigenvalues --    1.67101   1.67604   1.67775   1.67993   1.68429
  Beta virt. eigenvalues --    1.68441   1.69136   1.69362   1.69766   1.70034
  Beta virt. eigenvalues --    1.70358   1.70538   1.71021   1.71274   1.71592
  Beta virt. eigenvalues --    1.71768   1.72509   1.72732   1.73482   1.73686
  Beta virt. eigenvalues --    1.73719   1.74338   1.74547   1.75121   1.75379
  Beta virt. eigenvalues --    1.75814   1.76113   1.76821   1.77137   1.77821
  Beta virt. eigenvalues --    1.77918   1.78387   1.78588   1.79080   1.79538
  Beta virt. eigenvalues --    1.80430   1.80895   1.81331   1.81922   1.82099
  Beta virt. eigenvalues --    1.82580   1.82935   1.83505   1.83842   1.84352
  Beta virt. eigenvalues --    1.84735   1.84884   1.85292   1.85620   1.86354
  Beta virt. eigenvalues --    1.86546   1.86875   1.87851   1.88149   1.88178
  Beta virt. eigenvalues --    1.88503   1.88657   1.89415   1.89763   1.90421
  Beta virt. eigenvalues --    1.90658   1.90892   1.91221   1.91757   1.92324
  Beta virt. eigenvalues --    1.92827   1.93321   1.93870   1.94032   1.94310
  Beta virt. eigenvalues --    1.94653   1.95016   1.95993   1.96193   1.96797
  Beta virt. eigenvalues --    1.97506   1.97543   1.98254   1.98464   1.98845
  Beta virt. eigenvalues --    1.99584   2.00209   2.00256   2.00633   2.01328
  Beta virt. eigenvalues --    2.01500   2.02066   2.02257   2.02856   2.03029
  Beta virt. eigenvalues --    2.03365   2.03912   2.04359   2.05211   2.05521
  Beta virt. eigenvalues --    2.06403   2.06605   2.07264   2.08208   2.08699
  Beta virt. eigenvalues --    2.09237   2.09792   2.10234   2.10733   2.11869
  Beta virt. eigenvalues --    2.12627   2.12830   2.13627   2.14286   2.15418
  Beta virt. eigenvalues --    2.15808   2.16127   2.17027   2.17787   2.18494
  Beta virt. eigenvalues --    2.18963   2.19574   2.20650   2.21879   2.22283
  Beta virt. eigenvalues --    2.22725   2.23491   2.24021   2.24661   2.25588
  Beta virt. eigenvalues --    2.27207   2.27548   2.27969   2.28750   2.29484
  Beta virt. eigenvalues --    2.30635   2.30947   2.31691   2.32207   2.33822
  Beta virt. eigenvalues --    2.34366   2.35340   2.36436   2.37096   2.37419
  Beta virt. eigenvalues --    2.38286   2.38698   2.39078   2.39405   2.39946
  Beta virt. eigenvalues --    2.40262   2.40515   2.41391   2.42185   2.42518
  Beta virt. eigenvalues --    2.43482   2.44575   2.44715   2.45119   2.46979
  Beta virt. eigenvalues --    2.49641   2.49725   2.51032   2.51771   2.52019
  Beta virt. eigenvalues --    2.54543   2.55201   2.56220   2.57860   2.59002
  Beta virt. eigenvalues --    2.59346   2.59626   2.60084   2.60664   2.60702
  Beta virt. eigenvalues --    2.61278   2.61298   2.61514   2.61940   2.62514
  Beta virt. eigenvalues --    2.62542   2.62965   2.63264   2.63490   2.63940
  Beta virt. eigenvalues --    2.64204   2.64618   2.64684   2.65202   2.65992
  Beta virt. eigenvalues --    2.66272   2.66677   2.66773   2.67761   2.68127
  Beta virt. eigenvalues --    2.68309   2.68393   2.68840   2.69319   2.69598
  Beta virt. eigenvalues --    2.70000   2.70220   2.71279   2.71817   2.72245
  Beta virt. eigenvalues --    2.72768   2.73421   2.73537   2.73796   2.74054
  Beta virt. eigenvalues --    2.74665   2.75316   2.75629   2.76033   2.76707
  Beta virt. eigenvalues --    2.77278   2.77771   2.78521   2.79527   2.80363
  Beta virt. eigenvalues --    2.80876   2.82973   2.84098   2.85102   2.86400
  Beta virt. eigenvalues --    2.87323   2.88728   2.91659   2.93325   2.96125
  Beta virt. eigenvalues --    3.16608   3.20376   3.21911   3.26556   4.90228
  Beta virt. eigenvalues --    4.95853   4.97876   5.12673   5.16431   5.29288
  Beta virt. eigenvalues --    7.14778   7.24070   7.53378  16.02984  28.49717
  Beta virt. eigenvalues --   28.62725  29.09240 114.89382
          Condensed to atoms (all electrons):
          Atomic-Atomic Spin Densities.
 Mulliken charges and spin densities:
               1          2
     1  U    0.408174   3.018301
     2  C    0.014683   0.000631
     3  C   -0.035526  -0.009855
     4  C    0.138807  -0.007314
     5  C    0.029633  -0.010737
     6  C    0.133369   0.010262
     7  C   -0.567853   0.001210
     8  C    0.298161  -0.000745
     9  C    0.257341   0.001040
    10  C    0.248504   0.000838
    11  C   -0.518206   0.001519
    12  C    0.250862   0.000246
    13  C    0.262403   0.001135
    14  C    0.241005   0.000667
    15  C   -0.547039   0.001812
    16  C    0.253534   0.000337
    17  C    0.257105   0.000184
    18  C    0.567743   0.000176
    19  C    0.006183  -0.001010
    20  C   -0.031599  -0.011202
    21  C    0.145745  -0.009179
    22  C   -0.017861  -0.006924
    23  C    0.168049   0.009961
    24  C   -0.558610   0.001477
    25  C    0.294040  -0.000898
    26  C    0.264237   0.000629
    27  C    0.256749   0.000921
    28  C   -0.527940   0.001747
    29  C    0.258652   0.001102
    30  C    0.247465   0.000269
    31  C    0.247178   0.000335
    32  C   -0.501238   0.002461
    33  C    0.265905   0.000713
    34  C    0.216408   0.000208
    35  C    0.246491   0.000687
    36  H   -0.125000   0.000349
    37  H   -0.133151  -0.001125
    38  H   -0.128152   0.000413
    39  H   -0.136759  -0.000931
    40  H   -0.009511   0.000494
    41  H   -0.021358   0.000126
    42  H   -0.008383  -0.000376
    43  H   -0.013889  -0.000031
    44  H    0.004488   0.000123
    45  H   -0.014464   0.000030
    46  H   -0.003864  -0.000215
    47  H   -0.016419   0.000052
    48  H   -0.000160   0.000047
    49  H    0.005672   0.000010
    50  H   -0.013165   0.000027
    51  H   -0.039245  -0.000194
    52  H   -0.042341  -0.000031
    53  H   -0.012668  -0.000049
    54  H   -0.007451  -0.000036
    55  H   -0.041483  -0.001545
    56  H   -0.008095   0.000337
    57  H   -0.004866   0.000088
    58  H   -0.007427   0.000160
    59  H   -0.012802   0.000641
    60  H   -0.019850  -0.000043
    61  H   -0.022137   0.000026
    62  H   -0.010590  -0.000030
    63  H   -0.001841  -0.000042
    64  H   -0.017702   0.000043
    65  H   -0.011370   0.000115
    66  H   -0.378963  -0.000078
    67  H   -0.013411   0.001216
    68  H   -0.017624  -0.000096
    69  H   -0.008185  -0.000413
    70  H   -0.015206   0.000063
    71  H   -0.000235   0.000046
    72  H   -0.030458  -0.000197
    73  H   -0.015418  -0.000017
    74  H    0.003961   0.000103
    75  H   -0.014217   0.000023
    76  H   -0.005676  -0.000016
    77  H   -0.012732  -0.000043
    78  H   -0.041436  -0.000037
    79  H   -0.037060  -0.000121
    80  H    0.004168   0.000015
    81  H   -0.013261   0.000025
    82  H   -0.038784  -0.001027
    83  H   -0.008529   0.000404
    84  H   -0.005969   0.000075
    85  H   -0.016790  -0.000003
    86  H   -0.015071  -0.000010
    87  H   -0.015007  -0.000053
    88  H   -0.033133   0.000243
    89  H   -0.012346  -0.000005
    90  H   -0.008219   0.000032
    91  H   -0.013665  -0.000034
    92  H   -0.016862   0.000148
    93  H   -0.018451   0.000320
 Sum of Mulliken charges =   1.00000   3.00000
 Mulliken charges and spin densities with hydrogens summed into heavy atoms:
               1          2
     1  U    0.408174   3.018301
     2  C    0.014683   0.000631
     3  C   -0.035526  -0.009855
     4  C    0.013807  -0.006965
     5  C    0.029633  -0.010737
     6  C    0.000218   0.009137
     7  C   -0.567853   0.001210
     8  C    0.258910  -0.000501
     9  C    0.233476   0.001161
    10  C    0.228061   0.000722
    11  C   -0.518206   0.001519
    12  C    0.204125   0.000089
    13  C    0.199942   0.001018
    14  C    0.186562  -0.000453
    15  C   -0.547039   0.001812
    16  C    0.213456   0.001094
    17  C    0.222537   0.000139
    18  C    0.159708   0.000257
    19  C    0.006183  -0.001010
    20  C   -0.031599  -0.011202
    21  C    0.017594  -0.008766
    22  C   -0.017861  -0.006924
    23  C    0.031290   0.009030
    24  C   -0.558610   0.001477
    25  C    0.254820  -0.000190
    26  C    0.218337   0.000541
    27  C    0.231075   0.001030
    28  C   -0.527940   0.001747
    29  C    0.198807   0.001006
    30  C    0.201314   0.000188
    31  C    0.193897  -0.000213
    32  C   -0.501238   0.002461
    33  C    0.219038   0.000647
    34  C    0.162710   0.000479
    35  C    0.197514   0.001121
 Electronic spatial extent (au):  <R**2>=          15033.3766
 Charge=              1.0000 electrons
 Dipole moment (field-independent basis, Debye):
    X=             -0.1184    Y=             -2.2167    Z=             -0.0840  Tot=              2.2215
 Quadrupole moment (field-independent basis, Debye-Ang):
   XX=           -221.9371   YY=           -217.5729   ZZ=           -216.3650
   XY=             -0.2866   XZ=              3.7506   YZ=             -0.1073
 Traceless Quadrupole moment (field-independent basis, Debye-Ang):
   XX=             -3.3121   YY=              1.0521   ZZ=              2.2600
   XY=             -0.2866   XZ=              3.7506   YZ=             -0.1073
 Octapole moment (field-independent basis, Debye-Ang**2):
  XXX=             -2.6538  YYY=            -14.3429  ZZZ=             -1.5756  XYY=              1.3945
  XXY=            -37.7945  XXZ=             -1.3421  XZZ=             -0.2646  YZZ=             -0.8686
  YYZ=             -0.9855  XYZ=            -12.2950
 Hexadecapole moment (field-independent basis, Debye-Ang**3):
 XXXX=          -8360.8522 YYYY=          -5948.7440 ZZZZ=          -4914.1577 XXXY=             21.5277
 XXXZ=             31.7276 YYYX=            -11.1736 YYYZ=              1.0943 ZZZX=            100.0881
 ZZZY=              3.9201 XXYY=          -2291.3648 XXZZ=          -2121.1567 YYZZ=          -1819.7964
 XXYZ=             -7.0707 YYXZ=            -77.3796 ZZXY=             -4.4520
 N-N= 5.394387834774D+03 E-N=-1.481222613312D+04  KE= 1.482892515144D+03
                          Isotropic Fermi Contact Couplings
        Atom                 a.u.       MegaHertz       Gauss      10(-4) cm-1
     1  U(235)             0.00100      -0.02673      -0.00954      -0.00892
     2  C(13)             -0.00006      -0.02175      -0.00776      -0.00725
     3  C(13)             -0.00283      -1.06171      -0.37885      -0.35415
     4  C(13)             -0.00136      -0.51087      -0.18229      -0.17041
     5  C(13)             -0.00235      -0.87948      -0.31382      -0.29336
     6  C(13)             -0.00127      -0.47456      -0.16933      -0.15830
     7  C(13)              0.00103       0.38413       0.13707       0.12813
     8  C(13)             -0.00229      -0.85662      -0.30566      -0.28574
     9  C(13)              0.00092       0.34598       0.12345       0.11541
    10  C(13)              0.00045       0.16900       0.06030       0.05637
    11  C(13)              0.00266       0.99810       0.35615       0.33293
    12  C(13)              0.00014       0.05394       0.01925       0.01799
    13  C(13)             -0.00005      -0.01754      -0.00626      -0.00585
    14  C(13)              0.00260       0.97420       0.34762       0.32496
    15  C(13)              0.00277       1.03916       0.37080       0.34663
    16  C(13)              0.00213       0.79699       0.28439       0.26585
    17  C(13)             -0.00038      -0.14304      -0.05104      -0.04771
    18  C(13)              0.00021       0.07850       0.02801       0.02619
    19  C(13)             -0.00028      -0.10533      -0.03759      -0.03514
    20  C(13)             -0.00288      -1.07874      -0.38492      -0.35983
    21  C(13)             -0.00158      -0.59330      -0.21170      -0.19790
    22  C(13)             -0.00221      -0.82978      -0.29609      -0.27678
    23  C(13)             -0.00155      -0.57967      -0.20684      -0.19336
    24  C(13)              0.00107       0.40089       0.14305       0.13372
    25  C(13)             -0.00235      -0.88060      -0.31422      -0.29374
    26  C(13)              0.00031       0.11540       0.04118       0.03849
    27  C(13)              0.00078       0.29343       0.10470       0.09788
    28  C(13)              0.00297       1.11197       0.39678       0.37091
    29  C(13)             -0.00018      -0.06642      -0.02370      -0.02216
    30  C(13)              0.00014       0.05304       0.01892       0.01769
    31  C(13)              0.00268       1.00477       0.35853       0.33516
    32  C(13)              0.00294       1.10174       0.39313       0.36750
    33  C(13)             -0.00069      -0.25778      -0.09198      -0.08599
    34  C(13)              0.00054       0.20379       0.07272       0.06798
    35  C(13)              0.00158       0.59192       0.21121       0.19744
    36  H(1)               0.00036       0.53840       0.19212       0.17959
    37  H(1)               0.00129       1.92768       0.68784       0.64300
    38  H(1)               0.00041       0.60542       0.21603       0.20195
    39  H(1)               0.00133       1.98199       0.70722       0.66112
    40  H(1)              -0.00069      -1.02083      -0.36426      -0.34051
    41  H(1)              -0.00021      -0.30566      -0.10907      -0.10196
    42  H(1)              -0.00024      -0.35862      -0.12796      -0.11962
    43  H(1)               0.00002       0.02912       0.01039       0.00971
    44  H(1)               0.00001       0.00826       0.00295       0.00275
    45  H(1)              -0.00002      -0.02506      -0.00894      -0.00836
    46  H(1)               0.00006       0.09462       0.03376       0.03156
    47  H(1)               0.00003       0.04173       0.01489       0.01392
    48  H(1)               0.00009       0.12961       0.04625       0.04323
    49  H(1)               0.00001       0.01456       0.00520       0.00486
    50  H(1)               0.00002       0.02768       0.00988       0.00923
    51  H(1)               0.00001       0.00861       0.00307       0.00287
    52  H(1)              -0.00002      -0.02662      -0.00950      -0.00888
    53  H(1)               0.00001       0.01674       0.00597       0.00558
    54  H(1)              -0.00002      -0.03284      -0.01172      -0.01095
    55  H(1)               0.00005       0.06806       0.02428       0.02270
    56  H(1)               0.00007       0.10442       0.03726       0.03483
    57  H(1)               0.00001       0.01603       0.00572       0.00535
    58  H(1)               0.00016       0.23439       0.08364       0.07818
    59  H(1)               0.00017       0.25580       0.09127       0.08532
    60  H(1)               0.00006       0.08592       0.03066       0.02866
    61  H(1)               0.00000      -0.00384      -0.00137      -0.00128
    62  H(1)               0.00001       0.01455       0.00519       0.00485
    63  H(1)               0.00000      -0.00169      -0.00060      -0.00056
    64  H(1)               0.00005       0.07277       0.02596       0.02427
    65  H(1)               0.00005       0.07851       0.02802       0.02619
    66  H(1)               0.00002       0.02881       0.01028       0.00961
    67  H(1)              -0.00070      -1.04369      -0.37241      -0.34814
    68  H(1)              -0.00022      -0.33154      -0.11830      -0.11059
    69  H(1)              -0.00025      -0.36672      -0.13086      -0.12233
    70  H(1)               0.00003       0.04086       0.01458       0.01363
    71  H(1)               0.00009       0.13031       0.04650       0.04347
    72  H(1)               0.00006       0.08964       0.03199       0.02990
    73  H(1)               0.00002       0.03245       0.01158       0.01082
    74  H(1)               0.00001       0.00977       0.00349       0.00326
    75  H(1)              -0.00001      -0.01958      -0.00699      -0.00653
    76  H(1)              -0.00003      -0.03758      -0.01341      -0.01254
    77  H(1)               0.00002       0.03251       0.01160       0.01084
    78  H(1)              -0.00002      -0.02445      -0.00872      -0.00816
    79  H(1)               0.00000       0.00616       0.00220       0.00206
    80  H(1)               0.00001       0.01489       0.00531       0.00497
    81  H(1)               0.00002       0.02850       0.01017       0.00951
    82  H(1)               0.00008       0.11490       0.04100       0.03833
    83  H(1)               0.00009       0.13600       0.04853       0.04536
    84  H(1)               0.00001       0.01351       0.00482       0.00451
    85  H(1)               0.00000       0.00104       0.00037       0.00035
    86  H(1)              -0.00001      -0.01053      -0.00376      -0.00351
    87  H(1)               0.00004       0.06383       0.02278       0.02129
    88  H(1)               0.00004       0.06237       0.02226       0.02081
    89  H(1)               0.00000      -0.00307      -0.00110      -0.00103
    90  H(1)               0.00000       0.00327       0.00117       0.00109
    91  H(1)               0.00001       0.01671       0.00596       0.00558
    92  H(1)               0.00004       0.06586       0.02350       0.02197
    93  H(1)               0.00013       0.19019       0.06786       0.06344
 --------------------------------------------------------
       Center         ----  Spin Dipole Couplings  ----
                      3XX-RR        3YY-RR        3ZZ-RR
 --------------------------------------------------------
     1   Atom       -0.238184      0.122696      0.115487
     2   Atom        0.041347     -0.023177     -0.018171
     3   Atom        0.032734     -0.014885     -0.017848
     4   Atom        0.015017     -0.013795     -0.001221
     5   Atom        0.004761      0.001661     -0.006422
     6   Atom        0.024436     -0.000611     -0.023825
     7   Atom        0.006740     -0.011812      0.005072
     8   Atom       -0.006159     -0.013326      0.019486
     9   Atom        0.003441     -0.003430     -0.000012
    10   Atom        0.001160     -0.005473      0.004313
    11   Atom        0.006997      0.002717     -0.009714
    12   Atom        0.000904      0.000978     -0.001881
    13   Atom        0.005872     -0.001774     -0.004098
    14   Atom       -0.000311      0.009158     -0.008847
    15   Atom       -0.001447      0.004239     -0.002793
    16   Atom       -0.006185      0.003860      0.002324
    17   Atom        0.001671     -0.000757     -0.000914
    18   Atom       -0.001319      0.005605     -0.004286
    19   Atom        0.038516     -0.021030     -0.017487
    20   Atom        0.033115     -0.016515     -0.016600
    21   Atom        0.014030     -0.013283     -0.000747
    22   Atom        0.006133      0.002361     -0.008495
    23   Atom        0.018690      0.005266     -0.023955
    24   Atom        0.006670     -0.011866      0.005196
    25   Atom       -0.006069     -0.013827      0.019896
    26   Atom        0.000622     -0.004896      0.004274
    27   Atom        0.003847     -0.003971      0.000124
    28   Atom        0.009017      0.000861     -0.009878
    29   Atom        0.006514     -0.002473     -0.004040
    30   Atom        0.002083     -0.000042     -0.002041
    31   Atom        0.001416      0.007101     -0.008517
    32   Atom       -0.003476      0.005316     -0.001840
    33   Atom        0.001655      0.000399     -0.002054
    34   Atom       -0.002752     -0.001073      0.003825
    35   Atom       -0.004403      0.009567     -0.005164
    36   Atom        0.006037     -0.011807      0.005770
    37   Atom        0.007765      0.003149     -0.010914
    38   Atom        0.006181     -0.011901      0.005720
    39   Atom        0.004936      0.006258     -0.011194
    40   Atom       -0.026385     -0.025524      0.051909
    41   Atom       -0.014540     -0.000131      0.014671
    42   Atom       -0.006083     -0.005402      0.011485
    43   Atom        0.002584     -0.001427     -0.001157
    44   Atom        0.003729     -0.002867     -0.000862
    45   Atom        0.000625     -0.002318      0.001693
    46   Atom       -0.002514     -0.004155      0.006669
    47   Atom       -0.000837     -0.003468      0.004305
    48   Atom        0.002316     -0.003134      0.000818
    49   Atom        0.001858     -0.001856     -0.000002
    50   Atom       -0.000264      0.001816     -0.001551
    51   Atom       -0.003952      0.003046      0.000905
    52   Atom        0.004615     -0.001504     -0.003112
    53   Atom        0.002226      0.000233     -0.002460
    54   Atom        0.004551     -0.001843     -0.002707
    55   Atom       -0.008497      0.022103     -0.013606
    56   Atom       -0.001362      0.005799     -0.004438
    57   Atom       -0.000971      0.005811     -0.004840
    58   Atom       -0.009492      0.010526     -0.001034
    59   Atom       -0.003212      0.002827      0.000386
    60   Atom       -0.006434     -0.000241      0.006675
    61   Atom        0.000919     -0.001564      0.000645
    62   Atom        0.000364      0.000217     -0.000581
    63   Atom        0.002795     -0.001153     -0.001642
    64   Atom        0.000674      0.002939     -0.003613
    65   Atom       -0.001515      0.003743     -0.002228
    66   Atom       -0.002843      0.007699     -0.004855
    67   Atom       -0.026642     -0.026496      0.053138
    68   Atom       -0.013216     -0.002125      0.015340
    69   Atom       -0.005962     -0.005789      0.011750
    70   Atom       -0.000942     -0.003278      0.004220
    71   Atom        0.001870     -0.002674      0.000804
    72   Atom       -0.003279     -0.003424      0.006703
    73   Atom        0.003108     -0.002142     -0.000967
    74   Atom        0.003880     -0.003041     -0.000839
    75   Atom        0.000839     -0.002583      0.001744
    76   Atom        0.005186     -0.002345     -0.002841
    77   Atom        0.002777     -0.000377     -0.002400
    78   Atom        0.004953     -0.001956     -0.002997
    79   Atom       -0.002512      0.001944      0.000568
    80   Atom        0.002602     -0.002438     -0.000163
    81   Atom        0.000461      0.001145     -0.001606
    82   Atom       -0.006131      0.018875     -0.012745
    83   Atom       -0.000385      0.004667     -0.004282
    84   Atom        0.000277      0.004416     -0.004693
    85   Atom        0.001555      0.001088     -0.002643
    86   Atom        0.002267     -0.000847     -0.001420
    87   Atom        0.000074      0.000882     -0.000956
    88   Atom       -0.006962     -0.002216      0.009178
    89   Atom       -0.002379      0.000205      0.002175
    90   Atom       -0.001509     -0.002643      0.004152
    91   Atom       -0.004500      0.009883     -0.005382
    92   Atom       -0.003231      0.005106     -0.001876
    93   Atom       -0.009611      0.015702     -0.006091
 --------------------------------------------------------
                        XY            XZ            YZ
 --------------------------------------------------------
     1   Atom        0.001481      0.040420     -0.007273
     2   Atom        0.007737      0.023883      0.001780
     3   Atom       -0.020034     -0.009981      0.002760
     4   Atom        0.006995     -0.029057     -0.003183
     5   Atom        0.023530     -0.014036     -0.009889
     6   Atom        0.041231      0.012238      0.007422
     7   Atom       -0.001687      0.018164     -0.002250
     8   Atom       -0.004523      0.010857     -0.010921
     9   Atom       -0.003658      0.006726     -0.002484
    10   Atom        0.002303      0.008907      0.002929
    11   Atom       -0.014525     -0.003945      0.003432
    12   Atom       -0.007001     -0.005233      0.005597
    13   Atom       -0.004879     -0.000275      0.000278
    14   Atom       -0.011844      0.001746     -0.002147
    15   Atom        0.009522     -0.006610     -0.008895
    16   Atom        0.004154     -0.004326     -0.009988
    17   Atom        0.003503     -0.003562     -0.002429
    18   Atom        0.005986     -0.001466     -0.002536
    19   Atom       -0.011171      0.022821     -0.003065
    20   Atom        0.017853     -0.009988     -0.001950
    21   Atom       -0.006016     -0.028552      0.004036
    22   Atom       -0.024888     -0.015473      0.012036
    23   Atom       -0.042843      0.011284     -0.007700
    24   Atom        0.000032      0.018170      0.000614
    25   Atom        0.003861      0.012111      0.009837
    26   Atom       -0.002929      0.008503     -0.003639
    27   Atom        0.002900      0.006855      0.001866
    28   Atom        0.014220     -0.003875     -0.002940
    29   Atom        0.004093     -0.000203     -0.000227
    30   Atom        0.006829     -0.005413     -0.005007
    31   Atom        0.012153      0.002066      0.002087
    32   Atom       -0.009124     -0.006574      0.010669
    33   Atom       -0.004625     -0.002563      0.002283
    34   Atom       -0.003464     -0.004511      0.006718
    35   Atom       -0.005800     -0.001797      0.006239
    36   Atom       -0.001216     -0.019334      0.001146
    37   Atom        0.018553      0.007419      0.009699
    38   Atom        0.000566     -0.019389     -0.000102
    39   Atom       -0.019082      0.006688     -0.009986
    40   Atom       -0.000231      0.009503     -0.006894
    41   Atom       -0.008859      0.012547     -0.025323
    42   Atom       -0.001538      0.004927     -0.005871
    43   Atom       -0.004550      0.004956     -0.002922
    44   Atom       -0.001406      0.004086     -0.000861
    45   Atom       -0.001657      0.004157     -0.001857
    46   Atom        0.003940      0.008753      0.006879
    47   Atom        0.000730      0.004816      0.001173
    48   Atom        0.002509      0.005730      0.002061
    49   Atom       -0.004410     -0.005572      0.003538
    50   Atom       -0.004226     -0.002508      0.003246
    51   Atom       -0.007639     -0.006852      0.010621
    52   Atom       -0.003852      0.001077     -0.000387
    53   Atom       -0.003413     -0.000444      0.000406
    54   Atom       -0.002835     -0.001416      0.000469
    55   Atom       -0.011942      0.000536     -0.001311
    56   Atom       -0.005488      0.000189     -0.000287
    57   Atom       -0.009548      0.004247     -0.005710
    58   Atom        0.001125     -0.001243     -0.013107
    59   Atom        0.001649     -0.001364     -0.005072
    60   Atom        0.001929     -0.002810     -0.008993
    61   Atom        0.002339     -0.003859     -0.002239
    62   Atom        0.002424     -0.002039     -0.001942
    63   Atom        0.003233     -0.002783     -0.001505
    64   Atom        0.005630     -0.000565     -0.000877
    65   Atom        0.003183     -0.000993     -0.002128
    66   Atom        0.005540     -0.000709     -0.001674
    67   Atom        0.000229      0.010297      0.005219
    68   Atom        0.009944      0.014805      0.024344
    69   Atom        0.001508      0.005362      0.005328
    70   Atom       -0.000965      0.004673     -0.001598
    71   Atom       -0.002966      0.005551     -0.002551
    72   Atom       -0.004059      0.008036     -0.007585
    73   Atom        0.004095      0.005250      0.002589
    74   Atom        0.000872      0.004143      0.000537
    75   Atom        0.001317      0.004272      0.001436
    76   Atom        0.002250     -0.001286     -0.000304
    77   Atom        0.003113     -0.000485     -0.000388
    78   Atom        0.003314      0.001197      0.000366
    79   Atom        0.008049     -0.007414     -0.009700
    80   Atom        0.004101     -0.005713     -0.003026
    81   Atom        0.004299     -0.002658     -0.002922
    82   Atom        0.013174      0.000572      0.000995
    83   Atom        0.005806      0.000302      0.000410
    84   Atom        0.009879      0.004732      0.005549
    85   Atom       -0.004577     -0.001438      0.001403
    86   Atom       -0.003374     -0.002950      0.001869
    87   Atom       -0.002653     -0.001666      0.002052
    88   Atom       -0.002002     -0.003355      0.009527
    89   Atom       -0.001662     -0.002032      0.004239
    90   Atom       -0.002297     -0.005255      0.003859
    91   Atom       -0.004905     -0.000439      0.001988
    92   Atom       -0.001774     -0.000760      0.004040
    93   Atom       -0.001016     -0.000230      0.010337
 --------------------------------------------------------


 ---------------------------------------------------------------------------------
              Anisotropic Spin Dipole Couplings in Principal Axis System
 ---------------------------------------------------------------------------------

       Atom             a.u.   MegaHertz   Gauss  10(-4) cm-1        Axes

              Baa    -0.2428     2.319     0.827     0.773  0.9937 -0.0063 -0.1122
     1 U(235) Bbb     0.1142    -1.091    -0.389    -0.364  0.0904  0.6382  0.7645
              Bcc     0.1286    -1.228    -0.438    -0.410 -0.0668  0.7698 -0.6347
 
              Baa    -0.0268    -3.602    -1.285    -1.202 -0.3455  0.2965  0.8904
     2 C(13)  Bbb    -0.0237    -3.186    -1.137    -1.063  0.0028  0.9491 -0.3150
              Bcc     0.0506     6.789     2.422     2.264  0.9384  0.1064  0.3287
 
              Baa    -0.0224    -3.010    -1.074    -1.004  0.3718  0.8863  0.2762
     3 C(13)  Bbb    -0.0194    -2.603    -0.929    -0.868  0.0584 -0.3192  0.9459
              Bcc     0.0418     5.613     2.003     1.872  0.9265 -0.3356 -0.1705
 
              Baa    -0.0236    -3.166    -1.130    -1.056  0.6121 -0.1874  0.7683
     4 C(13)  Bbb    -0.0146    -1.953    -0.697    -0.652  0.0017  0.9718  0.2357
              Bcc     0.0382     5.119     1.827     1.708  0.7908  0.1430 -0.5952
 
              Baa    -0.0210    -2.822    -1.007    -0.941  0.7247 -0.6356  0.2661
     5 C(13)  Bbb    -0.0129    -1.737    -0.620    -0.579  0.0829  0.4638  0.8820
              Bcc     0.0340     4.558     1.627     1.520  0.6840  0.6172 -0.3888
 
              Baa    -0.0315    -4.228    -1.509    -1.410 -0.6094  0.7554  0.2410
     6 C(13)  Bbb    -0.0260    -3.488    -1.245    -1.163  0.0104 -0.2963  0.9551
              Bcc     0.0575     7.716     2.753     2.574  0.7928  0.5845  0.1726
 
              Baa    -0.0126    -1.695    -0.605    -0.565 -0.5161  0.6048  0.6065
     7 C(13)  Bbb    -0.0117    -1.567    -0.559    -0.523  0.4634  0.7927 -0.3961
              Bcc     0.0243     3.261     1.164     1.088  0.7204 -0.0766  0.6894
 
              Baa    -0.0168    -2.258    -0.806    -0.753  0.1622  0.9573  0.2394
     8 C(13)  Bbb    -0.0101    -1.356    -0.484    -0.452  0.9286 -0.0660 -0.3651
              Bcc     0.0269     3.614     1.290     1.205  0.3337 -0.2816  0.8997
 
              Baa    -0.0054    -0.721    -0.257    -0.240  0.6526  0.4468 -0.6120
     9 C(13)  Bbb    -0.0047    -0.634    -0.226    -0.212 -0.0685  0.8391  0.5396
              Bcc     0.0101     1.355     0.484     0.452  0.7546 -0.3102  0.5782
 
              Baa    -0.0064    -0.858    -0.306    -0.286 -0.5351 -0.5886  0.6060
    10 C(13)  Bbb    -0.0062    -0.826    -0.295    -0.276 -0.5647  0.7827  0.2615
              Bcc     0.0126     1.684     0.601     0.562  0.6283  0.2023  0.7512
 
              Baa    -0.0106    -1.425    -0.509    -0.475  0.1139 -0.1294  0.9850
    11 C(13)  Bbb    -0.0098    -1.318    -0.470    -0.440  0.6565  0.7540  0.0231
              Bcc     0.0204     2.743     0.979     0.915  0.7457 -0.6440 -0.1708
 
              Baa    -0.0063    -0.842    -0.300    -0.281  0.2583  0.7341 -0.6279
    12 C(13)  Bbb    -0.0059    -0.786    -0.280    -0.262  0.7456  0.2619  0.6128
              Bcc     0.0121     1.628     0.581     0.543 -0.6143  0.6265  0.4797
 
              Baa    -0.0043    -0.572    -0.204    -0.191  0.3153  0.6913 -0.6501
    13 C(13)  Bbb    -0.0040    -0.537    -0.191    -0.179  0.3053  0.5748  0.7593
              Bcc     0.0083     1.108     0.395     0.370  0.8986 -0.4379 -0.0298
 
              Baa    -0.0092    -1.235    -0.441    -0.412 -0.2767 -0.0664  0.9587
    14 C(13)  Bbb    -0.0083    -1.109    -0.396    -0.370  0.7820  0.5642  0.2648
              Bcc     0.0175     2.344     0.836     0.782 -0.5585  0.8229 -0.1042
 
              Baa    -0.0089    -1.190    -0.425    -0.397  0.2579  0.4072  0.8762
    15 C(13)  Bbb    -0.0085    -1.146    -0.409    -0.382  0.8120 -0.5828  0.0319
              Bcc     0.0174     2.337     0.834     0.779  0.5236  0.7032 -0.4809
 
              Baa    -0.0080    -1.073    -0.383    -0.358  0.9175  0.0134  0.3975
    16 C(13)  Bbb    -0.0068    -0.915    -0.327    -0.305 -0.2881  0.7115  0.6409
              Bcc     0.0148     1.988     0.709     0.663  0.2742  0.7026 -0.6567
 
              Baa    -0.0034    -0.458    -0.163    -0.153  0.6101 -0.0843  0.7878
    17 C(13)  Bbb    -0.0032    -0.432    -0.154    -0.144 -0.3520  0.8620  0.3649
              Bcc     0.0066     0.889     0.317     0.297  0.7098  0.4999 -0.4962
 
              Baa    -0.0049    -0.658    -0.235    -0.219  0.1192  0.1683  0.9785
    18 C(13)  Bbb    -0.0048    -0.640    -0.228    -0.214  0.8641 -0.5030 -0.0187
              Bcc     0.0097     1.298     0.463     0.433  0.4891  0.8477 -0.2054
 
              Baa    -0.0259    -3.470    -1.238    -1.157 -0.3634 -0.2760  0.8898
    19 C(13)  Bbb    -0.0227    -3.046    -1.087    -1.016  0.0549  0.9471  0.3162
              Bcc     0.0486     6.516     2.325     2.173  0.9300 -0.1638  0.3290
 
              Baa    -0.0226    -3.033    -1.082    -1.012 -0.3372  0.9026 -0.2676
    20 C(13)  Bbb    -0.0180    -2.422    -0.864    -0.808  0.0769  0.3097  0.9477
              Bcc     0.0407     5.455     1.947     1.820  0.9383  0.2989 -0.1739
 
              Baa    -0.0229    -3.070    -1.096    -1.024  0.6166  0.0563  0.7852
    21 C(13)  Bbb    -0.0143    -1.918    -0.684    -0.640  0.0773  0.9883 -0.1316
              Bcc     0.0372     4.988     1.780     1.664  0.7835 -0.1418 -0.6051
 
              Baa    -0.0213    -2.853    -1.018    -0.952  0.7291  0.6117  0.3069
    22 C(13)  Bbb    -0.0162    -2.180    -0.778    -0.727  0.0498 -0.4947  0.8677
              Bcc     0.0375     5.033     1.796     1.679  0.6826 -0.6173 -0.3911
 
              Baa    -0.0318    -4.264    -1.521    -1.422  0.6584  0.7092 -0.2518
    23 C(13)  Bbb    -0.0258    -3.466    -1.237    -1.156  0.0444  0.2974  0.9537
              Bcc     0.0576     7.730     2.758     2.578  0.7513 -0.6392  0.1643
 
              Baa    -0.0125    -1.680    -0.600    -0.561 -0.5772 -0.5421  0.6107
    24 C(13)  Bbb    -0.0116    -1.557    -0.555    -0.519 -0.3831  0.8402  0.3838
              Bcc     0.0241     3.237     1.155     1.080  0.7211  0.0125  0.6927
 
              Baa    -0.0165    -2.219    -0.792    -0.740 -0.0889  0.9686 -0.2320
    25 C(13)  Bbb    -0.0108    -1.455    -0.519    -0.485  0.9306 -0.0022 -0.3660
              Bcc     0.0274     3.674     1.311     1.225  0.3550  0.2484  0.9013
 
              Baa    -0.0062    -0.839    -0.299    -0.280  0.7583 -0.0940 -0.6451
    26 C(13)  Bbb    -0.0062    -0.826    -0.295    -0.276  0.2388  0.9608  0.1406
              Bcc     0.0124     1.665     0.594     0.555  0.6067 -0.2607  0.7510
 
              Baa    -0.0053    -0.708    -0.253    -0.236  0.6168 -0.4957 -0.6114
    27 C(13)  Bbb    -0.0047    -0.625    -0.223    -0.209  0.1438  0.8347 -0.5316
              Bcc     0.0099     1.334     0.476     0.445  0.7738  0.2400  0.5861
 
              Baa    -0.0107    -1.430    -0.510    -0.477  0.1140  0.1112  0.9872
    28 C(13)  Bbb    -0.0099    -1.322    -0.472    -0.441 -0.6043  0.7965 -0.0199
              Bcc     0.0205     2.752     0.982     0.918  0.7886  0.5943 -0.1580
 
              Baa    -0.0042    -0.562    -0.201    -0.188 -0.2463  0.6785  0.6921
    29 C(13)  Bbb    -0.0039    -0.525    -0.187    -0.175  0.2651 -0.6397  0.7215
              Bcc     0.0081     1.088     0.388     0.363  0.9322  0.3612 -0.0223
 
              Baa    -0.0062    -0.828    -0.296    -0.276 -0.1683  0.7292  0.6633
    30 C(13)  Bbb    -0.0057    -0.761    -0.272    -0.254  0.7267 -0.3628  0.5833
              Bcc     0.0118     1.589     0.567     0.530  0.6660  0.5802 -0.4689
 
              Baa    -0.0090    -1.206    -0.430    -0.402 -0.3682  0.1593  0.9160
    31 C(13)  Bbb    -0.0081    -1.085    -0.387    -0.362  0.6942 -0.6083  0.3848
              Bcc     0.0171     2.291     0.817     0.764  0.6185  0.7775  0.1134
 
              Baa    -0.0095    -1.277    -0.456    -0.426  0.0216 -0.5750  0.8179
    32 C(13)  Bbb    -0.0092    -1.232    -0.440    -0.411  0.8916  0.3812  0.2445
              Bcc     0.0187     2.509     0.895     0.837 -0.4524  0.7239  0.5209
 
              Baa    -0.0036    -0.489    -0.174    -0.163  0.6260  0.7732 -0.1010
    33 C(13)  Bbb    -0.0034    -0.450    -0.161    -0.150  0.3364 -0.1509  0.9295
              Bcc     0.0070     0.939     0.335     0.313  0.7035 -0.6159 -0.3546
 
              Baa    -0.0058    -0.785    -0.280    -0.262  0.2815  0.8446 -0.4553
    34 C(13)  Bbb    -0.0050    -0.677    -0.242    -0.226  0.8791 -0.0369  0.4751
              Bcc     0.0109     1.462     0.522     0.488 -0.3845  0.5340  0.7530
 
              Baa    -0.0075    -1.010    -0.360    -0.337 -0.2435 -0.4043  0.8816
    35 C(13)  Bbb    -0.0063    -0.851    -0.303    -0.284  0.9173  0.1993  0.3448
              Bcc     0.0139     1.861     0.664     0.621 -0.3151  0.8926  0.3224
 
              Baa    -0.0134    -7.167    -2.557    -2.391  0.7052  0.0285  0.7084
    36 H(1)   Bbb    -0.0119    -6.339    -2.262    -2.115  0.0118  0.9986 -0.0519
              Bcc     0.0253    13.506     4.819     4.505  0.7089 -0.0450 -0.7039
 
              Baa    -0.0163    -8.690    -3.101    -2.899  0.2233 -0.5975  0.7702
    37 H(1)   Bbb    -0.0116    -6.179    -2.205    -2.061  0.6736 -0.4765 -0.5649
              Bcc     0.0279    14.869     5.306     4.960  0.7045  0.6450  0.2961
 
              Baa    -0.0135    -7.206    -2.571    -2.404  0.6905 -0.1994  0.6953
    38 H(1)   Bbb    -0.0118    -6.318    -2.254    -2.107  0.1313  0.9798  0.1506
              Bcc     0.0253    13.524     4.826     4.511  0.7113  0.0127 -0.7028
 
              Baa    -0.0163    -8.672    -3.094    -2.893  0.2735  0.5741  0.7717
    39 H(1)   Bbb    -0.0120    -6.400    -2.284    -2.135  0.7047  0.4265 -0.5670
              Bcc     0.0282    15.071     5.378     5.027 -0.6547  0.6989 -0.2880
 
              Baa    -0.0277   -14.798    -5.280    -4.936  0.9297 -0.3405 -0.1404
    40 H(1)   Bbb    -0.0259   -13.823    -4.932    -4.611  0.3490  0.9363  0.0403
              Bcc     0.0536    28.621    10.213     9.547  0.1177 -0.0865  0.9893
 
              Baa    -0.0195   -10.397    -3.710    -3.468  0.6387 -0.4870 -0.5957
    41 H(1)   Bbb    -0.0186    -9.947    -3.549    -3.318  0.7168  0.6582  0.2304
              Bcc     0.0381    20.344     7.259     6.786  0.2799 -0.5741  0.7695
 
              Baa    -0.0074    -3.933    -1.403    -1.312  0.9692  0.0279 -0.2446
    42 H(1)   Bbb    -0.0072    -3.864    -1.379    -1.289  0.0452  0.9566  0.2880
              Bcc     0.0146     7.797     2.782     2.601  0.2420 -0.2902  0.9259
 
              Baa    -0.0047    -2.483    -0.886    -0.828  0.6685  0.3469 -0.6578
    43 H(1)   Bbb    -0.0042    -2.241    -0.800    -0.747  0.1333  0.8143  0.5649
              Bcc     0.0089     4.723     1.685     1.576  0.7316 -0.4654  0.4981
 
              Baa    -0.0033    -1.741    -0.621    -0.581 -0.4375  0.2940  0.8498
    44 H(1)   Bbb    -0.0031    -1.680    -0.600    -0.561  0.2950  0.9397 -0.1732
              Bcc     0.0064     3.421     1.221     1.141  0.8495 -0.1749  0.4978
 
              Baa    -0.0031    -1.635    -0.583    -0.545  0.5226  0.8430 -0.1276
    45 H(1)   Bbb    -0.0030    -1.613    -0.576    -0.538 -0.5703  0.4569  0.6826
              Bcc     0.0061     3.248     1.159     1.083  0.6338 -0.2840  0.7195
 
              Baa    -0.0079    -4.199    -1.498    -1.401  0.7365  0.3212 -0.5953
    46 H(1)   Bbb    -0.0073    -3.914    -1.397    -1.305 -0.4804  0.8679 -0.1261
              Bcc     0.0152     8.113     2.895     2.706  0.4762  0.3789  0.7935
 
              Baa    -0.0037    -1.991    -0.710    -0.664  0.8468 -0.2465 -0.4714
    47 H(1)   Bbb    -0.0036    -1.941    -0.693    -0.648  0.1500  0.9609 -0.2329
              Bcc     0.0074     3.932     1.403     1.312  0.5104  0.1265  0.8506
 
              Baa    -0.0043    -2.274    -0.811    -0.759  0.6806 -0.4302 -0.5931
    48 H(1)   Bbb    -0.0040    -2.138    -0.763    -0.713  0.1099  0.8603 -0.4979
              Bcc     0.0083     4.412     1.574     1.472  0.7244  0.2737  0.6327
 
              Baa    -0.0048    -2.583    -0.922    -0.862  0.7077  0.5962  0.3791
    49 H(1)   Bbb    -0.0046    -2.439    -0.870    -0.814  0.1723 -0.6660  0.7258
              Bcc     0.0094     5.022     1.792     1.675  0.6852 -0.4484 -0.5741
 
              Baa    -0.0036    -1.912    -0.682    -0.638  0.6761  0.6879 -0.2642
    50 H(1)   Bbb    -0.0035    -1.864    -0.665    -0.622  0.4833 -0.1433  0.8637
              Bcc     0.0071     3.776     1.348     1.260 -0.5562  0.7116  0.4293
 
              Baa    -0.0089    -4.726    -1.686    -1.577  0.8789  0.4635  0.1127
    51 H(1)   Bbb    -0.0087    -4.637    -1.655    -1.547  0.2048 -0.5801  0.7884
              Bcc     0.0175     9.363     3.341     3.123 -0.4307  0.6698  0.6048
 
              Baa    -0.0034    -1.834    -0.654    -0.612  0.4238  0.7398 -0.5226
    52 H(1)   Bbb    -0.0032    -1.692    -0.604    -0.564  0.1390  0.5171  0.8446
              Bcc     0.0066     3.526     1.258     1.176  0.8950 -0.4306  0.1163
 
              Baa    -0.0025    -1.348    -0.481    -0.450 -0.1060 -0.2720  0.9565
    53 H(1)   Bbb    -0.0023    -1.232    -0.440    -0.411  0.5946  0.7536  0.2802
              Bcc     0.0048     2.580     0.921     0.861  0.7970 -0.5984 -0.0818
 
              Baa    -0.0030    -1.606    -0.573    -0.536  0.3333  0.4852  0.8084
    54 H(1)   Bbb    -0.0029    -1.534    -0.547    -0.512  0.1988  0.8020 -0.5633
              Bcc     0.0059     3.140     1.120     1.047  0.9216 -0.3485 -0.1709
 
              Baa    -0.0137    -7.290    -2.601    -2.432 -0.0830  0.0088  0.9965
    55 H(1)   Bbb    -0.0126    -6.722    -2.399    -2.242  0.9420  0.3270  0.0756
              Bcc     0.0263    14.012     5.000     4.674 -0.3252  0.9450 -0.0354
 
              Baa    -0.0045    -2.376    -0.848    -0.793 -0.2206 -0.0909  0.9711
    56 H(1)   Bbb    -0.0043    -2.308    -0.824    -0.770  0.8513  0.4681  0.2372
              Bcc     0.0088     4.685     1.672     1.563 -0.4761  0.8790 -0.0259
 
              Baa    -0.0078    -4.151    -1.481    -1.385  0.8279  0.4306 -0.3594
    57 H(1)   Bbb    -0.0073    -3.901    -1.392    -1.301  0.1312  0.4743  0.8705
              Bcc     0.0151     8.052     2.873     2.686 -0.5453  0.7679 -0.3362
 
              Baa    -0.0100    -5.339    -1.905    -1.781  0.7082  0.3519  0.6120
    58 H(1)   Bbb    -0.0092    -4.885    -1.743    -1.629  0.7037 -0.4212 -0.5721
              Bcc     0.0192    10.224     3.648     3.410  0.0565  0.8359 -0.5460
 
              Baa    -0.0037    -1.965    -0.701    -0.656  0.8086  0.2203  0.5456
    59 H(1)   Bbb    -0.0036    -1.908    -0.681    -0.637 -0.5533  0.6001  0.5777
              Bcc     0.0073     3.874     1.382     1.292  0.2002  0.7690 -0.6071
 
              Baa    -0.0070    -3.745    -1.336    -1.249  0.9856 -0.0939  0.1406
    60 H(1)   Bbb    -0.0064    -3.424    -1.222    -1.142 -0.0021  0.8245  0.5659
              Bcc     0.0134     7.169     2.558     2.391 -0.1691 -0.5580  0.8124
 
              Baa    -0.0031    -1.644    -0.587    -0.548  0.7170 -0.0844  0.6919
    61 H(1)   Bbb    -0.0029    -1.571    -0.561    -0.524 -0.2176  0.9159  0.3373
              Bcc     0.0060     3.215     1.147     1.072  0.6622  0.3924 -0.6384
 
              Baa    -0.0022    -1.175    -0.419    -0.392  0.5535  0.1085  0.8258
    62 H(1)   Bbb    -0.0021    -1.135    -0.405    -0.379 -0.5516  0.7906  0.2658
              Bcc     0.0043     2.310     0.824     0.771  0.6240  0.6026 -0.4974
 
              Baa    -0.0030    -1.606    -0.573    -0.536  0.5844 -0.4979  0.6408
    63 H(1)   Bbb    -0.0029    -1.558    -0.556    -0.520 -0.0962  0.7416  0.6639
              Bcc     0.0059     3.164     1.129     1.055  0.8057  0.4497 -0.3855
 
              Baa    -0.0040    -2.127    -0.759    -0.709  0.6904 -0.6104 -0.3882
    64 H(1)   Bbb    -0.0037    -1.952    -0.697    -0.651  0.3552 -0.1813  0.9170
              Bcc     0.0076     4.079     1.456     1.361  0.6302  0.7710 -0.0917
 
              Baa    -0.0030    -1.609    -0.574    -0.537  0.8936 -0.4433 -0.0712
    65 H(1)   Bbb    -0.0029    -1.549    -0.553    -0.517  0.1846  0.2183  0.9582
              Bcc     0.0059     3.158     1.127     1.054  0.4092  0.8694 -0.2769
 
              Baa    -0.0052    -2.785    -0.994    -0.929  0.9153 -0.3993 -0.0523
    66 H(1)   Bbb    -0.0051    -2.707    -0.966    -0.903  0.0953  0.0886  0.9915
              Bcc     0.0103     5.492     1.960     1.832  0.3913  0.9125 -0.1192
 
              Baa    -0.0281   -14.990    -5.349    -5.000  0.9369  0.3207 -0.1394
    67 H(1)   Bbb    -0.0267   -14.237    -5.080    -4.749 -0.3264  0.9450 -0.0197
              Bcc     0.0548    29.228    10.429     9.749  0.1254  0.0639  0.9900
 
              Baa    -0.0197   -10.497    -3.745    -3.501  0.7111  0.3996 -0.5785
    68 H(1)   Bbb    -0.0189   -10.102    -3.605    -3.370 -0.6233  0.7390 -0.2556
              Bcc     0.0386    20.599     7.350     6.871  0.3254  0.5424  0.7746
 
              Baa    -0.0075    -3.980    -1.420    -1.328  0.9651 -0.1018 -0.2412
    69 H(1)   Bbb    -0.0073    -3.884    -1.386    -1.296  0.0319  0.9601 -0.2778
              Bcc     0.0147     7.865     2.806     2.623  0.2598  0.2604  0.9299
 
              Baa    -0.0037    -1.976    -0.705    -0.659  0.8621  0.1877 -0.4706
    70 H(1)   Bbb    -0.0036    -1.922    -0.686    -0.641 -0.0774  0.9668  0.2437
              Bcc     0.0073     3.898     1.391     1.300  0.5007 -0.1737  0.8480
 
              Baa    -0.0043    -2.287    -0.816    -0.763  0.7129  0.3940 -0.5801
    71 H(1)   Bbb    -0.0040    -2.145    -0.765    -0.716 -0.0542  0.8557  0.5147
              Bcc     0.0083     4.432     1.581     1.478  0.6991 -0.3355  0.6314
 
              Baa    -0.0078    -4.156    -1.483    -1.386  0.7674 -0.2847 -0.5745
    72 H(1)   Bbb    -0.0074    -3.929    -1.402    -1.311  0.4675  0.8616  0.1975
              Bcc     0.0152     8.086     2.885     2.697  0.4388 -0.4202  0.7943
 
              Baa    -0.0046    -2.473    -0.882    -0.825 -0.6483  0.3797  0.6600
    73 H(1)   Bbb    -0.0042    -2.243    -0.800    -0.748 -0.0718  0.8325 -0.5494
              Bcc     0.0088     4.715     1.683     1.573  0.7580  0.4036  0.5124
 
              Baa    -0.0033    -1.736    -0.619    -0.579 -0.4641 -0.2461  0.8509
    74 H(1)   Bbb    -0.0031    -1.678    -0.599    -0.560 -0.2148  0.9632  0.1615
              Bcc     0.0064     3.414     1.218     1.139  0.8594  0.1078  0.4999
 
              Baa    -0.0030    -1.619    -0.578    -0.540 -0.5063  0.8388  0.2004
    75 H(1)   Bbb    -0.0030    -1.597    -0.570    -0.533 -0.5637 -0.4978  0.6592
              Bcc     0.0060     3.216     1.148     1.073  0.6527  0.2207  0.7248
 
              Baa    -0.0031    -1.634    -0.583    -0.545  0.2463 -0.3977  0.8839
    76 H(1)   Bbb    -0.0029    -1.570    -0.560    -0.524 -0.1732  0.8792  0.4438
              Bcc     0.0060     3.204     1.143     1.069  0.9536  0.2624 -0.1477
 
              Baa    -0.0025    -1.325    -0.473    -0.442 -0.1246  0.3548  0.9266
    77 H(1)   Bbb    -0.0023    -1.205    -0.430    -0.402 -0.5145  0.7754 -0.3661
              Bcc     0.0047     2.531     0.903     0.844  0.8484  0.5223 -0.0860
 
              Baa    -0.0033    -1.787    -0.638    -0.596 -0.3832  0.7831  0.4898
    78 H(1)   Bbb    -0.0031    -1.654    -0.590    -0.552  0.0780 -0.5010  0.8620
              Bcc     0.0064     3.441     1.228     1.148  0.9204  0.3685  0.1309
 
              Baa    -0.0086    -4.609    -1.645    -1.537  0.8323 -0.5461  0.0949
    79 H(1)   Bbb    -0.0085    -4.509    -1.609    -1.504  0.2639  0.5409  0.7986
              Bcc     0.0171     9.118     3.254     3.041  0.4875  0.6397 -0.5943
 
              Baa    -0.0048    -2.560    -0.913    -0.854  0.6600 -0.6378  0.3970
    80 H(1)   Bbb    -0.0045    -2.406    -0.858    -0.802  0.2016  0.6594  0.7243
              Bcc     0.0093     4.966     1.772     1.656  0.7237  0.3980 -0.5638
 
              Baa    -0.0035    -1.877    -0.670    -0.626 -0.6161  0.7389  0.2729
    81 H(1)   Bbb    -0.0034    -1.826    -0.652    -0.609  0.4922  0.0906  0.8658
              Bcc     0.0069     3.703     1.321     1.235  0.6150  0.6677 -0.4195
 
              Baa    -0.0128    -6.828    -2.436    -2.278 -0.1324  0.0239  0.9909
    82 H(1)   Bbb    -0.0118    -6.281    -2.241    -2.095  0.9092 -0.3951  0.1310
              Bcc     0.0246    13.109     4.678     4.373  0.3946  0.9183  0.0305
 
              Baa    -0.0043    -2.299    -0.820    -0.767 -0.2143  0.0942  0.9722
    83 H(1)   Bbb    -0.0042    -2.233    -0.797    -0.745  0.8087 -0.5411  0.2307
              Bcc     0.0085     4.531     1.617     1.512  0.5478  0.8356  0.0397
 
              Baa    -0.0078    -4.166    -1.487    -1.390  0.8017 -0.4971 -0.3320
    84 H(1)   Bbb    -0.0073    -3.902    -1.392    -1.302  0.0697 -0.4740  0.8778
              Bcc     0.0151     8.068     2.879     2.691  0.5937  0.7268  0.3453
 
              Baa    -0.0033    -1.742    -0.622    -0.581  0.6581  0.7387 -0.1453
    85 H(1)   Bbb    -0.0031    -1.647    -0.588    -0.550  0.2588 -0.0407  0.9651
              Bcc     0.0064     3.390     1.209     1.131  0.7070 -0.6728 -0.2180
 
              Baa    -0.0031    -1.630    -0.582    -0.544  0.4911  0.0133  0.8710
    86 H(1)   Bbb    -0.0030    -1.602    -0.572    -0.534  0.4192  0.8729 -0.2497
              Bcc     0.0061     3.232     1.153     1.078  0.7636 -0.4877 -0.4231
 
              Baa    -0.0023    -1.225    -0.437    -0.409 -0.2215 -0.6528  0.7244
    87 H(1)   Bbb    -0.0022    -1.151    -0.411    -0.384  0.7826  0.3243  0.5315
              Bcc     0.0045     2.376     0.848     0.792 -0.5819  0.6846  0.4391
 
              Baa    -0.0077    -4.119    -1.470    -1.374  0.7541  0.6247 -0.2025
    88 H(1)   Bbb    -0.0075    -4.027    -1.437    -1.343  0.6335 -0.6108  0.4750
              Bcc     0.0153     8.146     2.907     2.717 -0.1731  0.4865  0.8564
 
              Baa    -0.0032    -1.708    -0.610    -0.570  0.7099  0.6582 -0.2506
    89 H(1)   Bbb    -0.0031    -1.670    -0.596    -0.557  0.6425 -0.4595  0.6133
              Bcc     0.0063     3.379     1.206     1.127 -0.2885  0.5964  0.7491
 
              Baa    -0.0046    -2.480    -0.885    -0.827  0.8540 -0.0225  0.5198
    90 H(1)   Bbb    -0.0044    -2.333    -0.832    -0.778  0.2048  0.9329 -0.2961
              Bcc     0.0090     4.813     1.717     1.605 -0.4783  0.3594  0.8013
 
              Baa    -0.0061    -3.241    -1.157    -1.081  0.8849  0.3148 -0.3433
    91 H(1)   Bbb    -0.0056    -2.968    -1.059    -0.990  0.3631 -0.0046  0.9317
              Bcc     0.0116     6.209     2.216     2.071 -0.2917  0.9492  0.1184
 
              Baa    -0.0037    -1.995    -0.712    -0.665 -0.2842 -0.4450  0.8493
    92 H(1)   Bbb    -0.0036    -1.905    -0.680    -0.635  0.9417  0.0369  0.3344
              Bcc     0.0073     3.899     1.391     1.301 -0.1801  0.8948  0.4085
 
              Baa    -0.0103    -5.473    -1.953    -1.825 -0.2569 -0.3662  0.8944
    93 H(1)   Bbb    -0.0096    -5.124    -1.828    -1.709  0.9658 -0.0639  0.2513
              Bcc     0.0199    10.597     3.781     3.535 -0.0349  0.9283  0.3701
 

 ---------------------------------------------------------------------------------

 No NMR shielding tensors so no spin-rotation constants.
 Leave Link  601 at Sun Dec  3 12:08:19 2017, MaxMem= 26843545600 cpu:       118.5
 (Enter /util/software/G09_RevD01/g09/l701.exe)
 Compute integral first derivatives.
 ... and contract with generalized density number  0.
 R6Disp: Adding Grimme-D3(BJ) dispersion energy 1st derivatives to the gradient.
   1 Symmetry operations used in ECPInt.
 ECPInt:  NShTT=   81406 NPrTT=  529662 LenC2=   74537 LenP2D=  258014.
 LDataN:  DoStor=T MaxTD1= 9 Len=  602
 Leave Link  701 at Sun Dec  3 12:08:27 2017, MaxMem= 26843545600 cpu:       310.1
 (Enter /util/software/G09_RevD01/g09/l702.exe)
 L702 exits ... SP integral derivatives will be done elsewhere.
 Leave Link  702 at Sun Dec  3 12:08:28 2017, MaxMem= 26843545600 cpu:         1.8
 (Enter /util/software/G09_RevD01/g09/l703.exe)
 Compute integral first derivatives, UseDBF=F ICtDFT=           0.
 Integral derivatives from FoFJK, PRISM(SPDF).
 Calling FoFJK, ICntrl=      2527 FMM=T ISym2X=0 I1Cent= 0 IOpClX= 0 NMat=1 NMatS=1 NMatT=0.
 FoFJK:  IHMeth= 1 ICntrl=    2527 DoSepK=F KAlg= 0 I1Cent=   0 FoldK=F
 IRaf=         0 NMat=   1 IRICut=       1 DoRegI=T DoRafI=F ISym2E= 0.
 FoFCou: FMM=T IPFlag=           0 FMFlag=      100000 FMFlg1=        2001
         NFxFlg=           0 DoJE=F BraDBF=F KetDBF=F FulRan=T
         wScrn=  0.000000 ICntrl=    2527 IOpCl=  0 I1Cent=           0 NGrid=           0
         NMat0=    1 NMatS0=      1 NMatT0=    0 NMatD0=    1 NMtDS0=    0 NMtDT0=    0
 Symmetry not used in FoFCou.
 FMM levels:  10  Number of levels for PrismC:   9
 Defaulting to unpruned grid for atomic number  92.
 Defaulting to unpruned grid for atomic number  92.
 Defaulting to unpruned grid for atomic number  92.
 Defaulting to unpruned grid for atomic number  92.
 Defaulting to unpruned grid for atomic number  92.
 Defaulting to unpruned grid for atomic number  92.
 Defaulting to unpruned grid for atomic number  92.
 Defaulting to unpruned grid for atomic number  92.
 Defaulting to unpruned grid for atomic number  92.
 Defaulting to unpruned grid for atomic number  92.
 Defaulting to unpruned grid for atomic number  92.
 Defaulting to unpruned grid for atomic number  92.
 Defaulting to unpruned grid for atomic number  92.
 Defaulting to unpruned grid for atomic number  92.
 Defaulting to unpruned grid for atomic number  92.
 Defaulting to unpruned grid for atomic number  92.
 Defaulting to unpruned grid for atomic number  92.
 Defaulting to unpruned grid for atomic number  92.
 Defaulting to unpruned grid for atomic number  92.
 Defaulting to unpruned grid for atomic number  92.
 Defaulting to unpruned grid for atomic number  92.
 Defaulting to unpruned grid for atomic number  92.
 Defaulting to unpruned grid for atomic number  92.
 Defaulting to unpruned grid for atomic number  92.
 Defaulting to unpruned grid for atomic number  92.
 Defaulting to unpruned grid for atomic number  92.
 Defaulting to unpruned grid for atomic number  92.
 Defaulting to unpruned grid for atomic number  92.
 Defaulting to unpruned grid for atomic number  92.
 Defaulting to unpruned grid for atomic number  92.
 Defaulting to unpruned grid for atomic number  92.
 Defaulting to unpruned grid for atomic number  92.
 Defaulting to unpruned grid for atomic number  92.
 Defaulting to unpruned grid for atomic number  92.
 Defaulting to unpruned grid for atomic number  92.
 Defaulting to unpruned grid for atomic number  92.
 Leave Link  703 at Sun Dec  3 12:10:43 2017, MaxMem= 26843545600 cpu:      4850.9
 (Enter /util/software/G09_RevD01/g09/l716.exe)
 Dipole        =-4.65974226D-02-8.72131507D-01-3.30383663D-02
 ***** Axes restored to original set *****
 -------------------------------------------------------------------
 Center     Atomic                   Forces (Hartrees/Bohr)
 Number     Number              X              Y              Z
 -------------------------------------------------------------------
      1       92          -0.008948799    0.002518849   -0.017959392
      2        6          -0.005799866    0.000586073    0.002762798
      3        6          -0.013361922   -0.008737225   -0.016343032
      4        6          -0.065518275    0.072923696    0.087570253
      5        6           0.011980406   -0.016140664   -0.001190706
      6        6          -0.004333758   -0.049074839   -0.115410224
      7        6          -0.001107969    0.001191044    0.008966225
      8        6          -0.025388344   -0.108055228    0.043729367
      9        6           0.102483172    0.032259379    0.017367176
     10        6           0.014079406   -0.020858560   -0.108915850
     11        6          -0.002282866    0.003624894    0.003059389
     12        6          -0.055568007    0.041921403    0.078636346
     13        6           0.075506883    0.075805014   -0.010035999
     14        6           0.035076198   -0.089367041    0.058796441
     15        6          -0.009338376    0.047622939    0.052309433
     16        6          -0.091266125   -0.040325609   -0.013461329
     17        6           0.015701505    0.103492207   -0.018328356
     18        6          -0.150471382   -0.840331642   -0.437447559
     19        6           0.009883026   -0.000023743   -0.009702943
     20        6          -0.004279743    0.009159511   -0.015066313
     21        6           0.099162179   -0.079831816   -0.022186340
     22        6           0.010380576    0.003897610    0.021976026
     23        6          -0.089114445    0.072690730   -0.053320217
     24        6          -0.002051416    0.000635497    0.001600309
     25        6           0.063203244    0.097636210    0.024148081
     26        6          -0.088151667    0.041882438   -0.040978493
     27        6          -0.050548233   -0.045160712    0.084010759
     28        6          -0.002330149    0.006231833    0.005169551
     29        6          -0.064590962   -0.081627287    0.036302196
     30        6           0.095733865   -0.056165713   -0.015429908
     31        6           0.038895232    0.066961494    0.079320962
     32        6          -0.020279727    0.004062875   -0.014593118
     33        6          -0.066173564   -0.076063495   -0.012891064
     34        6           0.099537075   -0.044018678   -0.036303360
     35        6          -0.013399865    0.073662664   -0.062128437
     36        1           0.074934871   -0.084169831   -0.099374416
     37        1           0.004011022    0.053616048    0.138112540
     38        1          -0.114740605    0.093949515    0.021103834
     39        1           0.103621500   -0.081469600    0.070299123
     40        1           0.099496757    0.048801770    0.047977416
     41        1           0.006217703   -0.010762160   -0.119429272
     42        1          -0.079613703    0.078412347    0.021379906
     43        1          -0.009016276   -0.018008150   -0.111066998
     44        1          -0.022462020   -0.098472031    0.053539028
     45        1          -0.078767313    0.079095030    0.029457763
     46        1           0.095880179    0.048369125    0.038835016
     47        1          -0.087295455    0.071322926    0.021549953
     48        1          -0.016094718   -0.099116379    0.056584855
     49        1           0.042660541   -0.098553359    0.037352160
     50        1          -0.058865486   -0.020825666   -0.096544603
     51        1           0.089661885    0.070859438   -0.026064355
     52        1          -0.075445779    0.038896459    0.076139600
     53        1          -0.054928178   -0.020289621   -0.099687038
     54        1           0.044117925   -0.098949842    0.041046974
     55        1           0.087398419    0.073542598   -0.028157112
     56        1          -0.054903452   -0.026500635   -0.097078407
     57        1          -0.073084399    0.053873589    0.066993820
     58        1           0.001765645    0.107904954    0.018980997
     59        1           0.076242176   -0.053425504    0.067800060
     60        1           0.036324608   -0.018416599   -0.113389248
     61        1           0.027732627   -0.050345725   -0.104050476
     62        1           0.067126471   -0.045833683    0.081510551
     63        1          -0.107483899   -0.022957635    0.022259823
     64        1          -0.091990315   -0.044869288    0.047877611
     65        1           0.084635309   -0.071987804    0.050291882
     66        1           0.136102673    0.942156081    0.357272734
     67        1          -0.025182835   -0.068692395    0.097178715
     68        1          -0.097025037    0.036089823   -0.058208759
     69        1           0.053550693   -0.072788666   -0.068754644
     70        1           0.061584702   -0.062518258   -0.073660446
     71        1           0.065248709    0.084816720    0.041427231
     72        1          -0.030131588   -0.067921522    0.087683488
     73        1          -0.081845660    0.038893707   -0.066083768
     74        1           0.065158589    0.089283401    0.031941947
     75        1           0.063376494   -0.073997302   -0.062062619
     76        1           0.025764527    0.073392351    0.083967314
     77        1          -0.048218995    0.057347747   -0.089027895
     78        1           0.096341471   -0.048233868   -0.035637870
     79        1          -0.081880551   -0.072656912    0.042027472
     80        1           0.018533256    0.082874962    0.077678380
     81        1          -0.039570078    0.048518530   -0.095584528
     82        1          -0.085929317   -0.069837479    0.037129876
     83        1          -0.037911488    0.054789453   -0.094050295
     84        1           0.088506927   -0.063897281   -0.031451554
     85        1           0.106421339   -0.040120891   -0.022694672
     86        1          -0.021426708    0.088474560   -0.071714545
     87        1          -0.003018849    0.037871569    0.108682323
     88        1          -0.083776463   -0.078630128   -0.017112643
     89        1           0.000698468    0.029946888    0.111149037
     90        1          -0.023487614    0.094017005   -0.062915069
     91        1           0.106483635   -0.045361066   -0.018478713
     92        1          -0.005398451    0.032422443    0.111108714
     93        1          -0.077421196   -0.082913862   -0.018092868
 -------------------------------------------------------------------
 Cartesian Forces:  Max     0.942156081 RMS     0.104169060
 Leave Link  716 at Sun Dec  3 12:10:43 2017, MaxMem= 26843545600 cpu:         5.8
 (Enter /util/software/G09_RevD01/g09/l103.exe)

 GradGradGradGradGradGradGradGradGradGradGradGradGradGradGradGradGradGrad
 Berny optimization.
 FormGI is forming the generalized inverse of G from B-inverse, IUseBI=4.
 GSVD:  received Info=                   1 from GESDD.
 Internal  Forces:  Max     1.014835083 RMS     0.053809190
 Search for a local minimum.
 Step number   1 out of a maximum of  558
 All quantities printed in internal units (Hartrees-Bohrs-Radians)
 RMS Force = .53809D-01 SwitMx=.10000D-02 MixMth= 1
 Mixed Optimization -- RFO/linear search
 Second derivative matrix not updated -- first step.
 ITU=  0
     Eigenvalues ---    0.00230   0.00230   0.00230   0.00230   0.00230
     Eigenvalues ---    0.00230   0.00230   0.00230   0.00232   0.00236
     Eigenvalues ---    0.00261   0.00270   0.00328   0.00342   0.00368
     Eigenvalues ---    0.00373   0.00406   0.00413   0.00435   0.00465
     Eigenvalues ---    0.00500   0.00563   0.00582   0.00738   0.01091
     Eigenvalues ---    0.01514   0.01537   0.01566   0.01586   0.01902
     Eigenvalues ---    0.02100   0.02375   0.02548   0.02999   0.03078
     Eigenvalues ---    0.03164   0.03188   0.03218   0.03409   0.03428
     Eigenvalues ---    0.03436   0.03636   0.03700   0.03758   0.03981
     Eigenvalues ---    0.04043   0.04066   0.04105   0.04123   0.04222
     Eigenvalues ---    0.04611   0.04747   0.04850   0.04854   0.04868
     Eigenvalues ---    0.05016   0.05070   0.05138   0.05293   0.05459
     Eigenvalues ---    0.05531   0.05542   0.05555   0.05559   0.05634
     Eigenvalues ---    0.05656   0.05703   0.05708   0.05709   0.05710
     Eigenvalues ---    0.05711   0.05714   0.05715   0.05719   0.05719
     Eigenvalues ---    0.05719   0.05724   0.05729   0.05735   0.05741
     Eigenvalues ---    0.05781   0.05790   0.05800   0.05810   0.05824
     Eigenvalues ---    0.05830   0.05831   0.05839   0.05840   0.05850
     Eigenvalues ---    0.05859   0.05871   0.05880   0.05889   0.05902
     Eigenvalues ---    0.05908   0.05942   0.05950   0.06039   0.06055
     Eigenvalues ---    0.06425   0.06546   0.06849   0.06957   0.07069
     Eigenvalues ---    0.07567   0.07699   0.07940   0.08885   0.13494
     Eigenvalues ---    0.13825   0.13882   0.13904   0.14026   0.14626
     Eigenvalues ---    0.14766   0.14808   0.14867   0.14965   0.15465
     Eigenvalues ---    0.15467   0.15528   0.15696   0.16000   0.16000
     Eigenvalues ---    0.16000   0.16000   0.16000   0.16000   0.16000
     Eigenvalues ---    0.16000   0.16000   0.16000   0.16000   0.16000
     Eigenvalues ---    0.16000   0.16000   0.16000   0.16000   0.16000
     Eigenvalues ---    0.16000   0.16000   0.16000   0.16000   0.16000
     Eigenvalues ---    0.16000   0.16000   0.16000   0.16000   0.16000
     Eigenvalues ---    0.16000   0.16000   0.16000   0.16000   0.16000
     Eigenvalues ---    0.16000   0.16000   0.16000   0.16000   0.16000
     Eigenvalues ---    0.16000   0.16000   0.16000   0.16000   0.16000
     Eigenvalues ---    0.16000   0.16000   0.16000   0.16000   0.16000
     Eigenvalues ---    0.16000   0.16000   0.16000   0.16000   0.16000
     Eigenvalues ---    0.16000   0.16000   0.17500   0.18257   0.22859
     Eigenvalues ---    0.23001   0.25695   0.26219   0.27620   0.27787
     Eigenvalues ---    0.27933   0.27976   0.28072   0.28096   0.28293
     Eigenvalues ---    0.28305   0.28420   0.28490   0.28516   0.28681
     Eigenvalues ---    0.28741   0.28912   0.29139   0.29238   0.29415
     Eigenvalues ---    0.29452   0.29682   0.29731   0.29890   0.30103
     Eigenvalues ---    0.30354   0.30822   0.30960   0.31295   0.32153
     Eigenvalues ---    0.32910   0.34654   0.36335   0.37120   0.38014
     Eigenvalues ---    0.50661   0.50928   0.51075   0.51199   0.51199
     Eigenvalues ---    0.51221   0.51222   0.51232   0.51234   0.51258
     Eigenvalues ---    0.51274   0.51281   0.51308   0.51310   0.51314
     Eigenvalues ---    0.51315   0.51319   0.51330   0.51346   0.51348
     Eigenvalues ---    0.51352   0.51353   0.51360   0.51372   0.51384
     Eigenvalues ---    0.51392   0.51392   0.51395   0.51396   0.51409
     Eigenvalues ---    0.51412   0.51413   0.51421   0.51424   0.51436
     Eigenvalues ---    0.51437   0.51451   0.51453   0.51455   0.51457
     Eigenvalues ---    0.51458   0.51459   0.51470   0.51471   0.51476
     Eigenvalues ---    0.51483   0.51506   0.51518   0.51529   0.51567
     Eigenvalues ---    0.51569   0.51586   0.51615   0.57521   0.57631
     Eigenvalues ---    0.57680   0.57763   2.00608
 RFO step:  Lambda=-9.17355574D-01 EMin= 2.30000000D-03
 Linear search not attempted -- first point.
 Maximum step size (   0.300) exceeded in Quadratic search.
    -- Step size scaled by   0.418
 Iteration  1 RMS(Cart)=  0.01307877 RMS(Int)=  0.00010159
 Iteration  2 RMS(Cart)=  0.00010330 RMS(Int)=  0.00000120
 Iteration  3 RMS(Cart)=  0.00000010 RMS(Int)=  0.00000119
 ITry= 1 IFail=0 DXMaxC= 1.48D-01 DCOld= 1.00D+10 DXMaxT= 3.00D-01 DXLimC= 3.00D+00 Rises=F
 Variable       Old X    -DE/DX   Delta X   Delta X   Delta X     New X
                                 (Linear)    (Quad)   (Total)
    R1        4.83816   0.00409   0.00000   0.00172   0.00172   4.83988
    R2        4.86253   0.00484   0.00000   0.00195   0.00195   4.86448
    R3        4.99397   0.00465   0.00000   0.00186   0.00186   4.99582
    R4        4.90875   0.00750   0.00000   0.00306   0.00306   4.91181
    R5        4.84067   0.00558   0.00000   0.00235   0.00235   4.84303
    R6        4.89154   0.00413   0.00000   0.00164   0.00164   4.89318
    R7        4.99377   0.00352   0.00000   0.00138   0.00138   4.99514
    R8        4.89063   0.00820   0.00000   0.00332   0.00332   4.89395
    R9        2.72344   0.00953   0.00000   0.00310   0.00310   2.72654
   R10        2.70194   0.00972   0.00000   0.00313   0.00313   2.70507
   R11        2.89509   0.00382   0.00000   0.00132   0.00132   2.89641
   R12        2.68352   0.01156   0.00000   0.00379   0.00379   2.68732
   R13        2.92607  -0.00425   0.00000  -0.00149  -0.00149   2.92458
   R14        2.66178   0.01426   0.00000   0.00466   0.00466   2.66644
   R15        1.79525   0.15021   0.00000   0.04206   0.04206   1.83731
   R16        2.67271   0.00857   0.00000   0.00272   0.00272   2.67543
   R17        2.89070  -0.00437   0.00000  -0.00151  -0.00151   2.88919
   R18        1.79658   0.14814   0.00000   0.04153   0.04153   1.83811
   R19        2.92191   0.01025   0.00000   0.00358   0.00358   2.92549
   R20        2.88603   0.01150   0.00000   0.00396   0.00396   2.88999
   R21        2.91502   0.00756   0.00000   0.00264   0.00264   2.91766
   R22        1.85266   0.12041   0.00000   0.03522   0.03522   1.88788
   R23        1.85016   0.11995   0.00000   0.03502   0.03502   1.88518
   R24        1.85182   0.11364   0.00000   0.03322   0.03322   1.88504
   R25        1.85186   0.11274   0.00000   0.03296   0.03296   1.88482
   R26        1.85294   0.11431   0.00000   0.03344   0.03344   1.88638
   R27        1.85128   0.11545   0.00000   0.03373   0.03373   1.88502
   R28        1.85374   0.11412   0.00000   0.03341   0.03341   1.88715
   R29        1.85155   0.11476   0.00000   0.03354   0.03354   1.88509
   R30        1.85158   0.11526   0.00000   0.03369   0.03369   1.88527
   R31        2.87758   0.01811   0.00000   0.00622   0.00622   2.88379
   R32        2.89714   0.01206   0.00000   0.00417   0.00417   2.90131
   R33        2.90546   0.01131   0.00000   0.00393   0.00393   2.90939
   R34        1.85374   0.11363   0.00000   0.03326   0.03326   1.88700
   R35        1.85053   0.11498   0.00000   0.03358   0.03358   1.88411
   R36        1.85206   0.11715   0.00000   0.03425   0.03425   1.88631
   R37        1.85125   0.11396   0.00000   0.03330   0.03330   1.88455
   R38        1.85231   0.11561   0.00000   0.03381   0.03381   1.88612
   R39        1.85105   0.11585   0.00000   0.03385   0.03385   1.88490
   R40        1.85268   0.11760   0.00000   0.03440   0.03440   1.88707
   R41        1.85144   0.11462   0.00000   0.03350   0.03350   1.88493
   R42        1.85225   0.11272   0.00000   0.03296   0.03296   1.88521
   R43        2.86088   0.02686   0.00000   0.00916   0.00916   2.87004
   R44        2.86354   0.01466   0.00000   0.00501   0.00501   2.86855
   R45        2.91477   0.01415   0.00000   0.00493   0.00493   2.91970
   R46        1.85905   0.10958   0.00000   0.03220   0.03220   1.89124
   R47        1.84998   0.11515   0.00000   0.03362   0.03362   1.88360
   R48        1.85014   0.12026   0.00000   0.03511   0.03511   1.88526
   R49        1.84970   0.11879   0.00000   0.03467   0.03467   1.88437
   R50        1.85098   0.11510   0.00000   0.03363   0.03363   1.88461
   R51        1.85640   0.11214   0.00000   0.03289   0.03289   1.88929
   R52        1.85496   0.11279   0.00000   0.03305   0.03305   1.88800
   R53        1.85343   0.11848   0.00000   0.03468   0.03468   1.88810
   R54        1.30458   1.01484   0.00000   0.14525   0.14525   1.44982
   R55        2.72552   0.00830   0.00000   0.00267   0.00267   2.72819
   R56        2.68677   0.01391   0.00000   0.00448   0.00448   2.69124
   R57        2.91080   0.00060   0.00000   0.00021   0.00021   2.91101
   R58        2.68826   0.01100   0.00000   0.00361   0.00361   2.69187
   R59        2.91928  -0.00255   0.00000  -0.00089  -0.00089   2.91839
   R60        2.64512   0.01810   0.00000   0.00587   0.00587   2.65099
   R61        1.79455   0.14977   0.00000   0.04192   0.04192   1.83647
   R62        2.68628   0.00669   0.00000   0.00213   0.00213   2.68840
   R63        2.90673  -0.00748   0.00000  -0.00260  -0.00260   2.90413
   R64        1.79566   0.14934   0.00000   0.04183   0.04183   1.83749
   R65        2.92286   0.01059   0.00000   0.00370   0.00370   2.92656
   R66        2.88502   0.01505   0.00000   0.00518   0.00518   2.89020
   R67        2.88184   0.01271   0.00000   0.00437   0.00437   2.88621
   R68        1.85184   0.12125   0.00000   0.03545   0.03545   1.88728
   R69        1.85257   0.11864   0.00000   0.03470   0.03470   1.88727
   R70        1.85246   0.11341   0.00000   0.03317   0.03317   1.88563
   R71        1.85170   0.11457   0.00000   0.03349   0.03349   1.88519
   R72        1.85261   0.11474   0.00000   0.03356   0.03356   1.88617
   R73        1.85143   0.11484   0.00000   0.03356   0.03356   1.88499
   R74        1.85352   0.11202   0.00000   0.03279   0.03279   1.88631
   R75        1.85186   0.11505   0.00000   0.03363   0.03363   1.88550
   R76        1.85111   0.11551   0.00000   0.03375   0.03375   1.88486
   R77        2.91025   0.00808   0.00000   0.00281   0.00281   2.91306
   R78        2.91229   0.00916   0.00000   0.00319   0.00319   2.91548
   R79        2.89146   0.01346   0.00000   0.00465   0.00465   2.89610
   R80        1.85301   0.11446   0.00000   0.03349   0.03349   1.88650
   R81        1.85121   0.11636   0.00000   0.03400   0.03400   1.88521
   R82        1.85229   0.11343   0.00000   0.03317   0.03317   1.88546
   R83        1.85166   0.11722   0.00000   0.03426   0.03426   1.88592
   R84        1.85122   0.11503   0.00000   0.03361   0.03361   1.88483
   R85        1.85166   0.11426   0.00000   0.03340   0.03340   1.88506
   R86        1.85317   0.11676   0.00000   0.03416   0.03416   1.88733
   R87        1.85064   0.11525   0.00000   0.03366   0.03366   1.88430
   R88        1.85194   0.11347   0.00000   0.03317   0.03317   1.88511
   R89        2.87263   0.01828   0.00000   0.00626   0.00626   2.87889
   R90        2.91981   0.00549   0.00000   0.00192   0.00192   2.92173
   R91        2.83865   0.02657   0.00000   0.00897   0.00897   2.84762
   R92        1.85217   0.11595   0.00000   0.03390   0.03390   1.88607
   R93        1.85127   0.11588   0.00000   0.03386   0.03386   1.88513
   R94        1.85340   0.11513   0.00000   0.03369   0.03369   1.88709
   R95        1.85262   0.11614   0.00000   0.03397   0.03397   1.88659
   R96        1.85109   0.11511   0.00000   0.03363   0.03363   1.88472
   R97        1.85225   0.11550   0.00000   0.03377   0.03377   1.88602
   R98        1.85123   0.11713   0.00000   0.03423   0.03423   1.88546
   R99        1.85075   0.11585   0.00000   0.03384   0.03384   1.88460
   R100       1.85353   0.11485   0.00000   0.03361   0.03361   1.88714
    A1        0.91335   0.00231   0.00000   0.00064   0.00064   0.91399
    A2        2.63975  -0.00093   0.00000  -0.00024  -0.00024   2.63951
    A3        2.21349  -0.00242   0.00000  -0.00071  -0.00071   2.21278
    A4        2.44663  -0.00264   0.00000  -0.00082  -0.00082   2.44581
    A5        0.92058   0.00348   0.00000   0.00107   0.00107   0.92165
    A6        2.64268  -0.00120   0.00000  -0.00031  -0.00031   2.64237
    A7        2.63398  -0.00168   0.00000  -0.00047  -0.00047   2.63351
    A8        2.66951  -0.00132   0.00000  -0.00035  -0.00035   2.66916
    A9        2.67892  -0.00241   0.00000  -0.00079  -0.00079   2.67813
   A10        0.88740   0.00320   0.00000   0.00096   0.00096   0.88836
   A11        2.21714  -0.00241   0.00000  -0.00068  -0.00068   2.21646
   A12        2.67206  -0.00138   0.00000  -0.00035  -0.00035   2.67170
   A13        2.14285  -0.00427   0.00000  -0.00137  -0.00137   2.14147
   A14        2.44544  -0.00187   0.00000  -0.00058  -0.00058   2.44486
   A15        2.67781  -0.00208   0.00000  -0.00070  -0.00070   2.67711
   A16        2.14269  -0.00394   0.00000  -0.00129  -0.00129   2.14139
   A17        1.91589  -0.00467   0.00000  -0.00144  -0.00144   1.91445
   A18        0.91227   0.00232   0.00000   0.00065   0.00065   0.91292
   A19        0.91957   0.00380   0.00000   0.00117   0.00116   0.92074
   A20        0.88935   0.00345   0.00000   0.00104   0.00104   0.89039
   A21        1.87916   0.00121   0.00000   0.00038   0.00038   1.87953
   A22        1.85480   0.00328   0.00000   0.00120   0.00120   1.85600
   A23        2.30833  -0.00048   0.00000  -0.00017  -0.00017   2.30816
   A24        2.10437  -0.00274   0.00000  -0.00100  -0.00100   2.10337
   A25        2.08970   0.00092   0.00000   0.00020   0.00020   2.08990
   A26        1.86216  -0.00178   0.00000  -0.00069  -0.00069   1.86147
   A27        2.32515   0.00027   0.00000   0.00004   0.00004   2.32519
   A28        2.09206   0.00156   0.00000   0.00067   0.00067   2.09273
   A29        1.34301  -0.00130   0.00000  -0.00040  -0.00040   1.34261
   A30        2.07029   0.00144   0.00000   0.00045   0.00045   2.07074
   A31        1.93471  -0.00076   0.00000  -0.00024  -0.00024   1.93447
   A32        2.17429  -0.00023   0.00000  -0.00013  -0.00013   2.17416
   A33        2.17419   0.00099   0.00000   0.00037   0.00037   2.17455
   A34        1.84474   0.00079   0.00000   0.00032   0.00032   1.84506
   A35        2.17362   0.00347   0.00000   0.00126   0.00126   2.17487
   A36        2.23468  -0.00389   0.00000  -0.00142  -0.00142   2.23326
   A37        1.37060  -0.00170   0.00000  -0.00062  -0.00062   1.36998
   A38        2.02498   0.00274   0.00000   0.00100   0.00100   2.02598
   A39        1.92783  -0.00151   0.00000  -0.00059  -0.00059   1.92725
   A40        2.17809   0.00174   0.00000   0.00062   0.00062   2.17871
   A41        2.17727  -0.00023   0.00000  -0.00004  -0.00004   2.17723
   A42        1.88199   0.00340   0.00000   0.00132   0.00132   1.88331
   A43        1.99895  -0.00225   0.00000  -0.00092  -0.00092   1.99804
   A44        1.93213  -0.00273   0.00000  -0.00108  -0.00108   1.93105
   A45        1.94497  -0.00226   0.00000  -0.00088  -0.00088   1.94409
   A46        1.85924  -0.00040   0.00000  -0.00011  -0.00011   1.85913
   A47        1.84202   0.00419   0.00000   0.00167   0.00167   1.84368
   A48        1.90945   0.00302   0.00000   0.00118   0.00118   1.91063
   A49        1.91118   0.00430   0.00000   0.00172   0.00172   1.91290
   A50        1.90963   0.00391   0.00000   0.00146   0.00146   1.91109
   A51        1.91138  -0.00006   0.00000   0.00009   0.00009   1.91147
   A52        1.91012  -0.00662   0.00000  -0.00267  -0.00267   1.90744
   A53        1.91204  -0.00455   0.00000  -0.00178  -0.00178   1.91026
   A54        1.91122   0.00757   0.00000   0.00296   0.00296   1.91418
   A55        1.91035  -0.00059   0.00000  -0.00023  -0.00024   1.91012
   A56        1.91092  -0.00161   0.00000  -0.00064  -0.00064   1.91028
   A57        1.90988  -0.00279   0.00000  -0.00106  -0.00106   1.90882
   A58        1.91111  -0.00270   0.00000  -0.00104  -0.00104   1.91007
   A59        1.91032   0.00013   0.00000   0.00002   0.00002   1.91033
   A60        1.91050   0.00565   0.00000   0.00221   0.00221   1.91271
   A61        1.91143  -0.00235   0.00000  -0.00093  -0.00093   1.91050
   A62        1.91174   0.00072   0.00000   0.00028   0.00028   1.91202
   A63        1.90948  -0.00180   0.00000  -0.00070  -0.00070   1.90878
   A64        1.90949  -0.00229   0.00000  -0.00086  -0.00086   1.90863
   A65        1.91115   0.00008   0.00000   0.00000   0.00000   1.91115
   A66        1.94476  -0.00351   0.00000  -0.00142  -0.00142   1.94334
   A67        1.91156  -0.00027   0.00000  -0.00015  -0.00015   1.91142
   A68        1.97480   0.00046   0.00000   0.00014   0.00014   1.97494
   A69        1.85424   0.00284   0.00000   0.00117   0.00117   1.85541
   A70        1.84512   0.00211   0.00000   0.00088   0.00088   1.84599
   A71        1.92892  -0.00146   0.00000  -0.00054  -0.00054   1.92837
   A72        1.91033   0.00459   0.00000   0.00179   0.00179   1.91212
   A73        1.91158  -0.00248   0.00000  -0.00099  -0.00099   1.91060
   A74        1.91093   0.00492   0.00000   0.00193   0.00192   1.91286
   A75        1.91026  -0.00186   0.00000  -0.00075  -0.00075   1.90951
   A76        1.90913  -0.00331   0.00000  -0.00124  -0.00124   1.90789
   A77        1.91156  -0.00186   0.00000  -0.00074  -0.00074   1.91081
   A78        1.90996   0.00525   0.00000   0.00205   0.00205   1.91200
   A79        1.90951  -0.00105   0.00000  -0.00041  -0.00041   1.90910
   A80        1.91076  -0.00008   0.00000  -0.00004  -0.00004   1.91073
   A81        1.91083  -0.00165   0.00000  -0.00063  -0.00063   1.91021
   A82        1.91179  -0.00244   0.00000  -0.00094  -0.00095   1.91084
   A83        1.91095  -0.00001   0.00000  -0.00002  -0.00002   1.91092
   A84        1.91082   0.00250   0.00000   0.00097   0.00097   1.91179
   A85        1.91135  -0.00063   0.00000  -0.00027  -0.00027   1.91108
   A86        1.91071   0.00610   0.00000   0.00239   0.00239   1.91310
   A87        1.91040  -0.00243   0.00000  -0.00099  -0.00099   1.90941
   A88        1.90977  -0.00264   0.00000  -0.00097  -0.00097   1.90880
   A89        1.91074  -0.00291   0.00000  -0.00113  -0.00113   1.90961
   A90        2.03419  -0.00483   0.00000  -0.00197  -0.00197   2.03221
   A91        1.95760   0.00417   0.00000   0.00134   0.00133   1.95894
   A92        1.84962  -0.00366   0.00000  -0.00130  -0.00130   1.84832
   A93        2.06451  -0.00909   0.00000  -0.00366  -0.00367   2.06084
   A94        1.68765   0.01845   0.00000   0.00758   0.00759   1.69524
   A95        1.81685  -0.00151   0.00000  -0.00040  -0.00039   1.81646
   A96        1.90922  -0.00165   0.00000  -0.00064  -0.00064   1.90858
   A97        1.91444  -0.00113   0.00000  -0.00046  -0.00046   1.91398
   A98        1.91356   0.00953   0.00000   0.00371   0.00371   1.91727
   A99        1.90663   0.00055   0.00000   0.00019   0.00019   1.90682
   A100       1.90651  -0.00297   0.00000  -0.00112  -0.00112   1.90538
   A101       1.91341  -0.00435   0.00000  -0.00169  -0.00169   1.91172
   A102       1.91246   0.00576   0.00000   0.00225   0.00225   1.91470
   A103       1.91255  -0.00125   0.00000  -0.00049  -0.00049   1.91206
   A104       1.90903  -0.00046   0.00000  -0.00018  -0.00018   1.90884
   A105       1.91299  -0.00206   0.00000  -0.00079  -0.00079   1.91219
   A106       1.90888  -0.00224   0.00000  -0.00086  -0.00086   1.90802
   A107       1.90789   0.00024   0.00000   0.00007   0.00007   1.90796
   A108       1.90657   0.01225   0.00000   0.00461   0.00460   1.91117
   A109       1.90772  -0.00841   0.00000  -0.00314  -0.00314   1.90458
   A110       2.25054  -0.04497   0.00000  -0.01743  -0.01743   2.23311
   A111       1.90714  -0.00542   0.00000  -0.00222  -0.00222   1.90492
   A112       1.85760   0.01703   0.00000   0.00650   0.00649   1.86409
   A113       1.59744   0.03339   0.00000   0.01323   0.01323   1.61068
   A114       1.88085   0.00216   0.00000   0.00077   0.00077   1.88161
   A115       1.86139   0.00268   0.00000   0.00098   0.00098   1.86237
   A116       2.30617  -0.00069   0.00000  -0.00027  -0.00027   2.30590
   A117       2.10093  -0.00195   0.00000  -0.00068  -0.00068   2.10024
   A118       2.10704   0.00069   0.00000   0.00009   0.00009   2.10713
   A119       1.85643  -0.00077   0.00000  -0.00034  -0.00034   1.85609
   A120       2.32942  -0.00113   0.00000  -0.00047  -0.00047   2.32895
   A121       2.09322   0.00192   0.00000   0.00082   0.00082   2.09404
   A122       1.32584  -0.00118   0.00000  -0.00032  -0.00032   1.32551
   A123       2.07821   0.00086   0.00000   0.00020   0.00020   2.07841
   A124       1.93706  -0.00103   0.00000  -0.00032  -0.00032   1.93673
   A125       2.17396  -0.00023   0.00000  -0.00013  -0.00013   2.17383
   A126       2.17217   0.00125   0.00000   0.00045   0.00045   2.17262
   A127       1.84694   0.00036   0.00000   0.00016   0.00016   1.84710
   A128       2.19374   0.00372   0.00000   0.00135   0.00135   2.19509
   A129       2.20968  -0.00365   0.00000  -0.00133  -0.00133   2.20835
   A130       1.35576  -0.00158   0.00000  -0.00059  -0.00059   1.35517
   A131       2.02794   0.00307   0.00000   0.00111   0.00111   2.02905
   A132       1.92285  -0.00125   0.00000  -0.00048  -0.00048   1.92237
   A133       2.18118   0.00205   0.00000   0.00071   0.00071   2.18189
   A134       2.17915  -0.00079   0.00000  -0.00023  -0.00023   2.17892
   A135       1.86249   0.00503   0.00000   0.00197   0.00197   1.86445
   A136       1.94595  -0.00391   0.00000  -0.00156  -0.00156   1.94439
   A137       1.99902  -0.00289   0.00000  -0.00117  -0.00117   1.99785
   A138       1.86319  -0.00055   0.00000  -0.00016  -0.00016   1.86304
   A139       1.94264  -0.00304   0.00000  -0.00118  -0.00118   1.94146
   A140       1.84716   0.00523   0.00000   0.00206   0.00206   1.84922
   A141       1.91129   0.00274   0.00000   0.00107   0.00107   1.91236
   A142       1.91130   0.00402   0.00000   0.00162   0.00161   1.91291
   A143       1.91114   0.00406   0.00000   0.00151   0.00151   1.91265
   A144       1.91017   0.00036   0.00000   0.00026   0.00026   1.91043
   A145       1.91024  -0.00674   0.00000  -0.00273  -0.00273   1.90752
   A146       1.90967  -0.00445   0.00000  -0.00174  -0.00174   1.90793
   A147       1.91100  -0.00198   0.00000  -0.00078  -0.00078   1.91021
   A148       1.90988   0.00141   0.00000   0.00055   0.00055   1.91043
   A149       1.91104   0.00618   0.00000   0.00241   0.00241   1.91345
   A150       1.91025  -0.00049   0.00000  -0.00021  -0.00021   1.91004
   A151       1.91115  -0.00228   0.00000  -0.00089  -0.00089   1.91026
   A152       1.91048  -0.00285   0.00000  -0.00108  -0.00108   1.90940
   A153       1.91064   0.00755   0.00000   0.00295   0.00295   1.91358
   A154       1.91072  -0.00050   0.00000  -0.00020  -0.00020   1.91052
   A155       1.91171  -0.00166   0.00000  -0.00066  -0.00066   1.91105
   A156       1.90942  -0.00278   0.00000  -0.00106  -0.00106   1.90837
   A157       1.91002  -0.00265   0.00000  -0.00102  -0.00102   1.90900
   A158       1.91129   0.00004   0.00000  -0.00002  -0.00002   1.91128
   A159       1.89545   0.00138   0.00000   0.00051   0.00051   1.89595
   A160       1.92884  -0.00253   0.00000  -0.00100  -0.00100   1.92784
   A161       1.99179  -0.00095   0.00000  -0.00042  -0.00042   1.99137
   A162       1.85083   0.00178   0.00000   0.00076   0.00076   1.85159
   A163       1.95099  -0.00250   0.00000  -0.00099  -0.00099   1.95000
   A164       1.84053   0.00296   0.00000   0.00120   0.00120   1.84173
   A165       1.91093  -0.00060   0.00000  -0.00024  -0.00024   1.91070
   A166       1.91151  -0.00112   0.00000  -0.00044  -0.00044   1.91107
   A167       1.91072   0.00474   0.00000   0.00185   0.00185   1.91257
   A168       1.91031   0.00031   0.00000   0.00010   0.00010   1.91041
   A169       1.90949  -0.00186   0.00000  -0.00072  -0.00072   1.90877
   A170       1.91083  -0.00147   0.00000  -0.00056  -0.00056   1.91027
   A171       1.91008   0.00401   0.00000   0.00157   0.00157   1.91165
   A172       1.91036   0.00430   0.00000   0.00168   0.00168   1.91204
   A173       1.90966  -0.00280   0.00000  -0.00111  -0.00111   1.90855
   A174       1.91134  -0.00278   0.00000  -0.00103  -0.00104   1.91030
   A175       1.91102  -0.00121   0.00000  -0.00049  -0.00049   1.91053
   A176       1.91134  -0.00152   0.00000  -0.00061  -0.00061   1.91072
   A177       1.91028   0.00199   0.00000   0.00078   0.00077   1.91106
   A178       1.91126  -0.00028   0.00000  -0.00013  -0.00013   1.91113
   A179       1.91044   0.00651   0.00000   0.00255   0.00255   1.91299
   A180       1.91062  -0.00226   0.00000  -0.00093  -0.00092   1.90969
   A181       1.90964  -0.00264   0.00000  -0.00097  -0.00097   1.90867
   A182       1.91156  -0.00331   0.00000  -0.00129  -0.00129   1.91026
   A183       1.86621   0.00123   0.00000   0.00044   0.00044   1.86665
   A184       1.93554  -0.00262   0.00000  -0.00102  -0.00102   1.93452
   A185       1.95006  -0.00086   0.00000  -0.00039  -0.00039   1.94967
   A186       1.88020   0.00195   0.00000   0.00082   0.00082   1.88102
   A187       1.94948  -0.00308   0.00000  -0.00121  -0.00121   1.94827
   A188       1.88174   0.00335   0.00000   0.00135   0.00135   1.88309
   A189       1.91134   0.00281   0.00000   0.00110   0.00110   1.91244
   A190       1.91163   0.00161   0.00000   0.00062   0.00062   1.91225
   A191       1.91069  -0.00052   0.00000  -0.00020  -0.00020   1.91049
   A192       1.91090  -0.00203   0.00000  -0.00078  -0.00078   1.91012
   A193       1.90928  -0.00116   0.00000  -0.00045  -0.00045   1.90883
   A194       1.90995  -0.00073   0.00000  -0.00029  -0.00029   1.90967
   A195       1.91019   0.00236   0.00000   0.00093   0.00093   1.91112
   A196       1.91151  -0.00181   0.00000  -0.00072  -0.00072   1.91079
   A197       1.91062   0.00364   0.00000   0.00143   0.00142   1.91204
   A198       1.91068  -0.00089   0.00000  -0.00036  -0.00036   1.91032
   A199       1.90982  -0.00188   0.00000  -0.00069  -0.00069   1.90912
   A200       1.91098  -0.00144   0.00000  -0.00057  -0.00057   1.91041
   A201       1.91103   0.00478   0.00000   0.00186   0.00186   1.91289
   A202       1.91130   0.00066   0.00000   0.00025   0.00025   1.91155
   A203       1.90931   0.00219   0.00000   0.00086   0.00086   1.91017
   A204       1.91201  -0.00301   0.00000  -0.00118  -0.00118   1.91084
   A205       1.90989  -0.00297   0.00000  -0.00114  -0.00114   1.90875
   A206       1.91025  -0.00165   0.00000  -0.00065  -0.00065   1.90961
   A207       3.12576  -0.00010   0.00000  -0.00006  -0.00006   3.12570
   A208       3.12684  -0.00012   0.00000  -0.00007  -0.00007   3.12677
   A209       2.96922  -0.00022   0.00000  -0.00013  -0.00013   2.96909
   A210       2.94694  -0.00090   0.00000  -0.00045  -0.00045   2.94649
    D1       -2.92836  -0.00063   0.00000  -0.00026  -0.00026  -2.92862
    D2       -0.14924  -0.00053   0.00000  -0.00010  -0.00009  -0.14933
    D3        0.40788   0.00027   0.00000   0.00019   0.00019   0.40807
    D4        1.64152   0.00238   0.00000   0.00084   0.00084   1.64236
    D5       -2.66819   0.00014   0.00000   0.00007   0.00007  -2.66812
    D6        2.94924  -0.00164   0.00000  -0.00066  -0.00066   2.94858
    D7       -1.09566  -0.00018   0.00000  -0.00019  -0.00019  -1.09584
    D8        0.14311  -0.00098   0.00000  -0.00039  -0.00039   0.14273
    D9        1.37271  -0.00028   0.00000  -0.00002  -0.00002   1.37269
   D10       -2.37282  -0.00077   0.00000  -0.00027  -0.00027  -2.37310
   D11       -1.36999   0.00076   0.00000   0.00032   0.00032  -1.36968
   D12        2.77544   0.00018   0.00000   0.00007   0.00007   2.77550
   D13       -0.64773   0.00097   0.00000   0.00035   0.00035  -0.64738
   D14       -2.78549   0.00038   0.00000   0.00010   0.00010  -2.78539
   D15        1.59848   0.00054   0.00000   0.00018   0.00018   1.59866
   D16       -0.53928  -0.00004   0.00000  -0.00007  -0.00007  -0.53935
   D17        2.15812   0.00023   0.00000   0.00004   0.00004   2.15816
   D18        0.02037  -0.00036   0.00000  -0.00022  -0.00022   0.02015
   D19        0.91763  -0.00022   0.00000   0.00002   0.00002   0.91765
   D20       -1.22013  -0.00080   0.00000  -0.00023  -0.00023  -1.22036
   D21        0.34663   0.00134   0.00000   0.00064   0.00064   0.34727
   D22       -1.74291   0.00075   0.00000   0.00039   0.00039  -1.74252
   D23       -1.75387   0.00110   0.00000   0.00053   0.00053  -1.75334
   D24        2.43978   0.00051   0.00000   0.00028   0.00028   2.44006
   D25        1.34575   0.00121   0.00000   0.00039   0.00039   1.34613
   D26       -2.78652   0.00039   0.00000   0.00014   0.00014  -2.78637
   D27        0.64016   0.00068   0.00000   0.00022   0.00022   0.64038
   D28        2.79108  -0.00013   0.00000  -0.00002  -0.00002   2.79106
   D29       -1.16974   0.00034   0.00000   0.00003   0.00003  -1.16971
   D30        0.98119  -0.00047   0.00000  -0.00021  -0.00021   0.98097
   D31       -2.16169   0.00092   0.00000   0.00029   0.00029  -2.16139
   D32       -0.01076   0.00011   0.00000   0.00005   0.00005  -0.01071
   D33       -2.36721   0.00117   0.00000   0.00048   0.00047  -2.36674
   D34       -0.21629   0.00036   0.00000   0.00023   0.00023  -0.21606
   D35       -1.39646   0.00279   0.00000   0.00095   0.00095  -1.39551
   D36        0.75447   0.00198   0.00000   0.00071   0.00071   0.75518
   D37       -0.15257  -0.00028   0.00000   0.00002   0.00002  -0.15256
   D38        0.40937   0.00097   0.00000   0.00047   0.00047   0.40984
   D39        1.64311   0.00297   0.00000   0.00111   0.00111   1.64422
   D40       -2.92751   0.00007   0.00000   0.00001   0.00001  -2.92750
   D41       -1.09798  -0.00151   0.00000  -0.00068  -0.00068  -1.09866
   D42        0.14078  -0.00121   0.00000  -0.00052  -0.00052   0.14026
   D43        1.37448  -0.00054   0.00000  -0.00017  -0.00017   1.37430
   D44       -2.37498  -0.00094   0.00000  -0.00037  -0.00037  -2.37535
   D45        2.94749  -0.00198   0.00000  -0.00082  -0.00082   2.94667
   D46        1.59109   0.00027   0.00000   0.00011   0.00011   1.59119
   D47       -0.53628  -0.00062   0.00000  -0.00026  -0.00026  -0.53654
   D48        2.15024   0.00070   0.00000   0.00018   0.00018   2.15042
   D49        0.02287  -0.00019   0.00000  -0.00019  -0.00019   0.02269
   D50        0.90785   0.00035   0.00000   0.00022   0.00022   0.90807
   D51       -1.21951  -0.00054   0.00000  -0.00015  -0.00015  -1.21966
   D52       -1.37814   0.00049   0.00000   0.00024   0.00024  -1.37790
   D53        2.77768  -0.00040   0.00000  -0.00013  -0.00013   2.77755
   D54       -0.65890   0.00165   0.00000   0.00056   0.00056  -0.65834
   D55       -2.78627   0.00076   0.00000   0.00020   0.00020  -2.78607
   D56       -1.16340   0.00068   0.00000   0.00020   0.00020  -1.16320
   D57        0.98318  -0.00073   0.00000  -0.00025  -0.00025   0.98293
   D58       -2.16081   0.00187   0.00000   0.00063   0.00063  -2.16018
   D59       -0.01423   0.00047   0.00000   0.00018   0.00018  -0.01405
   D60       -2.36301   0.00205   0.00000   0.00080   0.00080  -2.36221
   D61       -0.21642   0.00065   0.00000   0.00034   0.00034  -0.21608
   D62       -1.39457   0.00339   0.00000   0.00118   0.00118  -1.39339
   D63        0.75202   0.00198   0.00000   0.00073   0.00073   0.75275
   D64        1.34682   0.00203   0.00000   0.00068   0.00068   1.34750
   D65       -2.78978   0.00063   0.00000   0.00022   0.00022  -2.78955
   D66        0.64183   0.00170   0.00000   0.00056   0.00056   0.64238
   D67        2.78841   0.00029   0.00000   0.00010   0.00010   2.78851
   D68        0.02046   0.00004   0.00000   0.00000   0.00000   0.02046
   D69        3.06470   0.00069   0.00000   0.00026   0.00026   3.06496
   D70        2.96723   0.00021   0.00000   0.00013   0.00013   2.96736
   D71       -0.27172   0.00085   0.00000   0.00039   0.00039  -0.27133
   D72       -0.03135   0.00050   0.00000   0.00023   0.00023  -0.03113
   D73        3.11068   0.00037   0.00000   0.00023   0.00023   3.11091
   D74       -3.00575   0.00016   0.00000   0.00004   0.00004  -3.00571
   D75        0.13629   0.00003   0.00000   0.00004   0.00004   0.13633
   D76        0.20173   0.00012   0.00000   0.00001   0.00001   0.20174
   D77        2.37761  -0.00178   0.00000  -0.00076  -0.00076   2.37685
   D78       -1.82578   0.00011   0.00000  -0.00002  -0.00002  -1.82580
   D79       -1.27193  -0.00013   0.00000  -0.00007  -0.00007  -1.27201
   D80        0.90395  -0.00202   0.00000  -0.00085  -0.00085   0.90310
   D81        2.98374  -0.00014   0.00000  -0.00011  -0.00011   2.98364
   D82        1.65210   0.00062   0.00000   0.00028   0.00028   1.65238
   D83       -2.45520  -0.00127   0.00000  -0.00049  -0.00049  -2.45569
   D84       -0.37540   0.00061   0.00000   0.00024   0.00024  -0.37516
   D85       -0.00292  -0.00057   0.00000  -0.00022  -0.00022  -0.00315
   D86        3.13771  -0.00042   0.00000  -0.00021  -0.00021   3.13750
   D87       -3.06274  -0.00106   0.00000  -0.00042  -0.00042  -3.06316
   D88        0.07789  -0.00091   0.00000  -0.00041  -0.00041   0.07748
   D89        1.36627  -0.00008   0.00000   0.00000   0.00000   1.36627
   D90       -2.87048   0.00114   0.00000   0.00050   0.00050  -2.86998
   D91       -0.71004  -0.00063   0.00000  -0.00022  -0.00022  -0.71026
   D92        3.01719  -0.00050   0.00000  -0.00022  -0.00022   3.01697
   D93       -1.21955   0.00072   0.00000   0.00028   0.00028  -1.21927
   D94        0.94088  -0.00105   0.00000  -0.00044  -0.00044   0.94044
   D95       -0.23197   0.00006   0.00000   0.00001   0.00001  -0.23197
   D96        1.81447   0.00128   0.00000   0.00051   0.00051   1.81497
   D97       -2.30828  -0.00049   0.00000  -0.00021  -0.00021  -2.30850
   D98        1.10309  -0.00026   0.00000   0.00004   0.00004   1.10312
   D99       -2.28236   0.00056   0.00000   0.00042   0.00042  -2.28194
   D100      -0.01599   0.00087   0.00000   0.00036   0.00036  -0.01563
   D101       2.88175   0.00169   0.00000   0.00074   0.00074   2.88249
   D102       3.12656   0.00072   0.00000   0.00035   0.00035   3.12691
   D103      -0.25888   0.00154   0.00000   0.00073   0.00073  -0.25815
   D104      -1.12593   0.00143   0.00000   0.00042   0.00042  -1.12551
   D105       0.02934  -0.00088   0.00000  -0.00038  -0.00038   0.02896
   D106      -3.11270  -0.00076   0.00000  -0.00038  -0.00038  -3.11308
   D107       2.27094  -0.00084   0.00000  -0.00049  -0.00049   2.27045
   D108      -2.85697  -0.00316   0.00000  -0.00129  -0.00129  -2.85826
   D109       0.28418  -0.00303   0.00000  -0.00129  -0.00129   0.28288
   D110       1.49916  -0.01254   0.00000  -0.00533  -0.00533   1.49383
   D111      -0.95924   0.00347   0.00000   0.00158   0.00159  -0.95766
   D112      -2.93088   0.00530   0.00000   0.00214   0.00214  -2.92874
   D113      -1.94202  -0.01052   0.00000  -0.00448  -0.00448  -1.94650
   D114       1.88277   0.00549   0.00000   0.00243   0.00243   1.88520
   D115      -0.08887   0.00732   0.00000   0.00298   0.00298  -0.08589
   D116      -1.05175  -0.00329   0.00000  -0.00144  -0.00144  -1.05319
   D117       1.04317   0.00112   0.00000   0.00046   0.00046   1.04363
   D118       3.13901   0.00057   0.00000   0.00022   0.00022   3.13923
   D119       3.02355  -0.00133   0.00000  -0.00062  -0.00062   3.02293
   D120      -1.16472   0.00308   0.00000   0.00128   0.00128  -1.16344
   D121       0.93112   0.00254   0.00000   0.00104   0.00104   0.93216
   D122       1.02290  -0.00494   0.00000  -0.00208  -0.00209   1.02081
   D123       3.11781  -0.00053   0.00000  -0.00019  -0.00019   3.11762
   D124      -1.06953  -0.00108   0.00000  -0.00043  -0.00042  -1.06996
   D125      -1.05879  -0.00125   0.00000  -0.00050  -0.00050  -1.05928
   D126       1.03487  -0.00040   0.00000  -0.00013  -0.00013   1.03474
   D127       3.12888  -0.00159   0.00000  -0.00064  -0.00064   3.12824
   D128       1.08340  -0.00020   0.00000  -0.00013  -0.00013   1.08328
   D129      -3.10612   0.00065   0.00000   0.00024   0.00024  -3.10589
   D130      -1.01212  -0.00055   0.00000  -0.00028  -0.00028  -1.01239
   D131       3.09470   0.00058   0.00000   0.00024   0.00024   3.09494
   D132      -1.09483   0.00144   0.00000   0.00061   0.00061  -1.09422
   D133       0.99918   0.00024   0.00000   0.00010   0.00010   0.99928
   D134       1.07212   0.00174   0.00000   0.00071   0.00071   1.07283
   D135      -3.11767   0.00156   0.00000   0.00063   0.00063  -3.11704
   D136      -1.02147   0.00064   0.00000   0.00024   0.00024  -1.02124
   D137      -0.96945  -0.00065   0.00000  -0.00023  -0.00023  -0.96968
   D138       1.12394  -0.00083   0.00000  -0.00031  -0.00031   1.12364
   D139      -3.06304  -0.00175   0.00000  -0.00070  -0.00070  -3.06374
   D140      -3.03888   0.00008   0.00000   0.00002   0.00002  -3.03886
   D141      -0.94549  -0.00010   0.00000  -0.00006  -0.00006  -0.94554
   D142       1.15071  -0.00102   0.00000  -0.00045  -0.00045   1.15026
   D143       1.02458   0.00100   0.00000   0.00044   0.00044   1.02502
   D144       3.11891   0.00002   0.00000   0.00002   0.00002   3.11893
   D145      -1.06798  -0.00077   0.00000  -0.00032  -0.00032  -1.06830
   D146      -1.05631   0.00152   0.00000   0.00068   0.00068  -1.05562
   D147       1.03803   0.00054   0.00000   0.00026   0.00026   1.03829
   D148       3.13432  -0.00025   0.00000  -0.00007  -0.00007   3.13425
   D149      -3.10649   0.00085   0.00000   0.00034   0.00034  -3.10615
   D150      -1.01215  -0.00013   0.00000  -0.00008  -0.00008  -1.01224
   D151       1.08414  -0.00091   0.00000  -0.00042  -0.00042   1.08372
   D152       1.04802   0.00062   0.00000   0.00023   0.00023   1.04826
   D153       3.14156   0.00115   0.00000   0.00046   0.00046  -3.14116
   D154      -1.04745   0.00045   0.00000   0.00016   0.00016  -1.04729
   D155      -3.13267  -0.00206   0.00000  -0.00086  -0.00086  -3.13353
   D156      -1.03913  -0.00152   0.00000  -0.00063  -0.00063  -1.03976
   D157       1.05504  -0.00223   0.00000  -0.00093  -0.00093   1.05411
   D158      -1.13912   0.00125   0.00000   0.00054   0.00054  -1.13857
   D159       0.95442   0.00178   0.00000   0.00077   0.00077   0.95519
   D160       3.04859   0.00107   0.00000   0.00047   0.00047   3.04906
   D161       1.07289   0.00053   0.00000   0.00025   0.00025   1.07314
   D162      -3.11563  -0.00130   0.00000  -0.00054  -0.00054  -3.11616
   D163      -1.02061  -0.00150   0.00000  -0.00062  -0.00063  -1.02124
   D164      -1.06009   0.00318   0.00000   0.00133   0.00133  -1.05876
   D165       1.03458   0.00135   0.00000   0.00055   0.00055   1.03512
   D166       3.12959   0.00115   0.00000   0.00046   0.00046   3.13005
   D167      -3.05941  -0.00059   0.00000  -0.00026  -0.00026  -3.05967
   D168      -0.96474  -0.00242   0.00000  -0.00104  -0.00104  -0.96578
   D169       1.13028  -0.00262   0.00000  -0.00113  -0.00113   1.12915
   D170       0.90889   0.00639   0.00000   0.00290   0.00290   0.91179
   D171       2.99984   0.00536   0.00000   0.00246   0.00246   3.00230
   D172      -1.18137   0.00524   0.00000   0.00241   0.00240  -1.17897
   D173      -2.95875  -0.00522   0.00000  -0.00240  -0.00239  -2.96114
   D174      -0.86779  -0.00625   0.00000  -0.00284  -0.00283  -0.87063
   D175       1.23417  -0.00637   0.00000  -0.00289  -0.00289   1.23129
   D176      -1.03923   0.00144   0.00000   0.00063   0.00062  -1.03861
   D177       1.05172   0.00041   0.00000   0.00018   0.00018   1.05190
   D178      -3.12950   0.00029   0.00000   0.00013   0.00013  -3.12937
   D179       1.38958  -0.00426   0.00000  -0.00196  -0.00196   1.38762
   D180      -2.79402  -0.00400   0.00000  -0.00185  -0.00185  -2.79587
   D181      -0.70280  -0.00475   0.00000  -0.00217  -0.00217  -0.70497
   D182      -1.05585   0.01011   0.00000   0.00431   0.00431  -1.05154
   D183       1.04374   0.01037   0.00000   0.00442   0.00442   1.04816
   D184       3.13496   0.00962   0.00000   0.00410   0.00410   3.13906
   D185      -2.90177  -0.00748   0.00000  -0.00309  -0.00309  -2.90487
   D186      -0.80219  -0.00722   0.00000  -0.00298  -0.00298  -0.80517
   D187       1.28903  -0.00798   0.00000  -0.00330  -0.00330   1.28573
   D188       1.13927  -0.00036   0.00000  -0.00030  -0.00030   1.13897
   D189      -3.05801  -0.00464   0.00000  -0.00212  -0.00213  -3.06014
   D190      -1.16212   0.00630   0.00000   0.00265   0.00264  -1.15947
   D191      -3.04751   0.00066   0.00000   0.00020   0.00020  -3.04730
   D192      -0.96161  -0.00362   0.00000  -0.00162  -0.00162  -0.96323
   D193       0.93429   0.00733   0.00000   0.00315   0.00315   0.93743
   D194      -0.92816  -0.00276   0.00000  -0.00106  -0.00105  -0.92921
   D195       1.15774  -0.00704   0.00000  -0.00288  -0.00288   1.15486
   D196       3.05364   0.00391   0.00000   0.00189   0.00189   3.05552
   D197       0.01289   0.00069   0.00000   0.00028   0.00028   0.01317
   D198       3.05329   0.00108   0.00000   0.00042   0.00042   3.05371
   D199       2.96571   0.00081   0.00000   0.00038   0.00038   2.96609
   D200      -0.27708   0.00119   0.00000   0.00053   0.00053  -0.27655
   D201      -0.01461  -0.00028   0.00000  -0.00010  -0.00010  -0.01471
   D202       3.12535  -0.00009   0.00000   0.00003   0.00003   3.12539
   D203      -2.99419  -0.00046   0.00000  -0.00022  -0.00022  -2.99441
   D204       0.14577  -0.00027   0.00000  -0.00008  -0.00008   0.14569
   D205       0.21475  -0.00018   0.00000  -0.00015  -0.00015   0.21460
   D206      -1.81354  -0.00040   0.00000  -0.00029  -0.00028  -1.81382
   D207       2.37279  -0.00224   0.00000  -0.00097  -0.00097   2.37183
   D208      -1.27372  -0.00031   0.00000  -0.00016  -0.00016  -1.27387
   D209       2.98118  -0.00053   0.00000  -0.00029  -0.00029   2.98089
   D210       0.88433  -0.00237   0.00000  -0.00098  -0.00098   0.88335
   D211       1.65794   0.00024   0.00000   0.00011   0.00011   1.65805
   D212      -0.37035   0.00001   0.00000  -0.00003  -0.00003  -0.37038
   D213      -2.46720  -0.00182   0.00000  -0.00071  -0.00071  -2.46791
   D214      -0.00693  -0.00090   0.00000  -0.00036  -0.00036  -0.00729
   D215       3.13318  -0.00042   0.00000  -0.00021  -0.00021   3.13297
   D216      -3.06381  -0.00103   0.00000  -0.00040  -0.00040  -3.06422
   D217       0.07630  -0.00055   0.00000  -0.00026  -0.00026   0.07604
   D218      -2.87431   0.00129   0.00000   0.00056   0.00056  -2.87375
   D219       1.38549  -0.00025   0.00000  -0.00010  -0.00010   1.38539
   D220      -0.68514  -0.00161   0.00000  -0.00065  -0.00065  -0.68579
   D221      -1.21637   0.00116   0.00000   0.00048   0.00048  -1.21588
   D222       3.04344  -0.00037   0.00000  -0.00018  -0.00018   3.04326
   D223       0.97281  -0.00174   0.00000  -0.00073  -0.00073   0.97208
   D224       1.81314   0.00144   0.00000   0.00058   0.00058   1.81373
   D225      -0.21024  -0.00010   0.00000  -0.00008  -0.00008  -0.21032
   D226      -2.28087  -0.00146   0.00000  -0.00063  -0.00063  -2.28149
   D227       1.11931  -0.00010   0.00000   0.00009   0.00009   1.11941
   D228      -2.28108   0.00087   0.00000   0.00054   0.00054  -2.28054
   D229      -0.00190   0.00073   0.00000   0.00030   0.00030  -0.00161
   D230       2.88089   0.00170   0.00000   0.00074   0.00074   2.88163
   D231       3.14117   0.00025   0.00000   0.00015   0.00015   3.14132
   D232      -0.25922   0.00122   0.00000   0.00059   0.00059  -0.25863
   D233      -1.14902   0.00216   0.00000   0.00069   0.00069  -1.14833
   D234       0.01033  -0.00030   0.00000  -0.00012  -0.00012   0.01021
   D235      -3.12964  -0.00049   0.00000  -0.00026  -0.00026  -3.12990
   D236       2.25448  -0.00026   0.00000  -0.00028  -0.00028   2.25419
   D237      -2.86936  -0.00272   0.00000  -0.00109  -0.00109  -2.87046
   D238       0.27386  -0.00291   0.00000  -0.00123  -0.00123   0.27263
   D239      -1.52367  -0.00246   0.00000  -0.00101  -0.00101  -1.52468
   D240       0.52161  -0.00081   0.00000  -0.00031  -0.00031   0.52130
   D241       2.62149   0.00107   0.00000   0.00044   0.00044   2.62193
   D242       1.30617  -0.00037   0.00000  -0.00014  -0.00014   1.30604
   D243      -2.93172   0.00128   0.00000   0.00056   0.00056  -2.93117
   D244      -0.83185   0.00316   0.00000   0.00131   0.00131  -0.83054
   D245      -1.06055  -0.00336   0.00000  -0.00147  -0.00147  -1.06203
   D246       1.03408   0.00123   0.00000   0.00050   0.00050   1.03457
   D247       3.12801   0.00073   0.00000   0.00028   0.00028   3.12829
   D248       1.02224  -0.00561   0.00000  -0.00236  -0.00236   1.01988
   D249       3.11687  -0.00102   0.00000  -0.00039  -0.00038   3.11648
   D250      -1.07239  -0.00152   0.00000  -0.00060  -0.00060  -1.07299
   D251       3.03007  -0.00126   0.00000  -0.00060  -0.00060   3.02946
   D252      -1.15849   0.00333   0.00000   0.00137   0.00137  -1.15712
   D253       0.93544   0.00283   0.00000   0.00115   0.00115   0.93659
   D254      -3.09887   0.00210   0.00000   0.00085   0.00085  -3.09803
   D255      -1.00518   0.00116   0.00000   0.00044   0.00044  -1.00474
   D256       1.08881   0.00231   0.00000   0.00094   0.00094   1.08975
   D257       1.15646  -0.00153   0.00000  -0.00059  -0.00059   1.15586
   D258      -3.03303  -0.00247   0.00000  -0.00100  -0.00100  -3.03403
   D259      -0.93904  -0.00132   0.00000  -0.00050  -0.00050  -0.93955
   D260      -0.91475  -0.00037   0.00000  -0.00018  -0.00018  -0.91493
   D261       1.17895  -0.00131   0.00000  -0.00058  -0.00059   1.17836
   D262      -3.01025  -0.00016   0.00000  -0.00009  -0.00009  -3.01034
   D263      -1.07500  -0.00192   0.00000  -0.00077  -0.00077  -1.07576
   D264       1.01797  -0.00101   0.00000  -0.00038  -0.00038   1.01759
   D265       3.11389  -0.00229   0.00000  -0.00093  -0.00093   3.11296
   D266       1.03952   0.00027   0.00000   0.00007   0.00007   1.03959
   D267       3.13249   0.00118   0.00000   0.00046   0.00046   3.13294
   D268      -1.05478  -0.00010   0.00000  -0.00009  -0.00009  -1.05487
   D269       3.05726   0.00107   0.00000   0.00046   0.00046   3.05771
   D270      -1.13296   0.00198   0.00000   0.00084   0.00084  -1.13212
   D271       0.96295   0.00070   0.00000   0.00030   0.00030   0.96325
   D272      -0.92870  -0.00072   0.00000  -0.00034  -0.00034  -0.92904
   D273      -3.02342  -0.00004   0.00000  -0.00005  -0.00005  -3.02347
   D274       1.16454  -0.00047   0.00000  -0.00023  -0.00023   1.16430
   D275       1.14450  -0.00202   0.00000  -0.00084  -0.00083   1.14367
   D276      -0.95022  -0.00133   0.00000  -0.00054  -0.00054  -0.95076
   D277      -3.04545  -0.00176   0.00000  -0.00073  -0.00073  -3.04618
   D278      -3.14156   0.00127   0.00000   0.00053   0.00053  -3.14103
   D279       1.04690   0.00195   0.00000   0.00083   0.00083   1.04773
   D280      -1.04833   0.00153   0.00000   0.00064   0.00064  -1.04768
   D281      -1.07930   0.00018   0.00000   0.00007   0.00007  -1.07923
   D282       1.01546   0.00186   0.00000   0.00079   0.00079   1.01625
   D283       3.10995   0.00092   0.00000   0.00039   0.00039   3.11034
   D284      -3.13033  -0.00116   0.00000  -0.00046  -0.00046  -3.13078
   D285      -1.03557   0.00052   0.00000   0.00027   0.00027  -1.03530
   D286       1.05892  -0.00042   0.00000  -0.00014  -0.00014   1.05879
   D287       1.08125  -0.00057   0.00000  -0.00026  -0.00026   1.08099
   D288      -3.10718   0.00111   0.00000   0.00046   0.00046  -3.10672
   D289      -1.01269   0.00017   0.00000   0.00006   0.00006  -1.01263
   D290       1.10655   0.00063   0.00000   0.00030   0.00030   1.10685
   D291      -3.08209  -0.00109   0.00000  -0.00044  -0.00044  -3.08253
   D292      -0.98629  -0.00133   0.00000  -0.00054  -0.00054  -0.98683
   D293      -3.01710  -0.00027   0.00000  -0.00014  -0.00014  -3.01724
   D294      -0.92255  -0.00199   0.00000  -0.00088  -0.00088  -0.92343
   D295       1.17324  -0.00223   0.00000  -0.00098  -0.00098   1.17226
   D296      -1.01363   0.00230   0.00000   0.00096   0.00096  -1.01267
   D297       1.08091   0.00058   0.00000   0.00022   0.00022   1.08113
   D298      -3.10648   0.00034   0.00000   0.00012   0.00012  -3.10636
   D299      -1.10881   0.00029   0.00000   0.00015   0.00015  -1.10866
   D300       0.98696   0.00052   0.00000   0.00025   0.00025   0.98721
   D301       3.08117   0.00030   0.00000   0.00016   0.00016   3.08133
   D302       3.09294   0.00168   0.00000   0.00069   0.00068   3.09362
   D303      -1.09448   0.00191   0.00000   0.00079   0.00079  -1.09369
   D304       0.99973   0.00169   0.00000   0.00069   0.00069   1.00042
   D305       1.02957  -0.00185   0.00000  -0.00078  -0.00078   1.02879
   D306       3.12534  -0.00162   0.00000  -0.00068  -0.00068   3.12466
   D307      -1.06364  -0.00184   0.00000  -0.00077  -0.00077  -1.06441
   D308       1.05366   0.00020   0.00000   0.00010   0.00010   1.05376
   D309      -3.13481  -0.00054   0.00000  -0.00022  -0.00022  -3.13503
   D310      -1.03946  -0.00117   0.00000  -0.00049  -0.00049  -1.03995
   D311       3.09036   0.00138   0.00000   0.00055   0.00055   3.09091
   D312      -1.09810   0.00064   0.00000   0.00023   0.00023  -1.09787
   D313       0.99725   0.00001   0.00000  -0.00004  -0.00004   0.99721
   D314      -1.08636   0.00070   0.00000   0.00033   0.00033  -1.08603
   D315       1.00836  -0.00005   0.00000   0.00001   0.00001   1.00837
   D316       3.10371  -0.00068   0.00000  -0.00026  -0.00026   3.10345
   D317       1.07623   0.00020   0.00000   0.00005   0.00005   1.07628
   D318      -3.11021  -0.00015   0.00000  -0.00010  -0.00010  -3.11031
   D319      -1.01668  -0.00042   0.00000  -0.00022  -0.00022  -1.01690
   D320      -1.01343   0.00134   0.00000   0.00058   0.00058  -1.01284
   D321       1.08332   0.00099   0.00000   0.00043   0.00043   1.08375
   D322      -3.10634   0.00072   0.00000   0.00032   0.00032  -3.10602
   D323      -3.07587  -0.00136   0.00000  -0.00057  -0.00057  -3.07644
   D324      -0.97913  -0.00170   0.00000  -0.00072  -0.00072  -0.97985
   D325       1.11440  -0.00197   0.00000  -0.00083  -0.00083   1.11357
         Item               Value     Threshold  Converged?
 Maximum Force            1.014835     0.000450     NO 
 RMS     Force            0.053809     0.000300     NO 
 Maximum Displacement     0.148009     0.001800     NO 
 RMS     Displacement     0.013082     0.001200     NO 
 Predicted change in Energy=-3.449653D-01
 Lowest energy point so far.  Saving SCF results.
 GradGradGradGradGradGradGradGradGradGradGradGradGradGradGradGradGradGrad

 Leave Link  103 at Sun Dec  3 12:10:45 2017, MaxMem= 26843545600 cpu:        50.0
 (Enter /util/software/G09_RevD01/g09/l202.exe)
 Stoichiometry    C34H58U(1+,4)
 Framework group  C1[X(C34H58U)]
 Deg. of freedom   273
 Full point group                 C1      NOp   1
 RotChk:  IX=0 Diff= 3.30D-03
 Largest Abelian subgroup         C1      NOp   1
 Largest concise Abelian subgroup C1      NOp   1
                         Standard orientation:                         
 ---------------------------------------------------------------------
 Center     Atomic      Atomic             Coordinates (Angstroms)
 Number     Number       Type             X           Y           Z
 ---------------------------------------------------------------------
      1         92           0       -0.005354   -0.173372   -0.014239
      2          6           0        2.394958   -0.087821    0.874968
      3          6           0        2.445187   -0.901788   -0.315272
      4          6           0        2.231196   -0.027514   -1.416236
      5          6           0        2.044299    1.299465   -0.974456
      6          6           0        2.123239    1.248019    0.438182
      7          6           0        2.352441   -0.443110    2.365329
      8          6           0        0.941733   -0.996071    2.682750
      9          6           0        3.445951   -1.412041    2.817242
     10          6           0        2.533323    0.821933    3.231791
     11          6           0        2.777781   -2.392171   -0.566821
     12          6           0        2.509292   -2.784110   -2.017025
     13          6           0        4.275064   -2.631327   -0.325750
     14          6           0        1.933770   -3.353725    0.289549
     15          6           0        2.112309    2.532536   -1.875804
     16          6           0        0.833018    2.910896   -2.601676
     17          6           0        3.419469    2.611622   -2.643473
     18          6           0        2.160575    3.749583   -0.925218
     19          6           0       -2.397360    0.094602   -0.894317
     20          6           0       -2.514823   -0.741352    0.276855
     21          6           0       -2.225766    0.092354    1.395116
     22          6           0       -1.925627    1.399174    0.982676
     23          6           0       -2.025680    1.390895   -0.436420
     24          6           0       -2.384845   -0.231977   -2.399690
     25          6           0       -1.015576   -0.888066   -2.704685
     26          6           0       -2.463105    1.038751   -3.247207
     27          6           0       -3.538711   -1.118185   -2.864369
     28          6           0       -2.973324   -2.199202    0.499243
     29          6           0       -4.492645   -2.280810    0.251644
     30          6           0       -2.756814   -2.614262    1.969308
     31          6           0       -2.206290   -3.230594   -0.335386
     32          6           0       -1.880442    2.639232    1.889297
     33          6           0       -3.295277    3.201525    1.943634
     34          6           0       -1.470333    2.253229    3.329187
     35          6           0       -0.895183    3.662201    1.385772
     36          1           0        2.216540   -0.306491   -2.347502
     37          1           0        2.009204    2.013007    1.028017
     38          1           0       -2.236109   -0.203786    2.320657
     39          1           0       -1.862347    2.159374   -1.009347
     40          1           0        0.256785   -0.297995    2.478836
     41          1           0        0.767231   -1.806435    2.127722
     42          1           0        0.888484   -1.237591    3.649123
     43          1           0        3.357005   -2.273331    2.322185
     44          1           0        4.341589   -1.013251    2.629457
     45          1           0        3.356181   -1.581034    3.796224
     46          1           0        1.787091    1.460657    3.051667
     47          1           0        2.525762    0.567979    4.196443
     48          1           0        3.402634    1.257733    3.008941
     49          1           0        3.058382   -2.212932   -2.624787
     50          1           0        2.752256   -3.741482   -2.152950
     51          1           0        1.541945   -2.653300   -2.225617
     52          1           0        4.503167   -2.396107    0.616148
     53          1           0        4.487417   -3.592827   -0.488888
     54          1           0        4.807237   -2.062648   -0.948878
     55          1           0        0.967273   -3.239129    0.066060
     56          1           0        2.207923   -4.294289    0.102162
     57          1           0        2.075738   -3.153351    1.256460
     58          1           0        0.083853    2.976094   -1.941293
     59          1           0        0.951267    3.791923   -3.052601
     60          1           0        0.610856    2.215383   -3.281515
     61          1           0        3.384861    1.999944   -3.430232
     62          1           0        3.567824    3.547511   -2.954429
     63          1           0        4.172439    2.338638   -2.045099
     64          1           0        3.010576    3.729507   -0.400553
     65          1           0        2.129231    4.588968   -1.466266
     66          1           0        1.612394    3.999048   -0.449949
     67          1           0       -0.281530   -0.246516   -2.487877
     68          1           0       -0.909441   -1.713832   -2.153098
     69          1           0       -0.968033   -1.128821   -3.671870
     70          1           0       -2.493944    0.792223   -4.213372
     71          1           0       -3.287587    1.547838   -3.007835
     72          1           0       -1.661324    1.606542   -3.074725
     73          1           0       -3.492968   -2.000025   -2.398911
     74          1           0       -4.406158   -0.675059   -2.648264
     75          1           0       -3.473544   -1.260169   -3.849481
     76          1           0       -4.958056   -1.596377    0.809797
     77          1           0       -4.821711   -3.189896    0.497623
     78          1           0       -4.684178   -2.107654   -0.712107
     79          1           0       -1.784301   -2.569519    2.188837
     80          1           0       -3.261305   -1.996600    2.568312
     81          1           0       -3.084778   -3.547068    2.101147
     82          1           0       -1.244595   -3.228713   -0.065929
     83          1           0       -2.592047   -4.137020   -0.180952
     84          1           0       -2.279037   -2.999078   -1.302978
     85          1           0       -3.571115    3.501470    1.032545
     86          1           0       -3.923003    2.496028    2.265160
     87          1           0       -3.320560    3.978866    2.569987
     88          1           0       -0.562890    1.837192    3.317018
     89          1           0       -1.453403    3.070494    3.900593
     90          1           0       -2.128612    1.601458    3.700599
     91          1           0       -1.171064    3.974766    0.479307
     92          1           0       -0.870875    4.437984    2.011989
     93          1           0        0.013074    3.250586    1.331855
 ---------------------------------------------------------------------
 Rotational constants (GHZ):      0.1287633      0.1049418      0.0967673
 Leave Link  202 at Sun Dec  3 12:10:45 2017, MaxMem= 26843545600 cpu:         0.4
 (Enter /util/software/G09_RevD01/g09/l301.exe)
 Basis read from rwf:  (5D, 7F)
 Pseudo-potential data read from rwf file.
 There are   905 symmetry adapted cartesian basis functions of A   symmetry.
 There are   853 symmetry adapted basis functions of A   symmetry.
   853 basis functions,  1757 primitive gaussians,   905 cartesian basis functions
   148 alpha electrons      145 beta electrons
       nuclear repulsion energy      5385.1288029537 Hartrees.
 IExCor= 1009 DFT=T Ex=PBE Corr=PBE ExCW=0 ScaHFX=  0.000000
 ScaDFX=  1.000000  1.000000  1.000000  1.000000 ScalE2=  1.000000  1.000000
 IRadAn=      5 IRanWt=     -1 IRanGd=            0 ICorTp=0 IEmpDi=141
 NAtoms=   93 NActive=   93 NUniq=   93 SFac= 1.00D+00 NAtFMM=   60 NAOKFM=T Big=T
 Integral buffers will be    131072 words long.
 Raffenetti 2 integral format.
 Two-electron integral symmetry is turned on.
 R6Disp:  Grimme-D3(BJ) Dispersion energy=       -0.1507398757 Hartrees.
 Nuclear repulsion after empirical dispersion term =     5384.9780630781 Hartrees.
 No density basis found on file   724.
 Leave Link  301 at Sun Dec  3 12:10:45 2017, MaxMem= 26843545600 cpu:         6.4
 (Enter /util/software/G09_RevD01/g09/l302.exe)
 NPDir=0 NMtPBC=     1 NCelOv=     1 NCel=       1 NClECP=     1 NCelD=      1
         NCelK=      1 NCelE2=     1 NClLst=     1 CellRange=     0.0.
 One-electron integrals computed using PRISM.
   1 Symmetry operations used in ECPInt.
 ECPInt:  NShTT=   81406 NPrTT=  529662 LenC2=   74493 LenP2D=  257753.
 LDataN:  DoStor=T MaxTD1= 8 Len=  415
 NBasis=   853 RedAO= T EigKep=  2.54D-04  NBF=   853
 NBsUse=   853 1.00D-06 EigRej= -1.00D+00 NBFU=   853
 Precomputing XC quadrature grid using
 IXCGrd= 4 IRadAn=           5 IRanWt=          -1 IRanGd=           0 AccXCQ= 0.00D+00.
 Defaulting to unpruned grid for atomic number  92.
 Generated NRdTot=       0 NPtTot=           0 NUsed=           0 NTot=          32
 NSgBfM=   885   888   888   890   890 MxSgAt=    93 MxSgA2=    93.
 Leave Link  302 at Sun Dec  3 12:10:52 2017, MaxMem= 26843545600 cpu:       239.0
 (Enter /util/software/G09_RevD01/g09/l303.exe)
 DipDrv:  MaxL=1.
 Leave Link  303 at Sun Dec  3 12:10:53 2017, MaxMem= 26843545600 cpu:        17.4
 (Enter /util/software/G09_RevD01/g09/l401.exe)
 Initial guess from the checkpoint file:  "/scratch/es/esmoluis/Disproceno-Jose/disproceno-U.chk"
 B after Tr=     0.000000    0.000000    0.000000
         Rot=    0.999999    0.000232   -0.001129   -0.000060 Ang=   0.13 deg.
 Guess basis will be translated and rotated to current coordinates.
 JPrj=2 DoOrth=T DoCkMO=T.
 Initial guess <Sx>= 0.0000 <Sy>= 0.0000 <Sz>= 1.5000 <S**2>= 3.7650 S= 1.5037
 Generating alternative initial guess.
 ExpMin= 5.00D-03 ExpMax= 6.67D+03 ExpMxC= 2.28D+02 IAcc=3 IRadAn=         5 AccDes= 0.00D+00
 Harris functional with IExCor= 1009 and IRadAn=       5 diagonalized for initial guess.
 HarFok:  IExCor= 1009 AccDes= 0.00D+00 IRadAn=         5 IDoV= 1 UseB2=F ITyADJ=14
 ICtDFT=  3500011 ScaDFX=  1.000000  1.000000  1.000000  1.000000
 Defaulting to unpruned grid for atomic number  92.
 Defaulting to unpruned grid for atomic number  92.
 Defaulting to unpruned grid for atomic number  92.
 Defaulting to unpruned grid for atomic number  92.
 Defaulting to unpruned grid for atomic number  92.
 Defaulting to unpruned grid for atomic number  92.
 Defaulting to unpruned grid for atomic number  92.
 Defaulting to unpruned grid for atomic number  92.
 Defaulting to unpruned grid for atomic number  92.
 Defaulting to unpruned grid for atomic number  92.
 Defaulting to unpruned grid for atomic number  92.
 Defaulting to unpruned grid for atomic number  92.
 Defaulting to unpruned grid for atomic number  92.
 Defaulting to unpruned grid for atomic number  92.
 Defaulting to unpruned grid for atomic number  92.
 Defaulting to unpruned grid for atomic number  92.
 Defaulting to unpruned grid for atomic number  92.
 Defaulting to unpruned grid for atomic number  92.
 Defaulting to unpruned grid for atomic number  92.
 Defaulting to unpruned grid for atomic number  92.
 Defaulting to unpruned grid for atomic number  92.
 Defaulting to unpruned grid for atomic number  92.
 Defaulting to unpruned grid for atomic number  92.
 Defaulting to unpruned grid for atomic number  92.
 Defaulting to unpruned grid for atomic number  92.
 Defaulting to unpruned grid for atomic number  92.
 Defaulting to unpruned grid for atomic number  92.
 Defaulting to unpruned grid for atomic number  92.
 Defaulting to unpruned grid for atomic number  92.
 Defaulting to unpruned grid for atomic number  92.
 Defaulting to unpruned grid for atomic number  92.
 Defaulting to unpruned grid for atomic number  92.
 Defaulting to unpruned grid for atomic number  92.
 Defaulting to unpruned grid for atomic number  92.
 Defaulting to unpruned grid for atomic number  92.
 Defaulting to unpruned grid for atomic number  92.
 FoFCou: FMM=F IPFlag=           0 FMFlag=      100000 FMFlg1=        2001
         NFxFlg=           0 DoJE=T BraDBF=F KetDBF=T FulRan=T
         wScrn=  0.000000 ICntrl=     500 IOpCl=  0 I1Cent=   200000004 NGrid=           0
         NMat0=    1 NMatS0=      1 NMatT0=    0 NMatD0=    1 NMtDS0=    0 NMtDT0=    0
 Petite list used in FoFCou.
 Harris En= -1807.73284855111    
 Leave Link  401 at Sun Dec  3 12:11:13 2017, MaxMem= 26843545600 cpu:       704.4
 (Enter /util/software/G09_RevD01/g09/l502.exe)
 UHF open shell SCF:
 Using DIIS extrapolation, IDIIS=  1040.
 Integral symmetry usage will be decided dynamically.
 IVT=     2762757 IEndB=     2762757 NGot= 26843545600 MDV= 26841865942
 LenX= 26841865942 LenY= 26841046012
 Requested convergence on RMS density matrix=1.00D-08 within 512 cycles.
 Requested convergence on MAX density matrix=1.00D-06.
 Requested convergence on             energy=1.00D-06.
 No special actions if energy rises.
 Fock matrices will be formed incrementally for  20 cycles.

 Cycle   1  Pass 1  IDiag  1:
 FoFJK:  IHMeth= 1 ICntrl=     500 DoSepK=F KAlg= 0 I1Cent=   0 FoldK=F
 IRaf= 990000000 NMat=   1 IRICut=       1 DoRegI=T DoRafI=F ISym2E= 0.
 FoFCou: FMM=T IPFlag=           0 FMFlag=      100000 FMFlg1=        2001
         NFxFlg=           0 DoJE=T BraDBF=F KetDBF=F FulRan=T
         wScrn=  0.000000 ICntrl=     500 IOpCl=  0 I1Cent=           0 NGrid=           0
         NMat0=    1 NMatS0=      1 NMatT0=    0 NMatD0=    1 NMtDS0=    0 NMtDT0=    0
 Symmetry not used in FoFCou.
 FMM levels:  10  Number of levels for PrismC:   9
 Defaulting to unpruned grid for atomic number  92.
 Defaulting to unpruned grid for atomic number  92.
 Defaulting to unpruned grid for atomic number  92.
 Defaulting to unpruned grid for atomic number  92.
 Defaulting to unpruned grid for atomic number  92.
 Defaulting to unpruned grid for atomic number  92.
 Defaulting to unpruned grid for atomic number  92.
 Defaulting to unpruned grid for atomic number  92.
 Defaulting to unpruned grid for atomic number  92.
 Defaulting to unpruned grid for atomic number  92.
 Defaulting to unpruned grid for atomic number  92.
 Defaulting to unpruned grid for atomic number  92.
 Defaulting to unpruned grid for atomic number  92.
 Defaulting to unpruned grid for atomic number  92.
 Defaulting to unpruned grid for atomic number  92.
 Defaulting to unpruned grid for atomic number  92.
 Defaulting to unpruned grid for atomic number  92.
 Defaulting to unpruned grid for atomic number  92.
 Defaulting to unpruned grid for atomic number  92.
 Defaulting to unpruned grid for atomic number  92.
 Defaulting to unpruned grid for atomic number  92.
 Defaulting to unpruned grid for atomic number  92.
 Defaulting to unpruned grid for atomic number  92.
 Defaulting to unpruned grid for atomic number  92.
 Defaulting to unpruned grid for atomic number  92.
 Defaulting to unpruned grid for atomic number  92.
 Defaulting to unpruned grid for atomic number  92.
 Defaulting to unpruned grid for atomic number  92.
 Defaulting to unpruned grid for atomic number  92.
 Defaulting to unpruned grid for atomic number  92.
 Defaulting to unpruned grid for atomic number  92.
 Defaulting to unpruned grid for atomic number  92.
 Defaulting to unpruned grid for atomic number  92.
 Defaulting to unpruned grid for atomic number  92.
 Defaulting to unpruned grid for atomic number  92.
 Defaulting to unpruned grid for atomic number  92.
 E= -1804.95835665825    
 DIIS: error= 1.36D-03 at cycle   1 NSaved=   1.
 NSaved= 1 IEnMin= 1 EnMin= -1804.95835665825     IErMin= 1 ErrMin= 1.36D-03
 ErrMax= 1.36D-03  0.00D+00 EMaxC= 1.00D-01 BMatC= 1.99D-02 BMatP= 1.99D-02
 IDIUse=3 WtCom= 9.86D-01 WtEn= 1.36D-02
 Coeff-Com:  0.100D+01
 Coeff-En:   0.100D+01
 Coeff:      0.100D+01
 Gap=     1.458 Goal=   None    Shift=    0.000
 Gap=     1.481 Goal=   None    Shift=    0.000
 GapD=    1.458 DampG=2.000 DampE=1.000 DampFc=2.0000 IDamp=-1.
 RMSDP=3.32D-04 MaxDP=6.32D-02              OVMax= 1.02D-02

 Cycle   2  Pass 1  IDiag  1:
 RMSU=  3.29D-04    CP:  9.96D-01
 E= -1804.96231539215     Delta-E=       -0.003958733904 Rises=F Damp=F
 DIIS: error= 7.31D-04 at cycle   2 NSaved=   2.
 NSaved= 2 IEnMin= 2 EnMin= -1804.96231539215     IErMin= 2 ErrMin= 7.31D-04
 ErrMax= 7.31D-04  0.00D+00 EMaxC= 1.00D-01 BMatC= 4.87D-03 BMatP= 1.99D-02
 IDIUse=3 WtCom= 9.93D-01 WtEn= 7.31D-03
 Coeff-Com:  0.275D+00 0.725D+00
 Coeff-En:   0.000D+00 0.100D+01
 Coeff:      0.273D+00 0.727D+00
 Gap=     0.018 Goal=   None    Shift=    0.000
 Gap=     0.121 Goal=   None    Shift=    0.000
 RMSDP=8.00D-05 MaxDP=8.09D-03 DE=-3.96D-03 OVMax= 1.97D-02

 Cycle   3  Pass 1  IDiag  1:
 RMSU=  7.70D-05    CP:  9.96D-01  9.35D-01
 E= -1804.96237975715     Delta-E=       -0.000064364999 Rises=F Damp=F
 DIIS: error= 6.85D-04 at cycle   3 NSaved=   3.
 NSaved= 3 IEnMin= 3 EnMin= -1804.96237975715     IErMin= 3 ErrMin= 6.85D-04
 ErrMax= 6.85D-04  0.00D+00 EMaxC= 1.00D-01 BMatC= 5.18D-03 BMatP= 4.87D-03
 IDIUse=3 WtCom= 9.93D-01 WtEn= 6.85D-03
 Coeff-Com:  0.821D-01 0.496D+00 0.422D+00
 Coeff-En:   0.000D+00 0.489D+00 0.511D+00
 Coeff:      0.816D-01 0.496D+00 0.422D+00
 Gap=     0.017 Goal=   None    Shift=    0.000
 Gap=     0.116 Goal=   None    Shift=    0.000
 RMSDP=9.02D-05 MaxDP=1.38D-02 DE=-6.44D-05 OVMax= 4.77D-02

 Cycle   4  Pass 1  IDiag  1:
 RMSU=  6.45D-05    CP:  9.96D-01  9.54D-01  1.89D-01
 E= -1804.96207126240     Delta-E=        0.000308494753 Rises=F Damp=F
 DIIS: error= 1.45D-03 at cycle   4 NSaved=   4.
 NSaved= 4 IEnMin= 3 EnMin= -1804.96237975715     IErMin= 3 ErrMin= 6.85D-04
 ErrMax= 1.45D-03  0.00D+00 EMaxC= 1.00D-01 BMatC= 7.40D-03 BMatP= 4.87D-03
 IDIUse=3 WtCom= 2.08D-01 WtEn= 7.92D-01
 EnCoef did     6 forward-backward iterations
 Coeff-Com:  0.380D-01 0.370D+00 0.407D+00 0.185D+00
 Coeff-En:   0.000D+00 0.266D+00 0.450D+00 0.283D+00
 Coeff:      0.789D-02 0.288D+00 0.441D+00 0.263D+00
 Gap=     0.017 Goal=   None    Shift=    0.000
 Gap=     0.121 Goal=   None    Shift=    0.000
 RMSDP=7.56D-05 MaxDP=1.37D-02 DE= 3.08D-04 OVMax= 4.51D-02

 Cycle   5  Pass 1  IDiag  1:
 RMSU=  1.95D-05    CP:  9.96D-01  9.55D-01  5.08D-01 -6.46D-02
 E= -1804.96331820922     Delta-E=       -0.001246946826 Rises=F Damp=F
 DIIS: error= 5.25D-04 at cycle   5 NSaved=   5.
 NSaved= 5 IEnMin= 5 EnMin= -1804.96331820922     IErMin= 5 ErrMin= 5.25D-04
 ErrMax= 5.25D-04  0.00D+00 EMaxC= 1.00D-01 BMatC= 1.22D-03 BMatP= 4.87D-03
 IDIUse=3 WtCom= 9.95D-01 WtEn= 5.25D-03
 Coeff-Com:  0.125D-01 0.170D+00 0.245D+00 0.234D+00 0.339D+00
 Coeff-En:   0.000D+00 0.000D+00 0.000D+00 0.248D+00 0.752D+00
 Coeff:      0.124D-01 0.169D+00 0.243D+00 0.234D+00 0.341D+00
 Gap=     0.017 Goal=   None    Shift=    0.000
 Gap=     0.119 Goal=   None    Shift=    0.000
 RMSDP=2.55D-05 MaxDP=4.63D-03 DE=-1.25D-03 OVMax= 1.54D-02

 Cycle   6  Pass 1  IDiag  1:
 RMSU=  4.91D-06    CP:  9.96D-01  9.53D-01  4.75D-01  2.52D-01  2.68D-01
 E= -1804.96358258263     Delta-E=       -0.000264373405 Rises=F Damp=F
 DIIS: error= 3.88D-05 at cycle   6 NSaved=   6.
 NSaved= 6 IEnMin= 6 EnMin= -1804.96358258263     IErMin= 6 ErrMin= 3.88D-05
 ErrMax= 3.88D-05  0.00D+00 EMaxC= 1.00D-01 BMatC= 1.86D-05 BMatP= 1.22D-03
 IDIUse=1 WtCom= 1.00D+00 WtEn= 0.00D+00
 Coeff-Com:  0.296D-02 0.667D-01 0.112D+00 0.125D+00 0.232D+00 0.462D+00
 Coeff:      0.296D-02 0.667D-01 0.112D+00 0.125D+00 0.232D+00 0.462D+00
 Gap=     0.017 Goal=   None    Shift=    0.000
 Gap=     0.119 Goal=   None    Shift=    0.000
 RMSDP=4.45D-06 MaxDP=6.99D-04 DE=-2.64D-04 OVMax= 2.20D-03

 Cycle   7  Pass 1  IDiag  1:
 RMSU=  2.31D-06    CP:  9.96D-01  9.54D-01  4.73D-01  2.35D-01  3.75D-01
                    CP:  4.04D-01
 E= -1804.96358624123     Delta-E=       -0.000003658607 Rises=F Damp=F
 DIIS: error= 2.04D-05 at cycle   7 NSaved=   7.
 NSaved= 7 IEnMin= 7 EnMin= -1804.96358624123     IErMin= 7 ErrMin= 2.04D-05
 ErrMax= 2.04D-05  0.00D+00 EMaxC= 1.00D-01 BMatC= 4.01D-06 BMatP= 1.86D-05
 IDIUse=1 WtCom= 1.00D+00 WtEn= 0.00D+00
 Coeff-Com:  0.719D-03 0.302D-01 0.554D-01 0.633D-01 0.134D+00 0.349D+00
 Coeff-Com:  0.368D+00
 Coeff:      0.719D-03 0.302D-01 0.554D-01 0.633D-01 0.134D+00 0.349D+00
 Coeff:      0.368D+00
 Gap=     0.017 Goal=   None    Shift=    0.000
 Gap=     0.119 Goal=   None    Shift=    0.000
 RMSDP=1.75D-06 MaxDP=1.45D-04 DE=-3.66D-06 OVMax= 7.22D-04

 Cycle   8  Pass 1  IDiag  1:
 RMSU=  9.24D-07    CP:  9.96D-01  9.54D-01  4.73D-01  2.33D-01  3.76D-01
                    CP:  5.55D-01  4.48D-01
 E= -1804.96358708698     Delta-E=       -0.000000845745 Rises=F Damp=F
 DIIS: error= 5.31D-06 at cycle   8 NSaved=   8.
 NSaved= 8 IEnMin= 8 EnMin= -1804.96358708698     IErMin= 8 ErrMin= 5.31D-06
 ErrMax= 5.31D-06  0.00D+00 EMaxC= 1.00D-01 BMatC= 3.46D-07 BMatP= 4.01D-06
 IDIUse=1 WtCom= 1.00D+00 WtEn= 0.00D+00
 Coeff-Com:  0.245D-04 0.892D-02 0.181D-01 0.192D-01 0.494D-01 0.155D+00
 Coeff-Com:  0.247D+00 0.502D+00
 Coeff:      0.245D-04 0.892D-02 0.181D-01 0.192D-01 0.494D-01 0.155D+00
 Coeff:      0.247D+00 0.502D+00
 Gap=     0.017 Goal=   None    Shift=    0.000
 Gap=     0.119 Goal=   None    Shift=    0.000
 RMSDP=6.40D-07 MaxDP=1.77D-04 DE=-8.46D-07 OVMax= 3.94D-04

 Cycle   9  Pass 1  IDiag  1:
 RMSU=  5.14D-07    CP:  9.96D-01  9.54D-01  4.75D-01  2.30D-01  3.77D-01
                    CP:  5.62D-01  5.65D-01  8.74D-01
 E= -1804.96358717252     Delta-E=       -0.000000085540 Rises=F Damp=F
 DIIS: error= 1.68D-06 at cycle   9 NSaved=   9.
 NSaved= 9 IEnMin= 9 EnMin= -1804.96358717252     IErMin= 9 ErrMin= 1.68D-06
 ErrMax= 1.68D-06  0.00D+00 EMaxC= 1.00D-01 BMatC= 4.47D-08 BMatP= 3.46D-07
 IDIUse=1 WtCom= 1.00D+00 WtEn= 0.00D+00
 Coeff-Com: -0.416D-04 0.314D-02 0.695D-02 0.671D-02 0.204D-01 0.728D-01
 Coeff-Com:  0.134D+00 0.352D+00 0.404D+00
 Coeff:     -0.416D-04 0.314D-02 0.695D-02 0.671D-02 0.204D-01 0.728D-01
 Coeff:      0.134D+00 0.352D+00 0.404D+00
 Gap=     0.017 Goal=   None    Shift=    0.000
 Gap=     0.119 Goal=   None    Shift=    0.000
 RMSDP=3.19D-07 MaxDP=1.13D-04 DE=-8.55D-08 OVMax= 2.53D-04

 Cycle  10  Pass 1  IDiag  1:
 RMSU=  2.52D-07    CP:  9.96D-01  9.54D-01  4.75D-01  2.29D-01  3.77D-01
                    CP:  5.68D-01  5.98D-01  1.05D+00  1.09D+00
 E= -1804.96358719100     Delta-E=       -0.000000018481 Rises=F Damp=F
 DIIS: error= 7.92D-07 at cycle  10 NSaved=  10.
 NSaved=10 IEnMin=10 EnMin= -1804.96358719100     IErMin=10 ErrMin= 7.92D-07
 ErrMax= 7.92D-07  0.00D+00 EMaxC= 1.00D-01 BMatC= 6.71D-09 BMatP= 4.47D-08
 IDIUse=1 WtCom= 1.00D+00 WtEn= 0.00D+00
 Coeff-Com: -0.260D-04 0.880D-03 0.210D-02 0.184D-02 0.647D-02 0.265D-01
 Coeff-Com:  0.541D-01 0.168D+00 0.268D+00 0.472D+00
 Coeff:     -0.260D-04 0.880D-03 0.210D-02 0.184D-02 0.647D-02 0.265D-01
 Coeff:      0.541D-01 0.168D+00 0.268D+00 0.472D+00
 Gap=     0.017 Goal=   None    Shift=    0.000
 Gap=     0.119 Goal=   None    Shift=    0.000
 RMSDP=3.02D-07 MaxDP=1.23D-04 DE=-1.85D-08 OVMax= 2.85D-04

 Cycle  11  Pass 1  IDiag  1:
 RMSU=  1.09D-07    CP:  9.96D-01  9.54D-01  4.76D-01  2.29D-01  3.78D-01
                    CP:  5.77D-01  6.33D-01  1.22D+00  1.48D+00  1.18D+00
 E= -1804.96358720048     Delta-E=       -0.000000009477 Rises=F Damp=F
 DIIS: error= 7.92D-07 at cycle  11 NSaved=  11.
 NSaved=11 IEnMin=11 EnMin= -1804.96358720048     IErMin=10 ErrMin= 7.92D-07
 ErrMax= 7.92D-07  0.00D+00 EMaxC= 1.00D-01 BMatC= 4.38D-09 BMatP= 6.71D-09
 IDIUse=1 WtCom= 1.00D+00 WtEn= 0.00D+00
 Coeff-Com: -0.101D-04 0.299D-04 0.124D-03 0.107D-03 0.494D-03 0.476D-02
 Coeff-Com:  0.123D-01 0.548D-01 0.103D+00 0.412D+00 0.413D+00
 Coeff:     -0.101D-04 0.299D-04 0.124D-03 0.107D-03 0.494D-03 0.476D-02
 Coeff:      0.123D-01 0.548D-01 0.103D+00 0.412D+00 0.413D+00
 Gap=     0.017 Goal=   None    Shift=    0.000
 Gap=     0.119 Goal=   None    Shift=    0.000
 RMSDP=2.73D-07 MaxDP=1.15D-04 DE=-9.48D-09 OVMax= 2.70D-04

 Cycle  12  Pass 1  IDiag  1:
 RMSU=  4.88D-08    CP:  9.96D-01  9.54D-01  4.76D-01  2.28D-01  3.79D-01
                    CP:  5.87D-01  6.67D-01  1.39D+00  1.82D+00  1.59D+00
                    CP:  1.15D+00
 E= -1804.96358720722     Delta-E=       -0.000000006745 Rises=F Damp=F
 DIIS: error= 7.12D-07 at cycle  12 NSaved=  12.
 NSaved=12 IEnMin=12 EnMin= -1804.96358720722     IErMin=12 ErrMin= 7.12D-07
 ErrMax= 7.12D-07  0.00D+00 EMaxC= 1.00D-01 BMatC= 2.24D-09 BMatP= 4.38D-09
 IDIUse=1 WtCom= 1.00D+00 WtEn= 0.00D+00
 Coeff-Com:  0.253D-05-0.247D-03-0.610D-03-0.331D-03-0.184D-02-0.524D-02
 Coeff-Com: -0.978D-02-0.143D-01-0.382D-01 0.208D+00 0.160D+00 0.703D+00
 Coeff:      0.253D-05-0.247D-03-0.610D-03-0.331D-03-0.184D-02-0.524D-02
 Coeff:     -0.978D-02-0.143D-01-0.382D-01 0.208D+00 0.160D+00 0.703D+00
 Gap=     0.017 Goal=   None    Shift=    0.000
 Gap=     0.119 Goal=   None    Shift=    0.000
 RMSDP=3.88D-07 MaxDP=1.66D-04 DE=-6.74D-09 OVMax= 3.81D-04

 Cycle  13  Pass 1  IDiag  1:
 RMSU=  3.12D-08    CP:  9.96D-01  9.54D-01  4.76D-01  2.28D-01  3.80D-01
                    CP:  5.99D-01  7.15D-01  1.62D+00  2.30D+00  2.16D+00
                    CP:  1.68D+00  1.58D+00
 E= -1804.96358721526     Delta-E=       -0.000000008037 Rises=F Damp=F
 DIIS: error= 6.29D-07 at cycle  13 NSaved=  13.
 NSaved=13 IEnMin=13 EnMin= -1804.96358721526     IErMin=13 ErrMin= 6.29D-07
 ErrMax= 6.29D-07  0.00D+00 EMaxC= 1.00D-01 BMatC= 2.38D-09 BMatP= 2.24D-09
 IDIUse=1 WtCom= 1.00D+00 WtEn= 0.00D+00
 Coeff-Com:  0.124D-04-0.233D-03-0.713D-03 0.270D-04-0.216D-02-0.891D-02
 Coeff-Com: -0.217D-01-0.646D-01-0.188D+00-0.172D+00-0.618D+00 0.746D+00
 Coeff-Com:  0.133D+01
 Coeff:      0.124D-04-0.233D-03-0.713D-03 0.270D-04-0.216D-02-0.891D-02
 Coeff:     -0.217D-01-0.646D-01-0.188D+00-0.172D+00-0.618D+00 0.746D+00
 Coeff:      0.133D+01
 Gap=     0.017 Goal=   None    Shift=    0.000
 Gap=     0.119 Goal=   None    Shift=    0.000
 RMSDP=1.03D-06 MaxDP=4.40D-04 DE=-8.04D-09 OVMax= 1.01D-03

 Cycle  14  Pass 1  IDiag  1:
 RMSU=  3.44D-07    CP:  9.96D-01  9.54D-01  4.77D-01  2.26D-01  3.84D-01
                    CP:  6.33D-01  8.40D-01  2.22D+00  3.00D+00  3.00D+00
                    CP:  3.00D+00  3.00D+00  2.10D+00
 E= -1804.96358723520     Delta-E=       -0.000000019945 Rises=F Damp=F
 DIIS: error= 7.59D-07 at cycle  14 NSaved=  14.
 NSaved=14 IEnMin=14 EnMin= -1804.96358723520     IErMin=13 ErrMin= 6.29D-07
 ErrMax= 7.59D-07  0.00D+00 EMaxC= 1.00D-01 BMatC= 2.58D-09 BMatP= 2.24D-09
 IDIUse=1 WtCom= 1.00D+00 WtEn= 0.00D+00
 Coeff-Com:  0.648D-05 0.130D-03 0.475D-04 0.999D-03 0.233D-03-0.120D-02
 Coeff-Com: -0.705D-02-0.345D-01-0.157D+00-0.348D+00-0.943D+00-0.167D+00
 Coeff-Com:  0.145D+01 0.120D+01
 Coeff:      0.648D-05 0.130D-03 0.475D-04 0.999D-03 0.233D-03-0.120D-02
 Coeff:     -0.705D-02-0.345D-01-0.157D+00-0.348D+00-0.943D+00-0.167D+00
 Coeff:      0.145D+01 0.120D+01
 Gap=     0.017 Goal=   None    Shift=    0.000
 Gap=     0.119 Goal=   None    Shift=    0.000
 RMSDP=1.65D-06 MaxDP=7.03D-04 DE=-1.99D-08 OVMax= 1.62D-03

 Cycle  15  Pass 1  IDiag  1:
 RMSU=  6.29D-07    CP:  9.96D-01  9.54D-01  4.78D-01  2.24D-01  3.89D-01
                    CP:  6.88D-01  1.04D+00  3.00D+00  3.00D+00  3.00D+00
                    CP:  3.00D+00  3.00D+00  3.00D+00  3.00D+00
 E= -1804.96358725988     Delta-E=       -0.000000024672 Rises=F Damp=F
 DIIS: error= 6.14D-07 at cycle  15 NSaved=  15.
 NSaved=15 IEnMin=15 EnMin= -1804.96358725988     IErMin=15 ErrMin= 6.14D-07
 ErrMax= 6.14D-07  0.00D+00 EMaxC= 1.00D-01 BMatC= 1.63D-09 BMatP= 2.24D-09
 IDIUse=1 WtCom= 1.00D+00 WtEn= 0.00D+00
 Coeff-Com: -0.276D-05 0.254D-03 0.411D-03 0.108D-02 0.138D-02 0.410D-02
 Coeff-Com:  0.712D-02 0.107D-01-0.314D-01-0.187D+00-0.459D+00-0.609D+00
 Coeff-Com:  0.546D+00 0.102D+01 0.698D+00
 Coeff:     -0.276D-05 0.254D-03 0.411D-03 0.108D-02 0.138D-02 0.410D-02
 Coeff:      0.712D-02 0.107D-01-0.314D-01-0.187D+00-0.459D+00-0.609D+00
 Coeff:      0.546D+00 0.102D+01 0.698D+00
 Gap=     0.017 Goal=   None    Shift=    0.000
 Gap=     0.119 Goal=   None    Shift=    0.000
 RMSDP=1.01D-06 MaxDP=4.29D-04 DE=-2.47D-08 OVMax= 9.90D-04

 Cycle  16  Pass 1  IDiag  1:
 RMSU=  3.60D-07    CP:  9.96D-01  9.54D-01  4.79D-01  2.22D-01  3.92D-01
                    CP:  7.21D-01  1.16D+00  3.00D+00  3.00D+00  3.00D+00
                    CP:  3.00D+00  3.00D+00  3.00D+00  3.00D+00  2.40D+00
 E= -1804.96358726711     Delta-E=       -0.000000007233 Rises=F Damp=F
 DIIS: error= 2.73D-07 at cycle  16 NSaved=  16.
 NSaved=16 IEnMin=16 EnMin= -1804.96358726711     IErMin=16 ErrMin= 2.73D-07
 ErrMax= 2.73D-07  0.00D+00 EMaxC= 1.00D-01 BMatC= 4.00D-10 BMatP= 1.63D-09
 IDIUse=1 WtCom= 1.00D+00 WtEn= 0.00D+00
 Coeff-Com: -0.446D-05 0.966D-04 0.194D-03 0.368D-03 0.688D-03 0.278D-02
 Coeff-Com:  0.781D-02 0.228D-01 0.445D-01 0.281D-01 0.140D+00-0.375D+00
 Coeff-Com: -0.241D+00 0.114D+00 0.507D+00 0.748D+00
 Coeff:     -0.446D-05 0.966D-04 0.194D-03 0.368D-03 0.688D-03 0.278D-02
 Coeff:      0.781D-02 0.228D-01 0.445D-01 0.281D-01 0.140D+00-0.375D+00
 Coeff:     -0.241D+00 0.114D+00 0.507D+00 0.748D+00
 Gap=     0.017 Goal=   None    Shift=    0.000
 Gap=     0.119 Goal=   None    Shift=    0.000
 RMSDP=4.84D-07 MaxDP=2.02D-04 DE=-7.23D-09 OVMax= 4.69D-04

 Cycle  17  Pass 1  IDiag  1:
 RMSU=  5.08D-08    CP:  9.96D-01  9.54D-01  4.79D-01  2.21D-01  3.93D-01
                    CP:  7.37D-01  1.22D+00  3.00D+00  3.00D+00  3.00D+00
                    CP:  3.00D+00  3.00D+00  3.00D+00  3.00D+00  3.00D+00
                    CP:  1.47D+00
