# Supplementary material for: Design of high-temperature f-block molecular nanomagnets through the control of vibration-induced spin relaxation
Source: Chem Sci. 2019 Dec 2;11(6):1593–8. doi: 10.1039/c9sc03133b (PMC7025469; doi:10.1039/c9sc03133b)
Supplement: Supplementary file 4 [file SC-011-C9SC03133B-s004.zip]

Archive with 55 entries (52 files):
- SI/
- SI/CFPs-vs-Dist-Coord/
- SI/CFPs-vs-Dist-Coord/igorm1
- SI/CFPs-vs-Dist-Coord/igorm10
- SI/CFPs-vs-Dist-Coord/igorm11
- SI/CFPs-vs-Dist-Coord/igorm12
- SI/CFPs-vs-Dist-Coord/igorm13
- SI/CFPs-vs-Dist-Coord/igorm14
- SI/CFPs-vs-Dist-Coord/igorm15
- SI/CFPs-vs-Dist-Coord/igorm16
- SI/CFPs-vs-Dist-Coord/igorm17
- SI/CFPs-vs-Dist-Coord/igorm18
- SI/CFPs-vs-Dist-Coord/igorm19
- SI/CFPs-vs-Dist-Coord/igorm2
- SI/CFPs-vs-Dist-Coord/igorm20
- SI/CFPs-vs-Dist-Coord/igorm21
- SI/CFPs-vs-Dist-Coord/igorm22
- SI/CFPs-vs-Dist-Coord/igorm23
- SI/CFPs-vs-Dist-Coord/igorm24
- SI/CFPs-vs-Dist-Coord/igorm25
- SI/CFPs-vs-Dist-Coord/igorm26
- SI/CFPs-vs-Dist-Coord/igorm27
- SI/CFPs-vs-Dist-Coord/igorm28
- SI/CFPs-vs-Dist-Coord/igorm29
- SI/CFPs-vs-Dist-Coord/igorm3
- SI/CFPs-vs-Dist-Coord/igorm30
- SI/CFPs-vs-Dist-Coord/igorm31
- SI/CFPs-vs-Dist-Coord/igorm32
- SI/CFPs-vs-Dist-Coord/igorm33
- SI/CFPs-vs-Dist-Coord/igorm34
- SI/CFPs-vs-Dist-Coord/igorm35
- SI/CFPs-vs-Dist-Coord/igorm36
- SI/CFPs-vs-Dist-Coord/igorm37
- SI/CFPs-vs-Dist-Coord/igorm38
- SI/CFPs-vs-Dist-Coord/igorm39
- SI/CFPs-vs-Dist-Coord/igorm4
- SI/CFPs-vs-Dist-Coord/igorm40
- SI/CFPs-vs-Dist-Coord/igorm41
- SI/CFPs-vs-Dist-Coord/igorm42
- SI/CFPs-vs-Dist-Coord/igorm5
- SI/CFPs-vs-Dist-Coord/igorm6
- SI/CFPs-vs-Dist-Coord/igorm7
- SI/CFPs-vs-Dist-Coord/igorm8
- SI/CFPs-vs-Dist-Coord/igorm9
- SI/CFPs-vs-Temp.txt
- SI/Ener-WFunc-Relax-Geom.txt
- SI/Home-Made-Codes/
- SI/Home-Made-Codes/cfptemp.f
- SI/Home-Made-Codes/frrmcfpd2.inp
- SI/Home-Made-Codes/geom_dist.f90
- SI/Home-Made-Codes/geom_dist_input
- SI/Home-Made-Codes/geom_dist_output
- SI/Home-Made-Codes/Number-Distorted-Geom.xlsx
- SI/UTp3.inp
- SI/UTp3.log
