# Supplementary material for: Design of high-temperature f-block molecular nanomagnets through the control of vibration-induced spin relaxation
Source: Chem Sci. 2019 Dec 2;11(6):1593–8. doi: 10.1039/c9sc03133b (PMC7025469; doi:10.1039/c9sc03133b)
Supplement: Supplementary file 4 [file SC-011-C9SC03133B-s004.zip › SI/CFPs-vs-Dist-Coord/igorm1]

 b20   b21   b2_1   b22   b2_2   b40   b41   b4_1   b42   b4_2   b43   b4_3   b44   b4_4   b60   b61   b6_1   b62   b6_2   b63   b6_3   b64   b6_4   b65   b6_5   b66   b6_6   pref
  -42.533881469999997        4.8057655099999996        3.7846069600000001       0.22126829000000001       -3.1715119999999999E-002  -261.44190099000002        54.040158769999998        5.0091303600000003      -0.13123988000000000        3.4950454899999999       -44.052990710000003        156.81317615000000      -0.19236070999999999      -0.62392831999999998        35.532144930000001       -59.149583319999998       -15.690727310000000       -3.3455694399999998        1.9168806199999999       -4.8015374000000000       -211.63970879999999       0.68446085000000001        2.7592747399999999        232.22858424000000       -40.654602560000001       -2098.6258011899999       -113.46806288000001      -0.44999999999999996     
  -42.540112229999998        4.3199891099999999        3.4224946500000000       0.20618199000000001       -4.1267819999999997E-002  -261.74643085000002        48.572321299999999        4.5828683000000003       -5.6178939999999997E-002   2.8832925700000001       -51.694510569999998        149.98099740999999      -0.15447325000000001      -0.62015832999999998        35.692603200000001       -53.104897440000002       -14.266658800000000       -3.2030177599999998        1.9478164800000000       -9.2903166899999992       -191.31314871999999       0.39892696999999999        2.0115224100000000        208.33667252000001       -36.290488959999998       -2099.9035162700002       -113.62836636999999      -0.40499999999999997     
  -42.545852109999998        3.8337966799999998        3.0590027300000000       0.18969867000000001       -4.8297989999999999E-002  -262.04279688999998        43.091050920000001        4.1609121399999998        2.0467690000000000E-002   2.3025787400000000       -59.351596200000003        143.13615181000000      -0.11835132000000000      -0.60077866999999996        35.847660759999997       -47.048023579999999       -12.832262650000001       -3.0400773999999999        1.9374334600000001       -13.790738749999999       -170.92100452000000       0.13802986000000000        1.3255030299999999        184.36974387999999       -31.925570960000002       -2101.1616152000001       -113.76985918000000      -0.35999999999999999     
  -42.551100390000002        3.3472262599999998        2.6941453399999999       0.17188269000000000       -5.2796969999999999E-002  -262.33096584999998        37.596860059999997        3.7429760500000002        9.9110770000000001E-002   1.7534339900000000       -67.023537649999994        136.27905892000001       -8.4307939999999998E-002 -0.56579661999999997        35.997289709999997       -40.979976170000000       -11.387412749999999       -2.8570887400000000        1.8851792800000000       -18.302342750000001       -150.46570729999999       -9.9127049999999994E-002  0.70223336000000003        160.33067217999999       -27.560743360000000       -2102.4000455500000       -113.89245218000001      -0.31500000000000000     
  -42.555836130000003        2.8603754000000001        2.3278982799999999       0.15271998000000001       -5.4744760000000003E-002  -262.61086897000001        32.090199230000003        3.3288418800000001       0.17943671000000000        1.2357463900000001       -74.709649650000003        129.40950371000000       -5.2330840000000003E-002 -0.51505369999999995        36.141468730000000       -34.902000870000002       -9.9318636900000001       -2.6536768999999998        1.7911221600000000       -22.824673239999999       -129.95007605000001      -0.31176400999999998       0.14162210000000000        136.22146970000000       -23.197766340000001       -2103.6177490000000       -113.99601779000000      -0.27000000000000002     
  -42.560081879999998        2.3731598400000000        1.9602701000000000       0.13219797999999999       -5.4117899999999997E-002  -262.88257370000002        26.571649680000000        2.9182437600000002       0.26143382999999998       0.74997826999999995       -82.409283919999993        122.52794170999999       -2.2402060000000001E-002 -0.44846343000000000        36.280187660000003       -28.814597670000001       -8.4654968999999998       -2.4298082000000001        1.6548373100000000       -27.357292930000000       -109.37665260999999      -0.49981154999999999      -0.35536423000000000        112.04710579000000       -18.837439620000001       -2104.8162112099999       -114.08054457000000      -0.22500000000000003     
  -42.563830050000000        1.8856168400000000        1.5913420000000000       0.11032741000000000       -5.0967690000000003E-002  -263.14599540000000        21.041721460000002        2.5108915800000000       0.34505195999999999       0.29604479000000000       -90.121711030000000        115.63418826000000        5.4119800000000003E-003 -0.36623774999999997        36.413413740000003       -22.718757990000000       -6.9885186399999997       -2.1853997199999999        1.4763508700000001       -31.899718329999999       -88.748326199999994      -0.66304350999999995      -0.78895172000000002        87.810552560000005       -14.479658349999999       -2105.9947047300002       -114.14591204000000      -0.18000000000000005     
  -42.567073639999997        1.3979057399999999        1.2209861600000000        8.7097149999999998E-002  -4.5276080000000003E-002  -263.40111438000002        15.500871990000000        2.1065914000000001       0.43029427999999997      -0.12633776999999999       -97.846298910000002        108.72982647000001        3.1151510000000000E-002 -0.26823676000000002        36.541133279999997       -16.616047230000000       -5.5002044600000000       -1.9204254599999999        1.2559795600000001       -36.451525400000001       -68.066866009999998      -0.80134388999999995       -1.1596820699999999        63.513115820000003       -10.127802140000000       -2107.1530269000000       -114.19205353000000      -0.13500000000000006     
  -42.569828889999997       0.90993718999999995       0.84949425000000001        6.2518210000000005E-002  -3.7015199999999998E-002  -263.64785986999999        9.9496564599999999        1.7049348000000000       0.51729597999999999      -0.51636159000000004       -105.58235052000001        101.81468284000000        5.4727310000000001E-002 -0.15439738000000000        36.663305200000003       -10.506917619999999       -4.0017003400000002       -1.6350527600000000       0.99291684000000002       -41.012242350000001       -47.335163209999997      -0.91506209999999999       -1.4659002999999999        39.159260490000001       -5.7782620700000003       -2108.2913464300000       -114.21888979000001       -9.0000000000000066E-002
  -42.572081089999998       0.42187696000000002       0.47659663000000002        3.6576230000000001E-002  -2.6165470000000000E-002  -263.88624672999998        4.3885295299999996        1.3057976200000001       0.60584093000000006      -0.87396861999999997       -113.32920703000001        94.889778539999995        7.6162019999999997E-002  -2.4587049999999999E-002   36.779934720000000       -4.3929568899999998       -2.4916580399999999       -1.3290348100000000       0.68712061999999996       -45.581422619999998       -26.555419510000000       -1.0036921900000000       -1.7073718200000001        14.750516190000001       -1.4367005200000000       -2109.4094191200002       -114.22637183000001       -4.5000000000000068E-002
  -42.575087689999997      -0.55462058000000003      -0.27309243000000000       -1.9395470000000001E-002   3.2319900000000001E-003  -264.33784599000001       -6.7612105800000002       0.51389759999999995       0.78725396999999997       -1.4923725400000001       -128.85235000000000        81.008233590000003       0.11254356000000000       0.28273037000000001        36.996489769999997        7.8464477900000000       0.56219003000000001      -0.65483382000000001       -5.2128130000000002E-002  -54.743167620000001        15.135383460000000       -1.1047314800000001       -1.9971024500000001       -34.215479830000000        7.2231733000000000       -2111.5850931400000       -114.18301499000000        4.4999999999999929E-002
  -42.575854669999998       -1.0429232700000000      -0.64982322000000003       -4.9435859999999998E-002   2.1769719999999999E-002  -264.55095261999998       -12.348815610000001       0.12057289000000000       0.88018923999999998       -1.7527154199999999       -136.62734946000000        74.054813769999996       0.12750062000000001       0.46017237999999999        37.096366660000001        13.969570290000000        2.1060293200000002      -0.28678678000000002      -0.48598869000000000       -59.334846550000002        36.042725799999999       -1.1172583599999999       -2.0444727500000002       -58.767610800000000        11.539941130000001       -2112.6425648400000       -114.13206169999999        8.9999999999999927E-002
  -42.576127110000002       -1.5312931900000000       -1.0278454699999999       -8.0829180000000000E-002   4.2925089999999999E-002  -264.75559234000002       -17.944165110000000      -0.27134838999999999       0.97451078999999996       -1.9802610199999999       -144.41026138999999        67.090970130000002       0.14018404000000001       0.65374891999999996        37.190635110000002        20.093945030000000        3.6614914999999999       0.10193987000000000      -0.96280642999999999       -63.933023589999998        56.986308780000002       -1.1042957200000001       -2.0263059700000001       -83.360280799999998        15.845915140000001       -2113.6797998400002       -114.06153204000000       0.13499999999999993     
  -42.575900670000003       -2.0196304000000000       -1.4071827500000000      -0.11359559000000000        6.6624219999999998E-002  -264.95172965000000       -23.546748030000000      -0.66210340999999995        1.0701512500000001       -2.1752624599999999       -152.20052097000001        60.120106350000000       0.15068824000000000       0.86315112999999999        37.279284300000000        26.218269400000001        5.2288158600000001       0.51135193999999995       -1.4823146899999999       -68.537302170000004        77.965368310000002       -1.0655982700000000       -1.9432176200000000       -107.99119326000000        20.139491110000002       -2114.6964918600002       -113.97138751999999       0.17999999999999994     
  -42.575184170000000       -2.5078407700000001       -1.7877135099999999      -0.14771238000000000        9.2907939999999994E-002  -265.13939735000002       -29.156092030000000       -1.0520282599999999        1.1673339700000001       -2.3375421900000002       -159.99738004000000        53.140886289999997       0.15889986000000000        1.0885544700000001        37.362315580000001        32.341266089999998        6.8076110500000002       0.94116420999999995       -2.0446249100000000       -73.147167760000002        98.976202240000006       -1.0017196100000001       -1.7948494200000000       -132.65845370000000        24.421235530000001       -2115.6932931699998       -113.86161838000000       0.22499999999999992     
  -42.573971940000000       -2.9959424100000001       -2.1694626100000001      -0.18315055999999999       0.12179950000000000       -265.31849770999997       -34.771608850000000       -1.4413846200000000        1.2658212300000000       -2.4665158300000001       -167.80013516000000        46.154927739999998       0.16462847000000000        1.3300307700000000        37.439701749999998        38.462132230000002        8.3981270099999996        1.3915618000000001       -2.6502528800000000       -77.762134410000002        120.01686501000000      -0.91230096999999999       -1.5799695700000000       -157.35777718000000        28.689589330000000       -2116.6693651999999       -113.73215884000000       0.26999999999999991     
  -42.572267770000003       -3.4839655100000000       -2.5523838799999998      -0.21996974000000000       0.15326053000000001       -265.48905115000002       -40.392734279999999       -1.8304608600000001        1.3656673399999999       -2.5625559500000001       -175.60805368999999        39.161488439999999       0.16817925000000000        1.5874399299999999        37.511445260000002        44.580127570000002        10.000298870000000        1.8623621600000000       -3.2987675900000002       -82.381693519999999        141.08401291000001      -0.79730732000000004       -1.2994126500000001       -182.08508015000001        32.944239809999999       -2117.6250796200002       -113.58299413000000       0.31499999999999989     
  -42.570082229999997       -3.9717449700000000       -2.9365362600000000      -0.25820530000000003       0.18730858000000000       -265.65100675999997       -46.018997149999997       -2.2194992500000001        1.4665036600000001       -2.6256444399999999       -183.42044035000001        32.161598710000000       0.16967209999999999        1.8608937500000000        37.577528549999997        50.693652970000002        11.614529820000000        2.3538472100000001       -3.9900867600000001       -87.005359609999999        162.17539757000000      -0.65598285000000001      -0.95306210000000002       -206.83890034000001        37.182846499999997       -2118.5604625400001       -113.41410242000001       0.35999999999999988     
  -42.567390590000002       -4.4593678199999998       -3.3219056800000000      -0.29773536000000000       0.22396811999999999       -265.80442470000003       -51.649789509999998       -2.6087737600000001        1.5688084700000000       -2.6553820799999999       -191.23663078000001        25.155718159999999       0.16855238000000000        2.1504460999999999        37.637982319999999        56.802225219999997        13.240878360000000        2.8654484500000001       -4.7245366500000001       -91.632663570000005        183.28834738000000      -0.48959109000000001      -0.54021244000000002       -231.61424403999999        41.404568089999998       -2119.4752228699999       -113.22548900000000       0.40499999999999986     
  -42.564225540000002       -4.9467370099999997       -3.7083750000000002      -0.33863502000000001       0.26318183000000001       -265.94920467999998       -57.284616460000002       -2.9986255000000002        1.6722518399999999       -2.6521082699999998       -199.05586152999999        18.144279229999999       0.16516238000000000        2.4558695899999998        37.692761519999998        62.904557820000001        14.878967550000000        3.3973853799999998       -5.5017085500000000       -96.263079869999999        204.42024327999999      -0.29730847999999999       -6.1626640000000003E-002  -256.40892380000003        45.610090530000001       -2120.3697563999999       -113.01712553000000       0.44999999999999984     
-42.57383674 -0.06629834 0.10233866 0.00924865 -0.01272683 -264.11623947 -1.18194763 0.90891315 0.69564707 -1.19923537 -121.08610621 87.95434454 0.09552924 0.12123624 36.89099621 1.72507498 -0.97013783 -1.00210675 0.33870143 -50.15855746 -5.73091273 -1.06653956 -1.88420231 -9.70898835 2.89640123 -2110.50736207 -114.21442851 0.0
