# Supplementary material for: Design of high-temperature f-block molecular nanomagnets through the control of vibration-induced spin relaxation
Source: Chem Sci. 2019 Dec 2;11(6):1593–8. doi: 10.1039/c9sc03133b (PMC7025469; doi:10.1039/c9sc03133b)
Supplement: Supplementary file 4 [file SC-011-C9SC03133B-s004.zip › SI/CFPs-vs-Dist-Coord/igorm10]

 b20   b21   b2_1   b22   b2_2   b40   b41   b4_1   b42   b4_2   b43   b4_3   b44   b4_4   b60   b61   b6_1   b62   b6_2   b63   b6_3   b64   b6_4   b65   b6_5   b66   b6_6   pref
  -40.742914270000000       -1.6419535000000001        2.7530115799999999      -0.48478246000000003        1.1635580000000000E-002  -270.19716382000001       -6.1574095800000004      -0.32445056000000000       0.25961294000000001       -1.2402849100000000       -104.45700599000000        101.14964148999999        2.2099459900000000       -4.2258644900000002        39.022026179999997        13.028584840000001       -12.806386209999999       0.75281699000000002        4.5805188899999996       -40.340057999999999       -43.455316580000002        4.2627579999999998E-002  -7.3743497700000002       -21.884587000000000        69.794601830000005       -2099.5339403799999       -166.15357897000001      -0.36799999999999999     
  -40.971566060000001       -1.4426707999999999        2.4196632299999998      -0.42257819000000002        1.0247529999999999E-002  -269.43665026000002       -5.5346722499999998      -0.16949919999999999       0.32137617000000002       -1.2303735499999999       -106.55226387000000        99.452336840000001        1.9379522499999999       -3.6849031499999998        38.757432489999999        11.606716850000000       -11.294181990000000       0.53860503000000004        4.0349632499999997       -41.637056250000001       -38.707594350000001      -0.11557153000000001       -6.6665586000000001       -20.209778820000000        61.317326479999998       -2100.9246547500002       -159.70853937000001      -0.32200000000000001     
  -41.200288370000003       -1.2440767100000001        2.0868553799999998      -0.36053905000000003        8.3764400000000006E-003  -268.67618879999998       -4.9121462899999999       -1.4740730000000000E-002  0.38074694999999997       -1.2217792599999999       -108.64275350000000        97.768550430000005        1.6683126600000000       -3.1432750800000000        38.492310379999999        10.187534899999999       -9.7912137999999995       0.32316146000000001        3.4937189399999999       -42.913971259999997       -33.969153230000003      -0.26738577000000002       -5.9646456299999997       -18.578730660000002        52.872237490000003       -2102.3099051099998       -153.25013374000000      -0.27600000000000002     
  -41.429071940000000       -1.0461759200000000        1.7546590799999999      -0.29858518000000001        6.0431199999999999E-003  -267.91587949000001       -4.2898298099999996       0.13976781999999999       0.43858349000000002       -1.2145049100000000       -110.72859793000001        96.099472950000006        1.4007110500000000       -2.6009253800000001        38.226691490000000        8.7710442400000002       -8.2977741799999993       0.10565784000000000        2.9568096800000001       -44.170953699999998       -29.239296899999999      -0.41477927999999997       -5.2688410899999996       -16.991392980000001        44.460671759999997       -2103.6900883799999       -146.77833559999999      -0.23000000000000004     
  -41.657912609999997      -0.84890407999999995        1.4230378400000001      -0.23679053000000000        3.2444599999999998E-003  -267.15568271000001       -3.6677649500000000       0.29405941000000002       0.49391129000000000       -1.2087424200000001       -112.80961593000001        94.442593349999996        1.1354229100000000       -2.0578121100000000        37.960563090000001        7.3569459999999998       -6.8136702800000002      -0.11287940000000000        2.4244296099999998       -45.407977520000003       -24.519548210000000      -0.55560871000000001       -4.5793840100000001       -15.448237850000000        36.081859819999998       -2105.0646987599998       -140.29299168000000      -0.18400000000000005     
  -41.886798700000000      -0.65226258000000004        1.0919931599999999      -0.17507864000000001       -3.3930000000000002E-005  -266.39565900000002       -3.0459509599999999       0.44812637000000000       0.54737594999999994       -1.2043991000000001       -114.88600332999999        92.801466000000005       0.87212453999999995       -1.5140546300000000        37.693949949999997        5.9452350300000001       -5.3388777599999999      -0.33304209000000001        1.8964912400000000       -46.625244690000002       -19.807732909999999      -0.69140069000000004       -3.8963123500000001       -13.949025880000001        27.735938650000001       -2106.4337362400001       -133.79405625999999      -0.13800000000000007     
  -42.115753460000001      -0.45631072000000000       0.76155702000000003      -0.11353756000000000       -3.7931000000000002E-003  -265.63573221000001       -2.4243555400000001       0.60194071000000005       0.59868737000000005       -1.2012841200000000       -116.95745470999999        91.171189630000001       0.61120611000000002      -0.96963748999999999        37.426810910000000        4.5361596600000000       -3.8735011500000001      -0.55454985999999995        1.3728067200000000       -47.822653160000002       -15.106814240000000      -0.82147068999999995       -3.2191896000000000       -12.492467270000001        19.423549319999999       -2107.7973344000002       -127.28136861000000       -9.2000000000000068E-002
  -42.344769180000000      -0.26105370000000000       0.43173106000000000       -5.2082139999999999E-002  -8.0310099999999999E-003  -264.87591416999999       -1.8029860799999999       0.75550788000000002       0.64826351000000004       -1.1997303300000000       -119.02413744000000        89.555310169999998       0.35230331999999998      -0.42457104000000001        37.159154440000002        3.1297263300000000       -2.4175253900000002      -0.77773208999999999       0.85371618000000005       -49.000387369999999       -10.414656960000000      -0.94679996000000000       -2.5488704499999999       -11.078355260000000        11.144738970000001       -2109.1552543299999       -120.75485451000000       -4.6000000000000069E-002
  -42.802954120000003       0.12763836000000001      -0.22630632000000001        7.0457939999999997E-002  -1.7919069999999999E-002  -263.35670835000002      -0.56106760000000000        1.0619933200000000       0.74118640000000002       -1.2002108199999999       -123.14313146000001        86.364644749999997      -0.15907635000000001       0.66760507000000002        36.622331140000000       0.32358199999999998       0.46730292000000001       -1.2280038000000000      -0.17179842000000001       -51.297107969999999       -1.0578308999999999       -1.1813401299999999       -1.2262727499999999       -8.3796370499999995       -5.3158680800000004       -2111.8535397199998       -107.65996330999999        4.5999999999999930E-002
  -43.032126050000002       0.32094774999999998      -0.55444990999999999       0.13149706999999999       -2.3572380000000000E-002  -262.59733811000001        5.9542770000000002E-002   1.2148707299999999       0.78447074000000006       -1.2025774400000000       -125.19534726000001        84.789120839999995      -0.41133356999999998        1.2147364000000000        36.353162779999998       -1.0756054300000000        1.8959261199999999       -1.4549743700000000      -0.67785408999999996       -52.416203770000003        3.6063949800000001       -1.2903591999999999      -0.57475449999999995       -7.0924881800000001       -13.496291469999999       -2113.1939888799998       -101.09140239000000        9.1999999999999929E-002
  -43.261351759999997       0.51362761999999995      -0.88202015000000000       0.19244169000000000       -2.9661610000000001E-002  -261.83804212000001       0.67987976000000006        1.3675098100000000       0.82613261999999998       -1.2059801299999999       -127.24261263000000        83.225291400000003      -0.66156289000000001        1.7626724000000000        36.083462650000001       -2.4724889999999999        3.3154226400000000       -1.6836022900000001       -1.1798212299999999       -53.515836210000003        8.2602669599999992       -1.3951251899999999        7.0914290000000005E-002  -5.8475414600000004       -21.643726749999999       -2114.5279594700000       -94.508572240000007       0.13799999999999993     
  -43.490619490000000       0.70567665000000002       -1.2090188799999999       0.25322375000000003       -3.6225970000000003E-002  -261.07896739000000        1.2999442400000001        1.5199035299999999       0.86573555999999996       -1.2106745000000001       -129.28511849000000        81.676692130000006      -0.90947401999999999        2.3112669200000000        35.813281619999998       -3.8670825299999998        4.7258486299999998       -1.9134333400000001       -1.6774489500000000       -54.596203389999999        12.905936970000001       -1.4946132800000000       0.71019405000000002       -4.6443698500000004       -29.758157810000000       -2115.8560772699998       -87.911480460000007       0.18399999999999994     
  -43.719937250000001       0.89703549000000005       -1.5354130500000001       0.31388440000000001       -4.3300989999999998E-002  -260.31999400000001        1.9197577200000000        1.6720392399999999       0.90328045999999995       -1.2167157700000000       -131.32266730000001        80.140257820000002       -1.1552569300000000        2.8603428300000000        35.542575990000003       -5.2591202800000003        6.1270803899999997       -2.1444024900000000       -2.1706946700000000       -55.657263710000002        17.541517310000000       -1.5888904200000000        1.3428399300000000       -3.4817000400000002       -37.838880930000002       -2117.1776341700001       -81.299944269999997       0.22999999999999993     
  -43.949316300000000        1.0877638400000000       -1.8612356900000000       0.37438885000000000       -5.0794039999999999E-002  -259.56112877999999        2.5393007000000001        1.8239276900000001       0.93895240000000002       -1.2238009599999999       -133.35522954999999        78.615321080000001       -1.3987602699999999        3.4103288100000002        35.271339330000004       -6.6489063200000000        7.5192956000000004       -2.3766917799999998       -2.6598195699999998       -56.699080410000001        22.166659079999999       -1.6784395200000000        1.9695855700000000       -2.3602112599999998       -45.886603590000000       -2118.4929836699998       -74.673873420000007       0.27599999999999991     
  -44.178731079999999        1.2778016000000001       -2.1864545600000000       0.43475678000000001       -5.8778950000000003E-002  -258.80244938999999        3.1585926199999999        1.9755572600000000       0.97260937000000003       -1.2322425800000001       -135.38291054999999        77.104205050000004       -1.6400753800000001        3.9608869800000002        34.999609309999997       -8.0361687699999997        8.9023794100000000       -2.6101015599999999       -3.1445221000000001       -57.721796410000003        26.782740369999999       -1.7629351300000000        2.5896067800000000       -1.2786277100000001       -53.900660199999997       -2119.8017600600001       -68.033209859999999       0.32199999999999990     
  -44.408202889999998        1.4671497200000001       -2.5112093799999999       0.49500737000000000       -6.7216319999999996E-002  -258.04390579000000        3.7776273200000001        2.1269903299999999        1.0043960300000001       -1.2417685400000000       -137.40565942000001        75.606213830000002       -1.8792911900000000        4.5121805100000003        34.727354849999998       -9.4209331699999996        10.276975070000001       -2.8447316499999999       -3.6250764400000000       -58.725460259999998        31.389381709999999       -1.8427915900000000        3.2034953000000002      -0.23658261000000000       -61.883235010000000       -2121.1042445799999       -61.377845330000000       0.36799999999999988     
-42.57383674 -0.06629834 0.10233866 0.00924865 -0.01272683 -264.11623947 -1.18194763 0.90891315 0.69564707 -1.19923537 -121.08610621 87.95434454 0.09552924 0.12123624 36.89099621 1.72507498 -0.97013783 -1.00210675 0.33870143 -50.15855746 -5.73091273 -1.06653956 -1.88420231 -9.70898835 2.89640123 -2110.50736207 -114.21442851 0.0
