# Supplementary material for: Design of high-temperature f-block molecular nanomagnets through the control of vibration-induced spin relaxation
Source: Chem Sci. 2019 Dec 2;11(6):1593–8. doi: 10.1039/c9sc03133b (PMC7025469; doi:10.1039/c9sc03133b)
Supplement: Supplementary file 4 [file SC-011-C9SC03133B-s004.zip › SI/CFPs-vs-Dist-Coord/igorm11]

 b20   b21   b2_1   b22   b2_2   b40   b41   b4_1   b42   b4_2   b43   b4_3   b44   b4_4   b60   b61   b6_1   b62   b6_2   b63   b6_3   b64   b6_4   b65   b6_5   b66   b6_6   pref
  -42.803976730000002       0.43135225999999999        1.5037357200000001       -2.6805096700000002       0.96995016999999994       -263.25675748999998       -10.132171030000000        3.8218734599999999       -19.004819560000001       -11.535388760000000       -120.76972271000000        95.502160759999995       0.79339512000000001        1.7728151400000001        36.654221180000000        3.2527276899999999       -1.4691077600000000       -32.873363110000000        19.981134780000001       -49.947132959999998        1.1169323300000000        66.654695450000006        2.8263290000000000E-002  -50.278428200000000        54.548637540000001       -2109.5998662600000       -111.39490597000000      -0.34399999999999997     
  -42.779088330000000       0.37402320000000000        1.3286710900000001       -2.3435395500000000       0.84632644000000001       -263.36895456000002       -9.0220192400000006        3.4528361400000001       -16.527812000000001       -10.254752290000001       -120.80777753000000        94.557442170000002       0.69710320999999997        1.6129018500000001        36.700452439999999        3.0054749300000001       -1.4296373700000000       -28.821029400000000        17.567403790000000       -49.984555980000003       0.27098944000000003        58.254459470000000      -0.28034725999999999       -45.364003920000002        48.206049610000001       -2109.8227313699999       -111.69258418000000      -0.30099999999999999     
  -42.753077330000004       0.31515490000000002        1.1534840000000000       -2.0067415099999999       0.72290834000000004       -263.47985782000001       -7.9092534099999998        3.0851931600000002       -14.054726540000001       -8.9708561299999996       -120.84643817000000        93.612617229999998       0.60332764999999999        1.4396098600000000        36.741950959999997        2.7746968700000001       -1.3829666100000000       -24.788416280000000        15.141637899999999       -50.018775570000003      -0.57791155000000005        49.835146270000003      -0.56910760000000005       -40.402290319999999        41.829606140000003       -2110.0143880400001       -112.00547327000000      -0.25800000000000001     
  -42.725969259999999       0.25498338999999998       0.97839635000000003       -1.6701832000000001       0.59970427000000004       -263.58933475999999       -6.7940355900000000        2.7188556699999999       -11.585659570000001       -7.6836963000000003       -120.88564531999999        92.669345649999997       0.51232588000000001        1.2529698100000000        36.778669729999997        2.5594925800000001       -1.3301893800000000       -20.775484880000000        12.703885270000001       -50.049839059999996       -1.4288607900000001        41.397046629999998      -0.83797962999999998       -35.397386599999997        35.422527809999998       -2110.1746546999998       -112.33374879000000      -0.21500000000000002     
  -42.697746170000002       0.19357163999999999       0.80316622000000004       -1.3338407800000001       0.47673568999999999       -263.69745623000000       -5.6764310699999996        2.3539878800000000       -9.1208851899999992       -6.3935073200000003       -120.92522020000000        91.725251450000002       0.42390407000000002        1.0531083200000000        36.810639629999997        2.3597010200000001       -1.2703838500000000       -16.781934920000001        10.254500090000001       -50.077724390000000       -2.2834107299999999        32.940750729999998       -1.0873783900000000       -30.349836029999999        28.980907770000002       -2110.3034755200001       -112.67767080000000      -0.17200000000000004     
  -42.668433739999998       0.13054494999999999       0.62793719000000003      -0.99770610999999998       0.35399501000000000       -263.80415253000001       -4.5562826100000002        1.9905261299999999       -6.6600727800000001       -5.0998725199999999       -120.96519610999999        90.782631219999999       0.33800541000000001       0.83992897000000000        36.837830410000002        2.1770859200000001       -1.2043007200000000       -12.808106029999999        7.7931152099999998       -50.102537140000003       -3.1402095100000000        24.465589019999999       -1.3165628800000000       -25.254173569999999        22.507640779999999       -2110.4011676499999       -113.03744743000000      -0.12900000000000006     
  -42.638003949999998        6.6329890000000002E-002  0.45268514999999998      -0.66181080000000003       0.23148719000000001       -263.90955241000000       -3.4338536400000002        1.6285365400000000       -4.2037756999999996       -3.8029772600000000       -121.00534696000000        89.839093790000007       0.25465462999999999       0.61348972999999996        36.860297629999998        2.0099033199999998       -1.1319868200000001       -8.8534618599999995        5.3199849800000001       -50.124230720000000       -4.0008682599999998        15.972751900000000       -1.5258118000000001       -20.117031990000001        16.001637209999998       -2110.4677613399999       -113.41335792000000       -8.6000000000000063E-002
  -42.606464719999998        7.3592999999999998E-004  0.27751944000000001      -0.32615599000000001       0.10925707000000000       -264.01358856000002       -2.3090697800000002        1.2679690900000000       -1.7517409799999999       -2.5027330800000001       -121.04568755000000        88.896345269999998       0.17384805000000000       0.37396763000000000        36.878025129999997        1.8590963599999999       -1.0540372400000000       -4.9182595999999998        2.8351298500000000       -50.142895820000000       -4.8644052999999996        7.4617500600000000       -1.7149660900000001       -14.935703390000000        9.4650794200000004       -2110.5029773800002       -113.80560742000000       -4.3000000000000066E-002
  -42.540094430000003      -0.13472002999999999       -7.2815179999999993E-002  0.34440184000000001      -0.13445867000000000       -264.21760855999997       -5.2538330000000001E-002  0.55136593000000000        3.1386335000000001       0.10734736000000000       -121.12639823000001        87.010078820000004        1.9689880000000000E-002 -0.14467436000000000        36.899259360000002        1.6077065699999999      -0.88059854999999998        2.8947306199999998       -2.1690407899999999       -50.171174370000003       -6.6023477100000001       -9.6125865400000006       -2.0339467099999999       -4.4379673100000003       -3.7036748899999998       -2110.4808303000000       -114.64005614000000        4.2999999999999927E-002
  -42.505265750000000      -0.20452898000000000      -0.24786533999999999       0.67931796000000000      -0.25592742000000002       -264.31753951000002        1.0791156300000000       0.19531677000000000        5.5770847799999999        1.4173803800000000       -121.16665549000000        86.068220409999995       -5.3818810000000002E-002 -0.42376121000000000        36.902764110000000        1.5071276700000000      -0.78589288999999996        6.7723941400000003       -4.6883948999999996       -50.180894729999999       -7.4758706699999999       -18.176135210000002       -2.1634429900000001       0.87732047999999996       -10.333907860000000       -2110.4230923800001       -115.08268545999999        8.5999999999999924E-002
  -42.469324530000002      -0.27573133000000000      -0.42301883000000001        1.0139704899999999      -0.37713023000000001       -264.41619980000002        2.2129778999999998      -0.15910887000000001        8.0109935599999993        2.7304942900000002       -121.20665265000000        85.125187389999994      -0.12491273000000000      -0.71596327999999998        36.901573210000002        1.4234696800000000      -0.68522675000000000        10.630896930000000       -7.2189010299999996       -50.187667230000002       -8.3538201200000000       -26.757059609999999       -2.2734491299999999        6.2371102499999997       -16.997514530000000       -2110.3345703499999       -115.54257925000000       0.12899999999999992     
  -42.432288059999998      -0.34832932000000000      -0.59805660000000005        1.3483307499999999      -0.49802340000000000       -264.51355244000001        3.3490188800000000      -0.51198310000000002        10.439926750000000        4.0469465900000001       -121.24638150000000        84.182713160000006      -0.19355675999999999       -1.0210778100000000        36.895673700000003        1.3568704700000001      -0.57969557999999999        14.470660660000000       -9.7607211399999994       -50.191576410000003       -9.2351838999999991       -35.354435870000003       -2.3633349799999999        11.641196750000001       -23.691071420000000       -2110.2155513700000       -116.01995891000000       0.17199999999999993     
  -42.394150029999999      -0.42238951000000002      -0.77301162999999995        1.6824370300000000      -0.61863541000000000       -264.60954776000000        4.4872258599999997      -0.86326667999999995        12.864013610000001        5.3666600000000004       -121.28570403000001        83.240123240000003      -0.25996422000000002       -1.3392569999999999        36.885062130000001        1.3077480500000001      -0.46929019999999999        18.291575410000000       -12.313711020000000       -50.192625229999997       -10.120428400000000       -43.968521080000002       -2.4333622799999999        17.090586739999999       -30.414813670000001       -2110.0654231700000       -116.51499584000000       0.21499999999999991     
  -42.354927359999998      -0.49785315000000002      -0.94805198000000002        2.0163079700000002      -0.73895977999999996       -264.70421332000001        5.6275433300000000       -1.2128611800000000        15.283644100000000        6.6894686600000002       -121.32447172000001        82.296171680000000      -0.32424287000000002       -1.6704678900000001        36.869738400000003        1.2759525899999999      -0.35338222000000002        22.093250009999998       -14.877615230000000       -50.190811420000003       -11.010443830000000       -52.600118219999999       -2.4839772600000001        22.584519470000000       -37.171416260000001       -2109.8849741200002       -117.02793303999999       0.25799999999999990     
  -42.314612439999998      -0.57466247999999998       -1.1229248400000000        2.3498260100000001      -0.85895273999999999       -264.79752202999998        6.7698891100000003       -1.5608570700000000        17.697888859999999        8.0157928500000004       -121.36270091000000        81.353192399999998      -0.38598349999999998       -2.0144935600000000        36.849711589999998        1.2613490000000001      -0.23322219999999999        25.876592209999998       -17.452766109999999       -50.186238760000002       -11.903779940000000       -61.247154580000000       -2.5140812700000001        28.121740400000000       -43.957100629999999       -2109.6737219400002       -117.55896442000000       0.30099999999999988     
  -42.273180519999997      -0.65294514000000003       -1.2977696700000001        2.6830652700000002      -0.97866485999999997       -264.88964271999998        7.9143075700000001       -1.9071724200000000        20.107127880000000        9.3450583100000006       -121.40022524000000        80.408796480000007      -0.44552566999999998       -2.3715385499999999        36.825048369999998        1.2646234999999999      -0.10830128000000000        29.641260859999999       -20.038533529999999       -50.178887310000000       -12.802095990000000       -69.910371380000001       -2.5250535200000002        33.704485869999999       -50.773563889999998       -2109.4321134100001       -118.10835975000001       0.34399999999999986     
-42.57383674 -0.06629834 0.10233866 0.00924865 -0.01272683 -264.11623947 -1.18194763 0.90891315 0.69564707 -1.19923537 -121.08610621 87.95434454 0.09552924 0.12123624 36.89099621 1.72507498 -0.97013783 -1.00210675 0.33870143 -50.15855746 -5.73091273 -1.06653956 -1.88420231 -9.70898835 2.89640123 -2110.50736207 -114.21442851 0.0
