# Supplementary material for: Design of high-temperature f-block molecular nanomagnets through the control of vibration-induced spin relaxation
Source: Chem Sci. 2019 Dec 2;11(6):1593–8. doi: 10.1039/c9sc03133b (PMC7025469; doi:10.1039/c9sc03133b)
Supplement: Supplementary file 4 [file SC-011-C9SC03133B-s004.zip › SI/CFPs-vs-Dist-Coord/igorm12]

 b20   b21   b2_1   b22   b2_2   b40   b41   b4_1   b42   b4_2   b43   b4_3   b44   b4_4   b60   b61   b6_1   b62   b6_2   b63   b6_3   b64   b6_4   b65   b6_5   b66   b6_6   pref
  -42.448838199999997        2.4986532100000001        4.1146282000000003      -0.54594606999999995       -1.7170854200000001       -264.18521661000000        6.1883220000000003E-002   7.5644709700000003        10.990976220000000       -18.900272560000001       -125.52070077000000        91.984722239999996        4.8561181600000003        2.2235736400000001        36.858890680000002       -5.1066076799999998       -21.977245069999999       -14.612587200000000       -29.153625770000001       -51.969250940000002        1.8036468999999999        9.4424610799999993       -63.459485909999998       -82.063976789999998        4.3599064099999998       -2106.7931868599999       -116.07605384999999      -0.32200000000000001     
  -42.470760790000000        2.1314105600000000        3.5436048000000002      -0.46650082999999998       -1.4753098499999999       -264.17969260000001       -8.9027369999999995E-002   6.6303378899999998        9.5076267300000001       -16.376837490000000       -124.88007294000001        91.399078650000007        4.1817573399999999        1.8869591100000001        36.880099710000003       -4.1335582300000002       -18.990493850000000       -12.749385970000001       -24.972492549999998       -51.740178720000003       0.81046231000000002        7.8830975800000003       -54.621257679999999       -71.729927399999994        4.0491985499999998       -2107.4438638400002       -115.75789118000000      -0.27600000000000002     
  -42.491332749999998        1.7643832200000000        2.9719324700000000      -0.38705183999999998       -1.2329946199999999       -264.17265576000000      -0.24880303000000001        5.6906464699999999        8.0284299800000003       -13.851542100000000       -124.24177487000000        90.817008070000000        3.5052661999999999        1.5621570300000001        36.895753839999998       -3.1590318300000000       -15.999097219999999       -10.858926110000001       -20.780854340000001       -51.501382249999999      -0.21040809999999999        6.3431423899999997       -45.796590950000002       -61.393895200000003        3.7736526100000001       -2108.0538200500000       -115.45700071000000      -0.23000000000000004     
  -42.510549179999998        1.3976511800000000        2.3994404999999999      -0.30769076000000001      -0.99004035999999995       -264.16423309999999      -0.41749329000000002        4.7454662900000004        6.5532997899999996       -11.324266260000000       -123.60580324000000        90.237441169999997        2.8270639599999998        1.2497496400000001        36.905885009999999       -2.1835584699999999       -13.002431330000000       -8.9412534400000006       -16.578753559999999       -51.252756290000001       -1.2595957400000000        4.8228401099999996       -36.985125179999997       -51.057103480000002        3.5302951199999999       -2108.6240695500001       -115.17351334000000      -0.18400000000000005     
  -42.528406220000001        1.0311597600000000        1.8262398799999999      -0.22834604000000000      -0.74654335000000005       -264.15440419999999      -0.59510331000000005        3.7947126000000000        5.0825756799999997       -8.7953845299999998       -122.97228312999999        89.662223670000003        2.1468423200000002       0.94933515000000002        36.910486589999998       -1.2070092800000001       -10.001099140000001       -6.9967596700000003       -12.365814220000001       -50.994278629999997       -2.3358348800000002        3.3214417200000002       -28.188043050000001       -40.719171310000000        3.3211248599999998       -2109.1544952200002       -114.90749378000000      -0.13800000000000007     
  -42.544908790000001       0.66498732999999999        1.2523015200000001      -0.14911020000000000      -0.50251201000000001       -264.14311171999998      -0.78168782999999997        2.8383958900000001        3.6159744100000002       -6.2648174900000004       -122.34108375000000        89.089016659999999        1.4650140700000001       0.66097083999999995        36.909534630000003      -0.22988459999999999       -6.9950930500000004       -5.0252724700000000       -8.1420653000000005       -50.725773140000001       -3.4404418600000000        1.8396636399999999       -19.405233169999999       -30.381316630000001        3.1454175599999998       -2109.6450072799998       -114.65892418000000       -9.2000000000000068E-002
  -42.560046610000001       0.29920371000000001       0.67766704000000000       -6.9881899999999997E-002 -0.25787898999999997       -264.13040704999997      -0.97731204999999999        1.8764631400000000        2.1537171599999998       -3.7326788299999998       -121.71238139000000        88.520303650000002       0.78109613000000000       0.38503186000000000        36.903047319999999       0.74736102999999998       -3.9847255700000002       -3.0270740400000000       -3.9073187699999998       -50.447246110000002       -4.5718302800000004       0.37681650000000000       -10.637031550000000       -20.045138739999999        3.0037715399999998       -2110.0958396100000       -114.42789752000000       -4.6000000000000069E-002
  -42.586266459999997      -0.43150861000000001      -0.47367737999999998        8.8286139999999999E-002  0.23295472000000000       -264.10061932000002       -1.3956066499999999       -6.4283250000000000E-002 -0.75826978000000000        1.3353639700000000       -120.46226817000000        87.391218440000003      -0.59172619999999998      -0.13028685000000001        36.873389860000003        2.7030447199999998        2.0485244900000001        1.0495578400000001        4.5962060700000000       -49.859618240000003       -6.9175489900000002       -2.4903762500000002        6.8528310399999999       0.62670402000000003        2.8233243899999998       -2110.8794096800002       -114.01855300000000        4.5999999999999930E-002
  -42.597352530000002      -0.79635045999999998       -1.0504077400000000       0.16727811000000001       0.47918203999999998       -264.08356119000001       -1.6183665500000000       -1.0431331200000000       -2.2076615400000001        3.8715285000000002       -119.84096144000000        86.832197899999997       -1.2808946100000000      -0.36944556000000001        36.850217360000002        3.6807952799999999        5.0712514500000001        3.1274829600000000        8.8648200799999994       -49.550391410000003       -8.1308410900000005       -3.8956363000000001        15.574748730000000        10.960495640000000        2.7839352700000002       -2111.2128781000001       -113.84033435000001        9.1999999999999929E-002
  -42.607073720000002       -1.1608108500000001       -1.6278499700000000       0.24612349000000000       0.72588710000000001       -264.06504448999999       -1.8502377600000000       -2.0276297099999998       -3.6530814000000000        6.4085626299999996       -119.22223287000000        86.277345789999998       -1.9715018099999999      -0.59640897999999998        36.821488109999997        4.6581165899999997        8.0978953499999999        5.2320954700000000        13.145260720000000       -49.230803060000000       -9.3706323200000003       -5.2808884999999997        24.280005790000001        21.292133159999999        2.7782508300000002       -2111.5070475500002       -113.67978918000000       0.13799999999999993     
  -42.615453469999999       -1.5250638999999999       -2.2058939299999998       0.32490057000000000       0.97317403999999996       -264.04500956999999       -2.0911576200000002       -3.0178753600000001       -5.0942466199999998        8.9466192499999995       -118.60595363000000        85.724906000000004       -2.6639385899999999      -0.81064093000000004        36.787166569999997        5.6356187000000002        11.127853240000000        7.3630509699999998        17.437490210000000       -48.900687349999998       -10.637856149999999       -6.6469470800000003        32.968843649999997        31.623874860000001        2.8082439500000000       -2111.7624648999999       -113.53692196999999       0.18399999999999994     
  -42.622470630000002       -1.8887868900000000       -2.7847066699999998       0.40359360000000000        1.2209467500000000       -264.02356458000003       -2.3413145100000001       -4.0137848700000003       -6.5310252400000000        11.485679859999999       -117.99235244000000        85.177387440000004       -3.3581180000000002       -1.0125441799999999        36.747295080000001        6.6117277500000000        14.161712950000000        9.5201182800000002        21.741509130000001       -48.560084869999997       -11.930846160000000       -7.9940777699999996        41.640988479999997        41.950688110000002        2.8707631400000002       -2111.9794486599999       -113.41182413000000       0.22999999999999993          
  -42.632490249999996       -2.6150262799999999       -3.9442286300000000       0.56060195000000002        1.7179529600000001       -263.97604124999998       -2.8691966700000000       -6.0228533200000003       -9.3918252100000004        16.566085590000000       -116.77286931000000        84.093117680000006       -4.7511252500000003       -1.3789998400000001        36.650742319999999        8.5608244700000000        20.238819070000002        13.912549029999999        30.385776750000002       -47.846862930000000       -14.596058640000001       -10.630460200000000        58.933251630000001        62.594140130000000        3.1001298600000000       -2112.2982675200001       -113.21484612000000       0.32199999999999990     
-42.57383674 -0.06629834 0.10233866 0.00924865 -0.01272683 -264.11623947 -1.18194763 0.90891315 0.69564707 -1.19923537 -121.08610621 87.95434454 0.09552924 0.12123624 36.89099621 1.72507498 -0.97013783 -1.00210675 0.33870143 -50.15855746 -5.73091273 -1.06653956 -1.88420231 -9.70898835 2.89640123 -2110.50736207 -114.21442851 0.0
