# Supplementary material for: Design of high-temperature f-block molecular nanomagnets through the control of vibration-induced spin relaxation
Source: Chem Sci. 2019 Dec 2;11(6):1593–8. doi: 10.1039/c9sc03133b (PMC7025469; doi:10.1039/c9sc03133b)
Supplement: Supplementary file 4 [file SC-011-C9SC03133B-s004.zip › SI/CFPs-vs-Dist-Coord/igorm13]

 b20   b21   b2_1   b22   b2_2   b40   b41   b4_1   b42   b4_2   b43   b4_3   b44   b4_4   b60   b61   b6_1   b62   b6_2   b63   b6_3   b64   b6_4   b65   b6_5   b66   b6_6   pref
  -42.437737810000002      -0.24284502999999999       -9.5564915500000005      -0.33485320000000002       0.70278739999999995       -262.72257267999998        39.004729820000001       -29.967001710000002        6.4606144399999996       -16.687820270000000       -118.70063091999999        85.573241319999994        14.918690590000001        5.4267527900000001        35.740401880000000       -5.4361882200000000        107.67212513000000       -6.4520982299999998        2.1254932200000001       -49.535704209999999       -9.2489321300000000        2.8016915199999999       -7.7409335800000001        42.712785230000001        522.64420820999999       -2102.6352160400002       -110.47157634000000      -0.30800000000000000     
  -42.470660510000002      -0.21221113999999999       -8.1964160300000000      -0.27945600999999998       0.59337567000000002       -262.91524594999998        33.317486819999999       -25.468976160000000        5.9803588799999998       -14.510071260000000       -118.81457352000000        86.120984280000002        12.822071210000001        4.7243010700000001        35.864277180000002       -4.5349972000000003        92.157899990000004       -6.0141035000000000        2.1397828500000000       -49.459913749999998       -8.8437246199999997        1.7422120000000001       -7.0549436300000004        35.126016370000002        448.78158380999997       -2104.5591521800002       -110.81307753000000      -0.26400000000000001     
  -42.499047869999998      -0.18342115000000001       -6.8299633200000001      -0.22606298000000000       0.48634226000000003       -263.11024211000000        27.611030400000001       -20.995832239999999        5.3847058800000003       -12.319693190000001       -119.00161647000000        86.609766910000005        10.717403530000000        4.0035574299999999        36.001884680000003       -3.5941459800000000        76.630643640000002       -5.4617696899999997        2.0641428700000000       -49.438974000000002       -8.4066942400000002       0.85295328999999998       -6.3178186600000004        27.567329489999999        374.74583458000001       -2106.2166155199998       -111.21991224999999      -0.22000000000000003     
  -42.522915679999997      -0.15639048999999999       -5.4571258299999998      -0.17464489999999999       0.38169354000000000       -263.30745192000001        21.886116840000000       -16.550054820000000        4.6742863500000000       -10.117457040000000       -119.26321915000000        87.031618339999994        8.6049369799999997        3.2643789399999998        36.153097070000001       -2.6133062599999999        61.097533409999997       -4.7955274100000000        1.8987346700000001       -49.472910870000000       -7.9385394199999997       0.13284639000000001       -5.5304814499999999        20.038713670000000        300.56155646000002       -2107.6072229900001       -111.69152668000000      -0.17600000000000005     
  -42.542293700000002      -0.13116433000000000       -4.0776186900000004      -0.12530767000000001       0.27945594000000001       -263.50681178999997        16.143560440000002       -12.134223660000000        3.8495587100000002       -7.9034753000000002       -119.60092111000000        87.381543930000007        6.4856025500000003        2.5066740400000000        36.317791389999996       -1.5916102200000000        45.564487970000002       -4.0158107000000003        1.6431349900000001       -49.561782530000002       -7.4380741400000003      -0.41851780999999999       -4.6924011400000003        12.543782580000000        226.25776397999999       -2108.7314384000001       -112.22740905000001      -0.13200000000000006     
  -42.557232249999998      -0.10784523999999999       -2.6912634099999999       -7.8169559999999999E-002  0.17963232000000001       -263.70805181999998        10.384207880000000       -7.7508509700000001        2.9111902500000002       -5.6787116099999997       -120.01626553000000        87.654563530000004        4.3604276000000004        1.7303079500000000        36.495751380000002      -0.52792821999999995        30.037822980000001       -3.1232925900000001        1.2978270199999999       -49.705644049999997       -6.9042555600000002      -0.80183156000000000       -3.8049561000000001        5.0871144800000003        151.86185352000001       -2109.5890553400000       -112.82690253000000       -8.8000000000000064E-002
  -42.567725039999999       -8.6291889999999996E-002  -1.2980368099999999       -3.3257740000000001E-002   8.2242560000000006E-002  -263.91127857999999        4.6088043699999997       -3.4023201400000000        1.8598283499999999       -3.4438349100000001       -120.51084939000000        87.847109099999997        2.2299842399999998       0.93523601999999995        36.686899859999997       0.57772999999999997        14.524392649999999       -2.1186187400000001       0.86303141999999999       -49.904577570000001       -6.3354897499999998       -1.0179510599999999       -2.8688441299999998       -2.3303593899999999        77.398647690000004       -2110.1808323400001       -113.48948142000000       -4.4000000000000067E-002
  -42.575583479999999       -4.8156879999999999E-002   1.5100521300000000        4.9327269999999999E-002 -0.10533033999999999       -264.32285006000001       -6.9870649399999998        5.1804339800000001      -0.58004443000000006        1.0540916700000000       -121.74330264000000        87.968577629999999       -2.0422751400000001      -0.71209330000000004        37.107867679999998        2.9159709399999998       -16.439844839999999       0.22480380000000000      -0.27453654000000000       -50.467450270000001       -5.0916591400000000      -0.94965398000000001      -0.85277493999999998       -17.041385630000001       -71.616853390000003       -2110.5689589100002       -115.00104578000000        4.3999999999999928E-002
  -42.573005709999997       -3.1782650000000003E-002   2.9252228599999999        8.6889540000000001E-002 -0.19545576000000001       -264.53090753999999       -12.805760449999999        9.4099497499999991       -1.9668191500000001        3.3157530199999998       -122.48394884000000        87.888109069999999       -4.1825893699999996       -1.5643649700000000        37.337287310000001        4.1505916999999997       -31.878618950000000        1.5615100000000000      -0.97656449999999995       -50.831261949999998       -4.4153017099999996      -0.66760748000000003       0.22538438000000000       -24.325803029999999       -146.11516452999999       -2110.3659347799999       -115.84856852000000        8.7999999999999926E-002
  -42.566146140000001       -1.7091920000000000E-002   4.3479640300000000       0.12177731999999999      -0.28319591000000000       -264.74032966999999       -18.637243970000000        13.595202459999999       -3.4639776599999998        5.5851936599999998       -123.30936799000000        87.707802259999994       -6.3241730599999997       -2.4361273400000001        37.579045389999997        5.4291129700000003       -47.280446820000002        3.0070382200000001       -1.7671587799999999       -51.249878160000002       -3.7017572799999998      -0.22104876000000001        1.3495257300000001       -31.560577250000001       -220.57259089999999       -2109.8997369399999       -116.75625656000000       0.13199999999999992     
  -42.555044969999997       -4.1286099999999996E-003   5.7783806599999998       0.15398459000000000      -0.36853153999999999       -264.95092524000000       -24.480647139999999        17.733975229999999       -5.0701185200000003        7.8615730599999996       -124.22070508000000        87.420773400000002       -8.4664238800000007       -3.3274363199999999        37.832891910000001        6.7522247300000000       -62.639422969999998        4.5597352100000004       -2.6456732500000002       -51.723069670000001       -2.9521126600000001       0.38780491000000000        2.5182405999999999       -38.742190710000003       -294.96323792999999       -2109.1709907600002       -117.72325707000000       0.17599999999999993     
  -42.539732669999999        7.1904700000000000E-003   7.2167183699999997       0.18333532000000000      -0.45142732000000002       -265.16264696000002       -30.335167490000000        21.824040430000000       -6.7846376299999998        10.144326360000001       -125.21945110000000        87.026229000000001       -10.608063930000000       -4.2382175100000001        38.098619229999997        8.1200301899999996       -77.950408899999999        6.2186402300000001       -3.6117496999999998       -52.250807039999998       -2.1639615700000001        1.1584277400000000        3.7309165399999999       -45.869167980000000       -369.25949198000001       -2108.1811741100000       -118.74880156000000       0.21999999999999992     
  -42.520272470000002        1.6888650000000002E-002   8.6628912200000006       0.20981690000000000      -0.53190475999999998       -265.37522511999998       -36.199958010000003        25.863395570000002       -8.6065632599999997        12.432884420000001       -126.30658772000000        86.516222690000006       -12.748490700000000       -5.1686827199999996        38.375927179999998        9.5328787500000001       -93.206940799999998        7.9824630499999998       -4.6649399499999999       -52.832747840000003       -1.3393704700000000        2.0895819499999999        4.9866835800000002       -52.938726840000001       -443.43869439000002       -2106.9312411800001       -119.83192907999999       0.26399999999999990     
  -42.496688509999998        2.4922670000000001E-002   10.117268810000001       0.23329038999999999      -0.61002210999999995       -265.58848483999998       -42.074128770000002        29.849836620000001       -10.534627009999999        14.726218460000000       -127.48330728000001        85.888936959999995       -14.886491899999999       -6.1191812600000004        38.664556120000000        10.991395460000000       -108.40470236000000        9.8495126400000004       -5.8043636500000000       -53.468668590000000      -0.47693561000000001        3.1795180099999998        6.2836134399999999       -59.947538629999997       -517.47106927000004       -2105.4216734900001       -120.97171111000000       0.30799999999999988     
-42.57383674 -0.06629834 0.10233866 0.00924865 -0.01272683 -264.11623947 -1.18194763 0.90891315 0.69564707 -1.19923537 -121.08610621 87.95434454 0.09552924 0.12123624 36.89099621 1.72507498 -0.97013783 -1.00210675 0.33870143 -50.15855746 -5.73091273 -1.06653956 -1.88420231 -9.70898835 2.89640123 -2110.50736207 -114.21442851 0.0
