# Supplementary material for: Design of high-temperature f-block molecular nanomagnets through the control of vibration-induced spin relaxation
Source: Chem Sci. 2019 Dec 2;11(6):1593–8. doi: 10.1039/c9sc03133b (PMC7025469; doi:10.1039/c9sc03133b)
Supplement: Supplementary file 4 [file SC-011-C9SC03133B-s004.zip › SI/CFPs-vs-Dist-Coord/igorm14]

 b20   b21   b2_1   b22   b2_2   b40   b41   b4_1   b42   b4_2   b43   b4_3   b44   b4_4   b60   b61   b6_1   b62   b6_2   b63   b6_3   b64   b6_4   b65   b6_5   b66   b6_6   pref
  -42.738234329999997       -10.375756510000000      -0.89474271999999999       0.34979912000000002      -0.61731619999999998       -263.94621667000001       -26.550068910000000       -37.062906560000002        21.880957510000002        4.7006728799999999       -119.16975096000000        101.54880975000000        2.9173540700000000       -10.092237630000000        37.488056540000002        105.29248147000000        11.307046100000001       -11.615711330000000       -3.7565654899999998       -49.869903100000002      -0.97740159999999998       -17.131243319999999        2.0209950600000002       -469.47810141000002        35.558604510000002       -2106.8714537699998       -117.52835663000000      -0.28700000000000003     
  -42.726472989999998       -8.9048598800000001      -0.74361927999999999       0.29206873000000000      -0.52698246999999998       -263.96588790999999       -22.969730720000001       -31.718206559999999        18.579103300000000        3.8697450899999999       -119.07748606000000        99.666768129999994        2.5036775699999998       -8.6629381999999993        37.373117420000000        90.606909389999998        9.5916896600000001       -9.7944874700000000       -3.4072995100000001       -49.653972789999997       -1.6735530400000000       -14.424713160000000        1.6605660400000000       -404.16239718999998        31.185016550000000       -2108.0713100200001       -116.91338659000000      -0.24600000000000002     
  -42.710810260000002       -7.4336278599999996      -0.59530108999999998       0.23736338000000001      -0.43789718000000000       -263.98707917000002       -19.371917710000002       -26.345937950000000        15.367696580000000        3.0339597500000002       -119.11232225000001        97.769155600000005        2.0938435000000002       -7.2233401199999996        37.267906910000001        75.877520270000005        7.8637934600000001       -8.0739653199999992       -2.9789304200000002       -49.527688929999997       -2.3696297600000000       -11.851882450000000        1.2324457300000000       -338.68804704000001        26.715646379999999       -2109.0456635400001       -116.34517649000000      -0.20500000000000002     
  -42.691239660000001       -5.9616969199999996      -0.44991600999999998       0.18567401000000000      -0.35006606000000001       -264.00982434999997       -15.758467290000000       -20.946632800000000        12.247911950000001        2.1940373599999998       -119.27119141999999        95.850997849999999        1.6877218100000000       -5.7734853900000003        37.172526890000000        61.107774210000002        6.1235002200000004       -6.4551151600000001       -2.4719092900000001       -49.488707069999997       -3.0636466699999998       -9.4157090599999993       0.73820275999999996       -273.07985230999998        22.147768129999999       -2109.7937626700000       -115.82399990000000      -0.16400000000000001     
  -42.667757790000003       -4.4891366799999997      -0.30728457999999997       0.13698017000000001      -0.26363014000000001       -264.03409359000000       -12.130996270000001       -15.520961950000000        9.2200178600000005        1.3501292300000001       -119.55110793999999        93.912714579999999        1.2851954000000001       -4.3140369500000002        37.087065170000002        46.303099629999998        4.3695762299999998       -4.9379965600000002       -1.8861780900000000       -49.534716629999998       -3.7502776799999999       -7.1169993600000003       0.17801632000000001       -207.35626464000001        17.484687720000000       -2110.3144799400002       -115.35011129999999      -0.12300000000000000     
  -42.640363309999998       -3.0158249399999999      -0.16767588000000000        9.1356750000000000E-002 -0.17852219999999999       -264.05989122000000       -8.4912466799999997       -10.069415920000001        6.2850994599999996       0.50313485000000002       -119.94902315000000        91.952370020000004       0.88572963999999998       -2.8447510700000000        37.011601650000003        31.468113420000002        2.6028206500000000       -3.5234021300000000       -1.2224132999999999       -49.663347299999998       -4.4258428600000004       -4.9585877700000003      -0.44610308999999998       -141.53844737000000        12.722003880000001       -2110.6071416700001       -114.92373196000000       -8.1999999999999990E-002
  -42.609053140000000       -1.5416475100000000       -3.1151559999999998E-002   4.8784059999999997E-002  -9.4885650000000002E-002  -264.08732786000002       -4.8409491500000001       -4.5925681100000002        3.4434673000000000      -0.34695854999999998       -120.46173994999999        89.966295149999993       0.48923232000000000       -1.3662848400000001        36.946239730000002        16.607488369999999       0.82311042000000001       -2.2113618900000001      -0.48050545000000000       -49.872116920000003       -5.0876415899999996       -2.9412728299999999       -1.1342016399999999       -75.647816149999997        7.8590021300000004       -2110.6719224700000       -114.54512696000000       -4.0999999999999988E-002
  -42.534709110000001        1.4100876000000000       0.23280730999999999       -2.7192259999999999E-002   6.7868609999999996E-002  -264.14671363999997        2.4841479299999998        6.4343553099999999       -1.9574866900000001       -2.0534703500000000       -121.81882277000000        85.912313929999996      -0.29579689999999997        1.6173465400000000        36.845955330000002       -13.173329920000000       -2.7773063900000001       0.10382723000000001        1.2350086400000000       -50.520090510000003       -6.3534719300000004       0.66354447999999999       -2.6956819500000000        56.260132859999999       -2.1647773400000001       -2110.1135419100001       -113.93183252999999        4.1000000000000016E-002
  -42.491672899999998        2.8877591300000001       0.35991726000000002       -6.0559799999999997E-002  0.14686884000000000       -264.17869906999999        6.1555181100000000        11.983271920000000       -4.5155239700000003       -2.9092439699999999       -122.65673961000000        83.840738329999994      -0.68482730999999997        3.1218458800000000        36.811156789999998       -28.083576350000001       -4.5972202600000003        1.1064086600000000        2.2079914100000000       -50.954212020000000       -6.9502467799999996        2.2479946399999999       -3.5674975400000002        122.23621691000000       -7.3296435999999998       -2109.4897886099998       -113.69749240000000        8.2000000000000017E-002
  -42.444749880000003        4.3667041700000002       0.48382681999999999       -9.0823570000000006E-002  0.22423071999999999       -264.21220018999998        9.8304748100000001        17.554896790000001       -6.9778274700000003       -3.7656959099999998       -123.59656157000001        81.737836830000006       -1.0719202699999999        4.6343832000000003        36.786630320000000       -43.000397800000002       -6.4308659600000002        2.0053782700000000        3.2567042100000001       -51.458315380000002       -7.5176686699999999        3.6851918399999999       -4.4977723400000000        188.19899378000000       -12.594938279999999       -2108.6366281599999       -113.51155888000000       0.12300000000000003     
  -42.393930449999999        5.8472252400000002       0.60444962000000002      -0.11799617000000000       0.29990230000000001       -264.24717461000000        13.507154310000001        23.148585789999998       -9.3443955699999997       -4.6225303000000002       -124.63483083000000        79.599469799999994       -1.4572315700000000        6.1546534099999999        36.772405689999999       -57.919864459999999       -8.2781321600000002        2.8011446599999998        4.3807406899999997       -52.029681510000003       -8.0537524699999992        4.9750557400000002       -5.4856132999999998        254.12376122000001       -17.961662120000000       -2107.5532288499999       -113.37411591999999       0.16400000000000003     
  -42.339235279999997        7.3291888099999998       0.72173304000000005      -0.14199616000000001       0.37379930000000000       -264.28360269000001        17.183949840000000        28.763630750000001       -11.613909019999999       -5.4794985299999999       -125.76820438999999        77.425666059999998       -1.8412399399999999        7.6821238200000002        36.768496100000000       -72.836174909999997       -10.139009220000000        3.4928431899999999        5.5796770699999998       -52.665645619999999       -8.5539168300000004        6.1147157400000003       -6.5304961700000002        319.99220264000002       -23.429382040000000       -2106.2400342599999       -113.28527140000000       0.20500000000000004     
  -42.280653440000002        8.8130217300000009       0.83552630000000006      -0.16288468000000000       0.44590916000000003       -264.32148459000001        20.858933329999999        34.399395790000000       -13.786743090000000       -6.3356819900000003       -126.99331900000000        75.214780709999999       -2.2239249200000000        9.2166203699999993        36.774931690000003       -87.745955890000005       -12.013036639999999        4.0813241700000003        6.8523933399999999       -53.363520190000003       -9.0148305999999998        7.1049277399999999       -7.6300224500000002        385.77777024000000       -29.000235950000000       -2104.6966561300001       -113.24510496000001       0.24600000000000005     
  -42.218230300000002        10.298585640000001       0.94599431000000000      -0.18059476999999999       0.51616940000000000       -264.36074044999998        24.530499610000000        40.055046720000000       -15.862054060000000       -7.1905125300000003       -128.30667721000000        72.965149719999999       -2.6057609500000001        10.757655540000000        36.791675290000001       -102.64341709000000       -13.901109360000000        4.5662030700000003        8.1980508200000006       -54.120524269999997       -9.4331548299999994        7.9438101000000003       -8.7829419800000004        451.46191648000001       -34.670112300000000       -2102.9240829900000       -113.25364528000000       0.28700000000000003     
-42.57383674 -0.06629834 0.10233866 0.00924865 -0.01272683 -264.11623947 -1.18194763 0.90891315 0.69564707 -1.19923537 -121.08610621 87.95434454 0.09552924 0.12123624 36.89099621 1.72507498 -0.97013783 -1.00210675 0.33870143 -50.15855746 -5.73091273 -1.06653956 -1.88420231 -9.70898835 2.89640123 -2110.50736207 -114.21442851 0.0
