# Supplementary material for: Design of high-temperature f-block molecular nanomagnets through the control of vibration-induced spin relaxation
Source: Chem Sci. 2019 Dec 2;11(6):1593–8. doi: 10.1039/c9sc03133b (PMC7025469; doi:10.1039/c9sc03133b)
Supplement: Supplementary file 4 [file SC-011-C9SC03133B-s004.zip › SI/CFPs-vs-Dist-Coord/igorm15]

 b20   b21   b2_1   b22   b2_2   b40   b41   b4_1   b42   b4_2   b43   b4_3   b44   b4_4   b60   b61   b6_1   b62   b6_2   b63   b6_3   b64   b6_4   b65   b6_5   b66   b6_6   pref
  -46.413023830000000       0.37479377000000003      -0.33121780000000001      -0.52288153999999998       0.48698757999999998       -268.22734495999998       -1.2079978800000000      -0.67402238999999997       -4.6013581600000002        1.0308384100000001       -31.369551099999999        46.196437230000001        3.0685543000000002        3.8891676999999998        58.967283369999997       0.42646231000000001        4.5154268200000001        1.7483866600000000      -0.27775872000000001       -11.809070609999999        13.965717860000000        10.784000610000000        4.1473134900000002      -0.87426141999999996        20.937926139999998       -2056.0290726799999       -166.04019439000001      -0.26400000000000001     
  -45.744992779999997       0.30268403999999999      -0.25454263999999999      -0.43064844000000002       0.40549521999999999       -267.68447852999998       -1.2012020299999999      -0.44499653000000000       -3.7172188500000001       0.66050816999999995       -46.425355179999997        52.691273330000001        2.5658134900000000        3.2823628100000000        55.384806230000002       0.63196063999999996        3.6536914100000000        1.1975993000000000      -0.11293182000000000       -17.683482990000002        9.9618707700000009        8.7839662799999996        3.0905904700000000       -2.2756010099999999        17.932012619999998       -2064.0188994999999       -157.62210931999999      -0.22000000000000003     
  -45.087817039999997       0.23006138000000001      -0.17953218000000001      -0.33984342000000001       0.32326855999999998       -267.08535535999999       -1.1953311499999999      -0.20258134999999999       -2.8331118100000001       0.28907497999999998       -61.445292760000001        59.378109909999999        2.0663062700000001        2.6674961000000001        51.763060379999999       0.84144107000000001        2.7716941400000001       0.68359146999999998        2.8131620000000000E-002  -23.768940959999998        6.2387996299999999        6.7928308499999996        2.0528779099999999       -3.7072812000000002        14.928094550000001       -2072.4242458399999       -149.12390230000000      -0.17600000000000005     
  -44.441786190000002       0.15686273000000001      -0.10627332000000000      -0.25045356000000002       0.24036768000000000       -266.42953818000001       -1.1904092200000000        5.3631570000000003E-002  -1.9495615300000000       -8.2825159999999995E-002  -76.425269020000002        66.251098529999993        1.5697248900000000        2.0444878599999998        48.102466980000003        1.0553152200000000        1.8689326100000001       0.20666930999999999       0.14441709000000000       -30.062392719999998        2.8015805600000001        4.8116349800000000        1.0359072100000000       -5.1673990600000002        11.924252989999999       -2081.2600947400001       -140.54004828000001      -0.13200000000000006     
  -43.807244140000002        8.3020960000000005E-002  -3.4856419999999999E-002 -0.16247590000000001       0.15674513000000001       -265.71634834999998       -1.1864655600000000       0.32403199999999999       -1.0665939900000001      -0.45496460999999999       -91.361339330000007        73.307840619999993        1.0758926700000000        1.4127335299999999        44.403325420000002        1.2740018799999999       0.94491124999999998      -0.23339952999999999       0.23530503999999999       -36.560706840000002      -0.34280179000000000        2.8405860600000001        4.0305899999999999E-002  -6.6540864900000001        8.9185847200000001       -2090.5416989700002       -131.86464572000000       -8.8000000000000064E-002
  -43.184490830000001        8.5320199999999995E-003   3.4733670000000001E-002  -7.5892180000000004E-002   7.2383840000000005E-002  -264.94542841999998       -1.1835652600000000       0.60896998999999996      -0.18460204000000000      -0.82738506999999994       -106.24952352000000        80.542311040000001       0.58451202999999996       0.77180040000000005        40.666053450000000        1.4976632299999999       -1.3613099999999999E-003 -0.63648428000000001       0.30048481999999999       -43.260544760000002       -3.1896435300000001       0.88063605000000000      -0.93378565999999996       -8.1666147599999999        5.9106353100000000       -2100.2855439700002       -123.09159769000000       -4.4000000000000067E-002
  -41.975609990000002      -0.14190721000000001       0.16800058000000001        9.2961530000000001E-002  -9.8624420000000004E-002  -263.22826134000002       -1.1814396100000000        1.2242099300000000        1.5741156500000000       -1.5706726600000001       -135.86705843999999        95.536518860000001      -0.39130239999999999      -0.53951369999999998        33.078474000000000        1.9582794900000000       -1.9625652600000001       -1.3305726300000000       0.34977540000000001       -57.251034089999997       -7.9630720500000001       -3.0006268299999999       -2.8111467200000000       -11.273736359999999      -0.12360984000000000       -2121.2239536900001       -105.22631195000000        4.3999999999999928E-002
  -41.390133679999998      -0.21805374000000000       0.23173582000000001       0.17528752000000000      -0.18528359999999999       -262.28100841000003       -1.1822614400000000        1.5552440199999999        2.4507562900000002       -1.9410768300000001       -150.58873475999999        103.28786590000000      -0.87642677999999996       -1.2107855400000000        29.228810540000001        2.1963467699999999       -2.9797214300000001       -1.6221665100000000       0.33274093999999999       -64.534327809999994       -9.8787339700000008       -4.9215461500000002       -3.7131042100000000       -12.864359479999999       -3.1506154500000001       -2132.4525129200001       -96.120136189999997        8.7999999999999926E-002
  -40.817737590000000      -0.29479573999999997       0.29323177000000000       0.25614944000000001      -0.27274326999999998       -261.27394142999998       -1.1844384600000000        1.9025829100000000        3.3247058400000000       -2.3102624199999999       -165.24716774999999        111.20021748000001       -1.3597527300000001       -1.8931229800000000        25.342290750000000        2.4396405699999999       -4.0212476700000002       -1.8764092500000000       0.28704259999999998       -72.004416660000004       -11.475251849999999       -6.8271767600000004       -4.5892862599999997       -14.478778139999999       -6.1907179799999996       -2144.2103741000001       -86.888355880000006       0.13199999999999992     
  -40.258732160000001      -0.37213986999999998       0.35264111999999997       0.33555822000000002      -0.36100086999999997       -260.20664058000000       -1.1880554299999999        2.2665835599999999        4.1955863400000002       -2.6775413900000000       -179.83892037999999        119.27480426000000       -1.8416250599999999       -2.5869903399999998        21.419232839999999        2.6883053700000001       -5.0888814199999999       -2.0933549000000000       0.21167401999999999       -79.657450420000004       -12.744075029999999       -8.7166730900000005       -5.4380477599999999       -16.116784450000001       -9.2429646900000009       -2156.5154444000000       -77.523175010000003       0.17599999999999993     
  -39.713479739999997      -0.45009117999999998       0.40982680999999999       0.41360166999999998      -0.45010957000000001       -259.07846153000003       -1.1931814199999999        2.6477072700000002        5.0636810800000003       -3.0427909299999998       -194.36006746000001        127.50266725000000       -2.3226718599999998       -3.2931020300000000        17.459835470000002        2.9424654299999999       -6.1831011399999998       -2.2736159800000002       0.10613879000000000       -87.489098100000007       -13.683358000000000       -10.590509220000000       -6.2590610900000003       -17.777951309999999       -12.310703690000000       -2169.3861000400002       -68.016260310000007       0.21999999999999992     
  -39.182293680000001      -0.52870956000000002       0.46468851000000000       0.49016214000000002      -0.54003681999999997       -257.88893975000002       -1.1998852300000000        3.0464806599999998        5.9278137299999996       -3.4056389999999999       -208.80710264999999        135.88246875999999       -2.8026875599999999       -4.0117018900000003        13.464367460000000        3.2025012500000001       -7.3045710499999998       -2.4165737200000001       -3.0198349999999999E-002  -95.495136070000001       -14.286475709999999       -12.445900900000000       -7.0510481299999999       -19.460684839999999       -15.397316770000000       -2182.8406960900002       -58.359011899999999       0.26399999999999990     
-42.57383674 -0.06629834 0.10233866 0.00924865 -0.01272683 -264.11623947 -1.18194763 0.90891315 0.69564707 -1.19923537 -121.08610621 87.95434454 0.09552924 0.12123624 36.89099621 1.72507498 -0.97013783 -1.00210675 0.33870143 -50.15855746 -5.73091273 -1.06653956 -1.88420231 -9.70898835 2.89640123 -2110.50736207 -114.21442851 0.0
