# Supplementary material for: Design of high-temperature f-block molecular nanomagnets through the control of vibration-induced spin relaxation
Source: Chem Sci. 2019 Dec 2;11(6):1593–8. doi: 10.1039/c9sc03133b (PMC7025469; doi:10.1039/c9sc03133b)
Supplement: Supplementary file 4 [file SC-011-C9SC03133B-s004.zip › SI/CFPs-vs-Dist-Coord/igorm16]

 b20   b21   b2_1   b22   b2_2   b40   b41   b4_1   b42   b4_2   b43   b4_3   b44   b4_4   b60   b61   b6_1   b62   b6_2   b63   b6_3   b64   b6_4   b65   b6_5   b66   b6_6   pref
  -42.967388380000003      -0.53837966000000004       0.77646612999999998       -6.3061719700000003       -12.924793970000000       -263.67692728999998      -0.63000084999999995        7.3466907700000004        39.571259259999998       -4.9011730000000000       -117.49547484000000        88.634871189999998        83.277130560000003       -113.52747565000000        36.360080220000000        1.2482745200000001       -10.739420190000001       -23.667882760000001        11.522751800000000       -49.065073060000003       -7.4060109299999999        63.076771290000003       -125.15007438000001        33.752612859999999       -17.836892550000002       -2127.5124178699998       -113.85962042000000      -0.22499999999999998     
  -42.836685619999997      -0.44701865000000002       0.63654982999999998       -5.0773057499999998       -10.449086380000001       -263.83445666000000      -0.68273355000000002        6.0566355800000000        31.678722080000000       -4.0682947000000000       -118.22748454000001        88.121307329999993        66.610642440000007       -91.171424189999996        36.531606680000003        1.2332909000000001       -8.7354734799999996       -18.953510909999999        9.1457815799999995       -49.224902510000000       -6.9863153300000000        50.325333739999998       -100.06749424000000        24.861492309999999       -13.522975110000001       -2121.9173711799999       -113.95858848000000      -0.17999999999999999     
  -42.731700640000000      -0.35453616999999998       0.49880136000000003       -3.8325167200000001       -7.9210871300000001       -263.95767988000000      -0.76272110999999998        4.7692724399999999        23.851673999999999       -3.2751166999999999       -118.95311632000001        87.795082080000000        49.970648420000003       -68.644108590000002        36.671162170000002        1.2711048000000000       -6.7591720999999998       -14.344514999999999        6.8268949000000001       -49.415526550000003       -6.6050272500000000        37.525999689999999       -75.175136809999998        16.081099009999999       -9.3003814499999997       -2117.3926730600001       -114.04166687999999      -0.13500000000000001     
  -42.652705310000002      -0.26050770000000001       0.36379035999999998       -2.5706406999999998       -5.3397403299999997       -264.04612404000000      -0.87149840000000001        3.4830725600000001        16.083456020000000       -2.5279267200000000       -119.67190658000000        87.658363859999994        33.345859439999998       -45.930176889999998        36.778109170000000        1.3638734100000001       -4.8088084499999999       -9.8263636600000002        4.5775778499999999       -49.635594220000002       -6.2652387699999998        24.687872490000000       -50.496852650000001        7.4000072799999996       -5.1585315500000002       -2113.9637994200002       -114.11113616999999       -9.0000000000000011E-002
  -42.599984579999997      -0.16453939000000001       0.23149009000000001       -1.2904465400000000       -2.7040161899999999       -264.09914450000002       -1.0106773700000000        2.1967864499999998        8.3672403200000005       -1.8337092600000000       -120.38306454000001        87.710678369999997        16.724655700000000       -23.013985089999998        36.851670149999997        1.5141411300000001       -2.8799552899999998       -5.3841112300000002        2.4104954699999999       -49.883661750000002       -5.9723439300000001        11.820288010000001       -26.058170960000002       -1.1928636699999999       -1.0960469300000000       -2111.6580667500002       -114.16845494000000       -4.5000000000000012E-002
  -42.574607340000000        3.4684930000000003E-002  -2.3438859999999999E-002   1.3296786199999999        2.7352130699999999       -264.09661861000001       -1.3871409400000001      -0.38200039000000002       -6.9385190699999999      -0.63270187000000000       -121.78020564000001        88.388387379999998       -16.553273529999998        23.492330689999999        36.895029600000001        1.9995751100000001       0.92416721000000002        3.3353624100000001       -1.6227716599999999       -50.459008130000001       -5.5483279500000000       -13.962833430000000        21.996448380000000       -18.162597699999999        6.8253448299999997       -2110.5460305900001       -114.24897970000001        4.4999999999999984E-002
  -42.602664150000003       0.13883367999999999      -0.14557403999999999        2.6721420100000000        5.5410596600000002       -264.03942811000002       -1.6281981800000001       -1.6774570799999999       -14.542713539999999      -0.14175444000000001       -122.46480174000000        89.016400669999996       -33.233940760000003        47.117354829999996        36.862577309999999        2.3411394500000000        2.8064305400000000        7.6445995800000004       -3.4587456599999999       -50.783997120000002       -5.4300627700000001       -26.858643359999999        45.556107699999998       -26.568284670000001        10.698555069999999       -2111.8119585700001       -114.27124592000000        8.9999999999999983E-002
  -42.658368670000002       0.24665018999999999      -0.26389986999999998        4.0379222500000003        8.4061576900000006       -263.94386967999998       -1.9071964600000000       -2.9789609300000000       -22.124631380000000       0.26522976999999998       -123.13927456000000        89.840638389999995       -49.958704800000000        71.015385400000000        36.792349170000001        2.7533296900000002        4.6807230700000000        11.942454500000000       -5.1526126300000001       -51.132579640000003       -5.3833910999999999       -39.743681969999997        68.765321389999997       -34.942585919999999        14.522898090000000       -2114.3467715400002       -114.27957628999999       0.13499999999999998     
  -42.742151880000002       0.35845516999999999      -0.37800497000000000        5.4283234900000004        11.331777340000000       -263.80881608999999       -2.2262613999999998       -4.2881849399999998       -29.692700009999999       0.57919229999999999       -123.80281807000000        90.862489100000005       -66.739983659999993        95.205761980000005        36.682799609999996        3.2409538599999999        6.5502199299999999        16.246887370000000       -6.6863268800000002       -51.503804129999999       -5.4171023700000003       -52.606066329999997        91.592507019999999       -43.300758969999997        18.310104760000002       -2118.1956036100000       -114.27135554000000       0.17999999999999999     
  -42.854438879999996       0.47490228000000001      -0.48763541999999999        6.8447451099999999        14.319287780000000       -263.63320868000000       -2.5878140599999999       -5.6067815400000001       -37.254896530000003       0.79033533000000000       -124.45487190999999        92.086301320000004       -83.590755779999995        119.70893196999999        36.532276000000003        3.8078423099999998        8.4189737699999991        20.575874689999999       -8.0402744100000003       -51.896981830000001       -5.5392469100000001       -65.435187780000007        114.00397371000000       -51.664210629999999        22.069933349999999       -2123.4079044499999       -114.24308532000001       0.22499999999999998     
-42.57383674 -0.06629834 0.10233866 0.00924865 -0.01272683 -264.11623947 -1.18194763 0.90891315 0.69564707 -1.19923537 -121.08610621 87.95434454 0.09552924 0.12123624 36.89099621 1.72507498 -0.97013783 -1.00210675 0.33870143 -50.15855746 -5.73091273 -1.06653956 -1.88420231 -9.70898835 2.89640123 -2110.50736207 -114.21442851 0.0
