# Supplementary material for: Design of high-temperature f-block molecular nanomagnets through the control of vibration-induced spin relaxation
Source: Chem Sci. 2019 Dec 2;11(6):1593–8. doi: 10.1039/c9sc03133b (PMC7025469; doi:10.1039/c9sc03133b)
Supplement: Supplementary file 4 [file SC-011-C9SC03133B-s004.zip › SI/CFPs-vs-Dist-Coord/igorm17]

 b20   b21   b2_1   b22   b2_2   b40   b41   b4_1   b42   b4_2   b43   b4_3   b44   b4_4   b60   b61   b6_1   b62   b6_2   b63   b6_3   b64   b6_4   b65   b6_5   b66   b6_6   pref
  -42.723199790000002      -0.69877719000000005       -1.2180702000000001        13.676439050000001       -7.5789332800000002       -263.67532634999998        4.2616219800000001       0.13770804000000000        8.3086684599999998        32.122268640000001       -115.17748143000000        95.218590090000006       -113.34366126000000       -85.197189510000001        36.299409949999998       0.82108932000000001        6.3277986100000003       -11.784742560000000       -16.629124600000001       -47.548727960000001       -7.0824833199999997       -124.24890454000000       -70.632176360000003        25.889465220000002        43.116972949999997       -2121.8150577299998       -111.89726558000000      -0.21499999999999997     
  -42.642504440000003      -0.56808422999999997      -0.95609034999999998        10.981170290000000       -5.9484017299999996       -263.82689771000003        3.1137733700000001       0.30517949999999999        6.8968690099999996        25.325315770000000       -116.43449488000000        93.492890040000006       -90.647640420000002       -67.621601080000005        36.485229519999997        1.0861722199999999        4.8921677600000004       -9.7649084800000008       -12.986741450000000       -48.092878290000002       -6.6915250100000003       -99.820485959999999       -57.486971279999999        18.903355030000000        34.421070250000000       -2117.1612655499998       -112.43888959000000      -0.17199999999999999     
  -42.587431320000000      -0.43959450999999999      -0.69274975999999999        8.2679674599999995       -4.3776867499999996       -263.94606597000001        1.9966033999999999       0.46480513000000001        5.4228663499999996        18.602589550000001       -117.65565008999999        91.905952339999999       -67.972776650000000       -50.313904330000000        36.636320009999999        1.3062213000000000        3.4472246000000002       -7.6635204699999999       -9.4857162099999996       -48.627569160000000       -6.3629545500000004       -75.263412020000004       -44.028929689999998        11.857529840000000        26.058440420000000       -2113.7257992499999       -112.92525341000000      -0.12900000000000000     
  -42.557750300000002      -0.31321923000000002      -0.42836310999999999        5.5356745199999997       -2.8656485300000001       -264.03356893000000       0.90897631000000001       0.61783661999999995        3.8930627300000000        11.945564090000000       -118.83919079000000        90.456326590000003       -45.301843750000003       -33.262131269999998        36.753734670000000        1.4843105800000000        1.9902914300000001       -5.4934050599999997       -6.1081935800000000       -49.151150620000003       -6.0938687199999997       -50.601542700000003       -30.270178500000000        4.7450082900000004        18.021801499999999       -2111.4844350499998       -113.37289696000001       -8.6000000000000007E-002
  -42.553284529999999      -0.18887312000000001      -0.16324221999999999        2.7831610300000000       -1.4110312199999999       -264.09006163999999      -0.15017243000000000       0.76546605000000001        2.3151928100000001        5.3475501799999998       -119.98321888000000        89.139229430000000       -22.618003940000001       -16.454197669999999        36.838354809999998        1.6232894499999999       0.51877077999999999       -3.2686877399999998       -2.8387113099999999       -49.661958159999998       -5.8839795099999996       -25.861541469999999       -16.218667450000002       -2.4409022500000002        10.303644810000000       -2110.4173491600000       -113.79760819000001       -4.3000000000000010E-002
  -42.619271480000002        5.4569079999999999E-002  0.36820988999999998       -2.7872302900000001        1.3303562400000000       -264.11257719999998       -2.1872838500000000        1.0492903700000000      -0.95804767000000002       -7.7013415500000004       -122.14592105000000        86.897979190000001        22.855357479999999        16.475102450000001        36.912271179999998        1.7922414400000000       -2.4796742400000000        1.2924425600000000        3.4382749300000000       -50.639406370000003       -5.6349072600000003        23.758089989999998        12.726124110000001       -17.064886439999999       -4.2057122800000002       -2111.7407323200000       -114.63767880000000        4.2999999999999983E-002
  -42.689456900000003       0.17373211000000000       0.63402227000000000       -5.6074694899999997        2.6193569999999999       -264.07947471000000       -3.1670508499999999        1.1878369400000000       -2.6389867100000002       -14.165112210000000       -123.16096301000000        85.970817839999995        45.677971319999997        32.618401030000001        36.902677429999997        1.8274681900000000       -4.0123103300000000        3.6016632500000001        6.4736089100000003       -51.103163510000002       -5.5940773100000003        48.588527569999997        27.606218160000001       -24.512444590000001       -11.011714520000000       -2114.1062026800000       -115.08103693000000        8.5999999999999979E-002
  -42.784291740000000       0.29154885000000003       0.89942783999999998       -8.4526605299999993        3.8552142100000002       -264.01728541000000       -4.1222444800000000        1.3258032399999999       -4.3399750499999996       -20.596860240000002       -124.12936756000001        85.170254589999999        68.579754190000003        48.561008180000002        36.862588700000003        1.8317259900000000       -5.5705858399999997        5.9118828499999996        9.4577319800000001       -51.548442899999998       -5.6090942000000004        73.400608730000002        42.750056360000002       -32.060850219999999       -17.531419950000000       -2117.5960336700000       -115.55761557000000       0.12899999999999998     
  -42.903687779999998       0.40788544999999998        1.1641461000000000       -11.323957510000000        5.0389728900000001       -263.92633540999998       -5.0535634600000003        1.4643907199999999       -6.0529805999999997       -27.002629160000001       -125.04934559000000        84.495112649999996        91.576887290000002        64.313091790000001        36.792271599999999        1.8080013900000000       -7.1573567899999997        8.2084686999999992        12.403104969999999       -51.973967150000000       -5.6803304499999996        98.168486419999994        58.152478250000001       -39.711338550000001       -23.773316300000001       -2122.2055971800000       -116.07998343000000       0.17199999999999999     
  -43.047585959999999       0.52302272999999999        1.4280780399999999       -14.222626390000000        6.1716089600000004       -263.80680745000001       -5.9618767500000001        1.6047381800000000       -7.7712129900000004       -33.387621920000001       -125.91895372000000        83.943757629999993        114.68585675999999        79.884357339999994        36.691845890000003        1.7573153399999999       -8.7763962099999997        10.477881560000000        15.320944930000000       -52.378416919999999       -5.8089970199999996        122.86901294000000        73.810564049999996       -47.471759120000002       -29.743967460000000       -2127.9329188500001       -116.66020130000000       0.21499999999999997     
-42.57383674 -0.06629834 0.10233866 0.00924865 -0.01272683 -264.11623947 -1.18194763 0.90891315 0.69564707 -1.19923537 -121.08610621 87.95434454 0.09552924 0.12123624 36.89099621 1.72507498 -0.97013783 -1.00210675 0.33870143 -50.15855746 -5.73091273 -1.06653956 -1.88420231 -9.70898835 2.89640123 -2110.50736207 -114.21442851 0.0
