# Supplementary material for: Design of high-temperature f-block molecular nanomagnets through the control of vibration-induced spin relaxation
Source: Chem Sci. 2019 Dec 2;11(6):1593–8. doi: 10.1039/c9sc03133b (PMC7025469; doi:10.1039/c9sc03133b)
Supplement: Supplementary file 4 [file SC-011-C9SC03133B-s004.zip › SI/CFPs-vs-Dist-Coord/igorm18]

 b20   b21   b2_1   b22   b2_2   b40   b41   b4_1   b42   b4_2   b43   b4_3   b44   b4_4   b60   b61   b6_1   b62   b6_2   b63   b6_3   b64   b6_4   b65   b6_5   b66   b6_6   pref
  -49.139625100000003       -1.2460894600000001      -0.21132801000000001       0.88862684999999997      -0.14483958999999999       -231.80238632000001        1.8664969000000000       0.81697794000000001        1.5862005600000000       -1.6332224000000000       -77.228419709999997        22.547497260000000       -4.2846070899999997       0.73231124000000003        27.434565060000001        6.2180041900000003       0.22586007000000000       -2.6851238400000002       0.74188248000000001       -31.353067870000000        15.091593430000000       -5.6198362299999998       0.59238846999999994        28.660524989999999        6.4902001499999997       -2051.5480335799998       -126.21531824000000      -0.21999999999999997     
  -47.845073460000002       -1.0252308900000000      -0.15073666999999999       0.71532123999999997      -0.12116411000000001       -238.04389262999999        1.2992500600000001       0.82585662000000004        1.4626111799999999       -1.5504764600000001       -85.433318770000000        34.872010609999997       -3.4200395000000001       0.62868862000000003        29.294564040000001        5.4368145800000001        1.6277030000000001E-002  -2.4399690800000000       0.67744587999999994       -34.717145889999998        10.917856820000001       -4.8731163799999999       0.13922133000000000        21.787007350000000        5.9020396000000002       -2061.6629117600000       -123.41759209000000      -0.17599999999999999     
  -46.541504340000003      -0.79708917999999995       -8.9068980000000006E-002  0.54081038999999997       -9.6156969999999994E-002  -244.39306169000000       0.71142861999999996       0.83929675999999998        1.3125053300000000       -1.4660956000000001       -93.911611780000001        47.556042779999999       -2.5503649500000001       0.51571411000000000        31.169597029999998        4.6002625799999999      -0.20784831000000001       -2.1504335399999999       0.60589691999999995       -38.271429540000000        6.7478490700000000       -4.0472514400000001      -0.33435169999999997        14.531970460000000        5.2524993300000000       -2072.5989114300000       -120.81979230000000      -0.13200000000000001     
  -45.228638130000000      -0.56134260000000002       -2.6363620000000001E-002  0.36498805000000001       -6.9758150000000005E-002  -250.85282429000000       0.10236410000000000       0.85750486000000004        1.1351812600000000       -1.3793285000000000       -102.67322364000000        60.621313790000002       -1.6748360099999999       0.39349807999999997        33.060269409999997        3.7048393399999999      -0.44664216000000001       -1.8152545200000001       0.52589680999999999       -42.024110780000001        2.5842154000000002       -3.1395698300000001      -0.82819697999999997        6.8762685499999998        4.5371728999999998       -2084.3731761800000       -118.42071292999999       -8.8000000000000009E-002
  -43.906182360000003      -0.31783890999999997        3.7442290000000003E-002  0.18786201000000000       -4.1961720000000001E-002  -257.42619660000003      -0.52853877999999999       0.88063564999999999       0.92991541000000000       -1.2904716899999999       -111.72789816000000        74.080087840000004      -0.79324585999999997       0.26198094000000000        34.967196260000001        2.7476435600000002      -0.70064663000000005       -1.4330368800000000       0.43714122000000000       -45.983492669999997       -1.5762175599999999       -2.1472506000000000       -1.3445259800000000       -1.1974415500000000        3.7532487699999999       -2097.0033366500002       -116.21923506000000       -4.4000000000000011E-002
  -41.231297660000003       0.19343990000000000       0.16845868000000000      -0.17089882000000001        1.7937069999999999E-002  -270.92619523000002       -1.8584836800000000       0.94247910000000001       0.43171683000000000       -1.1055145700000000       -130.75819641999999        102.25674303000000       0.99198551000000001       -2.8939409999999999E-002   38.832311939999997       0.63391871000000000       -1.2560229300000001      -0.52111607000000004       0.22975122000000001       -54.558453110000002       -9.8831840900000003       0.10541557999999999       -2.4487473899999999       -18.677430869999998        1.9645608100000000       -2124.9048335799998       -112.40551554000000        4.3999999999999984E-002
  -39.878264840000000       0.46166769000000002       0.23579977999999999      -0.35271460999999998        5.0093940000000003E-002  -277.85923514000001       -2.5588768900000001       0.98157324999999995       0.13723946000000001       -1.0090455199999999       -140.75532009000000        117.01063068000001        1.8970276300000000      -0.18840344000000001        40.791754519999998      -0.52976252000000001       -1.5586359000000001        1.1540020000000000E-002  0.10930844000000001       -59.193074379999999       -14.029923549999999        1.3720876200000001       -3.0392031899999998       -28.124485440000001       0.95290337999999997       -2140.2151473200001       -110.79186781000000        8.7999999999999981E-002
  -38.514418399999997       0.73862647999999997       0.30438745000000000      -0.53620847000000005        8.3698830000000002E-002  -284.91876246999999       -3.2838058999999999        1.0264270000000000      -0.18872870999999999      -0.90980786000000002       -151.08855749000000        132.23161210000001        2.8109807899999999      -0.35753645000000001        42.769982460000001       -1.7698377400000000       -1.8784764800000000       0.59762908000000003       -2.3473810000000001E-002  -64.072542069999997       -18.173095799999999        2.7370342499999998       -3.6574258999999998       -38.071766910000001      -0.14281772000000001       -2156.4591605500000       -109.37303967000000       0.13199999999999998     
  -37.139439660000001        1.0244995299999999       0.37414150000000002      -0.72154125000000002       0.11893266000000000       -292.10827174000002       -4.0339867199999997        1.0773509500000000      -0.54711785999999996      -0.80705353999999996       -161.76979868999999        147.94342179000000        3.7348648299999998      -0.53569233999999999        44.767664330000002       -3.0900815599999998       -2.2155429000000000        1.2388799500000001      -0.17010191000000000       -69.207754660000006       -22.309654599999998        4.2039270799999997       -4.3033559700000001       -48.540882179999997       -1.3293263200000001       -2173.6587831799998       -108.14880300000000       0.17599999999999999     
  -35.753001220000002        1.3195364599999999       0.44515916000000000      -0.90880605999999997       0.15565277999999999       -299.43121076000000       -4.8101365899999999        1.1345773699999999      -0.93939742999999998      -0.70128524999999997       -172.81085239999999        164.16415234999999        4.6694193799999999      -0.72366989000000004        46.785430030000001       -4.4947105499999997       -2.5706619599999998        1.9376694500000000      -0.33103131000000002       -74.609863030000000       -26.440335430000001        5.7778920999999999       -4.9801263200000001       -59.555156210000000       -2.6103158299999998       -2191.8356350600002       -107.11897926000000       0.21999999999999997     
-42.57383674 -0.06629834 0.10233866 0.00924865 -0.01272683 -264.11623947 -1.18194763 0.90891315 0.69564707 -1.19923537 -121.08610621 87.95434454 0.09552924 0.12123624 36.89099621 1.72507498 -0.97013783 -1.00210675 0.33870143 -50.15855746 -5.73091273 -1.06653956 -1.88420231 -9.70898835 2.89640123 -2110.50736207 -114.21442851 0.0
