# Supplementary material for: Design of high-temperature f-block molecular nanomagnets through the control of vibration-induced spin relaxation
Source: Chem Sci. 2019 Dec 2;11(6):1593–8. doi: 10.1039/c9sc03133b (PMC7025469; doi:10.1039/c9sc03133b)
Supplement: Supplementary file 4 [file SC-011-C9SC03133B-s004.zip › SI/CFPs-vs-Dist-Coord/igorm19]

 b20   b21   b2_1   b22   b2_2   b40   b41   b4_1   b42   b4_2   b43   b4_3   b44   b4_4   b60   b61   b6_1   b62   b6_2   b63   b6_3   b64   b6_4   b65   b6_5   b66   b6_6   pref
  -42.750878260000000       -7.9855894999999997       -55.854113949999999      -0.32331695999999999       0.23690953000000001       -265.08533876000001       -7.4803910499999997        51.297521850000003      -0.88617701999999998        2.4463647700000002       -122.97914643000000        98.892783150000000        6.1797919400000003        2.7256585800000002        38.142056820000001        24.500298860000001        260.16767026999997        11.338032990000000       0.19617778000000000       -51.394871750000000        2.9902526500000000        19.824701160000000        11.027659150000000        19.578867290000002       -1162.6588686499999       -2121.1185310900000       -111.45920178999999      -0.21499999999999997     
  -42.710142189999999       -6.3857887599999996       -44.660402179999998      -0.17934349999999999       0.17102053000000000       -264.64658760999998       -6.2216648899999996        41.119027430000003        8.6543949999999994E-002   1.5334407999999999       -122.52258851000001        96.392429509999999        4.2229086699999998        2.2644421499999998        37.695227099999997        19.784898840000000        207.77996385000000        7.5118832199999996       0.25935624000000002       -51.075093420000002        1.2854939000000001        12.586272689999999        8.3749863500000004        13.704325610000000       -927.73688589999995       -2117.0086584199998       -112.29256178000000      -0.17199999999999999     
  -42.672098740000003       -4.7947113400000001       -33.472126330000002       -7.4144150000000006E-002  0.11312811000000000       -264.33039409000003       -4.9624342400000003        31.005258090000002       0.73146409999999995       0.71260880000000004       -122.09561760000000        94.113408289999995        2.6376017900000002        1.7734421300000001        37.347290100000002        15.159061489999999        155.53304256000001        4.3706417599999998       0.30439231000000000       -50.788202509999998      -0.40106999999999998        6.8846813500000001        5.7586654599999996        7.7793611199999999       -694.06795565000004       -2113.8966716499999       -112.98314451000000      -0.12900000000000000     
  -42.636717060000002       -3.2115519699999999       -22.285043089999999       -7.6144500000000000E-003   6.3220479999999996E-002  -264.13659272000001       -3.7027561000000002        20.941828099999999        1.0483775000000000       -1.6132440000000001E-002  -121.70760816000001        91.991158080000005        1.4217844500000001        1.2527113800000000        37.097551989999999        10.613151260000000        103.36612710999999        1.9074362899999999       0.33196193000000002       -50.537532450000000       -2.1069474100000001        2.7113723099999998        3.1783438199999998        1.8622124200000001       -461.30363982000000       -2111.7774584200001       -113.53287736000000       -8.6000000000000007E-002
  -42.603972669999997       -1.6358061100000001       -11.094952129999999        2.0191029999999999E-002   2.1254140000000001E-002  -264.06517885000000       -2.4425140700000001        10.914454640000001        1.0368329700000001      -0.65345715000000004       -121.36791012000000        89.958853860000005       0.57463891000000000       0.70200808999999997        36.945539730000000        6.1388810999999999        51.218633470000000       0.11731233000000001       0.34330612999999999       -50.326456080000000       -3.8713269299999999        6.1349290000000001E-002  0.63132663000000000       -3.9845027800000001       -229.09708841000000       -2110.6481880100000       -113.94307259999999       -4.3000000000000010E-002
  -42.546288189999999        1.4973453699999999        11.311123020000000       -4.0465889999999997E-002  -3.8799510000000002E-002  -264.29001906000002        7.9151040000000006E-002  -9.0890731099999993        2.3600980000000001E-002  -1.6540952799999999       -120.87149506000000        85.908235849999997       -1.5649150000000001E-002 -0.49045164000000002        36.933882099999998       -2.6358895499999999       -53.261554410000002       -1.4513996199999999       0.31905224999999998       -50.037307450000000       -7.7272663000000001      -0.67048766999999998       -4.3728618700000004       -15.246645239999999        235.02474939999999       -2111.3557335800001       -114.34700529000000        4.2999999999999983E-002
  -42.521325169999997        3.0559963899999998        22.535364699999999      -0.12909756999999999       -5.6973679999999999E-002  -264.58686459000000        1.3407231900000001       -19.093590740000000      -0.98150148000000004       -2.0179981300000001       -120.73395668000001        83.759197110000002       0.24192892999999999       -1.1338093899999999        37.074362020000002       -6.9537742900000001       -105.71589693999999       -1.2284110699999999       0.28443698000000001       -49.966585070000001       -9.8972969899999992        1.2560102500000001       -6.8385699300000002       -20.539570540000000        467.63046236999998       -2113.1962732600000       -114.34028873000000        8.5999999999999979E-002
  -42.498925560000004        4.6104052800000002        33.779463630000002      -0.25675554000000000       -6.7097320000000002E-002  -265.00716872999999        2.6027516099999999       -29.119006490000000       -2.3222537200000000       -2.2900819700000001       -120.68316938000000        81.440158260000004       0.86926724000000000       -1.8091081499999999        37.312806230000000       -11.237863080000000       -158.39579598000000      -0.32878428999999998       0.23403383999999999       -49.950204610000000       -12.281806520000000        4.7226080300000000       -9.2843198299999994       -25.528253360000001        701.06450761999997       -2116.0324106899998       -114.19306397000000       0.12899999999999998     
  -42.479089610000003        6.1613063400000003        45.047638120000002      -0.42369799000000002       -6.9293919999999995E-002  -265.55159466999999        3.8652802899999998       -39.179644990000000       -4.0018408000000001       -2.4711598700000001       -120.72909231000000        78.883421709999993        1.8686473800000001       -2.5179988000000000        37.649828059999997       -15.497279860000001       -211.36373462000000        1.2541757099999999       0.16845734000000001       -49.992206979999999       -14.922373430000000        9.7435838799999992       -11.717913299999999       -30.150841770000000        935.67804403000002       -2119.8712395299999       -113.90355979000000       0.17199999999999999     
  -42.461811539999999        7.7094595000000004        56.344278740000000      -0.63015288999999997       -6.3407469999999994E-002  -266.22086533999999        5.1282772400000001       -49.290003380000002       -6.0240934800000003       -2.5600663799999999       -120.88201349000001        76.022980939999997        3.2424868700000000       -3.2611833600000000        38.086256579999997       -19.741382139999999       -264.68366721000001        3.5296710000000000        8.6287920000000004E-002  -50.096876510000001       -17.859847909999999        16.336735869999998       -14.143651620000000       -34.345392320000002        1171.8277956600000       -2124.7208689499998       -113.46934736000000       0.21499999999999997     
-42.57383674 -0.06629834 0.10233866 0.00924865 -0.01272683 -264.11623947 -1.18194763 0.90891315 0.69564707 -1.19923537 -121.08610621 87.95434454 0.09552924 0.12123624 36.89099621 1.72507498 -0.97013783 -1.00210675 0.33870143 -50.15855746 -5.73091273 -1.06653956 -1.88420231 -9.70898835 2.89640123 -2110.50736207 -114.21442851 0.0
