# Supplementary material for: Design of high-temperature f-block molecular nanomagnets through the control of vibration-induced spin relaxation
Source: Chem Sci. 2019 Dec 2;11(6):1593–8. doi: 10.1039/c9sc03133b (PMC7025469; doi:10.1039/c9sc03133b)
Supplement: Supplementary file 4 [file SC-011-C9SC03133B-s004.zip › SI/CFPs-vs-Dist-Coord/igorm2]

 b20   b21   b2_1   b22   b2_2   b40   b41   b4_1   b42   b4_2   b43   b4_3   b44   b4_4   b60   b61   b6_1   b62   b6_2   b63   b6_3   b64   b6_4   b65   b6_5   b66   b6_6   pref
  -42.737372309999998       -1.5438519100000001        11.612343320000001       0.63238196000000002       -1.5504713200000000       -262.98664558000002        27.531752250000000        62.107674969999998        6.2243027000000000       -6.8258689400000003       -164.69495484999999        25.244839620000000       -1.4011193000000000       -7.4663529899999999        36.579089529999997       -14.311954730000000       -90.250548830000000       -4.0692010700000001        15.100216000000000       -77.364311930000000        129.88634851000000       -12.551641600000000       -25.776210249999998        95.732145599999996       -279.85120218999998       -2105.2202253000000       -112.08599533000000      -0.46200000000000002     
  -42.725374459999998       -1.4017568199999999        10.571015790000001       0.58069760999999998       -1.4005151100000000       -263.11721524000001        24.963889900000002        56.566952450000002        5.8557675199999997       -6.2473346200000002       -160.82862033000001        30.929789769999999       -1.3269618700000001       -6.7550922199999999        36.628545289999998       -12.966187650000000       -82.199306370000002       -3.8357614000000000        13.605784410000000       -74.924145879999998        117.61863688000000       -11.667961600000000       -23.380063979999999        86.074526599999999       -254.29440535000001       -2105.8098380900001       -112.35262009000000      -0.42000000000000004     
  -42.712823030000003       -1.2611347700000000        9.5285236799999993       0.52805709000000001       -1.2525652599999999       -263.24221292999999        22.386426149999998        51.021130970000002        5.4609146199999996       -5.6820696999999996       -156.94114357999999        36.617865219999999       -1.2406291899999999       -6.0479910700000001        36.673833999999999       -11.597331470000000       -74.133043839999999       -3.5937678200000001        12.140813120000001       -72.476278660000006        105.33333293000000       -10.753143520000000       -21.027631790000001        76.428074190000004       -228.70209095999999       -2106.3781246899998       -112.60481991000000      -0.37800000000000006     
  -42.699697749999999       -1.1222306900000001        8.4850280199999997       0.47438909000000001       -1.1066714200000001       -263.36169479000000        19.799818680000001        45.470330140000002        5.0388331099999997       -5.1303912100000000       -153.03313299999999        42.311203350000000       -1.1418310300000001       -5.3452245899999999        36.714960120000001       -10.204604399999999       -66.052904499999997       -3.3422972000000000        10.705903510000001       -70.021133530000000        93.033409649999996       -9.8052062299999996       -18.719770300000000        66.797366830000001       -203.07394751999999       -2106.9249252800000       -112.84254811000000      -0.33600000000000008     
  -42.685984990000001      -0.98473268999999997        7.4404562399999996       0.41978036000000002      -0.96276024000000004       -263.47557754000002        17.204275870000000        39.914798570000002        4.5903639099999998       -4.5919302899999996       -149.10485975000000        48.005939609999999       -1.0308942699999999       -4.6465378700000004        36.751890060000001       -8.7897520500000006       -57.958983080000003       -3.0821831300000002        9.3010410199999995       -67.558939980000005        80.718378029999997       -8.8261488799999999       -16.456084409999999        57.178019749999997       -177.41472474000000       -2107.4492002000002       -113.06567884000000      -0.29400000000000009     
  -42.671703090000001      -0.84894630000000004        6.3949382999999997       0.36411998000000001      -0.82087922999999996       -263.58395252999998        14.600322869999999        34.354676290000000        4.1148252699999999       -4.0668157300000001       -145.15709902000000        53.705416419999999      -0.90731777999999996       -3.9521273200000002        36.784610749999999       -7.3517586899999996       -49.852297450000002       -2.8127640800000000        7.9266323700000001       -65.090213879999993        68.392030539999993       -7.8144093200000002       -14.237064490000000        47.575622469999999       -151.72478537000001       -2107.9524087200002       -113.27421729000000      -0.25200000000000011     
  -42.656854469999999      -0.71462607000000000        5.3484298199999998       0.30749116999999998      -0.68107134000000003       -263.68663337999999        11.988177270000000        28.790185680000000        3.6123579800000001       -3.5552969000000001       -141.19015388000000        59.408128990000002      -0.77145039999999998       -3.2622057799999999        36.813054160000000       -5.8920556599999996       -41.733073779999998       -2.5341197800000002        6.5832246500000000       -62.615194950000003        56.055237990000002       -6.7703962500000001       -12.063640729999999        37.986858769999998       -126.00797743000000       -2108.4332221599998       -113.46800808000000      -0.21000000000000010     
  -42.641405800000001      -0.58189049999999998        4.3010325600000003       0.24986233999999999      -0.54328642999999999       -263.78382119000003        9.3682681199999998        23.221489269999999        3.0832104100000000       -3.0571833300000000       -137.20452512000000        65.111480569999998      -0.62310421999999999       -2.5765726299999998        36.837271880000003       -4.4104784600000002       -33.602200529999998       -2.2465347100000002        5.2709191200000003       -60.134236940000001        43.708290699999999       -5.6946602700000000       -9.9356391500000001        28.414157140000000       -100.26561502000000       -2108.8921734900000       -113.64705961999999      -0.16800000000000009     
  -42.625389079999998      -0.45061071000000003        3.2526306200000001       0.19119384000000000      -0.40754990000000002       -263.87533617000003        6.7408980600000001        17.648854539999999        2.5267976299999999       -2.5724343200000002       -133.20086971000001        70.819931580000002      -0.46213356000000000       -1.8953462000000001        36.857178709999999       -2.9079593400000001       -25.459611429999999       -1.9493841400000000        3.9899620699999998       -57.647786449999998        31.355664210000000       -4.5860078499999997       -7.8531962399999999        18.856509330000002       -74.502676649999998       -2109.3290026599998       -113.81127423000000      -0.12600000000000008     
  -42.608791500000002      -0.32097474999999998        2.2034252799999998       0.13154270000000001      -0.27392378000000001       -263.96128992000001        4.1065258900000003        12.072386720000001        1.9434749200000001       -2.1014492599999999       -129.17954316999999        76.529090629999999      -0.28872540000000002       -1.2188291499999999        36.872790920000000       -1.3840299500000000       -17.306640229999999       -1.6430257300000000        2.7409947799999999       -55.156101280000001        18.996532940000002       -3.4451756400000000       -5.8175897200000000        9.3171117100000007       -48.718466479999996       -2109.7442227800002       -113.96062597000000       -8.4000000000000075E-002
  -42.591607519999997      -0.19291324000000001        1.1533425900000001        7.0923609999999998E-002 -0.14230071999999999       -264.04157219000001        1.4654763300000000        6.4923259599999996        1.3332302700000001       -1.6436213099999999       -125.14109778000000        82.240443749999997      -0.10297757000000000      -0.54657560999999999        36.884063589999997       0.16062581000000001       -9.1433957299999999       -1.3274025800000000        1.5237348500000001       -52.659564469999999        6.6336712699999998       -2.2723608500000001       -3.8276647000000001      -0.20434517999999999       -22.917495150000001       -2110.1368539700002       -114.09501401000000       -4.2000000000000072E-002
  -42.555467720000003        5.8681129999999998E-002 -0.94931394000000002       -5.3414049999999998E-002  0.11472048000000000       -264.18531759000001       -3.8352681300000002       -4.6778024100000000        3.1268909999999997E-002 -0.76861142000000005       -117.01492987000000        93.667569560000004       0.30655367000000000       0.78419161999999998        36.893582080000002        3.3097636800000001        7.2114837200000004      -0.66767838999999995      -0.81354665999999998       -47.653340409999998       -18.097336630000001       0.17110805000000001        1.1579500000000000E-002  -19.193687279999999        28.725052020000000       -2110.8556248300001       -114.31881579000000        4.1999999999999933E-002
  -42.536513999999997       0.18222066000000001       -2.0018314400000001      -0.11710590999999999       0.24008984999999999       -264.24869674000001       -6.4942333300000001       -10.267474999999999      -0.66059694999999996      -0.35138139000000002       -112.92829641000000        99.384580869999994       0.53022190000000002        1.4425279499999999        36.891768999999996        4.9134569299999997        15.401967120000000      -0.32338479999999997       -1.9331327400000000       -45.144392560000000       -30.460952960000000        1.4419594200000001        1.8604673500000000       -28.660452589999998        54.561465050000002       -2111.1812970599999       -114.40811223000000        8.3999999999999936E-002
  -42.516978829999999       0.30407637999999998       -3.0550476299999998      -0.18182465000000000       0.36337715999999998       -264.30644848999998       -9.1583377000000006       -15.859993410000000       -1.3795441900000001        5.2474369999999999E-002  -108.82652362000000        105.10038766000000       0.76657953000000001        2.0961702999999998        36.885553289999997        6.5368361200000002        23.600127149999999        3.0367519999999999E-002  -3.0197994300000000       -42.631935380000002       -42.822993619999998        2.7451620800000001        3.6621337899999999       -38.104938230000002        80.405719360000006       -2111.4850975600002       -114.48230493000000       0.12599999999999995     
  -42.496833490000000       0.42461988000000001       -4.1090711600000001      -0.24756265999999999       0.48455781999999997       -264.35854176999999       -11.827408009999999       -21.455092390000001       -2.1256253900000002       0.44263299000000000       -104.71024130000001        110.81770070000000        1.0155972900000001        2.7450281300000001        36.874934340000003        8.1778697600000001        31.805981240000001       0.39366607999999997       -4.0730537000000000       -40.116386259999999       -55.179937660000000        4.0807996700000002        5.4157151199999998       -47.532318179999997        106.25251469000000       -2111.7658177600001       -114.54133029000000       0.16799999999999995     
  -42.476102689999998       0.54348547999999997       -5.1636676599999998      -0.31430168000000003       0.60370190999999995       -264.40499964000003       -14.500887310000000       -27.052691060000001       -2.8989271300000001       0.81963693000000004       -100.57988768000000        116.53449874000000        1.2771663099999999        3.3893565600000000        36.859881100000003        9.8377741400000005        40.018037980000003       0.76660775000000003       -5.0931255799999997       -37.598037050000002       -67.531183089999999        5.4489038599999997        7.1221497999999999       -56.936454900000001        132.10310454000000       -2112.0245581400000       -114.58518337000000       0.20999999999999996     
  -42.454773439999997       0.66086330999999998       -6.2189816599999999      -0.38205212999999999       0.72067387999999999       -264.44574982000000       -17.178483140000001       -32.652483959999998       -3.6995243400000000        1.1829275400000001       -96.436128830000001        122.25285392000001        1.5513791500000000        4.0285468599999996        36.840372150000000        11.515305939999999        48.236467589999997        1.1492913000000000       -6.0793336599999996       -35.077318740000003       -79.873468900000006        6.8497799900000000        8.7799191400000005       -66.319410469999994        157.95179089999999       -2112.2603168099999       -114.61380600000000       0.25199999999999995     
  -42.432840310000003       0.77675729000000004       -7.2749845200000003      -0.45084700000000000       0.83556090000000005       -264.48090105000000       -19.859842340000000       -38.254305870000003       -4.5271359200000001        1.5326297700000000       -92.279408549999999        127.97077580000000        1.8384084700000001        4.6629784200000000        36.816423440000001        13.210044020000000        56.460708480000001        1.5414440599999999       -7.0315327999999999       -32.554521899999997       -92.206221729999996        8.2828036699999998        10.389169720000000       -75.680634729999994        183.79604803000001       -2112.4737877900002       -114.62721802999999       0.29399999999999993     
  -42.410303380000002       0.89116887000000000       -8.3314366100000008      -0.52067998999999998       0.94834326999999996       -264.51036282000001       -22.544585760000000       -43.858048349999997       -5.3822283700000000        1.8691554699999999       -88.110204530000004        133.68799272000001        2.1381707699999999        5.2925121500000003        36.787999339999999        14.921572160000000        64.689206999999996        1.9435386800000001       -7.9499839600000000       -30.029959689999998       -104.52770828000000        9.7488501599999999        11.950580820000001       -85.019901840000003        209.63650476999999       -2112.6642883700001       -114.62534630000000       0.33599999999999991     
  -42.387178480000003        1.0039848899999999       -9.3885939999999994      -0.59151050999999999        1.0590126399999999       -264.53413214000000       -25.232289179999999       -49.463379310000001       -6.2645043700000000        2.1921653600000002       -83.929095020000005        139.40483014000000        2.4505108600000001        5.9171094899999996        36.755070920000001        16.649989860000002        72.922643769999993        2.3553501500000000       -8.8340918300000002       -27.504001980000002       -116.83580309000000        11.247275970000000        13.463182860000000       -94.334315630000006        235.46629612999999       -2112.8323704400000       -114.60819807000000       0.37799999999999989     
  -42.363436200000002        1.1154524100000001       -10.446283980000000      -0.66337011999999995        1.1675097999999999       -264.55226762000001       -27.922679550000002       -55.070172509999999       -7.1740802800000001        2.5014484200000000       -79.736686700000007        145.12167392999999        2.7755898900000000        6.5364953500000000        36.717667599999999        18.393766209999999        81.159779630000003        2.7769819299999998       -9.6835480599999997       -24.977031050000001       -129.12841008999999        12.778416780000001        14.926322200000000       -103.62736606999999        261.28471410999998       -2112.9774667199999       -114.57576181000000       0.41999999999999987     
  -42.339093400000003        1.2252072899999999       -11.504411790000001      -0.73629173999999997        1.2739238399999999       -264.56474164999997       -30.615223490000002       -60.678281069999997       -8.1108716300000001        2.7975114799999998       -75.533342079999997        150.83584524000000        3.1135553200000001        7.1510130900000002        36.675749709999998        20.154110859999999        89.399746649999997        3.2083606599999999       -10.498552130000000       -22.449277660000000       -141.40525660000000        14.342039620000000        16.340923979999999       -112.89284207000000        287.09077414000001       -2113.0999890700000       -114.52802804000000       0.46199999999999986     
-42.57383674 -0.06629834 0.10233866 0.00924865 -0.01272683 -264.11623947 -1.18194763 0.90891315 0.69564707 -1.19923537 -121.08610621 87.95434454 0.09552924 0.12123624 36.89099621 1.72507498 -0.97013783 -1.00210675 0.33870143 -50.15855746 -5.73091273 -1.06653956 -1.88420231 -9.70898835 2.89640123 -2110.50736207 -114.21442851 0.0
