# Supplementary material for: Design of high-temperature f-block molecular nanomagnets through the control of vibration-induced spin relaxation
Source: Chem Sci. 2019 Dec 2;11(6):1593–8. doi: 10.1039/c9sc03133b (PMC7025469; doi:10.1039/c9sc03133b)
Supplement: Supplementary file 4 [file SC-011-C9SC03133B-s004.zip › SI/CFPs-vs-Dist-Coord/igorm20]

 b20   b21   b2_1   b22   b2_2   b40   b41   b4_1   b42   b4_2   b43   b4_3   b44   b4_4   b60   b61   b6_1   b62   b6_2   b63   b6_3   b64   b6_4   b65   b6_5   b66   b6_6   pref
  -42.442136089999998       -58.314499800000000        10.110607560000000       0.65026541000000004      -0.34660196999999998       -266.95466716999999        48.816407409999997        7.6231917300000003        4.7758220099999997       -2.0602822000000001       -125.62861377000000        91.446509169999999       -3.6356758700000000       -3.2012962200000001        38.420486869999998        277.01823254999999       -32.167628139999998       -12.221455040000000        7.7254693000000003       -52.757303110000002        2.0895416500000001       -15.249327320000001       -11.899480390000001        1207.9311213399999        47.637693130000002       -2128.8723332300001       -112.44872835000000      -0.21999999999999997     
  -42.465163859999997       -46.612892219999999        8.1014854599999993       0.44247048999999999      -0.25770373000000002       -266.11695106000002        38.682318780000003        6.3126244099999997        3.2758790400000000       -1.6107939200000001       -124.76103397999999        90.485799589999999       -2.1137625500000001       -2.5838475700000001        37.908841789999997        221.32687657000000       -25.838773840000002       -8.5681695100000006        6.1682215999999999       -52.239693289999998       0.49585119999999999       -9.1832319099999999       -9.6568956299999993        961.15983753000000        38.600205799999998       -2123.0581712100002       -113.15264869000001      -0.17599999999999999     
  -42.489873799999998       -34.941878230000000        6.0971643400000000       0.27460743999999998      -0.17999457999999999       -265.41505324000002        28.630571379999999        4.9860557300000004        2.1199727600000000       -1.3008101000000001       -123.85555791000000        89.669881700000005      -0.98226723000000005       -1.9435381700000001        37.501190270000002        166.02144426999999       -19.569174499999999       -5.6265063599999996        4.6553976800000001       -51.709576880000000       -1.0530347900000001       -4.7468578299999997       -7.5374488700000004        716.39719113000001        29.541416529999999       -2118.3251909199998       -113.67878536000001      -0.13200000000000001     
  -42.516237070000003       -23.296861159999999        4.0966113200000001       0.14651236000000001      -0.11331078999999999       -264.84806658999997        18.645965489999998        3.6433542600000002        1.3055000600000000       -1.1291552000000000       -122.92968467000000        88.984177650000007      -0.23830793000000000       -1.2795996800000000        37.196281900000002        111.03210005000000       -13.344345819999999       -3.3885084100000000        3.1821546299999999       -51.178421110000002       -2.5876687600000001       -1.9228496900000001       -5.5372445299999997        473.25415958000002        20.528042910000000       -2114.6614772399998       -114.02990784000001       -8.8000000000000009E-002
  -42.544229039999998       -11.673242070000001        2.0987099800000002        5.8083589999999997E-002  -5.7595929999999997E-002  -264.41533382000000        8.7134644899999998        2.2843658900000001       0.83122337000000002       -1.0955816400000000       -122.00078839000000        88.416435449999994       0.12041963000000000      -0.59161883000000004        36.993142100000000        56.289709729999998       -7.1495590000000000       -1.8486375900000001        1.7446935299999999       -50.657632309999997       -4.1372143499999998      -0.69926168000000000       -3.6541765599999998        231.34640974999999        11.625005690000000       -2112.0580073400001       -114.20805679000000       -4.4000000000000011E-002
  -42.605038049999997        11.528477680000000       -1.8934437799999999       -1.4262000000000001E-004   2.1288780000000000E-002  -263.95038937999999       -11.055067850000000      -0.48329471000000002       0.89757927000000004       -1.4405364100000000       -120.20259127000000        87.581746229999993      -0.31133030000000000       0.85942141999999999        36.889329340000003       -52.729647090000000        5.2077547099999997      -0.84551871999999995       -1.0388019100000001       -49.692406599999998       -7.4005874599999997       -3.0179680200000001      -0.22558212000000000       -250.28903020999999       -5.5902508600000003       -2110.0043849899998       -114.04944722000000        4.3999999999999984E-002
  -42.637845210000002        23.115647939999999       -3.8898249200000001        2.9833320000000000E-002   4.4544460000000001E-002  -263.91746547999998       -20.920674000000002       -1.8924567000000001        1.4357618900000000       -1.8192488000000000       -119.36726397000000        87.285580429999996       -1.0993781800000000        1.6239494299999999        36.987821529999998       -107.14222714000000        11.399047960000001       -1.3763791400000001       -2.3913370199999999       -49.270486699999999       -9.1763462400000009       -6.5496223499999999        1.3254479299999999       -490.76932219000003       -13.771431700000001       -2110.5465078600000       -113.71277787000000        8.7999999999999981E-002
  -42.672240119999998        34.699817369999998       -5.8878800299999998        9.9166740000000003E-002   5.7121510000000000E-002  -264.01729459000001       -30.793520430000001       -3.3188762299999999        2.3098412300000000       -2.3359231500000002       -118.59730288000000        87.056513310000000       -2.2684880700000001        2.4159635200000000        37.186413450000003       -161.58044838999999        17.618219799999999       -2.5940794199999999       -3.7215722699999998       -48.904268459999997       -11.086288020000000       -11.662022880000000        2.7714377899999998       -731.52531534000002       -21.581123600000002       -2112.1320206099999       -113.20329747000000       0.13199999999999998     
  -42.708214540000000        46.285656279999998       -7.8885827400000004       0.20780612000000001        5.9012019999999998E-002  -264.24995996000001       -40.688381939999999       -4.7629172400000002        3.5196002900000001       -2.9914256699999999       -117.90960126000000        86.878170519999998       -3.8187686200000002        3.2363250699999999        37.485291830000001       -216.11236449000000        23.879395310000000       -4.4992266299999999       -5.0318297000000003       -48.605128880000002       -13.163274410000000       -18.358513559999999        4.1146491200000002       -972.93371745000002       -28.951079570000001       -2114.7624271599998       -112.51915009000000       0.17599999999999999     
  -42.745794840000002        57.877570790000000       -9.8931982099999995       0.35572163000000001        5.0216959999999998E-002  -264.61548819000001       -50.619889129999997       -6.2248391600000001        5.0646053699999998       -3.7869197400000001       -117.32140784000001        86.741868100000005       -5.7508591100000004        4.0861362899999998        37.884804060000000       -270.80482125999998        30.198138180000001       -7.0931403900000003       -6.3240871600000004       -48.384766540000001       -15.435797230000000       -26.644460110000001        5.3573900600000002       -1215.3666175900000       -35.816078900000001       -2118.4407456099998       -111.65764457000000       0.21999999999999997     
-42.57383674 -0.06629834 0.10233866 0.00924865 -0.01272683 -264.11623947 -1.18194763 0.90891315 0.69564707 -1.19923537 -121.08610621 87.95434454 0.09552924 0.12123624 36.89099621 1.72507498 -0.97013783 -1.00210675 0.33870143 -50.15855746 -5.73091273 -1.06653956 -1.88420231 -9.70898835 2.89640123 -2110.50736207 -114.21442851 0.0
