# Supplementary material for: Design of high-temperature f-block molecular nanomagnets through the control of vibration-induced spin relaxation
Source: Chem Sci. 2019 Dec 2;11(6):1593–8. doi: 10.1039/c9sc03133b (PMC7025469; doi:10.1039/c9sc03133b)
Supplement: Supplementary file 4 [file SC-011-C9SC03133B-s004.zip › SI/CFPs-vs-Dist-Coord/igorm21]

 b20   b21   b2_1   b22   b2_2   b40   b41   b4_1   b42   b4_2   b43   b4_3   b44   b4_4   b60   b61   b6_1   b62   b6_2   b63   b6_3   b64   b6_4   b65   b6_5   b66   b6_6   pref
  -42.499096000000002      -0.68152380000000001       0.24349093999999999       0.12019509000000000      -0.32204714000000001       -265.99414694000001       -1.5441134200000000       0.96002145000000005        2.1576376000000002       -4.1489909999999997       -98.771930389999994        31.277650500000000      -0.82047492000000000      -0.85081576000000003        38.127491999999997        5.2026273099999996       -1.7038102799999999       -1.5355174400000000        1.7014907800000001       -44.281003650000002        176.23355719000000       -4.7499847099999997       -7.2887912100000003        5.7204529400000004        7.5076784200000004       -2117.3893593399998       -114.56947452999999      -0.24600000000000000     
  -42.530710130000003      -0.57804127000000005       0.21912361000000000       0.10171133000000000      -0.27020117999999999       -265.64737386000002       -1.4776609100000000       0.94733308999999999        1.9127928400000000       -3.6507991700000000       -102.51017151000001        40.619472969999997      -0.66646943000000003      -0.68807021000000002        37.892138039999999        4.6101296999999999       -1.5726820200000000       -1.4474915100000001        1.4770632400000001       -45.265734029999997        145.86434989000000       -4.1292418000000000       -6.3793491900000001        3.1168011799999999        6.7493380900000002       -2116.5572494799999       -114.51257523000000      -0.20499999999999999     
  -42.554669390000001      -0.47485054999999998       0.19497871999999999        8.3252770000000004E-002 -0.21852130000000000       -265.31405106000000       -1.4137058600000001       0.93638259000000001        1.6684363900000001       -3.1555558399999999       -106.24071290000001        50.009464340000001      -0.51311426000000004      -0.52582698000000005        37.668404910000000        4.0224478000000001       -1.4446209400000001       -1.3591018600000000        1.2517945600000000       -46.248321810000000        115.50355192000001       -3.5112670900000000       -5.4740931300000000       0.52483511999999999        5.9849138799999997       -2115.5992600099999       -114.45473197000000      -0.16399999999999998     
  -42.570968059999998      -0.37220043000000003       0.17133839000000001        6.4767400000000003E-002 -0.16691449000000000       -264.99427308999998       -1.3521046800000001       0.92701942000000004        1.4247143499999999       -2.6627838499999998       -109.96355428000000        59.442465919999997      -0.36017422999999998      -0.36368706000000001        37.456376630000001        3.4406438600000002       -1.3208385199999999       -1.2705483500000001        1.0253059200000001       -47.228827180000003        85.157175310000000       -2.8963724900000001       -4.5719437799999998       -2.0520162200000001        5.2193009500000001       -2114.5156627100000       -114.39599665000000      -0.12299999999999997     
  -42.579598390000001      -0.26983973000000000       0.14798911000000001        4.6282610000000002E-002 -0.11539715000000000       -264.68802535999998       -1.2929866400000001       0.91934011999999998        1.1813191000000001       -2.1724257200000001       -113.67870314000000        68.913824340000005      -0.20781582000000001      -0.20172425999999999        37.256101100000002        2.8635965699999999       -1.2003865100000000       -1.1814902300000001       0.79755374999999995       -48.207311810000000        54.831576570000003       -2.2839584099999999       -3.6727755700000002       -4.6173769099999999        4.4487509899999997       -2113.3058609099999       -114.33635128000000       -8.1999999999999962E-002
  -42.580554520000000      -0.16789417000000001       0.12500111999999999        2.7748040000000002E-002  -6.4026970000000002E-002  -264.39535093000001       -1.2362596800000001       0.91330159000000000       0.93820632999999998       -1.6846964600000001       -117.38616005999999        78.418338300000002       -5.5777489999999999E-002  -4.0189269999999999E-002   37.067631110000001        2.2918424800000001       -1.0835378700000000       -1.0919221699999999       0.56878209999999996       -49.183834120000000        24.532805799999998       -1.6737526100000000       -2.7771166500000000       -7.1693685399999998        3.6746439600000000       -2111.9698254199998       -114.27582635000000       -4.0999999999999960E-002
  -42.559434179999997        3.4758240000000003E-002   8.0033160000000006E-002  -9.2647000000000007E-003   3.8406999999999997E-002  -263.85075236000000       -1.1299217300000000       0.90614309000000004       0.45371423999999999      -0.71669581999999998       -124.77830391000001        97.512443640000001       0.24638995999999999       0.28214404999999998        36.726241420000001        1.1640948300000000      -0.86028855000000004      -0.91214757000000002       0.10799350000000001       -51.131397610000000       -35.956072579999997      -0.46220475999999999      -0.99556073000000000       -12.233288860000000        2.1149983899999998       -2108.9184879200002       -114.15217024000000        4.1000000000000043E-002
  -42.537368590000000       0.13558512000000000        5.8124330000000002E-002  -2.7807060000000001E-002   8.9469690000000004E-002  -263.59880042999998       -1.0803487599999999       0.90497857000000004       0.21210103999999999      -0.23642297000000001       -128.46298809000001        107.09213705000001       0.39680927999999999       0.44295623000000001        36.573346960000002       0.60752258999999997      -0.75415882999999995      -0.82174597000000005      -0.12394409000000001       -52.102551550000001       -66.133654050000004       0.13976383000000001      -0.10963214000000000       -14.747276060000001        1.3304721500000001       -2107.2032129600002       -114.08904701000000        8.2000000000000045E-002
  -42.507625519999998       0.23587865999999999        3.6500159999999997E-002  -4.6367380000000000E-002  0.14040248999999999       -263.36050641000003       -1.0330362700000000       0.90546214000000003       -2.9309829999999999E-002  0.24119250000000000       -132.14011672000001        116.68702935000000       0.54675030000000002       0.60342560999999995        36.432360500000001        5.6674299999999997E-002 -0.65122643999999996      -0.73077612000000003      -0.35666617000000000       -53.072046880000002       -96.258378699999994       0.73972784000000003       0.77266341000000005       -17.245809160000000       0.54167759999999998       -2105.3620185999998       -114.02512802000000       0.12300000000000005     
  -42.470230450000003       0.33587974999999998        1.5235070000000000E-002  -6.4878690000000003E-002  0.19124791999999999       -263.13567956999998      -0.98810973000000002       0.90753035999999998      -0.26986746000000000       0.71643597000000003       -135.80963194000000        126.29186242999999       0.69592551999999996       0.76369295999999998        36.303212119999998      -0.48952929000000001      -0.55179650000000002      -0.63990082999999998      -0.59043067999999999       -54.039903010000003       -126.32417266000000        1.3361546600000000        1.6518299299999999       -19.733157070000001      -0.25047069000000000       -2103.3943633300000       -113.96033136000000       0.16400000000000006     
  -42.425163609999998       0.43534690999999998       -5.6769400000000001E-003  -8.3447809999999997E-002  0.24200197000000001       -262.92448746999997      -0.94542908000000003       0.91119971000000000      -0.51010306000000005        1.1892947800000000       -139.47169123000000        135.90380149999999       0.84482283999999996       0.92377703000000000        36.185957389999999       -1.0300439400000001      -0.45584174999999999      -0.54863519000000005      -0.82515373000000003       -55.006270360000002       -156.32354835000001        1.9303967000000000        2.5279460600000001       -22.205217560000001       -1.0457338599999999       -2101.3009335199999       -113.89475821000001       0.20500000000000007     
  -42.372453729999997       0.53452626999999997       -2.6304240000000000E-002 -0.10203165000000000       0.29258974999999998       -262.72679024000001      -0.90508462999999995       0.91649700000000001      -0.74991695000000003        1.6592535900000001       -143.12624040000000        145.51703911999999       0.99325196999999998        1.0833571500000001        36.080520129999996       -1.5659789900000001      -0.36304044000000002      -0.45706687000000001       -1.0603258400000000       -55.971165200000002       -186.25087210999999        2.5222473200000000        3.3997883299999998       -24.665819419999998       -1.8453689499999999       -2099.0818017000001       -113.82836741000000       0.24600000000000008     
-42.57383674 -0.06629834 0.10233866 0.00924865 -0.01272683 -264.11623947 -1.18194763 0.90891315 0.69564707 -1.19923537 -121.08610621 87.95434454 0.09552924 0.12123624 36.89099621 1.72507498 -0.97013783 -1.00210675 0.33870143 -50.15855746 -5.73091273 -1.06653956 -1.88420231 -9.70898835 2.89640123 -2110.50736207 -114.21442851 0.0
