# Supplementary material for: Design of high-temperature f-block molecular nanomagnets through the control of vibration-induced spin relaxation
Source: Chem Sci. 2019 Dec 2;11(6):1593–8. doi: 10.1039/c9sc03133b (PMC7025469; doi:10.1039/c9sc03133b)
Supplement: Supplementary file 4 [file SC-011-C9SC03133B-s004.zip › SI/CFPs-vs-Dist-Coord/igorm22]

 b20   b21   b2_1   b22   b2_2   b40   b41   b4_1   b42   b4_2   b43   b4_3   b44   b4_4   b60   b61   b6_1   b62   b6_2   b63   b6_3   b64   b6_4   b65   b6_5   b66   b6_6   pref
  -44.527250649999999      -0.36646590000000001       0.14025793000000000       0.19343426000000000       0.46946513000000001       -266.57789788000002       -1.0089428300000001        1.0047563600000000        1.4136641700000001        1.5521268200000000        178.37769130999999       -13.511878760000000       -3.1882193900000000        2.6147413899999998        37.911514040000000        2.0992997999999998       -1.1522828300000001      -0.67590795000000004      -0.43190087999999999        70.171151399999999        186.06354157999999       -6.4201809699999997        2.1530439800000001       -21.720222170000000        1.3179639999999999E-002  -2179.6998340300001       -127.59328246000000      -0.25800000000000001     
  -44.191976369999999      -0.31796289000000000       0.13756299999999999       0.16088520000000001       0.38786623999999997       -266.22420602000000       -1.0602405800000001       0.97243736999999997        1.2867677799999999        1.0849103000000000        127.80176482000000        3.2966672600000000       -2.6182152500000000        2.1871338800000002        37.751432299999998        2.0540964200000000       -1.1280027300000000      -0.72764474999999995      -0.30481753000000000        50.003036430000002        153.19069300999999       -5.4828385400000004        1.4758799000000000       -19.786260510000002       0.37944747000000001       -2168.5178084999998       -124.99898450000001      -0.21500000000000002     
  -43.860560190000001      -0.26876447999999997       0.13332279000000000       0.12908510000000001       0.30668922999999998       -265.84761300999998       -1.1024783700000000       0.94689303999999996        1.1626372899999999       0.62082683999999999        77.481021580000004        20.150704940000001       -2.0573628700000000        1.7638929699999999        37.587076410000002        2.0014490500000002       -1.1009998599999999      -0.78016262999999997      -0.17703067000000000        29.870735700000001        120.67253947000000       -4.5627747799999998       0.79926615000000001       -17.823807989999999       0.79066983999999996       -2157.1916027900002       -122.55073822000000      -0.17200000000000004     
  -43.533030119999999      -0.21907847999999999       0.12778772999999999        9.8021179999999999E-002  0.22610459999999999       -265.44829514999998       -1.1356147599999999       0.92785218000000003        1.0416175299999999       0.16043561000000001        27.423799330000001        37.045980589999999       -1.5055946899999999        1.3458982500000001        37.418641379999997        1.9424044400000000       -1.0722845100000000      -0.83392465000000005       -4.8939280000000002E-002   9.7813821000000001        88.514806530000001       -3.6612062600000002       0.12492022000000000       -15.831781299999999        1.2506365800000001       -2145.7244630099999       -120.24842443999999      -0.12900000000000006     
  -43.209391570000001      -0.16873716999999999       0.12071502000000001        6.7713099999999998E-002  0.14596487999999999       -265.02646162999997       -1.1598522700000000       0.91530394999999998       0.92335699000000004      -0.29664047999999998       -22.361806009999999        53.980622730000000      -0.96296946000000005       0.93254999000000005        37.246339210000002        1.8764028100000001       -1.0406888599999999      -0.88865375999999996        7.9897590000000004E-002  -10.257984940000000        56.724463200000002       -2.7775732799999999      -0.54791511000000004       -13.814442140000001        1.7543454800000000       -2134.1191620400000       -118.09180191999999       -8.6000000000000063E-002
  -42.889656530000003      -0.11776375000000000       0.11225419000000000        3.8087500000000003E-002   6.6326999999999997E-002  -264.58240303000002       -1.1752854600000000       0.90902453000000005       0.80785242999999995      -0.75008074999999996       -71.867706709999993        70.950343889999999      -0.42910925000000000       0.52420115000000000        37.070399379999998        1.8037013300000000       -1.0067586100000001      -0.94452214000000001       0.20929020000000001       -30.240281209999999        25.306797159999999       -1.9121278300000000       -1.2181590200000001       -11.773632030000000        2.3034897600000002       -2122.3793338000000       -116.08062000000000       -4.3000000000000066E-002
  -42.261937940000003       -1.4243920000000000E-002   9.1046199999999994E-002  -1.8867530000000000E-002  -9.1311870000000003E-002  -263.62825214999998       -1.1799898300000000       0.91477741000000001       0.58631005000000003       -1.6447918600000000       -170.00904062000001        104.98529471000001       0.61129032000000005      -0.27672786999999999        36.708349910000003        1.6402480300000000      -0.93106644999999999       -1.0611067800000000       0.46888932999999999       -70.005710949999994       -36.385675339999999      -0.23993639999999999       -2.5472976400000000       -7.6240789099999997        3.5334200600000001       -2098.5066572199999       -112.49275194000001        4.2999999999999927E-002
  -41.953985459999998        3.8198740000000002E-002   7.8414100000000000E-002  -4.6253969999999998E-002 -0.16936910999999999       -263.11861518000001       -1.1694312300000000       0.92646890000000004       0.47971107000000002       -2.0862565000000002       -218.62908634999999        122.04413674000000        1.1181520199999999      -0.66937391000000002        36.522634660000001        1.5502759699999999      -0.88964646999999997       -1.1214717700000001       0.59948679000000005       -89.774931929999994       -66.649558850000005       0.56765739999999998       -3.2060493700000001       -5.5176528700000000        4.2145969000000001       -2086.3805355600002       -110.91504293000000        8.5999999999999924E-002
  -41.649961619999999        9.1192220000000004E-002   6.4278959999999996E-002  -7.2919020000000001E-002 -0.24691445000000001       -262.58757988999997       -1.1504590500000000       0.94391676000000002       0.37618963999999999       -2.5236500099999999       -266.93848622000002        139.12286541000000        1.6162288899999999       -1.0567029100000001        36.334064249999997        1.4545772500000000      -0.84506804000000002       -1.1836539600000000       0.73058935999999997       -109.45917430000000       -96.520309929999996        1.3553171900000001       -3.8602778299999998       -3.3941001100000001        4.9362120000000003       -2074.1314557900000       -109.48058663000000       0.12899999999999992     
  -41.349905170000000       0.14465538999999999        4.8751379999999997E-002  -9.8857619999999993E-002 -0.32388929999999999       -262.03537238000001       -1.1231770999999999       0.96692637000000003       0.27560966999999997       -2.9564826100000001       -314.93007411000002        156.22179084999999        2.1054998500000002       -1.4384056800000000        36.142811199999997        1.3536831899999999      -0.79776683999999998       -1.2475782300000000       0.86183085999999998       -129.05171508999999       -125.99085980000000        2.1230310299999999       -4.5086228799999999       -1.2542913700000000        5.6992247300000001       -2061.7636323699999       -108.18869491000000       0.17199999999999993     
  -41.053809700000002       0.19850276000000000        3.1876120000000001E-002 -0.12399470999999999      -0.40034844000000003       -261.46223465000003       -1.0876349999999999       0.99532675000000004       0.17809514000000001       -3.3850411399999998       -362.59656630000001        173.33643896000001        2.5856923799999998       -1.8146551799999999        35.949070470000002        1.2481024599999999      -0.74786094000000003       -1.3134341199999999       0.99356606000000003       -148.54573246000001       -155.05724280000001        2.8703469099999999       -5.1515616700000004       0.90104914000000003        6.5036538000000004       -2049.2799087499998       -107.03853365000001       0.21499999999999991     
  -40.761665319999999       0.25290139000000000        1.3551870000000001E-002 -0.14849129000000000      -0.47630951999999999       -260.86845913000002       -1.0440450100000001        1.0290408600000001        8.3345520000000006E-002  -3.8093822899999998       -409.93091661000000        190.46349846000001        3.0575762499999999       -2.1854330700000002        35.753051180000000        1.1372648299999999      -0.69486908999999997       -1.3810661500000001        1.1259012200000000       -167.93452472000001       -183.71499460999999        3.5978964599999999       -5.7888069099999999        3.0678604100000002        7.3469034700000000       -2036.6834119600001       -106.02921279000000       0.25799999999999990     
-42.57383674 -0.06629834 0.10233866 0.00924865 -0.01272683 -264.11623947 -1.18194763 0.90891315 0.69564707 -1.19923537 -121.08610621 87.95434454 0.09552924 0.12123624 36.89099621 1.72507498 -0.97013783 -1.00210675 0.33870143 -50.15855746 -5.73091273 -1.06653956 -1.88420231 -9.70898835 2.89640123 -2110.50736207 -114.21442851 0.0
