# Supplementary material for: Design of high-temperature f-block molecular nanomagnets through the control of vibration-induced spin relaxation
Source: Chem Sci. 2019 Dec 2;11(6):1593–8. doi: 10.1039/c9sc03133b (PMC7025469; doi:10.1039/c9sc03133b)
Supplement: Supplementary file 4 [file SC-011-C9SC03133B-s004.zip › SI/CFPs-vs-Dist-Coord/igorm23]

 b20   b21   b2_1   b22   b2_2   b40   b41   b4_1   b42   b4_2   b43   b4_3   b44   b4_4   b60   b61   b6_1   b62   b6_2   b63   b6_3   b64   b6_4   b65   b6_5   b66   b6_6   pref
  -42.363354100000002        7.5663049200000003       -3.8213047699999998       -6.0498259599999997        13.478549060000001       -264.68499312000000       -10.019403190000000        17.663239030000000       -170.72600728000000        120.64455719000000       -110.61610637000000        104.08804327000000        2.2355276900000001       -15.458617560000000        36.180022500000000       -11.702750549999999        15.885052829999999        64.959024990000003       -155.20304752000001       -49.550910549999998        8.9001395300000006        179.99340945000000        99.576109669999994       -25.601058540000000       -141.89372581999999       -2115.0707470600000       -113.60875276000000      -0.21000000000000002     
  -42.421078049999998        6.0578411100000000       -2.9803260200000001       -4.8726000300000001        10.831760600000001       -264.44354637999999       -8.3763769200000002        14.219065219999999       -136.20531607999999        96.677730690000004       -112.58052403000001        99.054374910000007        2.0762430100000002       -10.845952240000001        36.416215459999997       -9.2320961500000003        12.143292790000000        52.655924339999999       -124.52162843000001       -49.037185559999998        4.6946179900000002        143.78267013999999        83.656535869999999       -22.504273420000001       -112.20029163000000       -2112.8730808300002       -113.35088165000001      -0.16800000000000001     
  -42.471020760000002        4.5410803199999998       -2.1687926800000001       -3.6775601899999999        8.1598222800000002       -264.26286099999999       -6.6749301200000000        10.820597980000001       -101.81240199000000        72.530859530000001       -114.59550935000000        94.921574609999993        1.7835848999999999       -6.9807369599999998        36.601470689999999       -6.6599646799999999        8.6109529499999997        39.909911670000000       -93.634676769999999       -48.837110979999999        1.1521050300000000        107.59685105000000        65.575617690000001       -19.474317350000000       -82.983833590000003       -2111.2925190500000       -113.28814167000000      -0.12600000000000000     
  -42.513138509999997        3.0151838999999998       -1.3854319600000000       -2.4651814200000000        5.4622082299999999       -264.14610341999997       -4.9112185999999998        7.4689642599999999       -67.537652219999998        48.183184679999997       -116.67546188000000        91.690643510000001        1.3563054200000000       -3.8635260200000001        36.739783039999999       -3.9804157600000001        5.2639659600000002        26.719491120000001       -62.534951700000001       -48.955004150000001       -1.7525657200000000        71.410880219999996        45.309616839999997       -16.400849550000000       -54.136949970000003       -2110.3544885699998       -113.41466081999999       -8.3999999999999991E-002
  -42.547422109999999        1.4796248100000000      -0.62876290000000001       -1.2360985900000001        2.7382224599999998       -264.09616337000000       -3.0815249800000002        4.1648708000000001       -33.371768179999997        23.613594540000001       -118.83448236000000        89.366932390000002       0.79401319000000004       -1.4958108000000001        36.834993060000002       -1.1878514400000000        2.0777805599999999        13.083139729999999       -31.213805529999998       -49.394516029999998       -4.0402132000000002        35.199497989999998        22.832418980000000       -13.180735159999999       -25.546879690000001       -2110.0838619500000       -113.72499989000001       -4.1999999999999989E-002
  -42.592349589999998       -1.6234066199999999       0.80929879999999998        1.2704343499999999       -2.7914010500000002       -264.20949044999998       0.79157332999999996       -2.2987826299999998        34.675765939999998       -26.277487480000001       -123.44338419000000        87.455787070000000      -0.74022330000000003       0.98549613999999996        36.911619190000003        4.7672367099999997       -3.9033015400000002       -15.540406819999999        32.134444019999997       -51.249425250000002       -6.8438019099999998       -37.419189990000000       -28.872396620000000       -5.8807307199999999        31.311062679999999       -2111.6519001000001       -114.87868021000000        4.2000000000000016E-002
  -42.602944720000004       -3.1925005999999998        1.4932919600000001        2.5469126700000002       -5.5984814299999996       -264.37910484000002        2.8431485099999998       -5.4582206400000004        68.579328700000005       -51.642709859999997       -125.91917443000000        87.878114539999999       -1.7137669799999999        1.0950244700000000        36.900640580000001        7.9484745700000001       -6.7437359600000004       -30.535961130000000        64.185758890000002       -52.669058470000003       -7.3940236199999996       -73.890769280000001       -58.164592249999998       -1.5920465500000001        59.813509240000002       -2113.5455817799998       -115.71401896000000        8.4000000000000019E-002
  -42.605586920000000       -4.7743789599999999        2.1555282899999999        3.8384506900000002       -8.4346631999999993       -264.62848321000001        4.9770139000000002       -8.5697101599999996        102.41868934999999       -77.317369549999995       -128.52609296000000        89.229807320000006       -2.8269181400000001       0.44756494000000002        36.861854039999997        11.279684330000000       -9.5133621099999992       -45.994949990000002        96.507030099999994       -54.419086520000000       -7.3943623599999997       -110.51855566000000       -89.797567290000003        3.2599274500000002        88.524101020000003       -2116.2179602800002       -116.71723914000000       0.12600000000000003     
  -42.600232970000000       -6.3700938300000001        2.7974459500000002        5.1446474599999998       -11.300829459999999       -264.96105833000001        7.1976421000000004       -11.633987380000001        136.20646570000000       -103.32446070000000       -131.27634825999999        91.517675170000004       -4.0805737200000003      -0.96022764000000005        36.799020310000003        14.774016659999999       -12.234769840000000       -61.924455360000003        129.11421920999999       -56.500800730000002       -6.8570415999999996       -147.34125191999999       -123.81167687999999        8.7809494800000003        117.57032728000000       -2119.6990056899999       -117.88555201000000       0.16800000000000004     
  -42.586881750000003       -7.9804183000000002        3.4201671800000000        6.4651815199999998       -14.197763280000000       -265.38026478000000        9.5094882700000003       -14.651872930000000        169.95556593000001       -129.68680540000000       -134.18198502999999        94.751163730000002       -5.4760193099999999       -3.1314498500000001        36.715823450000002        18.444480830000000       -14.928938670000001       -78.332333169999998        162.02430181000000       -58.915365999999999       -5.7914081800000003       -184.39969858000001       -160.24900833000001        15.072653150000001        147.07727714999999       -2124.0206088300001       -119.21655502999999       0.21000000000000005     
-42.57383674 -0.06629834 0.10233866 0.00924865 -0.01272683 -264.11623947 -1.18194763 0.90891315 0.69564707 -1.19923537 -121.08610621 87.95434454 0.09552924 0.12123624 36.89099621 1.72507498 -0.97013783 -1.00210675 0.33870143 -50.15855746 -5.73091273 -1.06653956 -1.88420231 -9.70898835 2.89640123 -2110.50736207 -114.21442851 0.0
