# Supplementary material for: Design of high-temperature f-block molecular nanomagnets through the control of vibration-induced spin relaxation
Source: Chem Sci. 2019 Dec 2;11(6):1593–8. doi: 10.1039/c9sc03133b (PMC7025469; doi:10.1039/c9sc03133b)
Supplement: Supplementary file 4 [file SC-011-C9SC03133B-s004.zip › SI/CFPs-vs-Dist-Coord/igorm24]

 b20   b21   b2_1   b22   b2_2   b40   b41   b4_1   b42   b4_2   b43   b4_3   b44   b4_4   b60   b61   b6_1   b62   b6_2   b63   b6_3   b64   b6_4   b65   b6_5   b66   b6_6   pref
  -42.394656589999997       -4.1707777699999999       -6.9230854199999996       -13.290293680000000       -5.7750695800000003       -264.20044032999999        12.300768150000000        9.9501054199999999       -118.00562551000000       -165.28579712000001       -123.59752632999999        95.280957549999997       -5.8308665599999996        5.0815775700000003        35.993597389999998        20.399136240000001        9.1234709600000006        157.66388724000001        69.225148020000006       -54.431552640000000       -1.1201913999999999        123.43554548000000       -158.54382590000000        138.67760688999999        7.2991800400000004       -2114.0535927300002       -113.15118253999999      -0.20500000000000002     
  -42.440222270000000       -3.3660444699999998       -5.5810649699999999       -10.607216960000001       -4.6892229399999996       -264.06133639000001        9.7389199400000006        8.2463151999999997       -94.409085020000006       -132.98580648999999       -122.89512541000001        92.151681289999999       -4.8765473500000001        2.6573336200000002        36.229812090000003        16.856728980000000        7.3783298100000003        125.18203235999999        55.938442940000002       -53.006052859999997       -3.2452396499999998        98.427321289999995       -131.30337463000001        109.66899164000000        6.1991820200000003       -2111.8636655300002       -112.90681087000000      -0.16400000000000001     
  -42.481718080000000       -2.5545816100000001       -4.2082489000000001       -7.9362333200000004       -3.5696622699999998       -263.98043217999998        7.1091167899999999        6.4936527200000000       -70.759450049999998       -100.43791566000000       -122.28741116000000        89.832860530000005       -3.8058846200000001       0.94703782999999997        36.439652400000000        13.238693189999999        5.5041497499999998        93.085449429999997        42.414723700000003       -51.852982439999998       -4.7808875000000004        73.507728310000005       -102.05224658000000        80.431032470000005        5.1209035700000003       -2110.4206892299999       -112.91461701000000      -0.12300000000000000     
  -42.518326279999997       -1.7350819900000001       -2.8039998900000001       -5.2768562699999997       -2.4167990100000001       -263.96074463999997        4.4120062400000002        4.6887516800000002       -47.038276539999998       -67.631469260000003       -121.77994399000001        88.345622180000007       -2.6196911400000000       -4.7339550000000001E-002   36.621189840000000        9.5253203000000006        3.4939160999999999        61.363168450000003        28.645124819999999       -50.985581000000003       -5.7160802899999998        48.641500030000003       -70.756213520000003        50.861314250000000        4.1499106499999998       -2109.7176101900000       -113.15078935000000       -8.1999999999999990E-002
  -42.549290569999997      -0.90611911999999994       -1.3672599800000000       -2.6285404500000000       -1.2310095800000000       -264.00504279000000        1.6481276800000000        2.8281508899999999       -23.226393049999999       -34.555582930000000       -121.37786411000000        87.711174430000000       -1.3189431100000000      -0.32342114000000000        36.772333869999997        5.6950698700000002        1.3381551599999999        30.004142819999998        14.621968000000001       -50.416616840000003       -6.0382229599999997        23.794204969999999       -37.379399700000000        20.851359559999999        3.3801292900000002       -2109.7482224900000       -113.59178111000000       -4.0999999999999988E-002
  -42.591170890000001       0.78569898000000005        1.6061110599999999        2.6371610200000002        1.2376084000000001       -264.29744823999999       -4.0776440200000001       -1.0722783400000000        24.748552960000001        32.449081100000001       -120.90895715000001        89.096679260000002        1.6225309500000000        1.2892105300000001        36.975089879999999       -2.4086511100000001       -3.4428406900000001       -31.666627150000000       -14.210378850000000       -50.223324769999998       -4.7780064099999997       -25.973363540000001        35.769152530000000       -40.934089810000003        2.8012227400000000       -2111.9913139900000       -114.99595607000001        4.1000000000000016E-002
  -42.600526510000002        1.6515960500000000        3.1444520800000002        5.2558165299999997        2.5197643400000000       -264.55172291999997       -7.0386222800000002       -3.1181028400000002        48.953276789999997        66.402019089999996       -120.85052788000000        91.166165430000007        3.2610712500000001        3.1843641200000001        37.022428030000000       -6.7334650600000003       -6.0884813600000003       -61.999876999999998       -29.030727939999998       -50.622594890000002       -3.1574326099999999       -50.956903070000003        75.625016419999994       -72.946943030000000        3.1839630400000001       -2114.1973602799999       -115.91387783000000        8.2000000000000017E-002
  -42.601127020000000        2.5329942299999999        4.7185203600000003        7.8658197699999999        3.8331976100000000       -264.88224485000001       -10.064451000000000       -5.2314717999999996        73.330897039999996        100.67153508000000       -120.91424520000000        94.188480360000000        5.0104047100000004        5.8093896300000001        37.030795900000001       -11.277868450000000       -8.9197327000000008       -92.011729209999999       -44.125893750000003       -51.367511690000001      -0.84645165000000000       -76.045003070000007        117.72741881000000       -105.87343874000000        4.1492292900000001       -2117.1238306800001       -116.94597170999999       0.12300000000000003     
  -42.592158249999997        3.4316983900000002        6.3291588399999998        10.467973530000000        5.1776241799999996       -265.29231894999998       -13.154869580000000       -7.4150169100000003        97.904788420000003        135.27093919000001       -121.10293201000000        98.190026720000006        6.8691243999999996        9.1683838400000006        36.997954020000002       -16.072997149999999       -11.948723240000000       -121.71345282000000       -59.499314640000001       -52.468763230000000        2.1804985499999998       -101.26795748000001        162.12530917000001       -139.84658987000000        5.7991450499999999       -2120.7692120699999       -118.07029995000001       0.16400000000000003     
  -42.572856080000001        4.3492876300000001        7.9773336099999996        13.062900460000000        6.5526536999999996       -265.78524888999999       -16.309435350000001       -9.6712482099999999        122.69679952000000        170.21361191000000       -121.41910274999999        103.20195443000000        8.8366501799999995        13.265321820000000        36.921533859999997       -21.150913710000001       -15.189001460000000       -151.11402421000000       -75.153236609999993       -53.936750879999998        5.9541952199999999       -126.64975009000000        208.86997851000001       -174.99978020000000        8.2416397400000001       -2125.1340797299999       -119.26507592000000       0.20500000000000004     
-42.57383674 -0.06629834 0.10233866 0.00924865 -0.01272683 -264.11623947 -1.18194763 0.90891315 0.69564707 -1.19923537 -121.08610621 87.95434454 0.09552924 0.12123624 36.89099621 1.72507498 -0.97013783 -1.00210675 0.33870143 -50.15855746 -5.73091273 -1.06653956 -1.88420231 -9.70898835 2.89640123 -2110.50736207 -114.21442851 0.0
