# Supplementary material for: Design of high-temperature f-block molecular nanomagnets through the control of vibration-induced spin relaxation
Source: Chem Sci. 2019 Dec 2;11(6):1593–8. doi: 10.1039/c9sc03133b (PMC7025469; doi:10.1039/c9sc03133b)
Supplement: Supplementary file 4 [file SC-011-C9SC03133B-s004.zip › SI/CFPs-vs-Dist-Coord/igorm25]

 b20   b21   b2_1   b22   b2_2   b40   b41   b4_1   b42   b4_2   b43   b4_3   b44   b4_4   b60   b61   b6_1   b62   b6_2   b63   b6_3   b64   b6_4   b65   b6_5   b66   b6_6   pref
  -42.861382630000001        5.9445559499999998       -2.0126240300000000        2.9024005399999999       -9.8704637099999992       -264.41116436999999       -8.9116266100000008        8.3602489900000005       -70.969792639999994       -43.792585850000002       -128.29165234999999        97.852952830000007        23.321519940000002       -34.032023420000002        37.288723679999997       -14.535666259999999        13.901844620000000        27.438909209999998        111.70631419000000       -53.727990040000002       -1.9708716799999999        204.51913368000001       -138.44687644999999       -54.713957059999998       -73.751487830000002       -2121.8998302499999       -116.52778886999999      -0.21000000000000002     
  -42.792758180000000        4.7452548099999996       -1.5596213600000000        2.3260903800000001       -7.9594847800000004       -264.31292768999998       -7.2923286699999998        6.7785676500000003       -56.340074840000000       -35.604759590000000       -126.93415447000000        95.783349310000006        18.722478809999998       -27.359875800000001        37.172131299999997       -11.459204300000000        10.698735599999999        22.179484080000002        90.064162370000005       -52.948430559999998       -2.9376244599999999        163.52286341999999       -111.84174785000000       -46.280049360000000       -56.942595509999997       -2118.6427820099998       -115.78854966999999      -0.16800000000000001     
  -42.729527099999999        3.5446037600000002       -1.1216304100000001        1.7486153700000000       -6.0184008300000000       -264.23393353000000       -5.7104364299999997        5.2417854799999999       -41.861931820000002       -27.253005559999998       -125.53677651000000        93.767853310000007        14.103674509999999       -20.607858950000001        37.072494159999998       -8.2939158000000006        7.6120743800000001        16.709877920000000        68.113540270000001       -52.205924930000002       -3.7879359400000001        122.48369742000000       -84.885671599999995       -37.567889659999999       -40.881930980000000       -2115.8685468899998       -115.18297419000000      -0.12600000000000000     
  -42.671847360000001        2.3425024699999999      -0.69859176000000001        1.1699991300000001       -4.0470898200000001       -264.17463038000000       -4.1652317999999999        3.7506861300000001       -27.532131310000000       -18.735949620000000       -124.09750249000000        91.795387430000005        9.4617385200000008       -13.776879240000000        36.991399930000000       -5.0407518099999997        4.6394561899999998        11.025950720000001        45.847480859999997       -51.496162920000003       -4.5320808899999996        81.384335010000001       -57.576313270000000       -28.572384939999999       -25.560129430000000       -2113.5838187600002       -114.71566257000001       -8.3999999999999991E-002
  -42.619897029999997        1.1387821199999999      -0.29057001999999998       0.59020264000000000       -2.0452787500000000       -264.13529518000001       -2.6559382700000000        2.3061073099999998       -13.347403399999999       -10.051717620000000       -122.61459524000000        89.860263810000006        4.7935208700000000       -6.8670931800000004        36.930379000000002       -1.7002792099999999        1.7792031900000000        5.1234377999999996        23.258283299999999       -50.815075450000002       -5.1769594899999998        40.207051409999998       -29.909860060000000       -19.286409440000000       -10.969565870000000       -2111.7947841499999       -114.39122988000000       -4.1999999999999989E-002
  -42.533824940000002       -1.2730384500000000       0.48041588000000002      -0.57288435999999998        2.0507391600000000       -264.11790811999998       0.25767857999999999      -0.44025534000000000        14.600190700000001        7.8229416599999997       -119.50998844999999        86.067274179999998       -4.6355974700000004        7.1874941300000001        36.874848430000000        5.2353986700000004       -3.6115472600000000       -7.3550180300000001       -22.919240660000000       -49.522534219999997       -6.2036274100000002       -42.454583690000000        26.503524120000002       0.16964477000000000        16.051481989999999       -2109.7286280200001       -114.19017177000001        4.2000000000000016E-002
  -42.500057540000000       -2.4812998999999998       0.84334312000000000       -1.1561709300000000        4.1454322100000001       -264.14055974000001        1.6636747000000001       -1.7404248499999999        28.369716380000000        17.016827180000000       -117.88437018000000        84.192820479999995       -9.4035419400000002        14.331691800000000        36.883474829999997        8.8288952799999993       -6.1452550900000000       -13.939989089999999       -46.524392550000002       -48.903116810000000       -6.6021920400000003       -83.976508179999996        55.257683860000000        10.353838000000000        28.499157080000000       -2109.4655673600000       -114.32346302000001        8.4000000000000019E-002
  -42.472683359999998       -3.6913245799999999        1.1913495100000000       -1.7406483699999999        6.2715922400000004       -264.18458673999999        3.0370185099999998       -2.9909260500000001        42.007265109999999        26.383895259999999       -116.20716150000000        82.321821240000006       -14.211754810000000        21.553545119999999        36.918489299999997        12.505506159999999       -8.5737564299999995       -20.761382590000000       -70.485406540000000       -48.296385010000002       -6.9353764699999996       -125.65093100000000        84.381519350000005        20.853927330000001        40.252419130000000       -2109.7247202499998       -114.61947523000001       0.12600000000000003     
  -42.451873810000002       -4.9029820900000001        1.5241789400000001       -2.3263263300000001        8.4294448499999994       -264.25039899000001        4.3785592099999997       -4.1908213800000000        55.515966769999999        35.925296680000002       -114.47643956000000        80.447532929999994       -19.063893380000000        28.852757050000001        36.981502740000003        16.263564989999999       -10.897360550000000       -27.823689040000001       -94.811037330000005       -47.698603919999996       -7.2105034300000002       -167.49707796000001        113.87776262000000        31.675632300000000        51.316291800000002       -2110.5136806599999       -115.08356336000000       0.16800000000000004     
  -42.437796550000002       -6.1163313500000003        1.8420863400000000       -2.9131721000000002        10.619265950000001       -264.33840370000001        5.6892474899999996       -5.3394609300000004        68.899318070000007        45.642671890000003       -112.69010488000001        78.561612909999994       -23.963886420000001        36.229184279999998        37.074141930000003        20.102296259999999       -13.118474490000001       -35.131870280000001       -119.51087646000001       -47.106032460000002       -7.4357737300000002       -209.53549540000000        143.75015544999999        42.827441940000000        61.704321630000003       -2111.8400075400000       -115.72123739000000       0.21000000000000005     
-42.57383674 -0.06629834 0.10233866 0.00924865 -0.01272683 -264.11623947 -1.18194763 0.90891315 0.69564707 -1.19923537 -121.08610621 87.95434454 0.09552924 0.12123624 36.89099621 1.72507498 -0.97013783 -1.00210675 0.33870143 -50.15855746 -5.73091273 -1.06653956 -1.88420231 -9.70898835 2.89640123 -2110.50736207 -114.21442851 0.0
