# Supplementary material for: Design of high-temperature f-block molecular nanomagnets through the control of vibration-induced spin relaxation
Source: Chem Sci. 2019 Dec 2;11(6):1593–8. doi: 10.1039/c9sc03133b (PMC7025469; doi:10.1039/c9sc03133b)
Supplement: Supplementary file 4 [file SC-011-C9SC03133B-s004.zip › SI/CFPs-vs-Dist-Coord/igorm26]

 b20   b21   b2_1   b22   b2_2   b40   b41   b4_1   b42   b4_2   b43   b4_3   b44   b4_4   b60   b61   b6_1   b62   b6_2   b63   b6_3   b64   b6_4   b65   b6_5   b66   b6_6   pref
  -42.745421880000002       0.19064032000000000       -7.6851804100000001        11.263226299999999        3.1356687499999998       -264.77993985000001        6.0726606600000004        8.7451442900000007        50.913744049999998       -81.539812530000006       -124.38159069000000        94.458036519999993       -39.022249889999998       -27.207711870000001        37.537630710000002        5.6116253100000000        23.138228479999999       -126.38023900000000        42.029625119999999       -52.224710899999998       -5.7726064499999996       -156.23930189999999       -239.08475924999999        25.867300749999998       -44.157723400000002       -2121.4533598399998       -115.47989060000000      -0.23399999999999999     
  -42.703375919999999       0.13539788999999999       -6.4078514599999998        9.3799152899999996        2.6800711900000000       -264.62184209999998        4.7888826299999998        7.5619684100000004        42.252768140000001       -67.749508770000006       -123.89159475000000        93.568159919999999       -32.556491549999997       -22.444749649999999        37.380405369999998        5.2140778900000004        19.232051009999999       -105.92095535999999        34.258212640000004       -51.808219090000001       -5.6459955400000004       -130.62544258000000       -198.58843199000000        20.968289630000001       -37.921304749999997       -2118.5105595800001       -114.95883246000000      -0.19499999999999998     
  -42.666562010000000        8.5374649999999996E-002  -5.1223325400000004        7.4999992700000000        2.1968387500000000       -264.48389373999998        3.5342939800000002        6.3305752499999999        33.710471990000002       -54.122936740000000       -123.38315645000000        92.601151650000006       -26.069236539999999       -17.768648800000001        37.243019820000001        4.7150831999999996        15.281009090000000       -85.296756049999999        26.821876329999998       -51.421210129999999       -5.5782912099999997       -104.91741505000000       -158.49875901999999        15.654224660000001       -31.050989970000000       -2116.0166460700002       -114.56099718000000      -0.15599999999999997     
  -42.635113570000001        4.0278229999999998E-002  -3.8287109899999998        5.6231542599999997        1.6859225300000000       -264.36512481000000        2.3094411400000001        5.0503640100000000        25.284873269999999       -40.657369150000001       -122.85223540000000        91.555720120000004       -19.560090710000001       -13.176826849999999        37.125376180000004        4.1161633599999998        11.285602650000000       -64.499810729999993        19.716147490000001       -51.063120929999997       -5.5616638800000002       -79.110452530000003       -118.79935805000000        9.9296256700000001       -23.542297009999999       -2113.9704104399998       -114.28687317000001      -0.11699999999999997     
  -42.609103230000002       -2.0140000000000000E-005  -2.5266861899999999        3.7492104600000000        1.1473803800000000       -264.26489629000002        1.1148133400000000        3.7204748799999998        16.974765659999999       -27.349892900000000       -122.29511859000000        90.433652190000004       -13.029437300000000       -8.6663071299999999        37.027526020000003        3.4180779800000001        7.2448061900000003       -43.523125850000000        12.936437150000000       -50.733619310000002       -5.5866548700000003       -53.201825849999999       -79.473891730000005        3.7949681100000001       -15.384709570000000       -2112.3712248900001       -114.13723894000000       -7.7999999999999958E-002
  -42.588646750000002       -3.5566939999999998E-002  -1.2164235800000001        1.8779907700000000       0.58113453999999998       -264.18219531000000       -4.9126049999999997E-002   2.3402868699999999        8.7787403499999996       -14.198163539999999       -121.70766018000000        89.232242560000003       -6.4775584899999998       -4.2346570699999999        36.949394009999999        2.6211137899999999        3.1597519799999998       -22.359480770000001        6.4787721899999999       -50.432177340000003       -5.6464430200000004       -27.188102099999998       -40.507490339999997       -2.7501763299999999       -6.5750958800000001       -2111.2171543200002       -114.11279110000000       -3.8999999999999958E-002
  -42.564773729999999       -9.2700019999999994E-002   1.4295983800000001       -1.8572139000000001      -0.63430759999999997       -264.06628295000002       -2.2828821000000001      -0.57438480999999997       -7.2757873200000001        11.649026259999999       -120.42636791000000        86.596789830000006        6.6896214000000001        4.4036311599999998        36.852354790000000       0.73209219999999997       -5.1441734400000003        20.555856270000000       -5.4873968399999997       -49.912382270000002       -5.8336413900000004        25.166086060000001        36.409698900000002       -17.075876969999999        13.036477900000000       -2110.2416942899999       -114.44315878000000        3.9000000000000042E-002
  -42.561569689999999      -0.11457592000000000        2.7653979700000000       -3.7215939200000001       -1.2835609600000000       -264.03140194999997       -3.3515076499999998       -2.1103982499999998       -15.136703539999999        24.349611840000001       -119.72458139000000        85.162295929999999        13.304444920000000        8.6154167000000008        36.833450599999999      -0.35874394999999998       -9.3617001599999998        42.321058639999997       -11.003917899999999       -49.693477100000003       -5.9446034599999997        51.512457179999998        74.389658890000007       -24.856563840000000        23.851381560000000       -2110.4190871300002       -114.80002468000001        7.8000000000000042E-002
  -42.564321810000003      -0.13216554000000000        4.1097312700000002       -5.5840717399999997       -1.9605414699999999       -264.01084421000002       -4.3871473500000002       -3.6999168600000001       -22.888080620000000        36.904825440000003       -118.97676232000001        83.649447050000006        19.939677260000000        12.759052029999999        36.834322630000003       -1.5464811000000001       -13.621701509999999        64.299918809999994       -16.214518859999998       -49.501653789999999       -6.0563380000000002        77.975072749999995        112.06927372000000       -33.050134550000003        35.347520979999999       -2111.0394280400001       -115.28622206000000       0.11700000000000005     
  -42.573127950000000      -0.14564382000000001        5.4628394299999998       -7.4448356100000002       -2.6652477100000000       -264.00380085000000       -5.3891221099999997       -5.3438700800000003       -30.531123500000000        49.317340530000003       -118.17882566999999        82.057302300000003        26.594996230000000        16.837191030000000        36.855004250000000       -2.8305083000000000       -17.924132440000001        86.498999880000000       -21.123140169999999       -49.336742020000003       -6.1611610900000002        104.55685649999999        149.46268549999999       -41.657524140000000        47.535186549999999       -2112.1022749799999       -115.90299859000000       0.15600000000000006     
  -42.588106580000002      -0.15512059000000000        6.8245655799999998       -9.3040977599999994       -3.3977026200000000       -264.00943953000001       -6.3567731800000002       -7.0429971800000004       -38.066571930000002        61.589666420000000       -117.32694211000000        80.387413339999995        33.270207059999997        20.852410859999999        36.895515340000003       -4.2105528799999998       -22.266990170000000        108.92429229000000       -25.733545840000001       -49.198784019999998       -6.2498618400000003        131.25979293000000        186.58344568999999       -50.680397980000002        60.418098200000003       -2113.6078040600000       -116.65172329000001       0.19500000000000006     
  -42.609336900000002      -0.16064792999999999        8.1949307900000008       -11.162007530000000       -4.1579300999999997       -264.02702397000002       -7.2894357599999999       -8.7981429099999993       -45.495385290000002        73.724136079999994       -116.41703061000000        78.638970069999999        39.964799509999999        24.807260530000001        36.955928620000002       -5.6866151900000004       -26.648952040000001        131.58197497000000       -30.049212760000000       -49.087766989999999       -6.3146986299999996        158.08627199000000        223.44443447000000       -60.121860300000002        74.002946429999994       -2115.5557335100002       -117.53383310000000       0.23400000000000007     
-42.57383674 -0.06629834 0.10233866 0.00924865 -0.01272683 -264.11623947 -1.18194763 0.90891315 0.69564707 -1.19923537 -121.08610621 87.95434454 0.09552924 0.12123624 36.89099621 1.72507498 -0.97013783 -1.00210675 0.33870143 -50.15855746 -5.73091273 -1.06653956 -1.88420231 -9.70898835 2.89640123 -2110.50736207 -114.21442851 0.0
