# Supplementary material for: Design of high-temperature f-block molecular nanomagnets through the control of vibration-induced spin relaxation
Source: Chem Sci. 2019 Dec 2;11(6):1593–8. doi: 10.1039/c9sc03133b (PMC7025469; doi:10.1039/c9sc03133b)
Supplement: Supplementary file 4 [file SC-011-C9SC03133B-s004.zip › SI/CFPs-vs-Dist-Coord/igorm27]

 b20   b21   b2_1   b22   b2_2   b40   b41   b4_1   b42   b4_2   b43   b4_3   b44   b4_4   b60   b61   b6_1   b62   b6_2   b63   b6_3   b64   b6_4   b65   b6_5   b66   b6_6   pref
  -51.018985460000003       0.89232749000000000       -1.1752572600000000      -0.41675951999999999      -0.16544865000000000       -262.84405888999999       -3.2725852799999999        1.6567913400000001       0.19742920000000000       -3.9257752699999999       -186.07314443999999        315.48719885000003       0.72758221999999995        2.6203620299999999        43.624432030000001       -1.2891751800000000        4.8696157299999996        1.0996866900000000      -0.64334164000000005       -67.592873400000002       -18.143181049999999       -2.7990840499999998       0.47077722000000000       -21.634031980000000       -26.646094389999998       -2268.2989183899999       -222.36186154999999      -0.23999999999999999     
  -49.579680740000001       0.73269340000000005      -0.96226513999999996      -0.34426322999999998      -0.13819788000000000       -263.12526683999999       -2.9018513200000000        1.5123474500000000       0.26439782000000001       -3.4516263100000000       -174.20834851999999        277.25064047000001       0.62177841000000000        2.1838932199999999        42.492167459999997      -0.81974530999999995        3.9044832500000002       0.71720697000000000      -0.49700906000000000       -64.835502779999999       -14.590882669999999       -2.4881780199999999        8.7495219999999999E-002  -19.950575749999999       -21.426385190000001       -2241.3746043900001       -203.38748924999999      -0.19999999999999998     
  -48.153141009999999       0.57291307999999996      -0.74927029999999994      -0.27234627000000000      -0.11166556000000000       -263.37818099999998       -2.5399890900000002        1.3758959300000000       0.33813576000000001       -2.9853759400000000       -162.75700344000001        239.13118524000001       0.51609437999999996        1.7555596800000000        41.363246990000000      -0.33613492000000000        2.9354267699999999       0.34743764999999999      -0.34299083000000002       -62.006089520000003       -11.646601410000001       -2.1864429400000001      -0.30009560000000002       -18.139545210000001       -16.322158500000000       -2214.7033340700000       -184.80028927000001      -0.15999999999999998     
  -46.739330330000001       0.41308365000000002      -0.53632451999999997      -0.20101487000000001       -8.5878179999999998E-002  -263.60318393000000       -2.1870482400000002        1.2474030400000000       0.41850256000000002       -2.5270781699999998       -151.71930402999999        201.13686516000001       0.41055730000000001        1.3351210400000000        40.238156879999998       0.16077775000000000        1.9630877799999999       -9.5948600000000002E-003 -0.18181285999999999       -59.114333049999999       -9.2985246099999994       -1.8938669299999999      -0.69169813999999996       -16.205713509999999       -11.336235000000000       -2188.2824552400002       -166.59473360000001      -0.11999999999999997     
  -45.338191760000001       0.25330047000000000      -0.32341173000000001      -0.13031983999999999       -6.0787529999999999E-002  -263.80091845999999       -1.8430833600000001        1.1267914299999999       0.50503657999999996       -2.0766478500000001       -141.09507618000001        163.27167650000001       0.30535614000000000       0.92269948999999996        39.117454510000002       0.67011860000000001       0.98780451999999996      -0.35359290999999998       -1.4101170000000000E-002  -56.169641830000003       -7.5372429700000003       -1.6098097099999999       -1.0865380300000000       -14.154170329999999       -6.4703229499999999       -2162.1106753499998       -148.76551211000000       -7.9999999999999960E-002
  -43.949715720000000        9.3411859999999999E-002 -0.11044867999999999       -6.0222119999999997E-002  -3.6420170000000002E-002  -263.97172166000001       -1.5079993400000000        1.0139447100000001       0.59748626000000005       -1.6341283900000001       -130.88413034000001        125.54245082000000       0.20031162999999999       0.51803303000000001        38.001558090000003        1.1921186100000001        9.5996699999999994E-003 -0.68443805999999996       0.15967429000000000       -53.181337370000001       -6.3514721200000004       -1.3340575200000000       -1.4844177300000001       -11.986018899999999       -1.7242182300000000       -2136.1861085800001       -131.30716584999999       -3.9999999999999959E-002
  -41.210519519999998      -0.22604618000000001       0.31513805000000000        7.8089569999999997E-002   1.0265880000000000E-002  -264.23487684999998      -0.86478516999999999       0.81152040000000003       0.79929095999999999      -0.77219912000000002       -111.70035095999999        50.510641659999997       -8.9646399999999994E-003 -0.26792945000000001        35.786188590000002        2.2695023600000002       -1.9518588800000001       -1.3065744800000001       0.52270673000000001       -47.110176289999998       -5.6663429299999999      -0.80700000999999999       -2.2861027400000000       -7.3234134800000001        7.3937208500000002       -2085.0723362099998       -97.481932450000002        4.0000000000000042E-002
  -39.859727599999999      -0.38554687999999998       0.52772428000000005       0.14626235000000001        3.2586660000000003E-002  -264.32818880000002      -0.55664555000000004       0.72181463999999995       0.90804916000000002      -0.35303797999999997       -102.72641036000000        13.220006280000000      -0.11301702000000000      -0.64943415999999998        34.687582970000001        2.8237163900000000       -2.9341933999999998       -1.5976879600000000       0.71122806000000005       -44.045100589999997       -6.1451367899999996      -0.55493345000000005       -2.6897056699999999       -4.8369036799999998        11.762487430000000       -2059.8801247199999       -81.104460799999998        8.0000000000000043E-002
  -38.521417849999999      -0.54489498999999997       0.74035649000000003       0.21378332999999999        5.4251290000000001E-002  -264.39658298000001      -0.25745933999999998       0.63958521999999995        1.0216206100000000        5.8657300000000002E-002  -94.163396820000003       -23.913118879999999      -0.21671939000000001       -1.0233780500000000        33.595574020000001        3.3876976399999998       -3.9179340800000002       -1.8753751800000000       0.90338856000000001       -40.971883370000000       -7.1571912900000001      -0.31006431000000001       -3.0938897600000002       -2.2519184000000001        16.005956380000001       -2034.9285226699999       -65.076726649999998       0.12000000000000005     
  -37.195542029999999      -0.70405426999999998       0.95273598000000004       0.28068446000000002        7.5284970000000007E-002  -264.44059854000000        3.2790140000000002E-002  0.56490580999999995        1.1403224400000000       0.46252597000000001       -86.010426140000007       -60.883098810000000      -0.32016436999999998       -1.3897341100000000        32.510580800000000        3.9608537799999999       -4.9013986300000001       -2.1401561000000000        1.0991118300000000       -37.898977610000003       -8.6916081900000002       -7.3291529999999994E-002  -3.4990977900000000       0.42777837000000002        20.118370420000002       -2010.2162240099999       -49.393544990000002       0.16000000000000006     
  -35.882072000000001      -0.86299075000000003        1.1649125400000000       0.34692261000000002        9.5684199999999997E-002  -264.46063584000001       0.31412029000000002       0.49766626000000003        1.2631640000000000       0.85901587999999995       -78.266325120000005       -97.687247130000003      -0.42323358000000000       -1.7486625800000000        31.432951270000000        4.5426187699999998       -5.8844764200000004       -2.3913362600000001        1.2975031200000000       -34.834565740000002       -10.739278049999999       0.15713814000000001       -3.9040787099999998        3.1981165800000002        24.099714410000001       -1985.7416534100000       -34.049700150000000       0.20000000000000007     
  -34.580949349999997       -1.0216739699999999        1.3769376200000001       0.41249913999999999       0.11545833000000000       -264.45725776000000       0.58654991000000001       0.43775425000000001        1.3903489800000000        1.2478220400000000       -70.930064529999996       -134.31590252999999      -0.52587874000000001       -2.1002312000000001        30.363084149999999        5.1324309799999996       -6.8670484399999996       -2.6293674100000000        1.4984296399999999       -31.786810979999998       -13.286647900000000       0.38062835000000000       -4.3092328400000000        6.0549738900000003        27.950134649999999       -1961.5034854099999       -19.040100370000001       0.24000000000000007     
-42.57383674 -0.06629834 0.10233866 0.00924865 -0.01272683 -264.11623947 -1.18194763 0.90891315 0.69564707 -1.19923537 -121.08610621 87.95434454 0.09552924 0.12123624 36.89099621 1.72507498 -0.97013783 -1.00210675 0.33870143 -50.15855746 -5.73091273 -1.06653956 -1.88420231 -9.70898835 2.89640123 -2110.50736207 -114.21442851 0.0
