# Supplementary material for: Design of high-temperature f-block molecular nanomagnets through the control of vibration-induced spin relaxation
Source: Chem Sci. 2019 Dec 2;11(6):1593–8. doi: 10.1039/c9sc03133b (PMC7025469; doi:10.1039/c9sc03133b)
Supplement: Supplementary file 4 [file SC-011-C9SC03133B-s004.zip › SI/CFPs-vs-Dist-Coord/igorm28]

 b20   b21   b2_1   b22   b2_2   b40   b41   b4_1   b42   b4_2   b43   b4_3   b44   b4_4   b60   b61   b6_1   b62   b6_2   b63   b6_3   b64   b6_4   b65   b6_5   b66   b6_6   pref
  -42.408699660000003       -4.8864300199999997       -19.617668550000001        2.5719827300000002       -1.4059429500000000       -264.77247003999997        28.563661040000000        24.792957139999999        17.329913940000001        24.573310260000000       -121.50819011000000        71.777222570000006        8.5637255700000008        5.2065936800000001        37.063224830000003        39.361314499999999        32.707722920000002       -16.972049470000002      -0.89873782999999996       -48.063474339999999       -15.613647210000000        9.6197535199999997        55.748363490000003        192.25316237999999       -19.752509719999999       -2112.1293888599998       -115.47923778000001      -0.23399999999999999     
  -42.438239930000002       -4.0718247600000002       -16.302206699999999        2.1479649300000001       -1.1902276300000001       -264.65542018999997        23.596895430000000        20.770145110000001        14.616521890000000        20.294109729999999       -121.35332090000000        75.249722190000000        7.1737521099999997        4.3050644699999996        37.009883860000002        32.930097719999999        26.941611139999999       -14.334802160000001      -0.57191365000000005       -48.672252219999997       -13.528191820000000        7.7982862500000003        46.082270309999998        158.01022197000000       -14.880514860000000       -2111.9071374199998       -115.14289248999999      -0.19499999999999998     
  -42.466953940000003       -3.2619587600000002       -12.998133930000000        1.7227105500000000      -0.96788976999999998       -264.54158591999999        18.633784100000000        16.763827310000000        11.879305799999999        16.008068569999999       -121.23228370000000        78.410453430000004        5.7745691499999996        3.4256109000000001        36.966567670000003        26.562920900000002        21.237480139999999       -11.688018440000000      -0.29512208000000001       -49.177963089999999       -11.619263360000000        5.9896859200000003        36.441127340000001        124.00495965000000       -10.451773790000001       -2111.6660983000002       -114.85677681000000      -0.15599999999999997     
  -42.494868650000001       -2.4564869400000000       -9.7054751699999997        1.2961870799999999      -0.73888414999999996       -264.43082486999998        13.674244420000001        12.774234280000000        9.1186740700000009        11.715626719999999       -121.14515445000001        81.262519580000003        4.3668179699999996        2.5681582700000001        36.933130589999998        20.258564600000000        15.594462610000001       -9.0317777699999997       -6.7152809999999993E-002  -49.580053939999999       -9.8845877400000006        4.1959271300000003        26.824856520000001        90.231018359999993       -6.4622178899999998       -2111.4060934800000       -114.62088676000000      -0.11699999999999997     
  -42.521982240000000       -1.6554926200000000       -6.4244434300000002       0.86842165000000004      -0.50331124000000005       -264.32305435000001        8.7184099100000001        8.8017055899999992        6.3343544400000003        7.4170953199999996       -121.09171318000000        83.802506249999993        2.9507850900000001        1.7319657900000001        36.909462410000003        14.017746920000000        10.012538330000000       -6.3654385400000004       0.11322834000000000       -49.877830639999999       -8.3259893700000003        2.4203806200000000        17.232973200000000        56.689322079999997       -2.9100476099999999       -2111.1264320199998       -114.43519736000000       -7.7999999999999958E-002
  -42.548307809999997      -0.85881594000000006       -3.1551750900000002       0.43945002999999999      -0.26124440999999998       -264.21823827999998        3.7663347300000001        4.8465245899999996        3.5267190099999999        3.1119615100000000       -121.07209410000000        86.033652689999997        1.5268409000000001       0.91649219000000004        36.895458089999998        7.8400519500000003        4.4913376899999999       -3.6890290900000000       0.24816754999999999       -50.070859370000001       -6.9412280099999997       0.66520044000000000        7.6632719399999996        23.376989179999999       0.20784578000000001       -2110.8272985399999       -114.29973256000000       -3.8999999999999958E-002
  -42.598579030000003       0.72203017999999997        3.3480661399999998      -0.42214505000000002       0.24209660999999999       -264.01698339000001       -6.1262768500000000       -3.0109055300000001       -2.1583639500000000       -5.5169659700000002       -121.13363972000001        89.564225559999997       -1.3427889799999999      -0.65469091000000001        36.895958469999997       -4.3267629300000001       -6.3727021600000002        1.6951459600000001       0.38687305999999999       -50.140437700000000       -4.6949281699999998       -2.7729368100000000       -11.411691360000001       -42.568425939999997        5.1607655599999998       -2110.1664465700001       -114.17923166000000        3.9000000000000042E-002
  -42.622561259999998        1.5063947499999999        6.5816984700000001      -0.85475566999999997       0.50321366999999995       -263.92035355000002       -11.066637999999999       -6.9125287200000001       -5.0357465599999998       -9.8409745100000006       -121.21458620000000        90.863520690000001       -2.7875686300000000       -1.4115769100000000        36.910205519999998       -10.316172760000001       -11.715947050000000        4.4034926399999996       0.39404222000000000       -50.016059800000001       -3.8327577000000002       -4.4502400099999999       -20.919558570000000       -75.204483049999993        7.0009672800000002       -2109.8046160899999       -114.19408819000000        7.8000000000000042E-002
  -42.645758149999999        2.2866440300000002        9.8032770700000000       -1.2885909300000000       0.77059277000000004       -263.82634579000000       -16.002810180000001       -10.795760469999999       -7.9361034100000003       -14.170933639999999       -121.32897327000001        91.854892649999996       -4.2382788900000001       -2.1498303299999999        36.933661999999998       -16.242213130000000       -17.001023090000000        7.1228330800000004       0.36150520000000003       -49.785113299999999       -3.1423492799999999       -6.0964318100000003       -30.408172810000000       -107.61494019000000        8.4233793400000003       -2109.4210436899998       -114.25895695000000       0.11700000000000005     
  -42.668206419999997        3.0632381799999999        13.012636990000001       -1.7235620400000000        1.0440412999999999       -263.73472457999998       -20.934865469999998       -14.660300500000000       -10.859072490000001       -18.507118630000001       -121.47646927000000        92.535575199999997       -5.6948306999999998       -2.8706030000000000        36.966147489999997       -22.106655260000000       -22.228125280000000        9.8531421100000003       0.29104683999999997       -49.447117349999999       -2.6249898800000002       -7.7094719100000004       -39.879448230000001       -139.80677194000000        9.4303566599999993       -2109.0152425599999       -114.37367515000000       0.15600000000000006     
  -42.689894840000001        3.8359076000000001        16.209607540000000       -2.1596895900000002        1.3236502600000000       -263.64546633999998       -25.862501779999999       -18.505819360000000       -13.804861450000001       -22.849206620000000       -121.65706478000000        92.908295350000003       -7.1566743500000003       -3.5736591199999999        37.007568679999999       -27.908065619999999       -27.397478029999998        12.594924239999999       0.18405284000000000       -49.001836189999999       -2.2785277499999999       -9.2860954200000005       -49.333416800000002       -171.77518563000001        10.025068510000001       -2108.5867555200002       -114.53817770000001       0.19500000000000006     
  -42.710837759999997        4.6050467599999996        19.394345300000001       -2.5969371899999998        1.6092105999999999       -263.55854173000000       -30.785749599999999       -22.332195460000001       -16.773062560000000       -27.197221249999998       -121.87045890000000        92.970369230000003       -8.6234719399999999       -4.2602619199999996        37.057817149999998       -33.647954179999999       -32.510698699999999        15.348058260000000        4.2041059999999998E-002  -48.448903819999998       -2.1042189400000000       -10.824338310000000       -58.771523410000000       -203.52637815000000        10.215189160000000       -2108.1359332500001       -114.75236793000001       0.23400000000000007     
-42.57383674 -0.06629834 0.10233866 0.00924865 -0.01272683 -264.11623947 -1.18194763 0.90891315 0.69564707 -1.19923537 -121.08610621 87.95434454 0.09552924 0.12123624 36.89099621 1.72507498 -0.97013783 -1.00210675 0.33870143 -50.15855746 -5.73091273 -1.06653956 -1.88420231 -9.70898835 2.89640123 -2110.50736207 -114.21442851 0.0
