# Supplementary material for: Design of high-temperature f-block molecular nanomagnets through the control of vibration-induced spin relaxation
Source: Chem Sci. 2019 Dec 2;11(6):1593–8. doi: 10.1039/c9sc03133b (PMC7025469; doi:10.1039/c9sc03133b)
Supplement: Supplementary file 4 [file SC-011-C9SC03133B-s004.zip › SI/CFPs-vs-Dist-Coord/igorm29]

 b20   b21   b2_1   b22   b2_2   b40   b41   b4_1   b42   b4_2   b43   b4_3   b44   b4_4   b60   b61   b6_1   b62   b6_2   b63   b6_3   b64   b6_4   b65   b6_5   b66   b6_6   pref
  -42.861761039999998       -20.243527480000001        6.7749358300000004        1.4077554400000001        3.0945694900000000       -263.43363324000001        25.489444760000001       -31.541710070000001       -20.522555669999999        17.958609160000002       -126.50168961000000        81.663387439999994        6.1119215400000000       -8.6810608899999995        36.956843829999997        36.154770919999997       -45.171533160000003       -4.0926352699999997       -19.193963220000001       -50.166676680000002       -9.7686697099999993        48.111665119999998       -13.643767960000000        11.689654689999999        247.66504069999999       -2112.1744142900002       -115.83586758000000      -0.23399999999999999     
  -42.813607990000001       -16.893880360000001        5.6407249999999998        1.1712087099999999        2.5935614600000001       -263.54046959999999        21.064431150000001       -26.123316670000001       -17.058467329999999        14.753345830000001       -125.42130735000001        83.510831890000006        5.0869809200000002       -7.1788568300000000        36.913443360000002        30.564869920000000       -37.682427939999997       -3.5793233299999998       -16.075847880000001       -50.403741599999996       -8.5633971300000002        39.986497499999999       -11.688068560000000        8.5122385699999992        205.97990141000000       -2111.9235389400001       -115.40132558000001      -0.19499999999999998     
  -42.765537209999998       -13.538814820000001        4.5154700700000001       0.93593364000000001        2.0857419699999999       -263.65008283999998        16.631171800000001       -20.708858719999998       -13.565682349999999        11.552367780000001       -124.41291960000000        85.040978670000001        4.0718989099999998       -5.6903854500000000        36.883094669999998        24.916061950000000       -30.241560369999998       -3.0627644599999999       -12.903119080000000       -50.547016470000003       -7.5725992199999999        31.835263279999999       -9.7278310399999999        5.1840743600000003        164.65114725999999       -2111.6623846299999       -115.03314066999999      -0.15599999999999997     
  -42.717535460000001       -10.178311060000000        3.3989825200000001       0.70203165999999995        1.5712449399999999       -263.76246578000001        12.189711490000001       -15.298316670000000       -10.044190170000000        8.3565875100000007       -123.47588689000000        86.252946989999998        3.0658129600000001       -4.2154983499999998        36.865733349999999        19.207487310000001       -22.848952900000000       -2.5446884299999999       -9.6759693900000006       -50.595306489999999       -6.7946362000000002        23.656276970000000       -7.7640826599999997        1.6998185100000001        123.67651506999999       -2111.3905274899998       -114.73084147000000      -0.11699999999999997     
  -42.669591339999997       -6.8127245299999997        2.2914198899999998       0.46956323000000000        1.0499975300000000       -263.87763611000003        7.7403229800000002       -9.8918449899999992       -6.4933710199999997        5.1660473700000002       -122.60952727999999        87.142955929999999        2.0682019199999999       -2.7550002400000002        36.861310189999998        13.439976059999999       -15.506173499999999       -2.0274949800000002       -6.3937297300000004       -50.547413540000001       -6.2296408400000001        15.447027530000000       -5.8001568399999996       -1.9403079700000001        83.060423110000002       -2111.1077105400000       -114.49397392000000       -7.7999999999999958E-002
  -42.621695570000000       -3.4420395799999999        1.1925910600000000       0.23859062000000000       0.52198095000000000       -263.99556317000003        3.2830727799999999       -4.4894339299999997       -2.9134982300000001        1.9805984500000000       -121.81324437000001        87.711954349999999        1.0784342800000000       -1.3093821699999999        36.869753609999997        7.6126951500000004       -8.2131923899999997       -1.5126569400000001       -3.0555777399999999       -50.402248120000003       -5.8747001900000004        7.2067650199999997       -3.8395135200000001       -5.7416634699999998        42.800876819999999       -2110.8134446800000       -114.32201338000000       -3.8999999999999958E-002
  -42.525992940000002        3.3142004699999998      -0.97900788000000005      -0.21843646000000000      -0.55421602000000003       -264.23971759000000       -5.6544987300000003        6.3029227099999998        4.3342228000000000       -4.3735830299999998       -120.42742040000000        87.869332029999995      -0.88092387999999999        1.5359800100000001        36.924995129999999       -4.2223207399999998        6.2207486999999997      -0.49783135000000001        3.7898801600000001       -49.815277199999997       -5.7963771299999998       -9.3744173199999992        6.2075659999999998E-002  -13.843849779999999       -36.646133900000002       -2110.1892065799998       -114.17069480000001        3.9000000000000042E-002
  -42.478172929999999        6.6996038799999997       -2.0518542300000000      -0.44437177999999999       -1.1024093699999999       -264.36590154999999       -10.134597240000000        11.692712300000000        8.0022384300000002       -7.5421273099999997       -119.83636989000000        87.454283559999993       -1.8517064100000000        2.9347386300000000        36.971644670000003       -10.230884520000000        13.360491500000000       -1.5797400000000001E-003   7.2983754599999999       -49.371306189999999       -6.0702268200000002       -17.718352289999999        1.9968759000000000       -18.154001730000001       -75.832521110000002       -2109.8586379899998       -114.19020440000000        7.8000000000000042E-002
  -42.430357659999999        10.089619280000001       -3.1161524500000000      -0.66848224999999994       -1.6573403200000001       -264.49482053999998       -14.622019359999999        17.078147340000001        11.699877460000000       -10.704797340000001       -119.31222859000000        86.708995560000005       -2.8174872799999999        4.3168828899999996        37.030892880000003       -16.300074490000000        20.448141050000000       0.48467410999999999        10.864783660000001       -48.825650039999999       -6.5500563500000002       -26.100054080000000        3.9169842899999998       -22.640989569999999       -114.66061605000000       -2109.5153298499999       -114.27238613000000       0.11700000000000005     
  -42.382533969999997        13.484140920000000       -4.1718205099999999      -0.89071657999999998       -2.2189659100000001       -264.62649348999997       -19.116635580000001        22.459078559999998        15.427049170000000       -13.861182230000001       -118.85416552000000        85.632132600000006       -3.7788555100000001        5.6821200300000001        37.102675540000000       -22.430159759999999        27.482610229999999       0.95923546000000004        14.489387410000001       -48.177297619999997       -7.2341256100000004       -34.520715760000002        5.8200447700000000       -27.309520540000001       -153.12810350999999       -2109.1591168599998       -114.41664684000000       0.15600000000000006     
  -42.334698140000000        16.883130479999998       -5.2192359200000000       -1.1109572200000000       -2.7873215099999999       -264.76090918000000       -23.618369349999998        27.835589620000000        19.184010480000001       -17.011598070000002       -118.46117553000001        84.218077230000006       -4.7366690399999998        7.0298107999999999        37.186915409999997       -28.621724990000001        34.464881400000003        1.4200781099999999        18.173194930000001       -47.425167010000003       -8.1233103100000008       -42.982230090000002        7.7019832399999997       -32.165096730000002       -191.24010297999999       -2108.7899276799999       -114.62233501000000       0.19500000000000006     
  -42.286822909999998        20.286473269999998       -6.2580373700000003       -1.3291514300000000       -3.3623971799999999       -264.89804126000001       -28.127090389999999        33.207362580000002        22.970653980000002       -20.155528360000002       -118.13246134000001        82.468492920000003       -5.6915291600000000        8.3594809800000007        37.283542349999998       -34.874996140000000        41.392671210000003        1.8654836299999999        21.916339120000000       -46.568370260000002       -9.2138337000000003       -51.485742790000003        9.5605525700000005       -37.213117810000000       -228.98984947000000       -2108.4067847599999       -114.88878663000000       0.23400000000000007     
-42.57383674 -0.06629834 0.10233866 0.00924865 -0.01272683 -264.11623947 -1.18194763 0.90891315 0.69564707 -1.19923537 -121.08610621 87.95434454 0.09552924 0.12123624 36.89099621 1.72507498 -0.97013783 -1.00210675 0.33870143 -50.15855746 -5.73091273 -1.06653956 -1.88420231 -9.70898835 2.89640123 -2110.50736207 -114.21442851 0.0
