# Supplementary material for: Design of high-temperature f-block molecular nanomagnets through the control of vibration-induced spin relaxation
Source: Chem Sci. 2019 Dec 2;11(6):1593–8. doi: 10.1039/c9sc03133b (PMC7025469; doi:10.1039/c9sc03133b)
Supplement: Supplementary file 4 [file SC-011-C9SC03133B-s004.zip › SI/CFPs-vs-Dist-Coord/igorm3]

 b20   b21   b2_1   b22   b2_2   b40   b41   b4_1   b42   b4_2   b43   b4_3   b44   b4_4   b60   b61   b6_1   b62   b6_2   b63   b6_3   b64   b6_4   b65   b6_5   b66   b6_6   pref
  -42.526593779999999        9.9340667200000006      -0.83587955000000003       0.17761832000000000       -1.9405799999999999E-003  -263.83304299000002        41.672495079999997       -45.200592589999999        1.7760539099999999       -1.8419331400000001       -172.75177711000001       -39.758136090000001      -0.80400912000000002      -0.45956394000000000        36.594057929999998       -66.960036079999995        37.400379999999998       -2.5056327999999999       -1.1346020000000000E-002  -83.526623860000001        162.71381672000001       -5.3399151600000003       -1.2417129300000000        192.01554619999999        194.11784119000001       -2108.4661794200001       -112.14763834999999      -0.46200000000000002     
  -42.531429400000000        9.0260922200000007      -0.75068619000000003       0.15254514999999999       -2.0332100000000001E-003  -263.89591343000001        37.776770720000002       -41.022810409999998        1.5431251399999999       -1.6887405600000001       -168.08162062000000       -28.160790179999999      -0.68114293999999997      -0.33959378000000001        36.637852590000001       -60.731430850000002        33.924080940000003       -2.2706920300000002        2.2562500000000000E-003  -80.514758819999997        147.46012092999999       -4.6776658500000003       -1.1609149000000001        173.75451093999999        176.80008296000000       -2108.7166667000001       -112.42952516000000      -0.42000000000000004     
  -42.536161419999999        8.1179207800000004      -0.66554166999999997       0.12936331000000001       -2.3262800000000000E-003  -263.95134860000002        33.880695740000000       -36.840895549999999        1.3369465800000000       -1.5545698100000001       -163.40465886999999       -16.558476140000000      -0.56619947999999998      -0.23309476000000001        36.678287290000000       -54.498922479999997        30.444909750000001       -2.0551946900000000        1.9675820000000000E-002  -77.496895839999993        132.18940624999999       -4.0695597100000001       -1.1081175700000001        155.47021061000001        159.46067497000001       -2108.9541519300001       -112.69271587000000      -0.37800000000000006     
  -42.540775680000003        7.2093339800000003      -0.58030879999999996       0.10816882000000000       -2.7990100000000002E-003  -263.99944592000003        29.984499379999999       -32.655331179999997        1.1577131899999999       -1.4394743900000000       -158.72133535000000       -4.9529923900000004      -0.45962039999999998      -0.14001295999999999        36.715399450000000       -48.261878990000000        26.962489860000002       -1.8592794399999999        4.0926140000000000E-002  -74.473569170000005        116.90278142000000       -3.5161511700000001       -1.0835045500000000        137.16832758999999        142.10461824000001       -2109.1789466000000       -112.93721005000000      -0.33600000000000008     
  -42.545295140000000        6.3004843599999996      -0.49519081999999998        8.8928910000000000E-002  -3.4312600000000002E-003  -264.04006194999999        26.088184949999999       -28.466452669999999        1.0053129800000000       -1.3431652000000001       -154.03218734000001        6.6568110100000002      -0.36128531000000003       -6.0275780000000001E-002   36.749127340000001       -42.021272580000002        23.478005339999999       -1.6828947999999999        6.5672510000000003E-002  -71.445367919999995        101.60311772000000       -3.0172858900000001       -1.0863352799999999        118.84916296999999        124.73067422000000       -2109.3907717000002       -113.16292054000000      -0.29400000000000009     
  -42.549693949999998        5.3913972100000001      -0.40990515999999999        7.1634760000000006E-002  -4.2398100000000001E-003  -264.07322633000001        22.191847509999999       -24.274845180000000       0.87981182999999996       -1.2655906800000001       -149.33760992000001        18.267936859999999      -0.27114358000000000        6.0008600000000002E-003   36.779499370000003       -35.777528429999997        19.990472640000000       -1.5261028000000001        9.3825240000000004E-002  -68.412791830000003        86.290766050000002       -2.5731048599999999       -1.1165793900000001        100.51436734000001        107.34588486000000       -2109.5889796100000       -113.36978290000000      -0.25200000000000011     
  -42.553994920000001        4.4821616999999998      -0.32455381999999999        5.6334309999999999E-002  -5.2273800000000002E-003  -264.09901196999999        18.295544530000001       -20.080903379999999       0.78164732999999997       -1.2073013300000000       -144.63823610000000        29.881527940000002      -0.18936659000000000        5.8828209999999999E-002   36.806513150000001       -29.531367780000000        16.500621599999999       -1.3893657699999999       0.12592133000000000       -65.376492020000001        70.968656960000004       -2.1845452500000002       -1.1754081700000001        82.165016330000000        89.951000850000000       -2109.7749657300001       -113.55783941999999      -0.21000000000000010     
  -42.558171960000003        3.5726892900000000      -0.23920656000000001        4.2992009999999997E-002  -6.3717899999999996E-003  -264.11736307000001        14.399422210000001       -15.885025310000000       0.71048140999999998       -1.1676392300000000       -139.93446442000001        41.495767739999998      -0.11584978999999999        9.8257510000000006E-002   36.830168759999999       -23.282699239999999        13.009026820000001       -1.2723840399999999       0.16126115999999999       -62.336977380000000        55.637875450000003       -1.8510007500000001       -1.2613397200000001        63.805295690000001        72.547403700000004       -2109.9474242400001       -113.72700709999999      -0.16800000000000009     
  -42.562261579999998        2.6631285099999999      -0.15393114999999999        3.1586690000000001E-002  -7.7160800000000002E-003  -264.12820819000001        10.503500940000000       -11.687615980000000       0.66598098999999999       -1.1472500999999999       -135.22684548999999        53.110614939999998       -5.0495590000000000E-002  0.12416004000000000        36.850421019999999       -17.032498210000000        9.5162699499999999       -1.1748334899999999       0.20046927000000000       -59.294844269999999        40.300577029999999       -1.5716693500000001       -1.3756632900000001        45.435427650000001        55.136247560000001       -2110.1070531900000       -113.87724925000001      -0.12600000000000008     
  -42.566223350000001        1.7533198400000001       -6.8478090000000005E-002   2.2197660000000001E-002  -9.2332700000000000E-003  -264.13166346000003        6.6079653900000004       -7.4892495200000004       0.64889023000000001       -1.1456120800000000       -130.51591979000000        64.726049329999995        6.3632799999999998E-003  0.13654728999999999        36.867326980000001       -10.780381100000000        6.0215123400000001       -1.0974690600000001       0.24300751000000001       -56.250689180000002        24.958990000000000       -1.3483030700000000       -1.5174643200000000        27.059815950000001        37.724239859999997       -2110.2533795600002       -114.00858607000001       -8.4000000000000075E-002
  -42.570086480000001       0.84348115999999995        1.6908150000000000E-002   1.4727020000000000E-002  -1.0910230000000000E-002  -264.12766783000001        2.7127955899999998       -3.2902402600000000       0.65874471999999995       -1.1629872900000000       -125.80218454000000        76.340836899999999        5.5159430000000002E-002  0.13554958000000000        36.880848030000003       -4.5276207499999996        2.5261163400000002       -1.0398643500000000       0.28913233999999999       -53.205075430000001        9.6145548800000000       -1.1797935100000001       -1.6870698099999999        8.6780685399999999        20.309608799999999       -2110.3869296799999       -114.12098213000000       -4.2000000000000072E-002
  -42.577474719999998      -0.97624153999999996       0.18795150999999999        5.7355799999999997E-003  -1.4777220000000001E-002  -264.09737862999998       -5.0760418100000004        5.1076907199999999       0.75970866999999997       -1.2548289500000001       -116.36815283000000        99.564758380000001       0.12764923000000000        9.3182100000000004E-002   36.897770960000003        7.9783710599999997       -4.4675824600000000      -0.98435225000000004       0.39216157000000001       -47.111682250000001       -21.076310639999999       -1.0085984900000000       -2.1100116799999999       -28.095548189999999       -14.510196080000000       -2110.6146659900000       -114.28890319999999        4.1999999999999933E-002
  -42.581006170000002       -1.8862513400000001       0.27350470999999998        4.1610299999999996E-003  -1.6984289999999999E-002  -264.07107888000002       -8.9694440699999998        9.3057923000000002       0.85064395000000004       -1.3290686500000000       -111.64890233000000        111.17263431000001       0.15158364999999999        5.1715110000000002E-002   36.901163590000003        14.231519649999999       -7.9648751500000001      -0.98631027000000004       0.44882770999999999       -44.065064350000000       -36.419088320000000       -1.0054877000000000       -2.3628384100000002       -46.480284740000002       -31.911982590000001       -2110.7089912900001       -114.34440760000000        8.3999999999999936E-002
  -42.584425449999998       -2.7961783900000001       0.35907249000000002        4.6129900000000000E-003  -1.9349229999999999E-002  -264.03735204999998       -12.862144069999999        13.502721460000000       0.96884115999999998       -1.4223038900000000       -106.92890702000000        122.77853423000001       0.16694887000000000       -3.1544199999999998E-003   36.901184929999999        20.483564309999998       -11.462072380000000       -1.0083558399999999       0.50905493000000002       -41.019308740000000       -51.756674330000003       -1.0581339700000001       -2.6434836100000001       -64.863259200000002       -49.305365750000000       -2110.7901783299999       -114.38095312000000       0.12599999999999995     
  -42.587737619999999       -3.7059966200000001       0.44486944000000000        6.9959699999999998E-003  -2.1891069999999999E-002  -263.99612845000001       -16.754032330000001        17.697931640000000        1.1139243599999999       -1.5344899200000000       -102.20855930000000        134.38000496999999       0.17417182000000000       -7.1499489999999999E-002   36.897808079999997        26.734051160000000       -14.959836109999999       -1.0501953500000001       0.57279173000000005       -37.974917370000000       -67.088342879999999       -1.1656194900000001       -2.9517923499999998       -83.242587450000002       -66.684585110000000       -2110.8578425500000       -114.39850115000000       0.16799999999999995     
  -42.590943529999997       -4.6157366199999998       0.53057719000000003        1.1362670000000000E-002  -2.4629669999999999E-002  -263.94753967999998       -20.645011640000000        21.891147329999999        1.2860485900000000       -1.6657449600000001       -97.488421360000004        145.97650052000000       0.17302512000000000      -0.15340097000000000        36.891067139999997        32.982820719999999       -18.456500530000000       -1.1119297200000000       0.64018744999999999       -34.932491970000001       -82.412310090000005       -1.3282920800000000       -3.2880561199999998       -101.61498235000001       -84.052128519999997       -2110.9130087300000       -114.39711976000000       0.20999999999999996     
  -42.594038009999998       -5.5254320799999999       0.61637586000000000        1.7681280000000001E-002  -2.7544539999999999E-002  -263.89151289000000       -24.534947939999999        26.081837690000000        1.4851796100000001       -1.8159318300000000       -92.769020749999996        157.56851743000001       0.16365141999999999      -0.24877631000000000        36.880947550000002        39.229690450000000       -21.952576199999999       -1.1935565200000000       0.71111661999999998       -31.892621389999999       -97.725976250000002       -1.5460552900000000       -3.6519743700000000       -119.97757448000000       -101.40267141000000       -2110.9548712500000       -114.37678785999999       0.25199999999999995     
  -42.597011289999998       -6.4350537699999997       0.70226683999999995        2.5948849999999999E-002  -3.0601389999999999E-002  -263.82808663999998       -28.423782450000001        30.269567290000001        1.7110684400000000       -1.9847871699999999       -88.050788920000002        169.15366723000000       0.14602118000000000      -0.35744068000000001        36.867462199999999        45.474229200000003       -25.447796960000002       -1.2948448800000001       0.78537000999999995       -28.855824869999999       -113.02867357000000       -1.8184633100000001       -4.0428530499999997       -138.32847708000000       -118.73388792999999       -2110.9833515000000       -114.33752389000000       0.29399999999999993     
  -42.599886970000000       -7.3445134799999998       0.78821943000000005        3.6192120000000001E-002  -3.3873809999999997E-002  -263.75721791000001       -32.311422290000003        34.453899560000004        1.9641780499999999       -2.1729943600000001       -83.334372320000000        180.73428367000000       0.12008831000000000      -0.47971613000000002        36.850591500000000        51.715724410000000       -28.941753530000000       -1.4162486400000001       0.86361098000000003       -25.822764370000002       -128.31666658000000       -2.1463590799999999       -4.4623441699999997       -156.66635923000001       -136.04373161999999       -2110.9988435499999       -114.27934943000000       0.33599999999999991     
  -42.602646710000002       -8.2536586799999991       0.87430785000000000        4.8426450000000003E-002  -3.7249690000000002E-002  -263.67895450999998       -36.197883879999999        38.634338560000003        2.2441687300000002       -2.3797547099999998       -78.620088289999998        192.30558264000001        8.5692500000000005E-002 -0.61508881000000004        36.830349380000001        57.953195119999997       -32.434476490000002       -1.5574603199999999       0.94512110999999999       -22.793885700000001       -143.59080190000000       -2.5292682499999999       -4.9085214600000002       -174.99149871000000       -153.32897838000000       -2111.0010677499999       -114.20228240000000       0.37799999999999989     
  -42.605288530000003       -9.1626474099999999       0.96042495000000006        6.2641559999999999E-002  -4.0860470000000003E-002  -263.59335544999999       -40.082970430000003        42.810545019999999        2.5509652900000002       -2.6056117599999999       -73.908620369999994        203.87054252999999        4.2920109999999997E-002 -0.76413805000000001        36.806764600000001        64.187037380000007       -35.925258339999999       -1.7183507499999999        1.0304324700000000       -19.769866019999998       -158.84700975999999       -2.9668176000000002       -5.3827454799999996       -193.29869861000000       -170.58858377000001       -2110.9902938300002       -114.10639134000000       0.41999999999999987     
  -42.607828519999998       -10.071324969999999        1.0466453099999999        7.8764150000000005E-002  -4.4649990000000001E-002  -263.50029955999997       -43.966657480000002        46.982031390000003        2.8845119399999999       -2.8503477500000001       -69.200399289999993        215.42788229000001       -7.8901500000000003E-003 -0.92658132000000004        36.779792559999997        70.416238399999997       -39.414136159999998       -1.8989452800000000        1.1193578600000000       -16.751227329999999       -174.08386683000001       -3.4588297799999999       -5.8844111000000003       -211.58794893999999       -187.81921054000000       -2110.9660693000001       -113.99164976000000       0.46199999999999986     
-42.57383674 -0.06629834 0.10233866 0.00924865 -0.01272683 -264.11623947 -1.18194763 0.90891315 0.69564707 -1.19923537 -121.08610621 87.95434454 0.09552924 0.12123624 36.89099621 1.72507498 -0.97013783 -1.00210675 0.33870143 -50.15855746 -5.73091273 -1.06653956 -1.88420231 -9.70898835 2.89640123 -2110.50736207 -114.21442851 0.0
