# Supplementary material for: Design of high-temperature f-block molecular nanomagnets through the control of vibration-induced spin relaxation
Source: Chem Sci. 2019 Dec 2;11(6):1593–8. doi: 10.1039/c9sc03133b (PMC7025469; doi:10.1039/c9sc03133b)
Supplement: Supplementary file 4 [file SC-011-C9SC03133B-s004.zip › SI/CFPs-vs-Dist-Coord/igorm30]

 b20   b21   b2_1   b22   b2_2   b40   b41   b4_1   b42   b4_2   b43   b4_3   b44   b4_4   b60   b61   b6_1   b62   b6_2   b63   b6_3   b64   b6_4   b65   b6_5   b66   b6_6   pref
  -41.400011520000000      -0.46842739999999999       0.66113146000000000      -0.22297364000000000        1.3419320000000000E-002  -266.38468463999999       -1.3252574100000001        1.0726025900000000        1.4177446400000000      -0.95366410999999995       -121.29909004000000        1398.9373902499999       0.62177923999999996       -1.6843996500000000        39.826755220000003        4.3402531800000004       -3.6391013399999999       -1.8032966500000001      -0.15838972000000001       -48.014943219999999        392.65126765000002       -1.9644848399999999       -5.5200857799999996      -0.10764881000000000        7.7015732999999997       -2113.5199893499998       -106.66983307000000      -0.16800000000000001     
  -41.624766510000001      -0.35708533999999997       0.52269478000000003      -0.16761023999999999        1.0810970000000000E-002  -265.21386510000002       -1.3049617300000000        1.0239252800000000        1.2105496200000001      -0.97478805000000002       -121.79294118000000        1071.3417799300000       0.52113902999999995       -1.2255427699999999        38.271127839999998        3.6193718100000001       -2.9456733100000001       -1.5687840000000000       -8.8156990000000005E-002  -48.691625639999998        292.22959556000001       -1.6154660000000001       -4.5311877400000000       -2.3314013400000002        6.5611916199999998       -2106.6004908000000       -108.64409104000001      -0.12600000000000000     
  -41.895076510000003      -0.25309098000000002       0.38365402999999998      -0.11044314000000000        5.6893600000000001E-003  -264.44565062999999       -1.2739180100000000       0.97965490000000000        1.0208355600000001       -1.0225485000000001       -121.89419830999999        744.01000684999997       0.39968514999999999      -0.77247231000000005        37.262035140000002        2.9462139600000001       -2.2729758599999998       -1.3566099599999999        1.7976059999999999E-002  -49.261708589999998        192.36118703000000       -1.3496549499999999       -3.5998296900000000       -4.6537816699999999        5.3902845700000004       -2103.7917091899999       -110.55156697000000       -8.3999999999999991E-002
  -42.211284130000003      -0.15624894000000000       0.24369212000000001       -5.1488409999999998E-002  -2.2176600000000002E-003  -264.07973254000001       -1.2326817699999999       0.94091230999999997       0.84929721000000002       -1.0978239900000000       -121.64491270000001        416.39619927000001       0.25781816000000002      -0.32447488000000002        36.800736329999999        2.3163651900000000       -1.6162851000000000       -1.1676786200000000       0.16063526000000000       -49.744364310000002        93.040958309999994       -1.1669905400000000       -2.7210068000000001       -7.1025305100000002        4.1746120299999996       -2105.0888980599998       -112.40489062000000       -4.1999999999999989E-002
  -42.983334780000000        1.6902060000000000E-002  -4.0694040000000001E-002   7.1810550000000001E-002  -2.6071120000000000E-002  -264.55576966000001       -1.1221726500000000       0.88477793000000005       0.56064628000000005       -1.3274149799999999       -120.25760119000000       -241.86819012000001       -8.7277779999999999E-002  0.56557986000000005        37.539071260000000        1.1684103900000000      -0.32989509000000000      -0.86139133999999995       0.55323431000000001       -50.522826420000001       -103.95073702000001       -1.0495930400000000       -1.0840634800000000       -12.503346710000001        1.5412591200000001       -2120.0847326399999       -115.98832864000001        4.2000000000000016E-002
  -43.440501159999997        9.3637819999999997E-002 -0.18590139000000000       0.13608381000000000       -4.2309020000000003E-002  -265.39930738999999       -1.0539167899999999       0.86976980999999998       0.44423915000000003       -1.4821699500000001       -119.19873720000000       -573.62279649000004      -0.29019774999999998        1.0103318200000000        38.753757800000002       0.64191308000000002       0.31002531000000000      -0.74653075999999996       0.80486849000000005       -50.855572770000002       -201.60373487999999       -1.1162758100000001      -0.31301100999999998       -15.519785940000000        9.0695250000000005E-002  -2133.8795704400000       -117.73265402000000        8.4000000000000019E-002
  -43.946179500000000       0.16403946000000000      -0.33358011999999998       0.20222596000000001       -6.1445300000000001E-002  -266.64832529000000      -0.97759830000000003       0.86509007999999998       0.34714676999999999       -1.6631218999999999       -117.94810931000001       -907.86988286999997      -0.51418222999999996        1.4574789699999999        40.546465070000004       0.14199202999999999       0.95438182000000005      -0.65949354000000004        1.0944196500000001       -51.174767590000002       -298.66792033000002       -1.2693205599999999       0.43671686999999998       -18.792251790000002       -1.4712486199999999       -2151.9726004899999       -119.45134659999999       0.12600000000000003     
  -44.501356989999998       0.22843252000000000      -0.48433827000000002       0.27017801000000002       -8.3616150000000000E-002  -268.30468967000002      -0.89370318000000004       0.87214091000000005       0.26994378000000002       -1.8706379700000000       -116.54410651000001       -1245.1732342299999      -0.75922635000000005        1.9085283200000001        42.931220789999998      -0.33573946999999998        1.6094089000000000      -0.60260026000000000        1.4237910000000000       -51.498149079999997       -395.10784371000000       -1.5112957800000000        1.1712946500000001       -22.359667320000000       -3.1662370100000001       -2174.4674832900000       -121.14632331000000       0.16800000000000004     
-42.57383674 -0.06629834 0.10233866 0.00924865 -0.01272683 -264.11623947 -1.18194763 0.90891315 0.69564707 -1.19923537 -121.08610621 87.95434454 0.09552924 0.12123624 36.89099621 1.72507498 -0.97013783 -1.00210675 0.33870143 -50.15855746 -5.73091273 -1.06653956 -1.88420231 -9.70898835 2.89640123 -2110.50736207 -114.21442851 0.0
