# Supplementary material for: Design of high-temperature f-block molecular nanomagnets through the control of vibration-induced spin relaxation
Source: Chem Sci. 2019 Dec 2;11(6):1593–8. doi: 10.1039/c9sc03133b (PMC7025469; doi:10.1039/c9sc03133b)
Supplement: Supplementary file 4 [file SC-011-C9SC03133B-s004.zip › SI/CFPs-vs-Dist-Coord/igorm31]

 b20   b21   b2_1   b22   b2_2   b40   b41   b4_1   b42   b4_2   b43   b4_3   b44   b4_4   b60   b61   b6_1   b62   b6_2   b63   b6_3   b64   b6_4   b65   b6_5   b66   b6_6   pref
  -42.112165279999999       -10.680302540000000        3.9025897600000001        12.378572889999999        1.4871766700000000       -264.03188021000000        24.919295300000002       -26.745675479999999        57.008677319999997       -79.806701799999999       -129.70433199999999        78.110946330000004        15.106656440000000        20.789416970000001        35.798782330000002        23.638527839999998       -5.0768510400000002       -25.580305540000001       -9.2819325199999998       -55.972247330000002       -2.2874090100000002        51.679728869999998       -26.193089929999999        38.380479090000001        294.40371599000002       -2102.6503793799998       -118.64613022000000      -0.19500000000000001     
  -42.209890559999998       -8.5102566999999993        3.1743810500000000        9.9159517899999994        1.1806013600000000       -264.08815091000002        19.632972160000001       -21.301598970000001        45.807238810000001       -64.145277800000002       -127.33778834000000        79.592321659999996        11.996599900000000        16.714988529999999        36.074276099999999        18.798015589999999       -4.1622974900000003       -20.988976770000001       -7.2790024700000000       -54.228071069999999       -3.5981432700000000        40.404678670000003       -20.372746070000002        29.586856910000002        236.65264981000001       -2104.8093953699999       -117.62705857000000      -0.15600000000000000     
  -42.304910759999999       -6.3637454499999997        2.4302023199999998        7.4474233500000002       0.87749984000000003       -264.12455791999997        14.377825590000000       -15.813322870000000        34.574397800000000       -48.449317149999999       -125.29836534000000        81.313506700000005        8.9386973600000008        12.610793120000000        36.320977900000003        14.189530520000000       -3.2963294200000002       -16.231884239999999       -5.3141365000000000       -52.782029029999997       -4.5932611999999997        29.489577180000001       -15.025840329999999        20.358093029999999        178.61953998000001       -2106.6740703400001       -116.67878832000000      -0.11699999999999999     
  -42.397241180000002       -4.2408092399999999        1.6702765900000001        4.9732693399999999       0.57769716999999998       -264.14120306000001        9.1557054400000002       -10.281728899999999        23.311189320000000       -32.723141859999998       -123.58042946000000        83.279024289999995        5.9347613099999998        8.4769452600000008        36.539125069999997        9.8097826000000001       -2.4777600199999998       -11.312854249999999       -3.3888636000000001       -51.626685860000002       -5.2768517099999999        18.936882229999998       -10.158119360000001        10.716198210000000        120.31405693000001       -2108.2446010700000       -115.79689277000000       -7.7999999999999986E-002
  -42.486874680000000       -2.1416520900000000       0.89429698999999996        2.4937796600000000       0.28099415000000000       -264.13839431999997        3.9685273300000001       -4.7073840300000001        12.017925130000000       -16.971623279999999       -122.17825886999999        85.489654970000004        2.9864813500000000        4.3136027600000002        36.729038840000001        5.6561224299999999       -1.7030227300000000       -6.2349685700000004       -1.5041658099999999       -50.754628680000003       -5.6555096400000000        8.7506760000000003       -5.7758581900000001       0.68663569999999996        61.737280990000002       -2109.5221197699998       -114.97696495000000       -3.8999999999999986E-002
  -42.658129950000003        1.9850513999999999      -0.70549050000000002       -2.4800270800000002      -0.30376895999999998       -264.07498676000000       -6.2938688500000000        6.5663499300000003       -10.654657630000001        14.589147329999999       -120.29764173000000        90.671723959999994       -2.7364411700000000       -4.1004665600000001        37.025341380000000       -1.9861413200000000      -0.27717621999999997        4.3819120399999996        2.1388202199999999       -49.830904940000003       -5.5111917500000001       -10.511964799999999        1.5110443300000000       -20.446607690000000       -56.200897640000001       -2111.2014486399999       -113.50463096999999        3.9000000000000014E-002
  -42.739781360000002        4.0123344799999998       -1.5293684800000000       -4.9737445700000000      -0.59223132000000001       -264.01477748999997       -11.365551090000000        12.264281479999999       -22.032464590000000        30.389177610000001       -119.80662818000000        93.646172949999993       -5.5079212300000000       -8.3508277700000004        37.132400279999999       -5.4809275399999997       0.37910811000000000        9.9137287700000005        3.8948913599999999       -49.764258790000000       -5.0010514099999996       -19.581958499999999        4.4060007099999998       -31.504175790000001       -115.55177193000000       -2111.6055603700001       -112.84281713000000        7.8000000000000014E-002
  -42.818780680000003        6.0154913900000002       -2.3692615799999999       -7.4716050799999998      -0.87833587000000002       -263.93593936000002       -16.395303230000000        18.001923569999999       -33.436555269999999        46.196177079999998       -119.60663572999999        96.881943629999995       -8.2173435900000005       -12.629734120000000        37.212596189999999       -8.7627797300000001        1.0011287600000001        15.589274400000001        5.6059304200000000       -49.951201720000000       -4.2053793400000004       -28.274217820000001        6.7961710799999997       -42.860357950000001       -175.15005324000001       -2111.7211080299999       -112.22426154999999       0.11700000000000002     
  -42.895172240000001        7.9944680799999999       -3.2252122200000000       -9.9733453799999996       -1.1622533900000001       -263.83860649000002       -21.381506139999999        23.778561270000001       -44.866222860000001        62.005316850000000       -119.69100570000001        100.38187490999999       -10.863051159999999       -16.936745179999999        37.266285050000000       -11.835235510000000        1.5916884200000001        21.404986579999999        7.2711906099999997       -50.384268790000000       -3.1299673100000001       -36.585224910000001        8.6773255599999999       -54.494303709999997       -234.99090636000000       -2111.5499427000000       -111.64404227000000       0.15600000000000003     
  -42.968981720000002        9.9491019200000004       -4.0972697800000004       -12.478668330000000       -1.4442037500000000       -263.72294606999998       -26.322510359999999        29.593467579999999       -56.320838660000000        77.812285529999997       -120.05286827000000        104.14863775000001       -13.443602840000000       -21.271667529999998        37.293862830000002       -14.701377510000000        2.1536996400000001        27.357400680000001        8.8893884599999993       -51.055964199999998       -1.7808380300000000       -44.511346199999998        10.046657110000000       -66.383555869999995       -295.06934503999997       -2111.0936117100000       -111.09719843000001       0.19500000000000003     
-42.57383674 -0.06629834 0.10233866 0.00924865 -0.01272683 -264.11623947 -1.18194763 0.90891315 0.69564707 -1.19923537 -121.08610621 87.95434454 0.09552924 0.12123624 36.89099621 1.72507498 -0.97013783 -1.00210675 0.33870143 -50.15855746 -5.73091273 -1.06653956 -1.88420231 -9.70898835 2.89640123 -2110.50736207 -114.21442851 0.0
