# Supplementary material for: Design of high-temperature f-block molecular nanomagnets through the control of vibration-induced spin relaxation
Source: Chem Sci. 2019 Dec 2;11(6):1593–8. doi: 10.1039/c9sc03133b (PMC7025469; doi:10.1039/c9sc03133b)
Supplement: Supplementary file 4 [file SC-011-C9SC03133B-s004.zip › SI/CFPs-vs-Dist-Coord/igorm32]

 b20   b21   b2_1   b22   b2_2   b40   b41   b4_1   b42   b4_2   b43   b4_3   b44   b4_4   b60   b61   b6_1   b62   b6_2   b63   b6_3   b64   b6_4   b65   b6_5   b66   b6_6   pref
  -42.618422310000000       -1.0536137999999999       -12.969212940000000        2.7219353000000002       -13.748358240000000       -263.34386110999998        21.488412069999999        34.679787490000002       -76.368002189999999       -65.247242929999999       -124.42578545000001        87.067631989999995       -22.601554390000000        13.416719810000000        36.193270750000003       -3.5250501800000000        27.179114160000001       -12.036473890000000        30.158555230000001       -53.385171849999999        2.0899204199999999        13.438592099999999        50.117731659999997        291.23429398000002       -127.01055135000000       -2106.5052165600000       -118.00907372000000      -0.20500000000000002     
  -42.612885050000003      -0.92083890999999995       -10.383854500000000        2.1630048099999999       -11.001663239999999       -263.53925264999998        17.066082070000000        28.038614800000001       -61.115757799999997       -52.455089989999998       -122.79551111000001        86.945127959999994       -17.907778780000001        10.702257780000000        36.384456170000000       -1.9778713800000001        21.374499369999999       -9.6423549000000008        24.207022940000002       -52.027557520000002      -0.16093426000000000        11.565925679999999        38.580304759999997        230.93850373000001       -102.01223776000000       -2107.9173143100002       -117.11862755999999      -0.16400000000000001     
  -42.605768699999999      -0.75589163999999998       -7.7838113599999996        1.6124892500000001       -8.2543814799999993       -263.71384554000002        12.587395270000000        21.338866110000001       -45.778104659999997       -39.653025339999999       -121.64335624000000        86.959184870000001       -13.290243810000000        8.0132434400000001        36.550196579999998      -0.67513814999999999        15.659265480000000       -7.3390808500000002        18.245194450000000       -51.028203939999997       -2.0808553399999998        9.1744354900000005        27.604336340000000        170.68561069000000       -76.474321439999997       -2109.0177844400000       -116.29064194000000      -0.12300000000000000     
  -42.596980469999998      -0.55861722000000003       -5.1692241000000001        1.0701602600000000       -5.5068909100000001       -263.86796499000002        8.0528238699999992        14.582562030000000       -30.360347749999999       -26.842369510000001       -120.97247960000000        87.122335219999997       -8.7498613200000008        5.3519445699999997        36.690087030000001       0.37910669000000002        10.031237190000001       -5.1294059900000004        12.277256560000000       -50.385035750000000       -3.6578355800000000        6.2690570299999999        17.197042170000000        110.48731266000000       -50.443536450000003       -2109.8128943600000       -115.52845741000000       -8.1999999999999990E-002
  -42.586372419999996      -0.32885989999999998       -2.5404351500000000       0.53580063000000000       -2.7595966600000001       -264.00200210000003        3.4628980199999999        7.7718643800000002       -14.867639870000000       -14.024253410000000       -120.78583945000000        87.448786380000001       -4.2875661300000001        2.7203819899999999        36.803806850000001        1.1807917400000001        4.4888902499999999       -3.0159926700000002        6.3072346100000001       -50.095906769999999       -4.8790482099999997        2.8544436100000001        7.3651406699999997        50.354072789999996       -23.970232310000000       -2110.3075623800000       -114.83533945000001       -4.0999999999999988E-002
  -42.559245980000000       0.22913396000000000        2.7590923900000002      -0.50972258999999998        2.7332290600000002       -264.21114806999998       -5.8810555100000004       -6.0042267899999997        16.324504839999999        11.631091420000001       -121.87536864000000        88.649490470000003        4.3986760100000000       -2.4440087199999998        36.951374500000000        2.0081734099999999       -6.3494150700000000       0.90974641000000001       -5.6238049200000004       -50.570473430000000       -6.2034042899999999       -5.4893561300000000       -10.546994330000000       -69.694625400000007        30.110914449999999       -2110.4187379999998       -113.66888028000000        4.1000000000000016E-002
  -42.542502610000000       0.55787151000000001        5.4295611700000004       -1.0213170400000000        5.4779968200000004       -264.28695877000001       -10.633955550000000       -12.965288709999999        32.014008160000003        24.466115380000002       -123.15565957000000        89.550436500000004        8.6210088999999996       -4.9730124199999999        36.984603610000001        2.0246287900000000       -11.651624800000000        2.7172086800000002       -11.576657290000000       -51.329207269999998       -6.2830600700000003       -10.409887510000001       -18.617638400000001       -129.60297394000000        57.622478260000001       -2110.0473400900000       -113.20169921000000        8.2000000000000017E-002
  -42.523481859999997       0.91966391000000003        8.1135804599999997       -1.5257399500000000        8.2212688499999995       -264.34416212999997       -15.439799920000000       -19.972046890000001        47.759366170000000        37.305249449999998       -124.92862833000000        90.669745939999999        12.761737139999999       -7.4637065399999996        36.990446419999998        1.7719935700000000       -16.880143109999999        4.4179831099999998       -17.516160589999998       -52.432199339999997       -5.9589797400000002       -15.824171990000000       -26.091425910000002       -189.42544052000000        85.383064759999996       -2109.3999950000002       -112.81591730000000       0.12300000000000003     
  -42.502078959999999        1.3151693600000001        10.810915319999999       -2.0231762500000001        10.962637420000000       -264.38312817000002       -20.298125509999998       -27.022163160000002        63.555830999999998        50.147390629999997       -127.19555900000000        92.021640840000003        16.820026590000001       -9.9145441499999993        36.968646939999999        1.2436779700000000       -22.038334979999998        6.0098908700000004       -23.438264790000002       -53.876812880000003       -5.2193273099999997       -21.728375870000001       -32.965584939999999       -249.16971053000000        113.34171288000000       -2108.4832883499998       -112.51444991000000       0.16400000000000003     
  -42.478174850000002        1.7443119000000000        13.521606250000000       -2.5138951199999999        13.701865099999999       -264.40427939000000       -25.208098929999998       -34.113446410000002        79.398026180000002        62.992514149999998       -129.95753171999999        93.619574049999997        20.795368790000001       -12.323321869999999        36.918994990000002       0.43633556000000001       -27.130995739999999        7.4915965599999996       -29.339835730000001       -55.660441169999999       -4.0529715199999998       -28.117437330000001       -39.235587639999999       -308.83384008000002        141.45308449000001       -2107.3037695899998       -112.30011032000000       0.20500000000000004     
-42.57383674 -0.06629834 0.10233866 0.00924865 -0.01272683 -264.11623947 -1.18194763 0.90891315 0.69564707 -1.19923537 -121.08610621 87.95434454 0.09552924 0.12123624 36.89099621 1.72507498 -0.97013783 -1.00210675 0.33870143 -50.15855746 -5.73091273 -1.06653956 -1.88420231 -9.70898835 2.89640123 -2110.50736207 -114.21442851 0.0
