# Supplementary material for: Design of high-temperature f-block molecular nanomagnets through the control of vibration-induced spin relaxation
Source: Chem Sci. 2019 Dec 2;11(6):1593–8. doi: 10.1039/c9sc03133b (PMC7025469; doi:10.1039/c9sc03133b)
Supplement: Supplementary file 4 [file SC-011-C9SC03133B-s004.zip › SI/CFPs-vs-Dist-Coord/igorm33]

 b20   b21   b2_1   b22   b2_2   b40   b41   b4_1   b42   b4_2   b43   b4_3   b44   b4_4   b60   b61   b6_1   b62   b6_2   b63   b6_3   b64   b6_4   b65   b6_5   b66   b6_6   pref
  -47.270022760000003       -1.8526532000000000        2.8680803099999999       0.38543897999999999      -0.44057558000000002       -264.03683203000003        1.4117258500000001       -6.9307598800000001       -2.2390350300000001       -2.8843622700000000       -107.75060557000000        179.56352045000000        1.9943298199999999       0.69925490000000001        44.050393550000003        5.2384358100000004       -7.4584117100000000       -1.0719657300000001       -1.2413422000000001       -44.140494230000002       -4.4657840799999997        10.111568040000000        5.2177157400000000       -21.941403160000000        64.362341479999998       -2181.0610906400002       -68.357836250000005      -0.20500000000000002     
  -46.322340689999997       -1.4982142500000000        2.3111056900000002       0.31188001999999998      -0.35327392000000002       -264.09287107000000       0.88711914000000003       -5.3282423000000003       -1.6254385300000000       -2.5411187399999999       -110.77560101000000        161.22689220000001        1.5798731300000000       0.61283750000000003        42.612070260000003        4.5696961600000003       -6.2081872999999996       -1.0667538299999999      -0.95597779000000005       -45.471147090000002       -4.3133949100000004        7.8139473300000004        3.9050174200000001       -19.931520180000000        51.681387409999999       -2167.3994075599999       -77.807026429999993      -0.16400000000000001     
  -45.378810559999998       -1.1423434900000000        1.7558908799999999       0.23747426999999999      -0.26680487000000003       -264.12871469999999       0.36539673000000000       -3.7428424900000001       -1.0251891200000001       -2.2004474500000000       -113.62273252000000        142.89372334999999        1.1825270500000000       0.51161825999999999        41.176609509999999        3.8839074299999998       -4.9330649400000004       -1.0566118400000000      -0.65534305000000004       -46.741551129999998       -4.3655312899999998        5.5458650499999997        2.5382391300000000       -17.698601310000001        39.188389999999998       -2153.5075947400001       -87.120334270000001      -0.12300000000000000     
  -44.439498430000000      -0.78506498000000002        1.2026484000000000       0.16216659000000000      -0.18122150000000001       -264.14445744000000      -0.15338702000000001       -2.1747529900000000      -0.43844233999999999       -1.8631903999999999       -116.29081613000000        124.56588237000000       0.80282670000000000       0.39574564000000001        39.744369769999999        3.1811919999999998       -3.6344940800000001       -1.0419615900000001      -0.33906080000000000       -47.948375540000001       -4.6216503600000003        3.3092687399999998        1.1169574900000001       -15.247190079999999        26.890302280000000       -2139.3908936600001       -96.294635869999993       -8.1999999999999990E-002
  -43.504479250000003      -0.42633822999999998       0.65148815000000004        8.6114599999999999E-002  -9.6569199999999994E-002  -264.14029471999999      -0.66920206999999998      -0.62415922999999995       0.13521737000000000       -1.5296277500000000       -118.77890081000000        106.25074796000000       0.44030995000000001       0.26532858999999998        38.315727369999998        2.4613787500000002       -2.3134480599999998       -1.0236639199999999       -7.3912600000000002E-003  -49.088430400000000       -5.0778854500000001        1.1045505400000000      -0.35811713000000001       -12.583076289999999        14.792340990000000       -2125.0557137699998       -105.32697480000000       -4.0999999999999988E-002
  -41.647609670000001       0.29508769000000001      -0.44455225999999998       -6.8358039999999995E-002   7.0145050000000000E-002  -264.07253701000002       -1.6915766999999999        2.4242408400000000        1.2428990600000001      -0.87307630999999997       -123.21153405000000        69.679206980000004      -0.23158292000000000       -3.6887759999999999E-002   35.470574589999998       0.97214787000000003       0.39383085000000001      -0.97779448999999996       0.69969935000000005       -51.155585389999999       -6.5794824500000004       -3.2026149500000001       -3.4623135399999998       -6.6309836899999999       -8.7903689099999998       -2095.7514586600000       -122.95423542000000        4.1000000000000016E-002
  -40.725889410000001       0.65780340000000004      -0.98911335000000000      -0.14673323999999999       0.15216853000000000       -264.00923748000002       -2.1980509300000000        3.9217196099999998        1.7769354500000001      -0.55061930000000003       -125.15443960000000        51.430185219999998      -0.54070381999999995      -0.20816093999999999        34.054768850000002       0.20269270000000000        1.7776100800000001      -0.95117357999999996        1.0746001700000001       -52.076432400000002       -7.6207603099999996       -5.3022756900000001       -5.0896093699999998       -3.3541475100000002       -20.264190110000001       -2080.7939420200000       -131.54369819999999        8.2000000000000017E-002
  -39.808732409999998        1.0218284300000000       -1.5314154000000000      -0.22575132000000001       0.23324318999999999       -263.92650454000000       -2.7013106699999998        5.4013196299999997        2.2979744499999999      -0.23251953000000000       -126.91439081999999        33.215102659999999      -0.83215342000000003      -0.39270420000000000        32.643932860000000      -0.58317028000000004        3.1809737000000000      -0.92284856999999998        1.4634933500000000       -52.918216649999998       -8.8499631000000001       -7.3646275499999998       -6.7661582300000003       0.11657399000000000       -31.523359660000001       -2065.6404800700002       -139.98027515999999       0.12300000000000003     
  -38.896198609999999        1.3870792300000001       -2.0712851300000001      -0.30550149999999998       0.31337621999999998       -263.82445452000002       -3.2012699200000001        6.8628911199999996        2.8056657700000001        8.1137529999999999E-002  -128.49075261999999        15.037021460000000       -1.1053237199999999      -0.59009159000000000        31.238397700000000       -1.3850506600000001        4.6026173100000003      -0.89297104000000005        1.8659206200000000       -53.677933359999997       -10.265136960000000       -9.3874085199999993       -8.4904106800000001        3.7768628899999999       -42.562534249999999       -2050.2965230300001       -148.26147484000001       0.16400000000000003     
  -37.988373520000003        1.7536542300000000       -2.6086468200000001      -0.38586102999999999       0.39261965999999998       -263.70323644000001       -3.6979318100000000        8.3063344800000003        3.3006276600000000       0.39041270000000000       -129.88314184999999       -3.0992613300000000       -1.3605673300000001      -0.79981020999999997        29.838477240000000       -2.2033584300000002        6.0416651300000002      -0.86251383999999998        2.2813384200000000       -54.352740140000002       -11.863075719999999       -11.370830150000000       -10.260819800000000        7.6193664400000003       -53.378519560000001       -2034.7686892900001       -156.38496923000000       0.20500000000000004     
-42.57383674 -0.06629834 0.10233866 0.00924865 -0.01272683 -264.11623947 -1.18194763 0.90891315 0.69564707 -1.19923537 -121.08610621 87.95434454 0.09552924 0.12123624 36.89099621 1.72507498 -0.97013783 -1.00210675 0.33870143 -50.15855746 -5.73091273 -1.06653956 -1.88420231 -9.70898835 2.89640123 -2110.50736207 -114.21442851 0.0
