# Supplementary material for: Design of high-temperature f-block molecular nanomagnets through the control of vibration-induced spin relaxation
Source: Chem Sci. 2019 Dec 2;11(6):1593–8. doi: 10.1039/c9sc03133b (PMC7025469; doi:10.1039/c9sc03133b)
Supplement: Supplementary file 4 [file SC-011-C9SC03133B-s004.zip › SI/CFPs-vs-Dist-Coord/igorm34]

 b20   b21   b2_1   b22   b2_2   b40   b41   b4_1   b42   b4_2   b43   b4_3   b44   b4_4   b60   b61   b6_1   b62   b6_2   b63   b6_3   b64   b6_4   b65   b6_5   b66   b6_6   pref
  -42.282795589999999       -18.552956869999999        13.494887759999999       -5.6769722099999997       -4.5292783400000003       -264.01425975000001        36.277095590000002       -68.702161640000000       -60.412029310000001        22.786571819999999       -129.14105789999999        91.388117539999996       -9.5893722799999992       -8.7107467199999995        36.746801560000002        31.088364030000001       -19.993125500000001        12.694660140000000        11.896745820000000       -51.093733000000000       -8.9350199200000002        7.2313164800000003        13.925365920000001       -74.858000709999999        549.69498097999997       -2103.4302233700000       -122.25599893000000      -0.19500000000000001     
  -42.332199129999999       -14.871233820000000        10.747834070000000       -4.5541045100000002       -3.6217413199999999       -264.06130854999998        28.817475540000000       -54.668568000000000       -48.251011589999997        17.933528169999999       -128.56332026999999        91.579447770000002       -7.8223292700000000       -6.9866331900000000        36.743339640000002        25.657562510000002       -15.773726269999999        9.9822386400000003        9.4031792700000008       -51.716146230000000       -7.3446475500000004        4.9208109499999999        10.564105370000000       -61.847684860000001        440.46965848999997       -2104.9496386800001       -120.12270149000000      -0.15600000000000000     
  -42.386009940000001       -11.181408980000000        8.0348505600000006       -3.4241746000000002       -2.7164679999999999       -264.09510855000002        21.340892080000000       -40.688276020000004       -36.058764009999997        13.106126470000000       -127.46920906000000        91.325776349999998       -5.9701840700000002       -5.2401401099999996        36.756193889999999        20.004727660000000       -11.762498610000000        7.2654975700000000        7.0006972599999999       -51.935137189999999       -6.2343436199999998        2.9331144000000000        7.3084957199999998       -48.867983819999999        331.16210662999998       -2106.4218028900000       -118.25250336000001      -0.11699999999999999     
  -42.444228889999998       -7.4837415900000002        5.3561714199999999       -2.2870425499999998       -1.8133167800000001       -264.11558851000001        13.848201590000000       -26.763679900000000       -23.836026230000002        8.3067530999999999       -125.85844815999999        90.631828839999997       -4.0331107199999998       -3.4725823999999998        36.785195450000003        14.130719040000001       -7.9588586699999997        4.5350485400000000        4.6891374600000004       -51.749240589999999       -5.5997658399999999        1.2703938299999999        4.1525710699999996       -35.879037850000003        221.78767400000001       -2107.8423208300001       -116.64484763000000       -7.7999999999999986E-002
  -42.506837959999999       -3.7784919100000001        2.7118819799999998       -1.1425531000000000      -0.91210921000000000       -264.12269142000002        6.3402396300000001       -12.897119440000001       -11.584041120000000        3.5376405800000001       -123.73083720000000        89.505534519999998       -2.0114193700000000       -1.6850362600000000        36.830193280000003        8.0365560699999996       -4.3614728200000004        1.7820532600000001        2.4684282600000000       -51.157337589999997       -5.4342357500000000       -6.4203270000000007E-002   1.0904070699999999       -22.841081160000002        112.35958531000000       -2109.2060647500002       -115.29906570000000       -3.8999999999999986E-002
  -42.645209800000003        3.6525567500000000       -2.4721713699999999        1.1685354100000001       0.88493745999999995       -264.09620288999997       -8.7174984099999993        14.651928760000001        13.002080510000001       -5.9018271599999999       -117.92390193999999        85.981339019999993        2.2873253000000000        1.9449046000000001        36.967451820000001       -4.8023041299999996        2.2157343900000002       -3.8264591299999999       -1.7000827500000000       -48.752266050000003       -6.4854036600000002       -1.7342606599999999       -4.7772790799999996        3.5562061300000001       -106.58443113000000       -2111.7410466900001       -113.39012126000000        3.9000000000000014E-002
  -42.720940179999999        7.3777903699999996       -5.0115094100000004        2.3353429999999999        1.7810645899999999       -264.06252413999999       -16.265579550000002        28.329509229999999        25.333767190000000       -10.567613900000000       -114.24432654000000        83.598128930000001        4.5641035800000003        3.7850404100000001        37.059410430000000       -11.543996560000000        5.1974565200000002       -6.6994855900000001       -3.6484882100000000       -46.938397530000003       -7.6876483000000002       -2.0638678200000000       -7.5933309600000003        16.993331179999998       -216.06762431000001       -2112.9014623700000       -112.82530254000000        7.8000000000000014E-002
  -42.801031909999999        11.108989190000001       -7.5156153100000003        3.5097590699999999        2.6758509400000001       -264.01509976000000       -23.825265160000001        41.939276220000004        37.689243900000001       -15.194512400000001       -110.04716347000000        80.810008659999994        6.9257582700000002        5.6408620999999997        37.166691000000000       -18.497709180000001        7.9767498899999998       -9.6296046499999992       -5.5066496500000000       -44.716989529999999       -9.3311682900000008       -2.0520239999999998       -10.337516600000001        30.643117390000000       -325.53830631000000       -2113.9831794000002       -112.51899450000001       0.11700000000000002     
  -42.885480749999999        14.845665029999999       -9.9840485000000001        4.6918632400000000        3.5693314799999998       -263.95384232999999       -31.395613030000000        55.478616729999999        50.067383220000004       -19.780908920000002       -105.33229617000001        77.623671740000006        9.3722450100000003        7.5108597300000000        37.289116040000003       -25.660638010000000        10.553755340000000       -12.625559600000001       -7.2744478900000002       -42.088440710000000       -11.408167470000000       -1.6960838899999999       -13.016098059999999        44.546279749999997       -434.97498115000002       -2114.9804412200001       -112.47013140000000       0.15600000000000003     
  -42.974248129999999        18.587449700000001       -12.416865990000000        5.8816760600000002        4.4617563100000002       -263.87874081000001       -38.975714789999998        68.945183290000003        62.466250299999999       -24.324381890000002       -100.09982436999999        74.046756239999993        11.903635670000000        9.3946113400000009        37.426563250000001       -33.030419729999998        12.930866640000000       -15.695147499999999       -8.9524662399999997       -39.053556149999999       -13.910187040000000      -0.99197462000000003       -15.632814040000000        58.742175170000003       -544.36400232999995       -2115.8867207300000       -112.67758766999999       0.19500000000000003     
-42.57383674 -0.06629834 0.10233866 0.00924865 -0.01272683 -264.11623947 -1.18194763 0.90891315 0.69564707 -1.19923537 -121.08610621 87.95434454 0.09552924 0.12123624 36.89099621 1.72507498 -0.97013783 -1.00210675 0.33870143 -50.15855746 -5.73091273 -1.06653956 -1.88420231 -9.70898835 2.89640123 -2110.50736207 -114.21442851 0.0
