# Supplementary material for: Design of high-temperature f-block molecular nanomagnets through the control of vibration-induced spin relaxation
Source: Chem Sci. 2019 Dec 2;11(6):1593–8. doi: 10.1039/c9sc03133b (PMC7025469; doi:10.1039/c9sc03133b)
Supplement: Supplementary file 4 [file SC-011-C9SC03133B-s004.zip › SI/CFPs-vs-Dist-Coord/igorm35]

 b20   b21   b2_1   b22   b2_2   b40   b41   b4_1   b42   b4_2   b43   b4_3   b44   b4_4   b60   b61   b6_1   b62   b6_2   b63   b6_3   b64   b6_4   b65   b6_5   b66   b6_6   pref
  -42.323851730000001        10.296205830000000        16.667760309999998        2.8019292899999999       -5.8480114900000002       -264.12727398999999       -62.633774199999998       -29.120137759999999       -24.550450609999999       -56.687753139999998       -108.26582057000000        72.037880360000003       -9.3381726599999997        6.5859464699999997        36.627666890000000       -4.4800036199999997       -31.110640549999999       -7.7459344999999997        19.102527370000001       -42.654396720000001       -11.773198389999999        11.159215079999999       -15.457737670000000       -465.80810486000001       -79.721935810000005       -2106.3319681600001       -119.47080656999999      -0.17000000000000001     
  -42.368047359999998        8.2349744099999995        13.409252779999999        2.2510349700000001       -4.6828516799999997       -264.14436315000000       -50.394859439999998       -23.255832540000000       -19.475956340000000       -45.544962949999999       -111.68290311000000        76.027166330000000       -7.3436278300000000        5.3363209899999999        36.660637420000000       -3.5293872500000001       -25.331260050000001       -6.3901353800000003        15.457680140000001       -44.850918520000000       -10.004033850000001        9.1358982799999993       -12.733265449999999       -374.53651582999998       -62.425318429999997       -2107.2816579300002       -118.03963177000000      -0.13600000000000001     
  -42.415093159999998        6.1681040899999999        10.123122230000000        1.6964803700000000       -3.5167650500000001       -264.15186710000000       -38.129041790000002       -17.320203150000001       -14.412361700000000       -34.423197080000001       -114.67710249000000        79.612694099999999       -5.4019837300000004        4.0648026200000000        36.703216869999999       -2.4353401500000000       -19.426514279999999       -5.0388871300000000        11.764105860000001       -46.700269970000001       -8.5120417899999996        6.9053636899999997       -10.010882609999999       -283.28564045000002       -45.539424459999999       -2108.1738534699998       -116.79571589000000      -0.10200000000000001     
  -42.465047890000001        4.0954864100000004        6.8098415699999997        1.1380804700000000       -2.3497857700000000       -264.14966873999998       -25.837417510000002       -11.313886640000000       -9.3614909799999992       -23.324462860000001       -117.24472323000001        82.795928309999994       -3.5141073800000000        2.7714177100000001        36.755619619999997       -1.1955350300000001       -13.397987519999999       -3.6910637099999999        8.0170662600000000       -48.201633979999997       -7.3000202800000000        4.4642322600000002       -7.2944005799999996       -192.05891679999999       -29.037756470000001       -2109.0086458500000       -115.74174352999999       -6.8000000000000005E-002
  -42.517955200000003        2.0173402800000000        3.4695115200000002       0.57571921999999998       -1.1818120599999999       -264.13777805000001       -13.521308619999999       -5.2373513400000000       -4.3249017399999996       -12.249494960000000       -119.38222475000001        85.575642349999995       -1.6812391000000000        1.4566941099999999        36.818114670000000       0.19077214000000001       -7.2456803200000000       -2.3458169600000001        4.2105283900000003       -49.354484470000003       -6.3723342599999997        1.8081937100000001       -4.5849583200000001       -100.86488339000000       -12.900071470000000       -2109.7864998499999       -114.88042176000000       -3.4000000000000002E-002
  -42.632739489999999       -2.1555206400000002       -3.2912577800000000      -0.56145904000000002        1.1573821300000000       -264.08502486999998        11.179534710000000        7.1242899099999999        5.6988274700000003        9.8244982600000004       -122.35279946999999        89.931084880000000        1.8151229000000000       -1.2353054299999999        36.974527420000001        3.4093093500000000        5.4271062900000002       0.34064106000000000       -3.6034410600000002       -50.613751929999999       -5.3795692700000002       -4.1644740200000001       0.80385980999999995        81.405144010000001        18.378828389999999       -2111.1713929799998       -113.74637869999999        3.4000000000000002E-002
  -42.694706170000003       -4.2501522300000003       -6.7113445599999997       -1.1365532000000000        2.3287054999999999       -264.04415936999999        23.561828500000001        13.408452649999999        10.682871360000000        20.820949660000000       -123.17886334000001        91.507474930000001        3.4764481900000002       -2.6120321500000001        37.068994359999998        5.2441695299999997        11.946577250000001        1.6834473100000000       -7.6218724599999996       -50.720268320000002       -5.3204000100000002       -7.4894725600000003        3.4778737999999998        172.47052926999999        33.566397790000003       -2111.7789591199999       -113.47891650000000        6.8000000000000005E-002
  -42.759772580000003       -6.3500893600000001       -10.157452460000000       -1.7161659600000001        3.5012313700000002       -263.99361769000001        35.963660779999998        19.760792940000002        15.646339420000000        31.789031900000001       -123.56095363000000        92.687071230000001        5.0784105200000003       -4.0090320400000001        37.174679670000003        7.2305358599999998        18.586374200000002        3.0269842400000000       -11.722335850000000       -50.478585559999999       -5.5541512199999996       -11.045931280000000        6.1352482500000001        263.48033077999997        48.487668380000002       -2112.3297100999998       -113.41460189999999       0.10200000000000001     
  -42.827975289999998       -8.4553390900000007       -13.629399290000000       -2.3004436400000001        4.6750369599999999       -263.93350405000001        48.383830560000000        26.180872600000001        20.587193650000000        42.727417199999998       -123.49560223000000        93.468893989999998        6.6199293900000002       -5.4259601999999996        37.291902810000003        9.3696968300000005        25.345803449999998        4.3725188199999998       -15.910285640000000       -49.889320570000002       -6.0842263200000000       -14.836988160000001        8.7729792700000004        354.43047623000001        63.167239150000000       -2112.8242581200002       -113.55601494000000       0.13600000000000001     
  -42.899361890000002       -10.565721330000001       -17.126948490000000       -2.8895153200000001        5.8501427899999996       -263.86365331000002        60.821002440000001        32.668207830000000        25.504312320000000        53.634748020000004       -122.97932570000000        93.854415990000007        8.0999480899999998       -6.8627666800000000        37.420905500000003        11.662013000000000        32.223840979999999        5.7203591500000002       -20.191190460000001       -48.953321539999997       -6.9121902700000000       -18.867650200000000        11.387755660000000        445.31322739000001        77.630886980000000       -2113.2614269300002       -113.90558178000001       0.17000000000000001     
-42.57383674 -0.06629834 0.10233866 0.00924865 -0.01272683 -264.11623947 -1.18194763 0.90891315 0.69564707 -1.19923537 -121.08610621 87.95434454 0.09552924 0.12123624 36.89099621 1.72507498 -0.97013783 -1.00210675 0.33870143 -50.15855746 -5.73091273 -1.06653956 -1.88420231 -9.70898835 2.89640123 -2110.50736207 -114.21442851 0.0
