# Supplementary material for: Design of high-temperature f-block molecular nanomagnets through the control of vibration-induced spin relaxation
Source: Chem Sci. 2019 Dec 2;11(6):1593–8. doi: 10.1039/c9sc03133b (PMC7025469; doi:10.1039/c9sc03133b)
Supplement: Supplementary file 4 [file SC-011-C9SC03133B-s004.zip › SI/CFPs-vs-Dist-Coord/igorm36]

 b20   b21   b2_1   b22   b2_2   b40   b41   b4_1   b42   b4_2   b43   b4_3   b44   b4_4   b60   b61   b6_1   b62   b6_2   b63   b6_3   b64   b6_4   b65   b6_5   b66   b6_6   pref
  -43.813760109999997        1.0402903999999999       0.81096078999999999        5.6592459999999997E-002 -0.45137400999999999       -263.69504830000000       -4.3213619500000000        2.7061062900000001       0.52748826999999998       -2.2144831200000001       -348.86512173000000        321.99705646000001       -7.7296999999999999E-003 -0.99605823999999998        39.321108500000001       -7.3927010000000001E-002  -4.1614038100000004      -0.66477001000000002       0.17736890000000000       -140.47086607000000        10.604149540000000       -8.1268690000000005E-002  -3.3229839200000000       -21.272452489999999       -20.944850710000001       -2123.3980934699998       -128.34110616000001      -0.16000000000000000     
  -43.490043190000002       0.76461873000000002       0.63543844999999999        4.6667090000000001E-002 -0.34093806999999998       -263.82214621999998       -3.5369581900000000        2.2552291499999999       0.55569605000000000       -1.9385279900000001       -292.03422067999998        263.58592707999998        4.8411179999999998E-002 -0.72250588000000004        38.619382360000003       0.33154824999999999       -3.3654073300000000      -0.76941380999999998       0.22399401999999999       -118.11834834000000        6.9248590099999996      -0.22413329000000001       -2.9183058000000002       -18.476230600000001       -15.078816870000001       -2120.2585041399998       -123.97969714000000      -0.12000000000000000     
  -43.175452960000001       0.48821335999999999       0.45880789999999999        3.5477490000000000E-002 -0.23103181000000000       -263.93457030000002       -2.7520452000000000        1.8050332200000001       0.59319124000000001       -1.6773863899999999       -235.12525857000000        205.09578070000001        8.4381650000000002E-002 -0.44513357999999997        37.980184829999999       0.76746495999999997       -2.5681257099999999      -0.86084355999999995       0.26707338000000003       -95.599883239999997        2.9612737600000001      -0.43561324000000001       -2.5438961099999999       -15.612863880000001       -9.1489876199999998       -2117.0632163499999       -120.17148797000000       -7.9999999999999988E-002
  -42.870023639999999       0.21116678999999999       0.28117055000000002        2.2990020000000000E-002 -0.12162580000000001       -264.03256146000001       -1.9669252300000000        1.3560330300000001       0.63999054000000000       -1.4310115999999999       -178.14149997000001        146.54591746000000       0.10021657000000000      -0.16385398000000001        37.403951730000003        1.2325838000000000       -1.7699771099999999      -0.93870003999999996       0.30565969999999998       -72.938835019999999       -1.2645373499999999      -0.71646686000000004       -2.1993805900000001       -12.688017660000000       -3.1556204700000001       -2113.8125244100002       -116.91648238000001       -3.9999999999999987E-002
  -42.286917410000001      -0.34403219000000002       -7.7482800000000004E-002  -5.7955799999999998E-003   9.5582059999999996E-002  -264.18585158000002      -0.39741344000000001       0.46411683999999997       0.76036651000000000      -0.98258489000000004       -63.962185390000002        29.338536999999999        7.0507130000000001E-002  0.40969387000000002        36.441652920000003        2.2433820500000001      -0.16945840000000001       -1.0509759800000000       0.36584244999999999       -27.282401119999999       -10.416452840000000       -1.4866484900000001       -1.5995076900000000       -6.6825860300000004        9.0088430800000001       -2107.1476241700002       -112.06494999000000        4.0000000000000015E-002
  -42.009319120000001      -0.62174823999999995      -0.25858054000000003       -2.2213500000000001E-002  0.20335037000000000       -264.24155218999999       0.38630620999999998        2.2377060000000001E-002  0.83350234999999995      -0.78050491000000000       -6.7729303099999996       -29.281730159999999        2.5312999999999999E-002  0.70164148000000004        36.056161029999998        2.7853064299999999       0.63335465999999996       -1.0843696700000001       0.38571155000000001       -4.3337795699999999       -15.298084100000001       -1.9759371500000000       -1.3438599600000001       -3.6170469100000000        15.175109940000000       -2103.7333798200002       -110.46747232000000        8.0000000000000016E-002
  -41.741094859999997      -0.89941738000000004      -0.44075375999999999       -3.9886220000000000E-002  0.31060694999999999       -264.28346112000003        1.1689890400000000      -0.41585386000000002       0.91540138000000004      -0.59306484999999998        50.478545269999998       -87.887274550000001       -4.0667979999999999E-002  0.99707674999999996        35.734698500000000        3.3497685399999999        1.4374593400000000       -1.1023216899999999       0.39765175000000003        18.663942070000001       -20.352971610000001       -2.5356967799999999       -1.1174851500000000      -0.51737195999999996        21.397197139999999       -2100.2643218700000       -109.42123150000000       0.12000000000000002     
  -41.482282210000001       -1.1768188100000001      -0.62404205999999995       -5.8938470000000000E-002  0.41728377999999999       -264.31174769000000        1.9503122600000000      -0.84998463999999996        1.0057349799999999      -0.42066224000000002        107.78927225000000       -146.46134251999999      -0.12689687999999999        1.2956152800000000        35.477411959999998        3.9348072799999998        2.2430701800000001       -1.1043251999999999       0.40127837000000000        41.687509749999997       -25.559617880000001       -3.1652737800000001      -0.92121785000000000        2.6087227099999999        27.672809930000000       -2096.7399656699999       -108.92530137999999       0.16000000000000003     
-42.57383674 -0.06629834 0.10233866 0.00924865 -0.01272683 -264.11623947 -1.18194763 0.90891315 0.69564707 -1.19923537 -121.08610621 87.95434454 0.09552924 0.12123624 36.89099621 1.72507498 -0.97013783 -1.00210675 0.33870143 -50.15855746 -5.73091273 -1.06653956 -1.88420231 -9.70898835 2.89640123 -2110.50736207 -114.21442851 0.0
