# Supplementary material for: Design of high-temperature f-block molecular nanomagnets through the control of vibration-induced spin relaxation
Source: Chem Sci. 2019 Dec 2;11(6):1593–8. doi: 10.1039/c9sc03133b (PMC7025469; doi:10.1039/c9sc03133b)
Supplement: Supplementary file 4 [file SC-011-C9SC03133B-s004.zip › SI/CFPs-vs-Dist-Coord/igorm37]

 b20   b21   b2_1   b22   b2_2   b40   b41   b4_1   b42   b4_2   b43   b4_3   b44   b4_4   b60   b61   b6_1   b62   b6_2   b63   b6_3   b64   b6_4   b65   b6_5   b66   b6_6   pref
  -41.030047449999998        1.0384832500000001        1.1385592499999999       -5.9214950000000002E-002  -6.7213609999999993E-002  -264.84915475000003      -0.66515508999999995        3.0788024799999998      -0.10505626000000000       -2.2132251799999998       -349.61995210999999        248.85827748000000       -1.4045638600000001       -2.5252662300000002        34.344172129999997       -4.0918297900000002       -6.2304023700000002       -2.7455337100000001       0.58960456999999999       -164.95260458999999        296.58859544000001      -0.46684935000000000       -5.4122909600000000       -34.721805850000003      -0.66523379000000005       -2093.1260990599999       -129.77772250000001      -0.18500000000000000     
  -41.354193819999999       0.82026330000000003       0.93205115000000005       -4.2382440000000000E-002  -5.5996629999999999E-002  -264.72589117000001      -0.76221360999999999        2.6556162900000002        6.6522579999999998E-002  -2.0394767499999999       -304.00464083000003        216.98738123000001       -1.1090815500000000       -1.9864757099999999        34.934229790000003       -2.9525786400000000       -5.1806034199999997       -2.4385347999999998       0.50987610000000005       -141.82851224000001        236.12793203999999      -0.54325725000000002       -4.6880615299999997       -29.755429480000000       -1.1891590000000000E-002  -2097.0790780600000       -126.59725318000000      -0.14799999999999999     
  -41.670687809999997       0.60063288999999997       0.72513358000000006       -2.7091020000000000E-002  -4.4962009999999997E-002  -264.59073860000001      -0.86240139999999998        2.2271672800000002       0.23264354000000001       -1.8514242000000001       -258.33884095000002        184.95139592999999      -0.81135488000000000       -1.4524694000000000        35.483991680000003       -1.8008801900000000       -4.1292414800000001       -2.1109501300000000       0.44489188000000002       -118.79536337000000        175.64931457000000      -0.64142200000000005       -3.9734473100000001       -24.767385569999998       0.66902373999999998       -2100.7948374799998       -123.44971356000001      -0.11099999999999999     
  -41.979470280000001       0.37963461999999998       0.51790367000000004       -1.3381340000000000E-002  -3.4093659999999998E-002  -264.44401779999998      -0.96572897999999996        1.7932875900000000       0.39288960000000001       -1.6487173500000001       -212.62732205000000        152.75984013999999      -0.51131899999999997      -0.92324410999999995        35.993431940000001      -0.63713618999999999       -3.0769881200000002       -1.7623499000000000       0.39453757000000000       -95.844912960000002        115.16879285000000      -0.76103102000000000       -3.2678704000000001       -19.761265290000001        1.3802425599999999       -2104.2723595500001       -120.33612969000001       -7.3999999999999982E-002
  -42.280529690000002       0.15731089000000001       0.31024838999999999       -1.2803500000000000E-003  -2.3360010000000000E-002  -264.28575666000000       -1.0722355600000000        1.3539335299999999       0.54722364999999995       -1.4314215900000000       -166.87481879000001        120.42388974000001      -0.20893400000000001      -0.39870069000000002        36.462440890000003       0.53830080999999996       -2.0236094400000000       -1.3927319899999999       0.35915517000000002       -72.968781289999995        54.703197940000003      -0.90251428000000000       -2.5715995000000000       -14.740517300000000        2.1213524300000000       -2107.5099338199998       -117.25738985000000       -3.6999999999999984E-002
  -42.859354199999999      -0.29121884999999997      -0.10576513000000000        1.8194700000000001E-002  -2.3283300000000000E-003  -263.93561446000001       -1.2948466900000000       0.45807435000000002       0.83822337999999996      -0.95268315000000003       -75.265750659999995        55.360175079999998       0.40209389000000001       0.63590230999999997        37.279069839999998        2.9231155000000002        8.2908140000000005E-002 -0.59061282999999998       0.33388217999999997       -27.405624280000001       -66.118312910000000       -1.2535821599999999       -1.2071867700000001       -4.6693513299999996        3.7080027300000000       -2113.2630614000000       -111.20803216000000        3.7000000000000012E-002
  -43.137046939999998      -0.51722104999999996      -0.31413667000000001        2.5514490000000001E-002   7.9600599999999997E-003  -263.74409344999998       -1.4110744000000000        1.3697300000000000E-003  0.97439430999999999      -0.69121224000000003       -29.418505939999999        22.653408219999999       0.71080367000000000        1.1458283199999999        37.626667220000002        4.1312269400000003        1.1355802100000001      -0.15775763000000001       0.34442200000000001       -4.7014167000000002       -126.44202159000000       -1.4630927600000001      -0.53925394999999998       0.37187376000000000        4.5558388699999997       -2115.7760559200001       -108.23898702000000        7.4000000000000010E-002
  -43.406906350000000      -0.74450925999999995      -0.52275216000000002        3.1217669999999999E-002   1.8077369999999999E-002  -263.54181014000000       -1.5305224399999999      -0.46132331999999998        1.1042591900000001      -0.41501800999999999        16.450952350000001       -10.153876320000000        1.0215703100000000        1.6506856000000001        37.933773459999998        5.3501271099999999        2.1875026300000000       0.29625929000000001       0.37073960000000000        17.962720279999999       -186.68517835000000       -1.6956933199999999       0.11891097000000000        5.4149234899999996        5.4421256600000003       -2118.0457067100001       -105.30799596999999       0.11100000000000002     
  -43.668895929999998      -0.97279715000000000      -0.73143983000000001        3.5347810000000000E-002   2.7983990000000000E-002  -263.32895733999999       -1.6533395600000000      -0.93023736999999995        1.2282332800000000      -0.12435153000000000        62.338086429999997       -43.052560919999998        1.3341731500000000        2.1502192199999999        38.200422260000003        6.5783528000000002        3.2376906200000000       0.77089096999999995       0.41327721000000001        40.595569980000000       -246.83282335999999       -1.9527305699999999       0.76648384999999997        10.451950050000001        6.3706449899999997       -2120.0709067200000       -102.41569457999999       0.14800000000000002     
  -43.923007100000000       -1.2022260899999999      -0.94034739000000001        3.7827390000000002E-002   3.7744760000000002E-002  -263.10571435999998       -1.7794711900000000       -1.4053383900000000        1.3452273900000000       0.18110246999999999        108.23831079000000       -76.031684119999994        1.6487868100000000        2.6447343700000001        38.426645600000001        7.8163473899999998        4.2864686200000000        1.2671216800000000       0.47199387999999998        63.205919180000002       -306.86908527999998       -2.2323984700000001        1.4042922300000000        15.482333750000000        7.3404891900000004       -2121.8514193199999       -99.562671080000001       0.18500000000000003     
-42.57383674 -0.06629834 0.10233866 0.00924865 -0.01272683 -264.11623947 -1.18194763 0.90891315 0.69564707 -1.19923537 -121.08610621 87.95434454 0.09552924 0.12123624 36.89099621 1.72507498 -0.97013783 -1.00210675 0.33870143 -50.15855746 -5.73091273 -1.06653956 -1.88420231 -9.70898835 2.89640123 -2110.50736207 -114.21442851 0.0
