# Supplementary material for: Design of high-temperature f-block molecular nanomagnets through the control of vibration-induced spin relaxation
Source: Chem Sci. 2019 Dec 2;11(6):1593–8. doi: 10.1039/c9sc03133b (PMC7025469; doi:10.1039/c9sc03133b)
Supplement: Supplementary file 4 [file SC-011-C9SC03133B-s004.zip › SI/CFPs-vs-Dist-Coord/igorm38]

 b20   b21   b2_1   b22   b2_2   b40   b41   b4_1   b42   b4_2   b43   b4_3   b44   b4_4   b60   b61   b6_1   b62   b6_2   b63   b6_3   b64   b6_4   b65   b6_5   b66   b6_6   pref
  -42.338305280000000        5.5102109199999996        2.5983223199999999      -0.90858165999999996       0.76690307000000002       -264.45168920999998        8.2770150900000008       -2.3981396099999999       -7.8532574000000004       -10.368178320000000       -110.41928274000000        72.282246810000004       -27.515829570000001       -20.998680579999998        36.655725570000001       -29.280291970000000      -0.19453760000000000       -46.201104930000000        8.4771659300000000       -44.683551379999997       -24.821234659999998        5.2714456900000002       -4.7659736099999996       -69.682817290000003       -77.555999330000006       -2108.6616533599999       -115.42098771000001      -0.15200000000000000     
  -42.402631530000001        4.1061185900000003        1.9797081500000000      -0.68165478000000002       0.58414588000000001       -264.37806606999999        5.9668033500000002       -1.5717953300000000       -5.7715833600000002       -8.1210854999999995       -113.10770416000000        76.291801469999996       -20.658318439999999       -15.621632480000001        36.722893409999998       -21.464144910000002      -0.43480426999999999       -34.835654620000000        6.4663764900000000       -46.100502450000000       -19.961597760000000        3.8087599200000000       -4.0659350300000003       -54.515436649999998       -57.162795549999998       -2109.5186439399999       -115.19697180999999      -0.11399999999999999     
  -42.463340600000002        2.7086860599999998        1.3574579600000001      -0.45296181000000002       0.39322379000000002       -264.29763155000001        3.6200742300000002      -0.74500354999999996       -3.6529047800000001       -5.8440863299999997       -115.78180139000000        80.240073839999994       -13.769341930000000       -10.308129839999999        36.784582000000000       -13.690938870000000      -0.64397525000000000       -23.512828689999999        4.4397109600000002       -47.485465650000002       -15.159384409999999        2.2644558099999998       -3.3540546600000001       -39.463768719999997       -36.957230670000001       -2110.1131413899998       -114.91858961000000       -7.5999999999999984E-002
  -42.520416630000000        1.3179480200000000       0.73168100000000003      -0.22260598000000001       0.19427129000000001       -264.21035461999998        1.2370434800000001        8.1962069999999998E-002  -1.4971729400000000       -3.5367208500000000       -118.44130308000000        84.126721349999997       -6.8508417499999998       -5.0597651399999997        36.840655079999998       -5.9613413700000004      -0.82249282999999995       -12.234387419999999        2.3969787000000000       -48.838195229999997       -10.415979370000001       0.63906463999999996       -2.6272766800000000       -24.529244630000001       -16.937524860000000       -2110.4432707900000       -114.58973813000000       -3.7999999999999985E-002
  -42.623559110000002       -1.4438348100000000      -0.53042531000000004       0.24240718999999999      -0.22772535999999999       -264.01535558000000       -3.6367777700000001        1.7355477100000001        2.9255667100000000        1.1681405000000000       -123.71576136000000        91.719637340000006        7.0682219300000000        5.2329689400000001        36.935512729999999        9.3668486699999995       -1.0875069100000001        10.182256980000000       -1.7346326599999999       -51.446230550000003       -1.1074043700000000       -2.8514038300000002       -1.1233192000000001        4.9927587500000001        22.546821619999999       -2110.3038478600001       -113.79675921000000        3.8000000000000013E-002
  -42.669575670000000       -2.8146214500000002       -1.1667140199999999       0.47671638000000000      -0.45060398000000002       -263.90762627999999       -6.1272269399999999        2.5617160900000000        5.1925638500000000        3.5651323300000000       -126.33015336000000        95.425804810000002        14.065442350000000        10.273920870000000        36.974061579999997        16.963313469999999       -1.1741156500000001        21.317003639999999       -3.8224232900000001       -52.701101930000000        3.4553749100000002       -4.7145452900000002      -0.34307610999999999        19.575003400000000        42.012298670000000       -2109.8313366500001       -113.34087370000000        7.6000000000000012E-002
  -42.711866030000003       -4.1787401099999997       -1.8065655700000001       0.71201302000000000      -0.68132455999999997       -263.79309608000000       -8.6530205200000001        3.3872204099999998        7.4968557599999999        5.9920858499999996       -128.92895218999999        99.071911490000005        21.085414310000001        15.242139829999999        37.006532579999998        24.514357120000000       -1.2297854900000000        32.400208560000003       -5.9247287699999998       -53.922947839999999        7.9557060300000000       -6.6554476300000003       0.45915734000000002        34.038599349999998        61.292755720000002       -2109.0892253500001       -112.85107925000000       0.11400000000000002     
  -42.750397280000001       -5.5359723199999999       -2.4496205299999998       0.94814240000000005      -0.91979507000000005       -263.67178698999999       -11.214016420000000        4.2116403599999996        9.8380916099999993        8.4486228899999993       -131.51185871000001        102.65823272000000        28.126236970000001        20.136032889999999        37.032829100000001        32.018531889999998       -1.2560590800000000        43.430504450000001       -8.0408577099999992       -55.111577760000003        12.392608720000000       -8.6724180400000002        1.2846088700000000        48.379085379999999        80.393973489999993       -2108.0764531400000       -112.33164410000001       0.15200000000000002     
-42.57383674 -0.06629834 0.10233866 0.00924865 -0.01272683 -264.11623947 -1.18194763 0.90891315 0.69564707 -1.19923537 -121.08610621 87.95434454 0.09552924 0.12123624 36.89099621 1.72507498 -0.97013783 -1.00210675 0.33870143 -50.15855746 -5.73091273 -1.06653956 -1.88420231 -9.70898835 2.89640123 -2110.50736207 -114.21442851 0.0
