# Supplementary material for: Design of high-temperature f-block molecular nanomagnets through the control of vibration-induced spin relaxation
Source: Chem Sci. 2019 Dec 2;11(6):1593–8. doi: 10.1039/c9sc03133b (PMC7025469; doi:10.1039/c9sc03133b)
Supplement: Supplementary file 4 [file SC-011-C9SC03133B-s004.zip › SI/CFPs-vs-Dist-Coord/igorm39]

 b20   b21   b2_1   b22   b2_2   b40   b41   b4_1   b42   b4_2   b43   b4_3   b44   b4_4   b60   b61   b6_1   b62   b6_2   b63   b6_3   b64   b6_4   b65   b6_5   b66   b6_6   pref
  -42.474444869999999        3.2292383800000000       -5.9578996000000002      -0.73918030000000001      -0.99321926000000005       -263.90864218000002       -4.3235802100000003       -11.292590770000000        11.239417580000000       -12.852555020000000       -117.51119227000000        85.353511540000000       -19.621855730000000        28.575680100000000        36.631893400000003      -0.84791300000000003        34.360565620000003       -9.4865292799999992       -42.791846880000001       -48.508433009999997       -6.0036271000000001       -3.7235790400000002       -14.817976630000000        75.930278619999996       -65.971250249999997       -2106.6194280099999       -115.17645459000001      -0.15200000000000000     
  -42.505792560000003        2.4140145600000000       -4.4492258199999997      -0.55210055000000002      -0.75936824000000003       -263.97126491000000       -3.6101148900000002       -8.2650202600000000        8.6489853500000002       -9.8945643800000003       -118.44507590000001        86.089916939999995       -14.670470359999999        21.372613890000000        36.709544590000000      -0.24533315000000000        25.582783920000001       -7.4266061600000004       -32.020994909999999       -48.986485379999998       -5.8118909199999997       -3.1811413300000000       -11.571575510000001        54.353383239999999       -48.938778769999999       -2108.0155726100002       -114.97256955000000      -0.11399999999999999     
  -42.532821550000001        1.5929689400000000       -2.9361997600000000      -0.36493202000000002      -0.51795416999999999       -264.02668459000000       -2.8484630200000001       -5.2221564400000000        6.0282982499999997       -6.9663823499999999       -119.35265316000000        86.768661109999996       -9.7328002700000003        14.227755230000000        36.778593319999999       0.38447830000000000        16.767412430000000       -5.3255968200000003       -21.241139029999999       -49.421193340000002       -5.7011417900000003       -2.5588428799999998       -8.3334126200000007        32.888441819999997       -31.781282430000001       -2109.1292605700000       -114.74513616000000       -7.5999999999999984E-002
  -42.555496970000000       0.76612831999999997       -1.4189565300000000      -0.17782149999999999      -0.26898957000000001       -264.07503177000001       -2.0389350500000001       -2.1641393500000001        3.3770980399999999       -4.0678151600000003       -120.23322288999999        87.389757090000003       -4.8101326400000000        7.1435391099999999        36.839090259999999        1.0415382900000001        7.9159144799999996       -3.1838272700000001       -10.454114530000000       -49.812048160000003       -5.6736413900000002       -1.8543562700000000       -5.1036584700000001        11.535371130000000       -14.501701040000000       -2109.9598920100002       -114.49287309000000       -3.7999999999999985E-002
  -42.587827969999999      -0.90453607000000003        1.6278318300000001       0.19619534999999999       0.25072338000000000       -264.15038629999998      -0.27767716999999997        3.9967030399999999       -2.0155931699999998        1.6391264600000000       -121.91033695000000        88.458256430000006        4.9827107200000000       -6.8372318200000004        36.934330029999998        2.4362048199999999       -9.8905221900000004        1.2184685000000000        11.135891239999999       -50.460070580000000       -5.8777190499999996      -0.19456045000000000        1.3235739200000001       -30.841345159999999        20.415054359999999       -2110.7718581099998       -113.90857300000000        3.8000000000000013E-002
  -42.597485120000002       -1.7483062599999999        3.1572526999999999       0.38293915000000001       0.52123481000000005       -264.17747795000002       0.67339483000000000        7.0991715400000004       -4.7564246600000004        4.4474622600000000       -122.70536072000000        88.904464809999993        9.8498649300000007       -13.730077950000000        36.969083630000000        3.1738493900000000       -18.843195550000001        3.4771010599999999        21.935575910000001       -50.716183930000000       -6.1144055399999999       0.76280961999999997        4.5192581100000000       -51.865693180000001        38.048676829999998       -2110.7540856800001       -113.57411970000000        7.6000000000000012E-002
  -42.602809780000001       -2.5977121099999998        4.6906769099999996       0.56943412000000004       0.79861711999999996       -264.19751249000001        1.6709873799999999        10.216062409999999       -7.5271363700000000        7.2253775700000000       -123.47024775000000        89.289375710000002        14.695302130000000       -20.555762450000000        36.995249760000000        3.9385919600000001       -27.827630859999999        5.7734686499999999        32.736436980000001       -50.926273670000000       -6.4453468500000000        1.8079017900000001        7.7011830400000001       -72.780713849999998        55.797939720000002       -2110.4544859399998       -113.20991105000000       0.11400000000000002     
  -42.603786780000000       -3.4527219100000002        6.2279721199999996       0.75559597999999994        1.0827582700000000       -264.21049235999999        2.7147473400000002        13.347240030000000       -10.327060240000000        9.9730348200000005       -124.20432692000000        89.614792359999996        19.517573020000000       -27.312498370000000        37.012839909999997        4.7304209300000002       -36.842383580000003        8.1062613300000006        43.536632189999999       -51.089882109999998       -6.8716143900000004        2.9409786100000002        10.868843099999999       -93.586760760000004        73.659795680000002       -2109.8731354100000       -112.81482870000001       0.15200000000000002     
-42.57383674 -0.06629834 0.10233866 0.00924865 -0.01272683 -264.11623947 -1.18194763 0.90891315 0.69564707 -1.19923537 -121.08610621 87.95434454 0.09552924 0.12123624 36.89099621 1.72507498 -0.97013783 -1.00210675 0.33870143 -50.15855746 -5.73091273 -1.06653956 -1.88420231 -9.70898835 2.89640123 -2110.50736207 -114.21442851 0.0
