# Supplementary material for: Design of high-temperature f-block molecular nanomagnets through the control of vibration-induced spin relaxation
Source: Chem Sci. 2019 Dec 2;11(6):1593–8. doi: 10.1039/c9sc03133b (PMC7025469; doi:10.1039/c9sc03133b)
Supplement: Supplementary file 4 [file SC-011-C9SC03133B-s004.zip › SI/CFPs-vs-Dist-Coord/igorm4]

 b20   b21   b2_1   b22   b2_2   b40   b41   b4_1   b42   b4_2   b43   b4_3   b44   b4_4   b60   b61   b6_1   b62   b6_2   b63   b6_3   b64   b6_4   b65   b6_5   b66   b6_6   pref
  -43.157261009999999      -0.11588933999999999       0.65152900999999996      -0.49806990000000001       0.26523351000000001       -263.92803186999998      -0.97785135000000001       0.97689455000000003       -3.5840521999999999       0.55103099000000000       -106.25365124000000        166.24157665999999        1.0742948800000001      -0.23939989000000000        38.029720349999998       0.99475411000000002       -2.0536063699999998        1.0109471000000001      -0.72843188000000003       -30.316345890000001       -265.91477270000001        4.9510049800000004       -1.3363442500000000       -22.949855990000000       -18.882287470000001       -2117.2969139600000       -117.91322731000000      -0.35199999999999998     
  -43.088245450000002      -0.10998479999999999       0.58364291000000001      -0.43438810000000000       0.23016813999999999       -263.98484257000001      -0.99710942000000002       0.94744307999999999       -3.0543663599999999       0.33592663000000000       -108.12415587000000        156.56075278000000       0.95414971999999998      -0.19389211000000001        37.914166090000002        1.0841522100000001       -1.9123593200000000       0.74964702999999999      -0.58441578999999999       -32.827138679999997       -233.30756432000001        4.1912020500000002       -1.4116457300000000       -21.256545110000001       -16.082728620000001       -2116.5156792500002       -117.46821743000000      -0.30800000000000000     
  -43.018108050000002      -0.10397629999999999       0.51548848999999997      -0.37075974000000000       0.19520872000000000       -264.03211397000001       -1.0181792999999999       0.92401699000000004       -2.5229371600000001       0.11982081000000000       -109.99018882999999        146.84991270000000       0.83328663999999997      -0.14843866000000000        37.790869340000000        1.1740673900000000       -1.7725780600000001       0.49081198999999998      -0.44346142000000000       -35.329556040000000       -200.71891779000001        3.4330425400000002       -1.4848326100000000       -19.574197280000000       -13.305612460000001       -2115.7149001600001       -117.01817909000000      -0.26400000000000001     
  -42.946833310000002       -9.7805039999999996E-002  0.44724279000000000      -0.30720604000000001       0.16028062000000001       -264.06992879000001       -1.0410723300000000       0.90652178000000005       -1.9900533300000001       -9.7609689999999999E-002  -111.85162102000000        137.10884349000000       0.71180785999999996      -0.10336818000000000        37.659898920000003        1.2641960500000000       -1.6350334000000000       0.23473864000000000      -0.30528984999999997       -37.823418029999999       -168.15175995999999        2.6772473600000000       -1.5566956300000001       -17.904060770000001       -10.548340760000000       -2114.8946840499998       -116.56317530000000      -0.22000000000000003     
  -42.874444150000002       -9.1708360000000003E-002  0.37869156999999998      -0.24372058999999999       0.12547774000000000       -264.09823584999998       -1.0656718300000001       0.89506392999999995       -1.4555884900000000      -0.31586771000000002       -113.70828003000000        127.33611366000000       0.58966375000000004       -5.8279980000000002E-002   37.521269629999999        1.3555724400000000       -1.4987661400000001       -1.8620970000000001E-002 -0.17033358000000001       -40.308512690000001       -135.60969451000000        1.9234469800000000       -1.6261112000000000       -16.242142200000000       -7.8143283500000003       -2114.0553349500001       -116.10321406000000      -0.17600000000000005     
  -42.800939749999998       -8.5444179999999995E-002  0.30997944999999999      -0.18037988999999999        9.0780120000000006E-002  -264.11703778999998       -1.0921072900000000       0.88957098000000001      -0.92001425999999997      -0.53526578999999996       -115.56019023000000        117.53446240000000       0.46718196000000001       -1.3220030000000001E-002   37.375029429999998        1.4470985100000000       -1.3644020500000000      -0.26882019000000001       -3.8342429999999997E-002  -42.784754509999999       -103.09374290000000        1.1727373800000001       -1.6936780000000000       -14.592682110000000       -5.1019267499999996       -2113.1967998700002       -115.63833773000000      -0.13200000000000006     
  -42.726334119999997       -7.9193319999999998E-002  0.24092559999999999      -0.11707693000000000        5.6154400000000000E-002  -264.12631834000001       -1.1202554800000000       0.89009161999999997      -0.38271746000000001      -0.75583986999999997       -117.40716857000000        107.70307939999999       0.34390393000000002        3.1605759999999997E-002   37.221211130000000        1.5395235800000000       -1.2311174100000000      -0.51637219000000001        9.0716590000000000E-002  -45.251935109999998       -70.607147229999995       0.42371275000000003       -1.7597176600000000       -12.952634180000000       -2.4137464600000000       -2112.3193399900001       -115.16856582000000       -8.8000000000000064E-002
  -42.650629000000002       -7.2771160000000001E-002  0.17178399000000000       -5.3903550000000001E-002   2.1677920000000000E-002  -264.12605679000001       -1.1502325600000001       0.89651164999999999       0.15572984000000001      -0.97687716000000002       -119.24918411000000        97.842912720000001       0.22016752000000001        7.6531390000000005E-002   37.059855579999997        1.6320166000000000       -1.1000193899999999      -0.76073232999999996       0.21611364000000000       -47.709926910000000       -38.152041820000001      -0.32250135000000002       -1.8225528700000000       -11.325453290000000       0.25344011000000000       -2111.4227750599998       -114.69392008000000       -4.4000000000000067E-002
  -42.495949449999998       -5.9836159999999999E-002   3.2694529999999999E-002   7.2269580000000000E-002  -4.7020300000000001E-002  -264.09690311000003       -1.2153688700000000       0.92723460999999996        1.2367396300000000       -1.4224602500000001       -122.91777202000000        78.035977189999997       -2.9543040000000000E-002  0.16587804000000000        36.714699750000001        1.8189290800000000      -0.84191653000000000       -1.2402437300000000       0.45801879000000001       -52.597623179999999        26.652638670000002       -1.8077524500000000       -1.9436332000000001       -8.1025320300000008        5.5165808700000003       -2109.5729915200000       -113.73012497000001        4.3999999999999928E-002
  -42.416984800000002       -5.3202190000000003E-002  -3.7038479999999999E-002  0.13519078000000001       -8.1292600000000007E-002  -264.06805135000002       -1.2505850100000000       0.95140311000000000        1.7789975400000000       -1.6468166600000000       -124.74422533000001        68.089983059999994      -0.15518459000000001       0.21003474000000000        36.531005170000000        1.9127529800000000      -0.71581368999999995       -1.4750698400000000       0.57425830000000000       -55.027046519999999        58.997245569999997       -2.5460977300000001       -2.0015924400000000       -6.5092610200000003        8.1153077699999994       -2108.6202125599998       -113.24106132000000        8.7999999999999926E-002
  -42.336940749999997       -4.6510500000000003E-002 -0.10714326000000000       0.19806023000000000      -0.11534081000000000       -264.02965003000003       -1.2875252800000001       0.98155884000000004        2.3226052400000001       -1.8717472900000001       -126.56523556000000        58.115553460000001      -0.28166533999999999       0.25462742999999999        36.339958000000003        2.0069956300000000      -0.59058153000000002       -1.7067307000000000       0.68698183999999995       -57.446597509999997        91.299682610000005       -3.2822504000000001       -2.0566781100000000       -4.9270785000000004        10.687834360000000       -2107.6485628599999       -112.74724174000001       0.13199999999999992     
  -42.255839809999998       -3.9703099999999998E-002 -0.17737296999999999       0.26077186000000002      -0.14934769000000001       -263.98171996999997       -1.3262113000000000        1.0175416600000000        2.8671118600000001       -2.0976437600000000       -128.38090005999999        48.115441980000000      -0.40847759000000000       0.29881767999999997        36.141599620000001        2.1013903699999998      -0.46725751999999998       -1.9347798000000000       0.79645529000000004       -59.856231800000003        123.55900739000000       -4.0149642800000001       -2.1099449199999998       -3.3572635200000001        13.237956680000000       -2106.6588724799999       -112.24873035000000       0.17599999999999993     
  -42.173679440000001       -3.2900369999999998E-002 -0.24787073000000001       0.32340721000000000      -0.18323891000000000       -263.92422814000003       -1.3665824400000000        1.0594246700000001        3.4126363899999999       -2.3243227700000002       -130.19096639000000        38.087675449999999      -0.53602751000000004       0.34293688999999999        35.935976959999998        2.1964251400000001      -0.34521404999999999       -2.1592756000000000       0.90252937000000000       -62.255700169999997        155.77124659000000       -4.7447024400000002       -2.1609753600000001       -1.7979068300000001        15.763328400000001       -2105.6506722300001       -111.74552352000001       0.21999999999999992     
  -42.090467439999998       -2.5978439999999998E-002 -0.31856180000000001       0.38593339999999998      -0.21699540000000000       -263.85717442999999       -1.4086844900000000        1.1071431199999999        3.9592238100000001       -2.5518070700000002       -131.99540988000001        28.033846969999999      -0.66415888999999995       0.38707079000000000        35.723141679999998        2.2915171100000000      -0.22474440000000001       -2.3802468700000001        1.0052414000000001       -64.644887150000002        187.93464648000000       -5.4715396900000002       -2.2098382499999998      -0.25115681000000001        18.264724720000000       -2104.6240723000001       -111.23765813999999       0.26399999999999990     
  -42.006208059999999       -1.8999599999999998E-002 -0.38948411999999999       0.44839232000000001      -0.25069063000000003       -263.78058321999998       -1.4524823300000000        1.1606979100000001        4.5068217500000003       -2.7804195699999998       -133.79412189000001        17.953751799999999      -0.79306273000000005       0.43088408000000000        35.503151600000002        2.3869194299999998      -0.10566916000000000       -2.5976020599999998        1.1048651800000000       -67.023633959999998        220.04644974999999       -6.1953736700000004       -2.2573717900000001        1.2839116300000000        20.741564279999999       -2103.5792849600002       -110.72518201000000       0.30799999999999988     
  -41.920908460000000       -1.1775620000000001E-002 -0.46052769999999998       0.51071392000000004      -0.28424703000000001       -263.69445499000000       -1.4980488100000000        1.2200155300000000        5.0552268099999997       -3.0094272900000001       -135.58701221000001        7.8477980000000001      -0.92247438000000004       0.47469496999999999        35.276059259999997        2.4817415399999998        1.1557059999999999E-002  -2.8111260900000001        1.2007070200000001       -69.391788520000006        252.10421328999999       -6.9158789499999997       -2.3019283399999999        2.8041186100000002        23.194913060000001       -2102.5164104999999       -110.20812293000000       0.35199999999999987     
-42.57383674 -0.06629834 0.10233866 0.00924865 -0.01272683 -264.11623947 -1.18194763 0.90891315 0.69564707 -1.19923537 -121.08610621 87.95434454 0.09552924 0.12123624 36.89099621 1.72507498 -0.97013783 -1.00210675 0.33870143 -50.15855746 -5.73091273 -1.06653956 -1.88420231 -9.70898835 2.89640123 -2110.50736207 -114.21442851 0.0
