# Supplementary material for: Design of high-temperature f-block molecular nanomagnets through the control of vibration-induced spin relaxation
Source: Chem Sci. 2019 Dec 2;11(6):1593–8. doi: 10.1039/c9sc03133b (PMC7025469; doi:10.1039/c9sc03133b)
Supplement: Supplementary file 4 [file SC-011-C9SC03133B-s004.zip › SI/CFPs-vs-Dist-Coord/igorm40]

 b20   b21   b2_1   b22   b2_2   b40   b41   b4_1   b42   b4_2   b43   b4_3   b44   b4_4   b60   b61   b6_1   b62   b6_2   b63   b6_3   b64   b6_4   b65   b6_5   b66   b6_6   pref
  -42.725047210000000        27.009973049999999       0.25162686000000001       0.67368813000000005      -0.50602789000000004       -264.18773073000000        37.512686500000001       -31.596030010000000        4.3866412400000003      -0.94988941999999998       -127.86909647000000        88.941586790000002        11.055660180000000       -2.7979027300000001        36.791420670000001       -127.34997897000000        51.285078429999999        15.465600370000001        8.2997054600000002       -52.848769369999999       -3.0350232099999999       -4.1781775000000003       -10.865992900000000       -27.401684899999999       -365.70643895000001       -2112.7565368199998       -115.03962360000000      -0.17999999999999999     
  -42.712731110000000        21.597877019999999       0.23242303000000000       0.54084239000000001      -0.42596995999999998       -264.17927770000000        29.741091879999999       -25.171378040000000        3.5099678600000002       -1.0579228400000000       -126.61602023000000        88.744797199999994        8.7597395000000002       -2.2588888699999998        36.889066520000000       -101.55957069999999        40.755011289999999        11.962697340000000        6.9977069199999997       -52.411489469999999       -3.4964996400000001       -3.9793938500000001       -8.8917472400000008       -24.345335939999998       -291.66020228999997       -2112.7294758200001       -114.71620507000000      -0.14399999999999999     
  -42.691450959999997        16.183593089999999       0.20837789000000001       0.40794091999999998      -0.33664073999999999       -264.16789415000000        21.987089250000000       -18.707511409999999        2.7023279200000001       -1.1369475800000000       -125.31187960000000        88.553863989999996        6.5160625699999999       -1.6972444200000001        36.947802609999997       -75.750413350000002        30.258936230000000        8.5646993600000005        5.5511492799999997       -51.916158090000003       -3.9915086999999998       -3.5666032200000002       -7.0060176900000002       -21.025441659999998       -217.75037356000001       -2112.4907087500001       -114.47185128000000      -0.10799999999999998     
  -42.661207580000003        10.767719430000000       0.17887897000000000       0.27505860999999998      -0.23798306999999999       -264.15360685000002        14.249432640000000       -12.205396730000000        1.9638519600000000       -1.1869248800000001       -123.95594411000000        88.361889950000005        4.3241531300000000       -1.1130571499999999        36.967669059999999       -49.928926529999998        19.802918030000001        5.2714984600000001        3.9594489899999998       -51.370438749999998       -4.5258166400000004       -2.9418524499999998       -5.2093116899999998       -17.464127940000001       -144.00557380000001       -2112.0406830699999       -114.30673663000000       -7.1999999999999981E-002
  -42.621996930000002        5.3508466900000000       0.14380647999999999       0.14215907000000000      -0.13003057000000001       -264.13638170000002        6.5268659400000004       -5.6663015999999997        1.2949581200000000       -1.2078454100000000       -122.54759712000001        88.164934549999998        2.1840561500000000      -0.50686295000000003        36.948713050000002       -24.101448659999999        9.3908878500000004        2.0825621800000000        2.2222033300000001       -50.782039820000001       -5.1033743400000002       -2.1078090500000002       -3.5022754900000002       -13.684058650000001       -70.446029670000001       -2111.3792296299998       -114.22093565000000       -3.5999999999999983E-002
  -42.516722960000003       -5.4833156499999998        5.4458159999999999E-002 -0.12369238000000000       0.11384875999999999       -264.09318220000000       -8.8781511900000005        7.5189137700000002       0.16608733000000001       -1.1614818800000000       -119.57069634000000        87.722682849999998       -1.9415427999999999       0.77057566000000000        36.794605109999999        27.545146249999998       -11.276669470000000       -3.9827856300000000       -1.6907724399999999       -49.507528309999998       -6.4144770800000002       0.17950360000000001      -0.35629241000000000       -5.5586286200000004        76.003890999999996       -2109.4252554999998       -114.28705281000001        3.6000000000000011E-002
  -42.450694009999999       -10.899486540000000       -2.3278000000000000E-004 -0.25662694000000003       0.24972975000000000       -264.06711511999998       -16.563078770000001        14.162587500000001      -0.29370143999999998       -1.0943430700000001       -118.00079040000000        87.464933119999998       -3.9276296899999998        1.4409911399999999        36.659594089999999        53.351894420000001       -21.523559070000001       -6.8595540300000000       -3.8663906799999999       -48.836547179999997       -7.1585407700000001        1.6277961400000001        1.0819146300000000       -1.2570865400000000        148.85201304000000       -2108.1337575299999       -114.43856911000000        7.2000000000000008E-002
  -42.375739070000002       -16.314336000000001       -6.2488139999999998E-002 -0.38960512000000003       0.39491067000000002       -264.03808787000003       -24.237924970000002        20.838992399999999      -0.68371395999999995      -0.99743901000000001       -116.37566863000001        87.173745629999999       -5.8628155099999999        2.1321573300000001        36.486098390000002        79.139513249999993       -31.704074769999998       -9.6324798600000001       -6.1883111000000000       -48.153064090000001       -7.9690331600000004        3.2758035400000001        2.4313096299999999        3.1760759200000002        221.41117199000001       -2106.6332363800002       -114.66864557000000       0.10800000000000001     
  -42.291874839999998       -21.727161689999999      -0.13220876000000001      -0.52262238000000005       0.54936472000000003       -264.00609516999998       -31.904008109999999        27.546739809999998       -1.0039333200000000      -0.87068224999999999       -114.69475663999999        86.843630899999994       -7.7474781300000002        2.8436621400000002        36.274243429999999        104.90122915000001       -41.815268820000000       -12.301718650000000       -8.6562836099999991       -47.464533330000002       -8.8507649100000005        5.1207455099999999        3.6922095499999998        7.7163368500000002        293.66547042000002       -2104.9245248299999       -114.97687722000001       0.14400000000000002     
  -42.199150420000002       -27.137422120000000      -0.21018422000000000      -0.65564011000000000       0.71313764000000002       -263.97097595000002       -39.562538029999999        34.284869229999998       -1.2544072399999999      -0.71359077999999998       -112.95731060000000        86.468469569999996       -9.5822341600000005        3.5754467000000001        36.024107870000002        130.63094287000001       -51.850241470000000       -14.867240260000001       -11.270231130000001       -46.778235140000000       -9.8088842199999995        7.1596437699999997        4.8660513800000000        12.343590760000000        365.58498558000002       -2103.0084055799998       -115.36266161000000       0.18000000000000002     
-42.57383674 -0.06629834 0.10233866 0.00924865 -0.01272683 -264.11623947 -1.18194763 0.90891315 0.69564707 -1.19923537 -121.08610621 87.95434454 0.09552924 0.12123624 36.89099621 1.72507498 -0.97013783 -1.00210675 0.33870143 -50.15855746 -5.73091273 -1.06653956 -1.88420231 -9.70898835 2.89640123 -2110.50736207 -114.21442851 0.0
