# Supplementary material for: Design of high-temperature f-block molecular nanomagnets through the control of vibration-induced spin relaxation
Source: Chem Sci. 2019 Dec 2;11(6):1593–8. doi: 10.1039/c9sc03133b (PMC7025469; doi:10.1039/c9sc03133b)
Supplement: Supplementary file 4 [file SC-011-C9SC03133B-s004.zip › SI/CFPs-vs-Dist-Coord/igorm41]

 b20   b21   b2_1   b22   b2_2   b40   b41   b4_1   b42   b4_2   b43   b4_3   b44   b4_4   b60   b61   b6_1   b62   b6_2   b63   b6_3   b64   b6_4   b65   b6_5   b66   b6_6   pref
  -42.198387080000003      -0.46321391000000001       -24.837243950000001       0.58664375000000002       0.50001719000000000       -264.24266466000000       -33.703855079999997       -35.735097770000003        2.4143692200000002       0.60533320999999995       -119.74344436000000        92.531233360000002        6.4390180000000005E-002  -12.418572940000001        36.083126749999998        52.690006599999997        117.03934904000000       -11.298704750000001        19.668641690000001       -49.589528129999998       -2.2778409900000001       -12.597093900000001       -1.2667949500000000        330.62382513000000        7.4090470499999999       -2105.9768442400000       -117.43521696000001      -0.17000000000000001     
  -42.288706220000002      -0.39089460999999998       -19.864523569999999       0.47230612000000000       0.41587639999999998       -264.22609942000003       -27.161643389999998       -28.325224989999999        2.2041219900000000       0.30971520000000002       -120.11395374999999        91.569838349999998       0.15775969000000001       -9.8609278699999994        36.312803709999997        42.575955929999999        93.570059830000005       -9.0572531900000008        15.515606139999999       -49.796843979999998       -2.8794484699999998       -9.9019599599999992       -1.4826198399999999        263.20257071999998        6.2451581400000000       -2107.2644137000002       -116.67594395000000      -0.13600000000000001     
  -42.371439850000002      -0.31462177000000002       -14.883647840000000       0.35738750000000002       0.32247768999999998       -264.20498617999999       -20.637245579999998       -20.956762990000001        1.9268133199999999       -1.9289190000000001E-002  -120.43407216999999        90.630262610000003       0.20801768000000001       -7.3282888899999996        36.508470549999998        32.417338809999997        70.028480959999996       -6.9070226799999999        11.506669230000000       -49.958141540000000       -3.5252059199999999       -7.3993813399999997       -1.6552963700000001        195.43528436000000        5.2287321999999996       -2108.3619715499999       -115.97318005000000      -0.10200000000000001     
  -42.446563429999998      -0.23491076999999999       -9.8951990300000006       0.24190428000000000       0.21994589000000001       -264.17950402999998       -14.131743210000000       -13.628844120000000        1.5830942699999999      -0.38036199999999998       -120.70318371000000        89.714473799999993       0.21467462000000001       -4.8202215600000002        36.670071329999999        22.219694359999998        46.420728840000002       -4.8482059399999997        7.6407512799999999       -50.072671560000003       -4.2151191299999997       -5.0921845499999998       -1.7805186700000000        127.34671819000000        4.3428712100000002       -2109.2688794100000       -115.32802587000000       -6.8000000000000005E-002
  -42.514037309999999      -0.15202665000000001       -4.8996893000000004       0.12587293999999999       0.10820675000000000       -264.14989157999997       -7.6462680599999997       -6.3405902999999997        1.1726451800000000      -0.77390009999999998       -120.92070698000001        88.822217519999995       0.17723642000000001       -2.3370337100000000        36.797594740000001        11.987382320000000        22.752571000000000       -2.8799925499999999        3.9183271000000000       -50.139716000000000       -4.9502233699999998       -2.9807733000000001       -1.8577422800000001        58.957985760000000        3.5712063900000000       -2109.9844511699998       -114.74149125000000       -3.4000000000000002E-002
  -42.625941490000002        2.1820570000000001E-002   5.1104786799999999      -0.10793672000000000      -0.14286619000000000       -264.07873689000002        5.2602224000000000        8.1205089499999996       0.15232374000000001       -1.6563896100000000       -121.19872801000000        87.108772700000003       -3.0942979999999998E-002   2.5544964600000002        36.950266050000003       -8.5620313699999997       -24.742159149999999       0.78572114999999998       -3.0982013300000002       -50.128405000000001       -6.5592865600000003       0.64910634000000000       -1.8587105799999999       -78.630197850000002        2.3035281300000001       -2110.8372461700001       -113.74768322000000        3.4000000000000002E-002
  -42.670326770000003       0.11206314000000001        10.124224260000000      -0.22567757999999999      -0.28210524999999997       -264.03751736999999        11.679123770000000        15.295131209999999      -0.45735958999999998       -2.1444363399999999       -121.25824314000000        86.288789050000005      -0.20261162999999999        4.9631390800000004        36.975402780000003       -18.869578520000001       -48.557868939999999        2.4840275500000000       -6.3934771899999996       -50.048652310000001       -7.4340247399999999        2.1652430599999999       -1.7779126599999999       -147.78461229999999        1.7751110800000001       -2110.9731435700000       -113.34199506000000        6.8000000000000005E-002
  -42.706993959999998       0.20410385000000000        15.142818430000000      -0.34400243000000003      -0.43049105999999998       -263.99269543000003        18.073714509999999        22.433866179999999       -1.1331342799999999       -2.6636982800000002       -121.26410290000000        85.493501719999998      -0.41961889000000002        7.3469208699999999        36.966392780000000       -29.192940640000000       -72.410561020000003        4.0930652700000003       -9.5471141799999995       -49.918550500000002       -8.3563289399999992        3.4807752199999999       -1.6413733399999999       -217.14950253999999        1.2898103999999999       -2110.9148965499999       -112.99801355000000       0.10200000000000001     
  -42.735899349999997       0.29748805000000000        20.165858180000001      -0.46291051000000000      -0.58800737999999997       -263.94446916999999        24.443032680000002        29.537629150000001       -1.8750392000000000       -3.2135820399999999       -121.21583103000000        84.722649360000005      -0.68229656999999999        9.7057988599999998        36.923297239999997       -39.526967620000001       -96.295149820000006        5.6133649099999996       -12.560111320000001       -49.737378950000000       -9.3269702799999994        4.5951360899999996       -1.4467126299999999       -286.70083824000000       0.83178843000000002       -2110.6613988300001       -112.71631858000001       0.13600000000000001     
  -42.757035430000002       0.39194299999999999        25.192902950000001      -0.58233237999999998      -0.75464160000000002       -263.89294272000001        30.786036840000001        36.607337579999999       -2.6825070700000002       -3.7943865600000000       -121.11308682000001        83.977157820000002      -0.99121382000000002        12.039769860000000        36.846131130000003       -49.867304169999997       -120.20637483000000        7.0449050800000004       -15.432627350000001       -49.504488440000003       -10.345832840000000        5.5065701300000001       -1.1936140200000001       -356.41718782999999       0.38430173000000001       -2110.2121670800002       -112.49739208000000       0.17000000000000001     
-42.57383674 -0.06629834 0.10233866 0.00924865 -0.01272683 -264.11623947 -1.18194763 0.90891315 0.69564707 -1.19923537 -121.08610621 87.95434454 0.09552924 0.12123624 36.89099621 1.72507498 -0.97013783 -1.00210675 0.33870143 -50.15855746 -5.73091273 -1.06653956 -1.88420231 -9.70898835 2.89640123 -2110.50736207 -114.21442851 0.0
