# Supplementary material for: Design of high-temperature f-block molecular nanomagnets through the control of vibration-induced spin relaxation
Source: Chem Sci. 2019 Dec 2;11(6):1593–8. doi: 10.1039/c9sc03133b (PMC7025469; doi:10.1039/c9sc03133b)
Supplement: Supplementary file 4 [file SC-011-C9SC03133B-s004.zip › SI/CFPs-vs-Dist-Coord/igorm42]

 b20   b21   b2_1   b22   b2_2   b40   b41   b4_1   b42   b4_2   b43   b4_3   b44   b4_4   b60   b61   b6_1   b62   b6_2   b63   b6_3   b64   b6_4   b65   b6_5   b66   b6_6   pref
  -37.166887269999997      -0.55810621999999999       0.43737630999999999        3.6781630000000003E-002 -0.23838535999999999       -267.91192233999999        1.9907662300000000        2.6747626200000001        2.1843701400000000       -3.6249866100000001       -51.072683789999999        51.926527690000000        3.6176936999999998      -0.17503634000000001        29.737603900000000        1.6611290400000001       -2.5554131700000000        2.6021243100000002        1.2856837900000000       -18.321088880000001       -73.791600579999994      -0.83533720000000000       -8.8840914000000009       -11.554451190000000       -11.604352430000000       -2065.7575561899998       -161.97902558999999      -0.16500000000000001     
  -38.254205229999997      -0.45647304999999999       0.36980323999999998        3.1602190000000002E-002 -0.19610449999999999       -267.17320397999998        1.3486714799999999        2.3217716600000000        1.8906310799999999       -3.1339032499999999       -65.085443310000002        58.951644920000000        2.9316595900000002      -0.13820692000000001        31.190071979999999        1.6450714099999999       -2.2424500100000002        1.8593142400000000        1.1266317900000000       -24.912417720000001       -60.062803819999999      -0.90629793000000003       -7.4948436000000003       -11.226012490000000       -8.6973009999999995       -2075.0807473800000       -152.62907152000000      -0.13200000000000001     
  -39.338603880000001      -0.35652276999999999       0.30243019999999998        2.6244870000000000E-002 -0.15241635000000001       -266.42413309000000       0.71027085000000001        1.9687488900000001        1.5948529000000000       -2.6454592099999998       -79.094161850000006        66.069465159999993        2.2362817499999998       -9.0457620000000002E-002   32.631761160000003        1.6439138600000001       -1.9271487199999999        1.1274394999999999       0.95210596000000003       -31.392050110000000       -46.388355109999999      -0.96487699000000005       -6.0994429600000002       -10.876631509999999       -5.7944745700000002       -2084.2201487100001       -143.17507630000000       -9.9000000000000005E-002
  -40.420050330000002      -0.25818662999999997       0.23550381000000001        2.0712950000000001E-002 -0.10730645000000000       -265.66484821000000        7.5648670000000001E-002   1.6155611800000000        1.2969917399999999       -2.1603912099999998       -93.097707569999997        73.274540590000001        1.5317625100000001       -3.1466740000000000E-002   34.062539860000001        1.6570762600000000       -1.6105295300000000       0.40660436999999999       0.76280548999999997       -37.759665339999998       -32.774150409999997       -1.0108379199999999       -4.6994999699999997       -10.507459239999999       -2.8925296700000001       -2093.1733068300000       -133.61956337999999       -6.6000000000000003E-002
  -41.498476330000003      -0.16144839999999999       0.16873698000000001        1.5056989999999999E-002  -6.0730989999999999E-002  -264.89551890000001      -0.55512052000000001        1.2623188500000000       0.99734935000000002       -1.6781797400000000       -107.09535026000000        80.570340209999998       0.81805947000000001        3.9082590000000000E-002   35.482325560000000        1.6842287700000000       -1.2912407699999999      -0.30334958000000001       0.55822349999999998       -44.015229099999999       -19.220365480000002       -1.0449674099999999       -3.2940993399999998       -10.118192490000000        3.4919399999999998E-003  -2101.9367726500000       -123.96513729000000       -3.3000000000000002E-002
  -43.646083410000003        2.7150959999999998E-002   3.6302859999999999E-002   3.3448900000000001E-003   3.6668699999999999E-002  -263.32715280000002       -1.8046711600000001       0.55530471000000003       0.39221296000000000      -0.72393207000000004       -135.06896155999999        95.424046619999999      -0.63583509000000005       0.21500494000000001        38.288450179999998        1.7798446400000001      -0.64710303000000002       -1.6898965800000001       0.10461123000000000       -56.189476560000003        7.6903319999999997       -1.0762301999999999      -0.47088341000000000       -9.2778725099999999        5.7860040000000001       -2118.8821791800001       -104.37016377000000        3.3000000000000002E-002
  -44.715177949999998       0.11916053000000000       -2.9441889999999998E-002  -2.7019499999999998E-003   8.7548650000000006E-002  -262.52837080000000       -2.4233467599999998       0.20153129000000000        8.6556869999999994E-002 -0.25193598000000000       -149.04314500000001        102.98106177000000       -1.3756601500000001       0.32101095000000002        39.674577909999996        1.8471213099999999      -0.32175435000000002       -2.3661519700000002      -0.14435749000000000       -62.107976669999999        21.042121349999999       -1.0730789500000000       0.94668452000000003       -8.8286713799999994        8.6700780599999998       -2127.0584468299999       -94.435132109999998        6.6000000000000003E-002
  -45.781055400000000       0.20949540000000000       -9.4900970000000001E-002  -8.7864299999999996E-003  0.13980503000000000       -261.72001698999998       -3.0377599100000001      -0.15243851000000000      -0.22068070000000001       0.21622316000000000       -163.00762367999999        110.62285720000000       -2.1241106099999998       0.43890320999999999        41.049287870000001        1.9276887700000001        6.0196900000000003E-003  -3.0314260100000001      -0.40772356999999998       -67.913916619999995        34.320633080000000       -1.0583899600000000        2.3669206699999998       -8.3574413700000001        11.548674500000001       -2135.0326319599999       -84.412178749999995        9.9000000000000005E-002
  -46.843683730000002       0.29823390999999999      -0.16018430000000000       -1.4964570000000000E-002  0.19354531999999999       -260.90221965000001       -3.6478680200000002      -0.50654703000000001      -0.52985378999999999       0.68063980999999996       -176.96164500000000        118.35041631000000       -2.8807335200000002       0.56940038000000004        42.412479300000001        2.0209332500000001       0.33677219000000003       -3.6853090900000001      -0.68552011000000002       -73.607329919999998        47.524303230000001       -1.0314490900000000        3.7901721600000000       -7.8650252299999996        14.419342730000000       -2142.8023516200001       -74.304240820000004       0.13200000000000001     
  -47.903018350000004       0.38544434999999999      -0.22497806000000001       -2.1233880000000000E-002  0.24871603000000000       -260.07507657000002       -4.2536184600000002      -0.86099504999999998      -0.84100580000000003        1.1411781599999999       -190.90416558000001        126.16116608000000       -3.6453004899999999       0.71240170000000003        43.764044310000003        2.1262887799999999       0.66922185999999995       -4.3276899599999998      -0.97761653000000004       -79.188110760000001        60.649380110000003      -0.99214840999999998        5.2158578999999996       -7.3527674400000000        17.286616609999999       -2150.3646731700001       -64.114274940000001       0.16500000000000001     
-42.57383674 -0.06629834 0.10233866 0.00924865 -0.01272683 -264.11623947 -1.18194763 0.90891315 0.69564707 -1.19923537 -121.08610621 87.95434454 0.09552924 0.12123624 36.89099621 1.72507498 -0.97013783 -1.00210675 0.33870143 -50.15855746 -5.73091273 -1.06653956 -1.88420231 -9.70898835 2.89640123 -2110.50736207 -114.21442851 0.0
