# Supplementary material for: Design of high-temperature f-block molecular nanomagnets through the control of vibration-induced spin relaxation
Source: Chem Sci. 2019 Dec 2;11(6):1593–8. doi: 10.1039/c9sc03133b (PMC7025469; doi:10.1039/c9sc03133b)
Supplement: Supplementary file 4 [file SC-011-C9SC03133B-s004.zip › SI/CFPs-vs-Dist-Coord/igorm5]

 b20   b21   b2_1   b22   b2_2   b40   b41   b4_1   b42   b4_2   b43   b4_3   b44   b4_4   b60   b61   b6_1   b62   b6_2   b63   b6_3   b64   b6_4   b65   b6_5   b66   b6_6   pref
  -42.810415440000000        2.0064641700000001        2.1160838399999999        4.4107946900000004       0.49318262000000002       -263.25148611999998       -2.3809207699999999       -2.1058691500000002       -15.253570800000000       -30.897837270000000       -120.17410717999999        79.333027279999996       -49.730119660000000        26.465760499999998        36.761003039999999       -9.5114849199999991       -12.604358830000001       -1.8330527999999999        66.744401139999994       -49.725214889999997       -12.522282190000000       -47.121188680000003        42.506853550000002       -14.218508780000001        34.845457130000000       -2109.8195907099998       -115.55647540000000      -0.35199999999999998     
  -42.771089109999998        1.7493990200000000        1.8648266099999999        3.8624325300000000       0.41372795000000001       -263.38756590999998       -2.2454966900000000       -1.7422132100000001       -13.279662640000000       -27.212493060000000       -120.36869675000000        80.504816280000000       -43.366762850000001        23.026621750000000        36.792986679999999       -8.0710593500000005       -11.148347390000000       -1.8059067000000000        58.396702259999998       -49.770087289999999       -11.714037380000001       -41.407804579999997        37.053978430000001       -13.336279830000001        30.913973790000000       -2109.7105154999999       -115.30489039000000      -0.30800000000000000     
  -42.734574649999999        1.4917372200000001        1.6132202300000000        3.3135375900000001       0.33906477000000002       -263.51554802999999       -2.1059000999999999       -1.3745049000000000       -11.300265300000000       -23.519897560000000       -120.54052670000000        81.649097490000003       -37.042344880000002        19.629334470000000        36.820321219999997       -6.6410342299999998       -9.6921934600000004       -1.7559397999999999        50.063228619999997       -49.817570410000002       -10.893678090000000       -35.678974439999998        31.572468980000000       -12.543628030000001        26.960614979999999       -2109.6598257999999       -115.07828544000000      -0.26400000000000001     
  -42.700848180000001        1.2334279200000000        1.3614636099999999        2.7641131900000002       0.26908036000000002       -263.63557118000000       -1.9621216699999999       -1.0029519400000000       -9.3152095599999996       -19.819874039999998       -120.68953842000001        82.767007629999995       -30.756671740000002        16.273680299999999        36.843116770000002       -5.2210652800000004       -8.2366022500000007       -1.6836948899999999        41.743622240000001       -49.867722340000000       -10.060962340000000       -29.936400429999999        26.062739969999999       -11.840546560000000        22.988956880000000       -2109.6664628399999       -114.87614745000000      -0.22000000000000003     
  -42.669911990000003       0.97466394000000001        1.1098294200000001        2.2141730700000002       0.20375908000000001       -263.74754530000001       -1.8142780700000001      -0.62776246999999996       -7.3243800700000001       -16.112146299999999       -120.81551818000000        83.859036160000002       -24.509631989999999        12.959882230000000        36.861402060000003       -3.8118985200000002       -6.7826257800000000       -1.5896663200000001        33.437440809999998       -49.920523220000000       -9.2160185699999992       -24.181736500000000        20.525541380000000       -11.231040090000000        19.003326950000002       -2109.7285203900001       -114.69789150000000      -0.17600000000000005     
  -42.641751929999998       0.71516272999999997       0.85801956999999995        1.6637164799999999       0.14298826000000001       -263.85157201999999       -1.6622507200000001      -0.24885937000000000       -5.3280419900000000       -12.396216830000000       -120.91829490000001        84.923288400000004       -18.301065720000000        9.6877336500000002        36.875267360000002       -2.4121577500000000       -5.3287826200000001       -1.4739460799999999        25.144017000000002       -49.975972270000000       -8.3604406499999993       -18.415759030000000        14.962104820000000       -10.710265180000000        14.999783730000001       -2109.8449954500002       -114.54304973000001      -0.13200000000000006     
  -42.616357219999998       0.45524204000000001       0.60609396000000004        1.1127271400000001        8.6691409999999997E-002  -263.94770611000001       -1.5062113800000001       0.13364960000000001       -3.3259862500000001       -8.6724047399999993       -120.99774490999999        85.960266430000004       -12.130715830000000        6.4572461099999998        36.884785710000003       -1.0231406700000001       -3.8751993900000001       -1.3371367800000000        16.863501570000000       -50.034109899999997       -7.4943212399999997       -12.640198939999999        9.3719266999999995       -10.283834380000000        10.979260300000000       -2110.0147037600000       -114.41115940000000       -8.8000000000000064E-002
  -42.593711229999997       0.19472722000000001       0.35425103000000002       0.56123073000000001        3.4797200000000000E-002  -264.03594717999999       -1.3460846000000000       0.51957432000000003       -1.3181120500000001       -4.9402971100000004       -121.05374574000000        86.971063979999997       -5.9985234199999997        3.2683687400000001        36.890022750000000       0.35601777000000001       -2.4225900700000000       -1.1797121500000001        8.5953327999999996       -50.094972370000001       -6.6174255799999999       -6.8565925999999999        3.7559589700000000       -9.9496259600000005        6.9455479599999999       -2110.2357861800001       -114.30176593000000       -4.4000000000000067E-002
  -42.556690879999998      -0.32795027999999998      -0.14948293000000001      -0.54324532999999997       -5.6013910000000000E-002  -264.18874388000000       -1.0137317200000000        1.3015055000000000        2.7152357999999999        2.5504099700000000       -121.09461914000001        88.908860700000005        6.1517369700000000       -2.9843962899999998        36.887827809999997        3.0846185899999998       0.48159518000000001      -0.80466656000000003       -7.9061749299999997       -50.224860690000000       -4.8359994000000004        4.7289453300000002       -7.5492377599999996       -9.5605792300000001       -1.1648873799999999       -2110.8279715200001       -114.14879868000000        4.3999999999999928E-002
  -42.542289810000000      -0.58996629000000000      -0.40125559000000000       -1.0962050900000000       -9.5095540000000006E-002  -264.25341429000002      -0.84159417000000003        1.6973040699999999        4.7409875599999998        6.3091124799999996       -121.07926625000000        89.836848540000005        12.170025190000000       -6.0483830100000002        36.880542020000000        4.4335980599999996        1.9329296499999999      -0.58809288999999998       -16.139930100000001       -50.293989539999998       -3.9316470400000001        10.527734870000000       -13.237968730000000       -9.5088052899999997       -5.2390278700000001       -2111.1966092900002       -114.10451771000000        8.7999999999999926E-002
  -42.530610629999998      -0.85239295000000004      -0.65299512000000004       -1.6496419499999999      -0.13006464000000001       -264.31032090999997      -0.66552588000000001        2.0962288400000002        6.7724475200000001        10.076933220000001       -121.03985252000000        90.737636199999997        18.150532530000000       -9.0708119200000006        36.869221910000000        5.7723132899999996        3.3840848600000002      -0.35229593999999997       -24.362755499999999       -50.365951209999999       -3.0186785399999998        16.329543930000000       -18.950068320000000       -9.5529900300000001       -9.3257578900000002       -2111.6118052299998       -114.08126217000000       0.13199999999999992     
  -42.521657519999998       -1.1154015300000000      -0.90464670000000003       -2.2035912299999998      -0.16099262000000000       -264.35943254000000      -0.48544144000000000        2.4981911299999999        8.8098831600000000        13.854247600000001       -120.97617945000000        91.609881040000005        24.093583039999999       -12.051697630000000        36.853903289999998        7.1016025400000000        4.8349380999999996       -9.7972760000000006E-002  -32.575156970000002       -50.440749910000001       -2.0982226200000000        22.132611730000001       -24.684607629999999       -9.6907623100000002       -13.423506189999999       -2112.0722616799999       -114.07870425000000       0.17599999999999993     
  -42.515412880000000       -1.3787958800000000       -1.1560766300000000       -2.7580188799999998      -0.18789405000000001       -264.40081106999997      -0.30146274000000001        2.9030197900000001        10.853339930000001        17.641275780000001       -120.88820265000000        92.455276490000003        29.999112459999999       -14.990791890000001        36.834658750000003        8.4206919800000009        6.2850604399999996       0.17445301999999999       -40.777478440000003       -50.518487030000003       -1.1696410300000000        27.935459049999999       -30.440890979999999       -9.9256191099999995       -17.529974930000002       -2112.5766855799998       -114.09659155000000       0.21999999999999992     
  -42.511870430000002       -1.6426821599999999       -1.4074785400000001       -3.3129086999999999      -0.21093534000000000       -264.43454632999999      -0.11352580000000000        3.3107620199999999        12.902848479999999        21.437729879999999       -120.77567805000000        93.271968119999997        35.867196600000000       -17.888505810000002        36.811560700000001        9.7301379899999993        7.7354177799999997       0.46459317000000000       -48.969601679999997       -50.599145999999998      -0.23444414999999999        33.736941450000003       -36.219487899999997       -10.255634900000000       -21.647593969999999       -2113.1243697400000       -114.13469791999999       0.26399999999999990     
  -42.511030589999997       -1.9070503500000000       -1.6586163100000000       -3.8682365999999999      -0.23011012000000000       -264.46056750999998        7.8346860000000004E-002   3.7212021700000002        14.958582059999999        25.244314410000001       -120.63847856000000        94.059760720000000        41.697789229999998       -20.744526270000001        36.784632739999999        11.029965620000000        9.1851018199999999       0.77186235999999997       -57.152331719999999       -50.682784730000002       0.70699612000000001        39.535263129999997       -42.018664340000001       -10.681524059999999       -25.772058959999999       -2113.7136243400000       -114.19277658000000       0.30799999999999988     
  -42.512874040000000       -2.1718225499999999       -1.9096443800000000       -4.4240513300000002      -0.24550859999999999       -264.47891950000002       0.27410325000000002        4.1343580500000003        17.020404800000001        29.061063220000001       -120.47653122000000        94.820969460000001        47.491222829999998       -23.558912410000001        36.753947140000001        12.319923409999999        10.634928290000000        1.0959903799999999       -65.325814320000006       -50.769492900000003        1.6557067800000000        45.329598060000002       -47.838156859999998       -11.204435200000001       -29.905648849999999       -2114.3429576100002       -114.27062733000000       0.35199999999999987     
-42.57383674 -0.06629834 0.10233866 0.00924865 -0.01272683 -264.11623947 -1.18194763 0.90891315 0.69564707 -1.19923537 -121.08610621 87.95434454 0.09552924 0.12123624 36.89099621 1.72507498 -0.97013783 -1.00210675 0.33870143 -50.15855746 -5.73091273 -1.06653956 -1.88420231 -9.70898835 2.89640123 -2110.50736207 -114.21442851 0.0
