# Supplementary material for: Design of high-temperature f-block molecular nanomagnets through the control of vibration-induced spin relaxation
Source: Chem Sci. 2019 Dec 2;11(6):1593–8. doi: 10.1039/c9sc03133b (PMC7025469; doi:10.1039/c9sc03133b)
Supplement: Supplementary file 4 [file SC-011-C9SC03133B-s004.zip › SI/CFPs-vs-Dist-Coord/igorm6]

 b20   b21   b2_1   b22   b2_2   b40   b41   b4_1   b42   b4_2   b43   b4_3   b44   b4_4   b60   b61   b6_1   b62   b6_2   b63   b6_3   b64   b6_4   b65   b6_5   b66   b6_6   pref
  -42.656117580000000      -0.72015308000000000      -0.80170565999999999        1.3187378300000001       -4.3322979799999999       -263.91335186999999       -2.4192077200000002        1.0011232999999999       -23.338150620000000        14.007525410000000       -111.32316027000000        71.862908599999997       -23.939786170000001       -50.533861309999999        36.673273430000002        7.0612474699999996        2.1031506300000000        68.898570030000002        6.0791937200000001       -45.849741590000001       -15.219199830000001       -52.389755930000000       -51.555004490000002       -11.567472009999999       -48.468111219999997       -2113.2814214400000       -114.42040504000001      -0.35999999999999999     
  -42.636640819999997      -0.64378849999999999      -0.68592832000000004        1.1514053000000000       -3.7776061400000001       -263.96954095000001       -2.2461237700000001       0.98749978000000005       -20.314274760000000        12.143288660000000       -112.61514884000000        73.959276239999994       -21.089145009999999       -44.055490980000002        36.719915870000001        6.3894228000000002        1.7213555899999999        60.256169030000002        5.4214328800000002       -46.399213889999999       -13.999094210000001       -45.905992859999998       -45.423925959999998       -11.281666740000000       -42.149695819999998       -2112.7617147199999       -114.28756181999999      -0.31500000000000000     
  -42.619793569999999      -0.56586121000000000      -0.57087420000000000       0.98527538000000003       -3.2271651900000000       -264.01699101000003       -2.0783748399999999       0.97443981999999996       -17.296709790000001        10.268383119999999       -113.88664237000000        76.031066769999995       -18.194612859999999       -37.619516959999999        36.761013210000002        5.7190634500000002        1.3383719800000000        51.587440149999999        4.7458594099999996       -46.945706889999997       -12.788113140000000       -39.440161629999999       -39.268142070000003       -11.012526550000000       -35.800953239999998       -2112.2919118400000       -114.18786027000000      -0.27000000000000002     
  -42.605577500000003      -0.48633051999999999      -0.45664526000000000       0.82026197000000001       -2.6808890500000002       -264.05556231999998       -1.9159748299999999       0.96198585000000003       -14.284870639999999        8.3831073499999995       -115.13762131000000        78.078215499999999       -15.256138569999999       -31.225348570000001        36.796532849999998        5.0498749800000002       0.95476581000000005        42.891673969999999        4.0526835700000001       -47.489127150000002       -11.586694120000001       -32.993577909999999       -33.088409380000002       -10.760270490000000       -29.423547930000002       -2111.8710284600002       -114.11994752000000      -0.22500000000000003     
  -42.593986440000002      -0.40527871999999998      -0.34327499000000000       0.65627762000000001       -2.1388055000000001       -264.08529816999999       -1.7588248200000001       0.95017516000000002       -11.278567410000001        6.4873317899999998       -116.36817467000000        80.101915820000002       -12.273673860000001       -24.872922050000000        36.826497699999997        4.3821033600000003       0.57077458000000003        34.168601860000003        3.3424788599999999       -48.029454610000002       -10.394514200000000       -26.566645380000001       -26.886505900000000       -10.522990860000000       -23.018055929999999       -2111.4992805799998       -114.08256000000000      -0.18000000000000005     
  -42.585021859999998      -0.32279063000000002      -0.23058880000000001       0.49325466000000001       -1.6009399499999999       -264.10629432000002       -1.6068649300000000       0.93890381000000001       -8.2776708200000009        4.5813096699999996       -117.57831394000000        82.101596979999997       -9.2472700799999998       -18.562209490000001        36.850936220000001        3.7160306099999998       0.18573228999999999        25.418061680000001        2.6154354099999999       -48.566630539999998       -9.2123317599999996       -20.159748069999999       -20.663464699999999       -10.299173189999999       -16.581505440000001       -2111.1775766599999       -114.07454844000000      -0.13500000000000006     
  -42.578679670000000      -0.23876103000000001      -0.11886442000000000       0.33112613000000002       -1.0673197299999999       -264.11841769000000       -1.4601001600000001       0.92832630000000005       -5.2819471399999998        2.6647285699999999       -118.76793935000001        84.076002819999999       -6.1769506700000001       -12.293112000000001        36.869817990000001        3.0510684900000000      -0.19902510000000001        16.639748619999999        1.8722923600000001       -49.100532190000003       -8.0413007899999993       -13.773416729999999       -14.421377020000000       -10.089583540000000       -10.118576880000001       -2110.9048487900000       -114.09459968000000       -9.0000000000000066E-002
  -42.574945360000001      -0.15327994000000000       -7.7835999999999999E-003  0.16980749000000001      -0.53793162000000005       -264.12174411000001       -1.3184612099999999       0.91827190000000003       -2.2907879100000001       0.73774664999999995       -119.93720562999999        86.026929019999997       -3.0626359900000000       -6.0654305900000001        36.883178460000003        2.3875203400000000      -0.58481397999999996        7.8329727800000004        1.1133641900000000       -49.631192870000000       -6.8807009399999997       -7.4090475700000002       -8.1614679999999993       -9.8929238599999998       -3.6241689099999999       -2110.6812779400002       -114.14160986000000       -4.5000000000000068E-002
  -42.575338600000002        2.2031240000000001E-002  0.21178309000000001      -0.15067480999999999       0.50815485999999999       -264.10191385000002       -1.0504328000000001       0.90010398999999996        3.6777972600000002       -3.1469309299999999       -122.21453277000001        89.855860079999999        3.2978637300000000        6.2664492899999997        36.893284870000002        1.0643076600000001       -1.3561366100000001       -9.8660320299999995      -0.45057304999999997       -50.682510720000003       -4.5937930299999996        5.2532937799999999        4.4072246799999997       -9.5352821900000002        9.4478743800000000       -2110.3827747999999       -114.31192547000001        4.4999999999999929E-002
  -42.579462620000001       0.11175148999999999       0.32044787000000002      -0.30999845999999998        1.0247828299999999       -264.07867837999999      -0.92391964999999998       0.89190009999999997        6.6561076000000003       -5.1049646099999997       -123.32258971000000        91.733208349999998        6.5442125500000001        12.370667120000000        36.890014520000001       0.40494527000000002       -1.7422648400000000       -18.759260540000000       -1.2543501300000000       -51.203068670000000       -3.4686075800000000        11.549217380000000        10.712190880000000       -9.3720079799999993        16.028290599999998       -2110.3073636099998       -114.43299647000001        8.9999999999999927E-002
  -42.586193489999999       0.20290532999999999       0.42822842000000000      -0.46880324000000001        1.5371520900000000       -264.04667117000002      -0.80240429999999996       0.88435653000000003        9.6305206400000003       -7.0731445900000001       -124.41034083000000        93.586417060000002        9.8346032799999996        18.434040270000001        36.881228350000001      -0.25329084000000002       -2.1279622300000001       -27.681753770000000       -2.0724086399999999       -51.720230399999998       -2.3557132099999998        17.821165300000001        17.029721949999999       -9.2191531900000001        22.635703750000001       -2110.2818555899999       -114.57666192000001       0.13499999999999993     
  -42.595544680000003       0.29540641000000001       0.53537418000000003      -0.62720708000000003        2.0452533399999999       -264.00571439999999      -0.68580421000000003       0.87736371000000002        12.601316280000001       -9.0516236699999997       -125.47775104999999        95.416008590000004        13.169296680000000        24.456701720000002        36.866868480000001      -0.91010692000000004       -2.5142289000000000       -36.633859590000000       -2.9041232699999999       -52.233939610000000       -1.2551335100000001        24.068417669999999        23.358021839999999       -9.0752762699999998        29.274014330000000       -2110.3054906500001       -114.74182958000000       0.17999999999999994     
  -42.607500279999996       0.38923744999999998       0.64160291000000003      -0.78525274000000000        2.5490645100000000       -263.95590417000000      -0.57408718000000003       0.87105007999999995        15.569090940000001       -11.040310500000000       -126.52483893000000        97.220786640000000        16.548242150000000        30.438687840000000        36.846969080000001       -1.5654958400000001       -2.8997234600000001       -45.616179160000002       -3.7491627900000002       -52.744175239999997      -0.16790421000000000        30.289521170000000        29.695752110000001       -8.9392992099999997        35.938548969999999       -2110.3786436700002       -114.92753900000000       0.22499999999999992     
  -42.622066279999999       0.48431273000000002       0.74702323000000004      -0.94298727999999998        3.0485601000000000       -263.89719843000000      -0.46716601000000002       0.86538263999999998        18.533919780000002       -13.039309910000000       -127.55154158000001        98.998927609999996        19.971350869999998        36.380056760000002        36.821506999999997       -2.2191654100000000       -3.2848380700000002       -54.628774810000003       -4.6069768800000004       -53.250867950000000       0.90452089000000002        36.484078830000001        36.041222939999997       -8.8095288200000006        42.630750589999998       -2110.5013980700001       -115.13281402000000       0.26999999999999991     
  -42.639253859999997       0.58079614999999996       0.85167285999999998       -1.1005554600000000        3.5437704700000001       -263.82959581000000      -0.36512225999999998       0.86034299999999997        21.495707379999999       -15.048519890000000       -128.55805688000001        100.75460710999999        23.438972140000001        42.281132860000000        36.790471650000001       -2.8719115999999998       -3.6696334899999998       -63.671616110000002       -5.4772190900000002       -53.754114240000000        1.9643373700000000        42.652059800000004        42.393363239999999       -8.6881886399999999        49.350826179999999       -2110.6743257300000       -115.35676230000000       0.31499999999999989     
  -42.659043449999999       0.67842225000000000       0.95555007999999997       -1.2579760900000001        4.0346393999999997       -263.75308852000001      -0.26777434999999999       0.85592526999999996        24.455432819999999       -17.067727040000001       -129.54436566000001        102.48598188000000        26.951003530000001        48.141740939999998        36.753868740000001       -3.5226280700000001       -4.0540086000000004       -72.745662210000006       -6.3596866900000002       -54.253879599999998        3.0101321900000002        48.791176340000000        48.750930500000003       -8.5707456099999995        56.098920749999998       -2110.8969137600002       -115.59843834000000       0.35999999999999988     
-42.57383674 -0.06629834 0.10233866 0.00924865 -0.01272683 -264.11623947 -1.18194763 0.90891315 0.69564707 -1.19923537 -121.08610621 87.95434454 0.09552924 0.12123624 36.89099621 1.72507498 -0.97013783 -1.00210675 0.33870143 -50.15855746 -5.73091273 -1.06653956 -1.88420231 -9.70898835 2.89640123 -2110.50736207 -114.21442851 0.0
