# Supplementary material for: Design of high-temperature f-block molecular nanomagnets through the control of vibration-induced spin relaxation
Source: Chem Sci. 2019 Dec 2;11(6):1593–8. doi: 10.1039/c9sc03133b (PMC7025469; doi:10.1039/c9sc03133b)
Supplement: Supplementary file 4 [file SC-011-C9SC03133B-s004.zip › SI/CFPs-vs-Dist-Coord/igorm7]

 b20   b21   b2_1   b22   b2_2   b40   b41   b4_1   b42   b4_2   b43   b4_3   b44   b4_4   b60   b61   b6_1   b62   b6_2   b63   b6_3   b64   b6_4   b65   b6_5   b66   b6_6   pref
  -42.418394700000000       0.42721769999999998       -6.4229185199999996      -0.38381316999999998        1.0093903900000001       -263.69640201999999        15.461611200000000        4.4457759100000001       -1.7308076500000000       0.90437148000000001       -57.165051540000000       -15.368587430000000       0.93791787000000004        1.2470461100000001        36.371716480000003       -15.158849280000000        23.911962549999998       -5.0899866600000001      -0.17357278000000001       -19.552885730000000       -92.265955840000004        13.810905440000001        4.5591618699999996        85.154214969999998       -122.47473574999999       -2107.1225193199998       -108.35230171000001      -0.34399999999999997     
  -42.439645059999997       0.36960913000000001       -5.6081598499999998      -0.33470368000000000       0.87892095000000003       -263.74467325000001        13.390392569999999        3.9958711299999998       -1.4549915899999999       0.62510874000000005       -65.121968409999994       -2.4710191600000000       0.83075363999999996        1.1087921500000000        36.439090399999998       -13.081568380000000        20.817943100000001       -4.5847125499999999       -4.1541050000000003E-002  -23.349129810000001       -81.509321749999998        11.963268690000000        3.7691515799999999        73.273023620000004       -106.80660257000000       -2107.5642400000002       -109.05028847000000      -0.30099999999999999     
  -42.460362250000003       0.31081811999999998       -4.7930409000000003      -0.28560758000000003       0.74930861000000004       -263.79419847000003        11.316589260000001        3.5481401799999999       -1.1714351400000000       0.35089790999999998       -73.088182540000005        10.430646310000000       0.72418797000000001       0.97023484999999998        36.505793850000003       -10.994612220000000        17.718873819999999       -4.0778033599999999        7.0799539999999994E-002  -27.153378459999999       -70.736311060000006        10.112223600000000        2.9758155400000001        61.399291390000002       -91.135381649999999       -2108.0006073400000       -109.75814724999999      -0.25800000000000001     
  -42.480582089999999       0.25085307000000001       -3.9778479999999998      -0.23649159000000000       0.62038800000000005       -263.84484517999999        9.2401905600000003        3.1027305699999999      -0.87997524999999999        8.1105010000000005E-002  -81.063842050000005        23.338689540000001       0.61812096000000005       0.83061247000000005        36.571765210000002       -8.8980906300000004        14.615992390000001       -3.5693212299999999       0.16396089999999999       -30.965872439999998       -59.945377090000001        8.2576497500000006        2.1774930100000001        49.532984960000000       -75.465808449999997       -2108.4317951700000       -110.47588989000000      -0.21500000000000002     
  -42.500265820000003       0.18977037999999999       -3.1622648299999998      -0.18737735000000000       0.49226937999999998       -263.89676932999998        7.1611216799999999        2.6594783999999998      -0.58066786999999997      -0.18404300000000001       -89.048985119999998        36.251256740000002       0.51261988999999997       0.69043009000000000        36.637062419999999       -6.7922909000000002        11.507883980000001       -3.0592306599999999       0.23772150000000000       -34.786777350000001       -49.137613430000002        6.3996343600000003        1.3747900500000001        37.672360099999999       -59.793286279999997       -2108.8577001799999       -111.20359743000000      -0.17200000000000004     
  -42.519437040000000       0.12751324000000000       -2.3464716600000002      -0.13823367000000000       0.36486211000000002       -263.94983223999998        5.0794102499999996        2.2184803899999999      -0.27346808000000000      -0.44483837999999998       -97.043662110000000        49.168829909999999       0.40756183000000001       0.54925232000000002        36.701627680000001       -4.6770265100000001        8.3953173700000008       -2.5474783799999998       0.29229311000000002       -38.616278000000001       -38.312557949999999        4.5381985699999996       0.56687933000000001        25.818276709999999       -44.120796870000000       -2109.2780435000000       -111.94125034000000      -0.12900000000000006     
  -42.538094030000003        6.4081109999999997E-002  -1.5304039199999999       -8.9105219999999999E-002  0.23824213999999999       -264.00412158000000        2.9950066799999999        1.7797017900000001        4.1525390000000002E-002 -0.70076724999999995       -105.04807255000000        62.092536400000000       0.30312218000000002       0.40740185000000001        36.765480189999998       -2.5523340900000000        5.2779780799999996       -2.0339593499999999       0.32714282000000000       -42.454637710000000       -27.469443859999998        2.6735694799999998      -0.24508552000000000        13.970210520000000       -28.447593779999998       -2109.6934419200002       -112.68893393000000       -8.6000000000000063E-002
  -42.556227690000000       -5.8379000000000005E-004 -0.71416886999999996       -3.9948119999999997E-002  0.11237262000000001       -264.05958264999998       0.90793091999999997        1.3431971599999999       0.36453714999999998      -0.95227742999999998       -113.06214104000000        75.020470259999996       0.19912703000000001       0.26470547999999999        36.828601310000003      -0.41801535000000001        2.1563236099999998       -1.5188236600000000       0.34266827999999999       -46.301970150000002       -16.609267469999999       0.80538074999999998       -1.0621872100000000        2.1289551200000001       -12.775580800000000       -2110.1031785900000       -113.44663830000000       -4.3000000000000066E-002
  -42.590924690000001      -0.13324633000000000       0.91914642999999996        5.8408799999999997E-002 -0.13711108000000000       -264.17410603000002       -3.2745511999999999       0.47683576999999999        1.0345536399999999       -1.4416944899999999       -129.11984977000000        100.89109806000000       -7.3350999999999998E-003  -2.3262120000000001E-002   36.952656470000001        3.8776924300000002       -4.1015468500000001      -0.48350161000000003       0.31521418000000001       -54.024486949999996        5.1638548599999998       -2.9413420000000001       -2.7112987400000002       -21.541032990000001        18.568800750000001       -2110.9062357600001       -114.99232299000001        4.2999999999999927E-002
  -42.607492409999999      -0.20142377000000000        1.7361101000000001       0.10758399000000000      -0.26068814000000001       -264.23315929000000       -5.3699152200000002        4.7042430000000003E-002   1.3813223100000001       -1.6795472800000000       -137.16361703000001        113.83359466000000      -0.10971179000000000      -0.16837192000000001        37.013568589999998        6.0397642300000003       -7.2372948800000003        3.7015060000000002E-002  0.27211997999999998       -57.900058410000000        16.076956559999999       -4.8192171899999998       -3.5431944899999999       -33.367404780000001        34.239006109999998       -2111.2996655799998       -115.78035632000000        8.5999999999999924E-002
  -42.623531170000000      -0.27058624999999997        2.5533039799999999       0.15680720000000001      -0.38351035999999999       -264.29343193000000       -7.4681946699999999      -0.38050635999999999        1.7362994100000000       -1.9129977000000000       -145.21746242000000        126.78118797000000      -0.21173950999999999      -0.31435558000000002        37.073742400000000        8.2101683699999999       -10.377728630000000       0.55914359000000002       0.20953147000000000       -61.785454930000000        27.008034580000000       -6.7008659799999997       -4.3805046900000004       -45.192495970000003        49.907555309999999       -2111.6875854700002       -116.57859194000000       0.12899999999999992     
  -42.639053660000002      -0.34109933999999997        3.3707853499999998       0.20599179000000001      -0.50557662999999997       -264.35484158999998       -9.5692260800000000      -0.80583866000000004        2.0991050000000002       -2.1417056099999998       -153.28141277000000        139.73312467000000      -0.31303005000000000      -0.46124188999999999        37.133140810000000        10.390467689999999       -13.523124230000001        1.0832772799999999       0.12707825000000000       -65.680845379999994        37.956824910000002       -8.5852861100000002       -5.2225238400000000       -57.010907019999998        65.575673190000003       -2112.0697800299999       -117.38700704000000       0.17199999999999993     
  -42.654051969999998      -0.41265503999999997        4.1884518300000000       0.25519993000000002      -0.62688621000000000       -264.41745923000002       -11.673193039999999       -1.2288993100000001        2.4698775400000001       -2.3658471500000000       -161.35548639000001        152.68756345000000      -0.41388130000000001      -0.60901899999999998        37.191777889999997        12.579239890000000       -16.673053809999999        1.6093581400000001        2.4883240000000001E-002  -69.586392419999996        48.922260469999998       -10.472828850000001       -6.0696759900000004       -68.827778260000002        81.240918300000004       -2112.4465617100000       -118.20566682000000       0.21499999999999991     
  -42.668524589999997      -0.48531533999999998        5.0063346800000001       0.30444353000000002      -0.74742107999999996       -264.48131203999998       -13.780093689999999       -1.6497120999999999        2.8487127399999999       -2.5856627300000001       -169.43997894000000        165.64861243999999      -0.51433909000000000      -0.75760313000000001        37.249660290000001        14.776722380000001       -19.827678509999998        2.1373305399999998       -9.6840949999999995E-002  -73.502434620000002        59.906991779999998       -12.363619690000000       -6.9225151299999998       -80.642553469999996        96.903736159999994       -2112.8180588499999       -119.03464442000001       0.25799999999999990     
  -42.682472539999999      -0.55919792999999995        5.8244272199999996       0.35363587000000002      -0.86717995000000003       -264.54630830999997       -15.889893730000001       -2.0682646600000001        3.2354307300000000       -2.8008021300000001       -177.53474413999999        178.61252988000001      -0.61400407000000001      -0.90701330000000002        37.306754609999999        16.983367149999999       -22.986980559999999        2.6673938900000000      -0.23848059999999999       -77.429031539999997        70.908822950000001       -14.257103160000000       -7.7803176900000004       -92.453584980000002        112.56375416000000       -2113.1835870999998       -119.87389288000000       0.30099999999999988     
  -42.695892790000002      -0.63430498000000002        6.6426568599999998       0.40286214999999997      -0.98619860000000004       -264.61253814000003       -18.002613910000001       -2.4845199400000002        3.6302402200000001       -3.0115362600000002       -185.64005513999999        191.58167789000001      -0.71326204000000004       -1.0574275399999999        37.363078539999997        19.199141999999998       -26.150676290000000        3.1994399800000002      -0.39983856000000001       -81.366506070000000        81.929339450000001       -16.153715219999999       -8.6437961899999998       -104.26119145000000        128.21972503000001       -2113.5437689000000       -120.72351998000001       0.34399999999999986     
-42.57383674 -0.06629834 0.10233866 0.00924865 -0.01272683 -264.11623947 -1.18194763 0.90891315 0.69564707 -1.19923537 -121.08610621 87.95434454 0.09552924 0.12123624 36.89099621 1.72507498 -0.97013783 -1.00210675 0.33870143 -50.15855746 -5.73091273 -1.06653956 -1.88420231 -9.70898835 2.89640123 -2110.50736207 -114.21442851 0.0
