# Supplementary material for: Design of high-temperature f-block molecular nanomagnets through the control of vibration-induced spin relaxation
Source: Chem Sci. 2019 Dec 2;11(6):1593–8. doi: 10.1039/c9sc03133b (PMC7025469; doi:10.1039/c9sc03133b)
Supplement: Supplementary file 4 [file SC-011-C9SC03133B-s004.zip › SI/CFPs-vs-Dist-Coord/igorm8]

 b20   b21   b2_1   b22   b2_2   b40   b41   b4_1   b42   b4_2   b43   b4_3   b44   b4_4   b60   b61   b6_1   b62   b6_2   b63   b6_3   b64   b6_4   b65   b6_5   b66   b6_6   pref
  -42.761966600000001       -2.4157800900000002        4.7034964500000003        1.2820602200000000      -0.60054916000000003       -263.27629640999999       -26.403291469999999        8.7490629200000001        4.3050143399999996       -2.6233496199999999       -75.896800810000002        23.108998990000000       -1.7154957900000001       -1.9992033100000000        36.731222670000001        31.508164120000000       -24.249351409999999        14.474578190000001       0.97290913999999995       -28.173886469999999       -75.522169050000002       -26.770934239999999       -3.6947351799999999       -132.54508497000000        24.014187300000000       -2108.9709831700002       -101.70174885000000      -0.35199999999999998     
  -42.740669689999997       -2.1297936499999999        4.1296155600000004        1.1223711800000000      -0.52471566999999997       -263.38330951000000       -23.243948310000000        7.7991944000000002        3.8676048999999999       -2.4324720100000001       -81.520053410000003        31.243638640000000       -1.4930881899999999       -1.7369513700000001        36.759064780000003        27.818783639999999       -21.357425270000000        12.583003750000000       0.87783469999999997       -30.874646230000000       -66.881607990000006       -23.546948380000000       -3.5349297599999998       -117.17928884000000        21.299614960000000       -2109.2184764200001       -103.24512695000000      -0.30800000000000000     
  -42.718715580000001       -1.8415995000000001        3.5552867199999998       0.96282836000000005      -0.44957793000000001       -263.48987514999999       -20.086511359999999        6.8407994900000002        3.4262386100000000       -2.2454150300000002       -87.150618069999993        39.369978289999999       -1.2694495600000000       -1.4739858900000000        36.784734100000001        24.119697949999999       -18.459857480000000        10.679243899999999       0.78758022000000005       -33.588631149999998       -58.217240869999998       -20.325783359999999       -3.3566245800000001       -101.81646589000000        18.604623210000000       -2109.4502345000001       -104.79456589000000      -0.26400000000000001     
  -42.696153410000001       -1.5512550300000001        2.9806930299999999       0.80346536999999996      -0.37507808999999998       -263.59575021000001       -16.930950079999999        5.8737549900000001        2.9809276100000002       -2.0617982000000001       -92.788477770000000        47.489011789999999       -1.0447525700000000       -1.2100745700000000        36.808117850000002        20.411215940000002       -15.557506760000001        8.7632373799999996       0.70169769000000004       -36.315997560000000       -49.528383329999997       -17.107706130000000       -3.1588718899999999       -86.456012479999998        15.932350010000000       -2109.6661269599999       -106.34992296999999      -0.22000000000000003     
  -42.672950280000002       -1.2586979199999999        2.4057386699999999       0.64424298000000002      -0.30129299999999998       -263.70103659000000       -13.777295759999999        4.8980953999999999        2.5315189999999999       -1.8819828900000000       -98.433539060000001        55.598812170000002      -0.81879367000000003      -0.94553896999999998        36.829255089999997        16.693095339999999       -12.650013710000000        6.8351026800000003       0.62044315000000005       -39.056847849999997       -40.816315340000003       -13.892322920000000       -2.9424020700000000       -71.098922669999993        13.281462550000001       -2109.8658407799999       -107.91119162000000      -0.17600000000000005     
  -42.649119470000002      -0.96392623000000000        1.8304307300000000       0.48522997000000001      -0.22814592000000000       -263.80577492999998       -10.625565480000001        3.9137867499999999        2.0784771200000001       -1.7058127199999999       -104.08589943000000        63.701011219999998      -0.59187153000000003      -0.68005835999999997        36.848134680000001        12.965389800000001       -9.7374851800000002        4.8943472699999999       0.54360180999999996       -41.811406030000001       -32.080035440000003       -10.680857980000001       -2.7067944399999999       -55.745544610000003        10.652332010000000       -2110.0502147699999       -109.47835138000001      -0.13200000000000006     
  -42.624657220000003      -0.66687388000000003        1.2546743400000000       0.32638374999999997      -0.15567623999999999       -263.90985582000002       -7.4757867899999999        2.9208825699999998        1.6214192900000000       -1.5333942500000000       -109.74540469000000        71.793633720000003      -0.36380322999999998      -0.41378382000000002        36.864716979999997        9.2278410100000006       -6.8195671600000001        2.9413220299999998       0.47117840999999999       -44.579742740000000       -23.320772359999999       -7.4725194799999999       -2.4521388700000002       -40.396764460000000        8.0434604099999998       -2110.2183172000000       -111.05128732999999       -8.8000000000000064E-002
  -42.599561749999999      -0.36772686999999998       0.67865134000000005       0.16772910999999999       -8.3882689999999996E-002  -264.01336187999999       -4.3278846900000003        1.9192591200000000        1.1604165500000001       -1.3645574800000000       -115.41213713000000        79.877737429999996      -0.13470182999999999      -0.14674316000000001        36.879013550000003        5.4813340899999998       -3.8971285700000000       0.97591507000000000       0.40293064000000001       -47.362067900000000       -14.537937410000000       -4.2675829299999997       -2.1780323099999999       -25.050228189999999        5.4583130500000001       -2110.3707793700000       -112.63000187000000       -4.4000000000000067E-002
  -42.547473009999997       0.23722604000000000      -0.47422441999999998      -0.14902122000000001        5.7732859999999997E-002  -264.21851472999998        1.9621195300000001      -0.11020328000000000       0.22716932000000001       -1.0378324900000000       -126.76713878000000        96.020320979999994       0.32675219000000000       0.38990229999999998        36.900664890000002       -2.0400697600000002        1.9611609400000001       -2.9928148399999999       0.27881354000000003       -52.969270629999997        3.0983213699999999        2.1304548500000000       -1.5715313700000000        5.6296221199999996       0.35902295000000001       -2110.6280013900000       -115.80451297000000        4.3999999999999928E-002
  -42.520486110000000       0.54316008000000005       -1.0511290700000000      -0.30716673999999999       0.12749796999999999       -264.32014034000002        5.1041413699999998       -1.1380370900000001      -0.24550153999999999      -0.88019913000000005       -132.45532854999999        104.07727611000000       0.55932965000000001       0.65927407000000005        36.907985910000001       -5.8154230800000004        4.8971068400000002       -4.9957800099999998       0.22298777000000000       -55.794425429999997        11.950738380000001        5.3243960699999997       -1.2394793700000000        20.960736789999999       -2.1557545299999998       -2110.7329084500002       -117.40018834999999        8.7999999999999926E-002
  -42.492854960000003       0.85125717999999995       -1.6283700600000000      -0.46505048999999998       0.19660511999999999       -264.42113742999999        8.2442499300000005       -2.1746354000000001      -0.72143025000000005      -0.72642560000000000       -138.15061216999999        112.12505716000000       0.79270216000000004       0.92948816000000001        36.912966769999997       -9.5998577300000001        7.8375897400000003       -7.0119440900000001       0.17128431000000000       -58.634155720000003        20.826178649999999        8.5130761199999991      -0.88829915999999998        36.287881460000001       -4.6470332499999998       -2110.8215842700001       -119.00141821000000       0.13199999999999992     
  -42.464595359999997        1.1615185500000000       -2.2057972499999998      -0.62275148000000002       0.26507227999999999       -264.52152096999998        11.382430240000000       -3.2200671399999998       -1.2014427100000000      -0.57623458999999999       -143.85295589000000        120.16231848000000        1.0271565199999999        1.2006378900000001        36.915588130000003       -13.393330870000000        10.781881260000000       -9.0405217800000006       0.12333632999999999       -61.488603740000002        29.723799849999999        11.698165850000001      -0.51716393999999999        51.610718519999999       -7.1124073399999999       -2110.8947414099998       -120.60815988000000       0.17599999999999993     
  -42.435713300000003        1.4739470800000001       -2.7835419899999998      -0.78024035000000003       0.33282850000000003       -264.62114894000001        14.518687950000000       -4.2742915100000003       -1.6849310399999999      -0.42978922000000003       -149.56230042999999        128.19003835999999        1.2626283000000000        1.4723644700000000        36.915799229999998       -17.195803800000000        13.730480970000000       -11.082156899999999        7.9174439999999999E-002  -64.357905799999997        38.644141449999999        14.878347470000000      -0.12653444999999999        66.929208970000005       -9.5535988399999994       -2110.9515150500001       -122.22028919000000       0.21999999999999992     
  -42.406191489999998        1.7886659600000001       -3.3615270900000001      -0.93755752999999997       0.39994289999999999       -264.72021047999999        17.652952160000002       -5.3373606799999997       -2.1721781000000000      -0.28731741999999999       -155.27879049000001        136.20933160999999        1.4993011300000001        1.7450406000000001        36.913649200000002       -21.007774260000001        16.682971999999999       -13.136618049999999        3.8984459999999999E-002  -67.242314300000004        47.587830040000000        18.054162259999998       0.28338997999999999        82.241114740000000       -11.969376920000000       -2110.9928508700000       -123.83787080000000       0.26399999999999990     
  -42.376028640000001        2.1056129100000001       -3.9397041100000001       -1.0946164800000000       0.46638370000000001       -264.81863378999998        20.785246699999998       -6.4093137300000000       -2.6630772800000000      -0.14853484000000000       -161.00220786000000        144.21701418000001        1.7367511099999999        2.0184557000000001        36.909107010000000       -24.828923369999998        19.639060570000002       -15.203998900000000        2.3674700000000000E-003  -70.141864330000004        56.552862419999997        21.225140679999999       0.71311964000000005        97.547018089999995       -14.358715350000001       -2111.0181989399998       -125.46078433000000       0.30799999999999988     
  -42.345238230000000        2.4247318899999999       -4.5181744300000002       -1.2514977000000000       0.53214647000000004       -264.91633227000000        23.915607219999998       -7.4901203799999996       -3.1576792199999999       -1.3659760000000000E-002  -166.73257652999999        152.21467461000000        1.9753894299999999        2.2926387400000001        36.902131390000001       -28.658948830000000        22.599124780000000       -17.284321020000000       -3.0550819999999999E-002  -73.056745010000000        65.540208539999995        24.391470630000001        1.1623847400000000        112.84797218999999       -16.722867879999999       -2111.0273882600000       -127.08895622000000       0.35199999999999987     
-42.57383674 -0.06629834 0.10233866 0.00924865 -0.01272683 -264.11623947 -1.18194763 0.90891315 0.69564707 -1.19923537 -121.08610621 87.95434454 0.09552924 0.12123624 36.89099621 1.72507498 -0.97013783 -1.00210675 0.33870143 -50.15855746 -5.73091273 -1.06653956 -1.88420231 -9.70898835 2.89640123 -2110.50736207 -114.21442851 0.0
