# Supplementary material for: Design of high-temperature f-block molecular nanomagnets through the control of vibration-induced spin relaxation
Source: Chem Sci. 2019 Dec 2;11(6):1593–8. doi: 10.1039/c9sc03133b (PMC7025469; doi:10.1039/c9sc03133b)
Supplement: Supplementary file 4 [file SC-011-C9SC03133B-s004.zip › SI/CFPs-vs-Dist-Coord/igorm9]

 b20   b21   b2_1   b22   b2_2   b40   b41   b4_1   b42   b4_2   b43   b4_3   b44   b4_4   b60   b61   b6_1   b62   b6_2   b63   b6_3   b64   b6_4   b65   b6_5   b66   b6_6   pref
  -42.662466330000001       -6.8350237700000003       -3.3863720300000000       -8.4338999999999996E-004  -1.5581018200000001       -264.07146125000003       -6.3264134900000002       -28.251575630000001       0.96338650000000003       -21.158985659999999       -106.44070798000000        91.677017120000002        3.4199710200000002        2.1820549900000001        36.598365749999999        36.652306899999999        40.079664909999998       -8.9353059500000001       -11.797940210000000       -43.798359249999997       -21.298257920000001        11.121044039999999       -40.376876729999999        66.115794179999995        147.94374902999999       -2115.2743143600001       -108.64559384000000      -0.35999999999999999     
  -42.655092179999997       -5.9794919699999998       -2.9557691300000002        8.2476000000000001E-004  -1.3633818000000000       -264.07858983000000       -5.7295984899999999       -24.624486970000000       0.93486541999999995       -18.679313579999999       -108.22093033000000        91.259182839999994        3.0026445100000001        1.9368871800000000        36.646713460000001        32.245209719999998        34.987519710000001       -7.9674297500000000       -10.343981729999999       -44.470562880000003       -19.530230020000001        9.6216087100000003       -35.498125569999999        56.551060270000001        129.79761374000000       -2114.7389451899999       -109.31969906000000      -0.31500000000000000     
  -42.646670030000003       -5.1265130699999997       -2.5235724600000000        2.3310399999999999E-003  -1.1690524000000000       -264.08529863000001       -5.1197000399999997       -20.992287470000001       0.90479606000000001       -16.194863250000001       -110.01570925999999        90.828817349999994        2.5859694000000002        1.6883540699999999        36.691717990000001        27.848939049999998        29.883707050000002       -6.9925195499999999       -8.8726167399999998       -45.177568420000000       -17.710540550000001        8.1157202200000000       -30.637412220000002        47.007906609999999        111.65557627000000       -2114.1866155600001       -110.00019939000001      -0.27000000000000002     
  -42.637175630000002       -4.2762868999999997       -2.0898270900000000        3.7524300000000002E-003 -0.97521119999999994       -264.09158767999998       -4.4965649200000000       -17.354943859999999       0.87347797999999999       -13.706323010000000       -111.82498217000000        90.385148259999994        2.1696655400000000        1.4360342500000001        36.733384880000003        23.464513929999999        24.768588449999999       -6.0108779900000000       -7.3830613300000003       -45.919525790000002       -15.839727999999999        6.6027472800000000       -25.796517670000000        37.490015710000002        93.517633549999999       -2113.6165580400002       -110.68704511000000      -0.22500000000000003     
  -42.626632520000001       -3.4287655799999999       -1.6544306200000001        5.0522800000000001E-003 -0.78176873999999996       -264.09745347000000       -3.8602272300000000       -13.712516290000000       0.84080434999999998       -11.213090850000000       -113.64865374000000        89.927945249999993        1.7538755699999999        1.1803421300000001        36.771686449999997        19.091900339999999        19.641944930000001       -5.0225186800000001       -5.8757782599999997       -46.696568450000001       -13.918058280000000        5.0827227800000001       -20.974103230000001        27.996813660000001        75.385308249999994       -2113.0296654700001       -111.38019107000000      -0.18000000000000005     
  -42.615016179999998       -2.5840819700000002       -1.2176068799999999        6.2738899999999998E-003 -0.58884316000000003       -264.10289476999998       -3.2105589600000002       -10.064872299999999       0.80684204999999998       -8.7159995099999996       -115.48662632000000        89.455244469999997        1.3384682400000001       0.92079213000000004        36.806626710000003        14.731819659999999        14.504933970000000       -4.0275184900000003       -4.3498483500000003       -47.508817819999997       -11.946853490000001        3.5555698300000000       -16.172163710000000        18.531304440000000        57.255634370000003       -2112.4251612799999       -112.07956537000000      -0.13500000000000006     
  -42.602346939999997       -1.7419477500000000      -0.77917912000000000        7.3707900000000003E-003 -0.39632696000000001       -264.10780612000002       -2.5477236200000002       -6.4120985800000003       0.77129906000000004       -6.2144955800000004       -117.33892122000000        88.969759300000007       0.92363172999999998       0.65789843999999997        36.838155350000001        10.383163919999999        9.3570044699999997       -3.0257166299999998       -2.8056848400000001       -48.356479810000003       -9.9245577600000008        2.0217093099999999       -11.389414629999999        9.0888943399999995        39.130896929999999       -2111.8030307899999       -112.78508137999999       -9.0000000000000066E-002
  -42.588615109999999      -0.90274498999999997      -0.33916108000000000        8.3641299999999991E-003 -0.20433604999999999       -264.11229470000001       -1.8714900500000000       -2.7541954300000002       0.73429812999999999       -3.7090568600000000       -119.20544357999999        88.469541559999996       0.50931778999999999       0.39114817000000002        36.866295880000003        6.0477855500000004        4.1984175800000001       -2.0172874900000002       -1.2427403800000001       -49.239682170000002       -7.8524857499999996       0.48094397999999999       -6.6271392699999998      -0.32378796999999998        21.011826760000002       -2111.1638655299998       -113.49674315999999       -4.5000000000000068E-002
  -42.557992810000002       0.76737244000000004       0.54538127999999997        1.0005210000000000E-002  0.17834593000000001       -264.11971656999998      -0.47905026000000001        4.5771871900000001       0.65537051000000002        1.3142383600000000       -122.98081139000000        87.423392710000002      -0.31757718000000001      -0.15250184999999999        36.912279679999997       -2.5847230699999999       -6.1487206700000003        1.9703089999999999E-002   1.9394270400000000       -51.113237519999998       -3.5604762000000001       -2.6206638600000001        2.8375403200000000       -19.066048559999999       -15.214012540000001       -2109.8335517700002       -114.93811409000000        4.4999999999999929E-002
  -42.541090850000003        1.5981315800000000       0.99003076000000001        1.0640699999999999E-002  0.36893660000000000       -264.12270281000002       0.23726668000000001        8.2506028899999997       0.61336581000000001        3.8318802199999999       -124.88958526000000        86.877657229999997      -0.73004712000000005      -0.42982989999999999        36.930126129999998       -6.8808381599999997       -11.337397200000000        1.0481625400000001        3.5590343299999998       -52.103920270000003       -1.3407092300000001       -4.1813828600000003        7.5391960700000000       -28.392528769999998       -33.318129519999999       -2109.1426074900000       -115.66774590000000        8.9999999999999927E-002
  -42.523149410000002        2.4261531199999999        1.4360329700000001        1.1173920000000000E-002  0.55903915999999998       -264.12505308999999       0.96693591000000001        11.929295959999999       0.56961393999999999        6.3534574800000003       -126.81227667000000        86.316305349999993       -1.1419455100000000      -0.71072325999999997        36.944477010000000       -11.163863460000000       -16.534843049999999        2.0832310000000001        5.1978563700000002       -53.130702720000002       0.92773170000000005       -5.7487424100000002        12.220202159999999       -37.690357530000000       -51.420023739999998       -2108.4341152100001       -116.40320158999999       0.13499999999999993     
  -42.504146679999998        3.2512962100000000        1.8836631699999999        1.1591819999999999E-002  0.74866705000000000       -264.12686839000003        1.7100370199999999        15.613123260000000       0.52388179000000001        8.8788608399999998       -128.74890905000001        85.740336139999997       -1.5532108099999999      -0.99508887000000001        36.955363190000000       -15.433008630000000       -21.742043859999999        3.1250448000000000        6.8561199899999998       -54.193786910000000        3.2453111799999999       -7.3222878800000002        16.880302629999999       -46.957310229999997       -69.514927760000006       -2107.7082249700002       -117.14447429000001       0.17999999999999994     
  -42.484082850000000        4.0736115799999997        2.3327380999999998        1.1852990000000001E-002  0.93777843999999999       -264.12822079000000        2.4665647200000000        19.302190670000002       0.47633608000000000        11.407956400000000       -130.69939235999999        85.148396939999998       -1.9635872000000001       -1.2830845000000000        36.962797230000000       -19.688328859999999       -26.957987930000002        4.1733398499999996        8.5340413999999996       -55.293302539999999        5.6109878699999998       -8.9023266400000001        21.519111440000000       -56.193441929999999       -87.605671380000004       -2106.9655817500002       -117.89153700999999       0.22499999999999992     
  -42.462981880000001        4.8930193299999996        2.7833535700000001        1.2006940000000001E-002   1.1263879999999999       -264.12889304999999        3.2365512900000000        22.996441180000001       0.42687211000000003        13.940822120000000       -132.66359295999999        84.540198759999996       -2.3733091599999998       -1.5746337399999999        36.966695950000002       -23.929285220000001       -32.182869889999999        5.2281584399999996        10.231654700000000       -56.429354670000002        8.0244864600000003       -10.488786950000000        26.136704649999999       -65.397348539999996       -105.69029519000000       -2106.2054133800002       -118.64423170000001       0.26999999999999991     
  -42.440815989999997        5.7094491500000002        3.2353973900000002        1.1996560000000000E-002   1.3145077900000000       -264.12899370000002        4.0200555199999997        26.695951539999999       0.37504621999999999        16.477509370000000       -134.64145354999999        83.915569500000004       -2.7821209100000002       -1.8696254000000001        36.967099200000000       -28.155389289999999       -37.415973819999998        6.2898339099999996        11.948998050000000       -57.602095499999997        10.485455229999999       -12.080732060000001        30.733268840000001       -74.567126959999996       -123.77047207000000       -2105.4277105800002       -119.40255089999999       0.31499999999999989     
  -42.417609519999999        6.5230675600000003        3.6888980800000000        1.1912300000000001E-002   1.5020997100000000       -264.12845702999999        4.8169986400000004        30.400676829999998       0.32172482000000002        19.017560230000001       -136.63293553000000        83.274880550000006       -3.1903408299999998       -2.1682412300000000        36.963968250000001       -32.367205700000000       -42.657203860000003        7.3574240800000004        13.686628580000001       -58.811689489999999        12.994051539999999       -13.680100639999999        35.307528750000003       -83.705274079999995       -141.84549048000000       -2104.6328663400000       -120.16641206000000       0.35999999999999988     
-42.57383674 -0.06629834 0.10233866 0.00924865 -0.01272683 -264.11623947 -1.18194763 0.90891315 0.69564707 -1.19923537 -121.08610621 87.95434454 0.09552924 0.12123624 36.89099621 1.72507498 -0.97013783 -1.00210675 0.33870143 -50.15855746 -5.73091273 -1.06653956 -1.88420231 -9.70898835 2.89640123 -2110.50736207 -114.21442851 0.0
