# Supplementary material for: Design of high-temperature f-block molecular nanomagnets through the control of vibration-induced spin relaxation
Source: Chem Sci. 2019 Dec 2;11(6):1593–8. doi: 10.1039/c9sc03133b (PMC7025469; doi:10.1039/c9sc03133b)
Supplement: Supplementary file 4 [file SC-011-C9SC03133B-s004.zip › SI/CFPs-vs-Temp.txt]

       Temp(K)                    a20(cm1)                 a21(cm1)                  a2_1(cm1)                  a22(cm1)                a2_2(cm1)                   a40(cm1)                  a41(cm1)                 a4_1(cm1)                  a42(cm1)                 a4_2(cm1)                  a43(cm1)                 a4_3(cm1)                  a44(cm1)                  a4_4(cm1)                  a60(cm1)                 a61(cm1)                 a6_1(cm1)                  a62(cm1)                 a6_2(cm1)                  a63(cm1)                 a6_3(cm1)                 a64(cm1)                  a6_4(cm1)                  a65(cm1)                  a6_5(cm1)                a66(cm1)                  a6_6(cm1)   
   0.0000000000000000       -43.032549225731522      -0.18114558643412992       0.17026545461222672        5.9089427516881982E-003  -2.6037928640207375E-002  -266.20866801084054       -1.7379972203761940        1.0112539591039735        1.0291429902394669       -1.4324223957692528       -121.96397996951487        88.682728368046057       0.35813956127374386      -0.37012963665402926        38.647038080441661        3.6748838450449157       -1.5958594191820661      -0.18396782552038526       0.29821925944084399       -53.715708091418136       -3.0903796881205503       -2.1724573516557184       -3.5751694918533761       -12.413503204751899        6.0830462817527113       -2164.0348211861419       -129.01459818096640     
   1.0000000000000000       -43.032549225731522      -0.18114558643412992       0.17026545461222672        5.9089427516881982E-003  -2.6037928640207375E-002  -266.20866801084054       -1.7379972203761940        1.0112539591039735        1.0291429902394669       -1.4324223957692528       -121.96397996951487        88.682728368046057       0.35813956127374386      -0.37012963665402926        38.647038080441661        3.6748838450449157       -1.5958594191820661      -0.18396782552038526       0.29821925944084399       -53.715708091418136       -3.0903796881205503       -2.1724573516557184       -3.5751694918533761       -12.413503204751899        6.0830462817527113       -2164.0348211861419       -129.01459818096640     
   2.0000000000000000       -43.032549225711968      -0.18114558646126649       0.17026545457842365        5.9089427420389445E-003  -2.6037928633976436E-002  -266.20866801049624       -1.7379972206118182        1.0112539590790157        1.0291429902270230       -1.4324223957345881       -121.96397996938046        88.682728367881438       0.35813956131865210      -0.37012963666694537        38.647038080226629        3.6748838454203150       -1.5958594188552990      -0.18396782532111899       0.29821925931499288       -53.715708091469743       -3.0903796874093232       -2.1724573515329721       -3.5751694919598398       -12.413503205259978        6.0830462818712077       -2164.0348211852438       -129.01459818011182     
   3.0000000000000000       -43.032549194107133      -0.18114563101908301       0.17026540068455068        5.9089300566591224E-003  -2.6037921872888382E-002  -266.20866744957266       -1.7379975963110208        1.0112539153829496        1.0291429871899276       -1.4324223947872232       -121.96397973453452        88.682728107575130       0.35813963210425531      -0.37012968838536775        38.647037731227691        3.6748844590189229       -1.5958588965475118      -0.18396753863685614       0.29821911062692880       -53.715708166186538       -3.0903785730324160       -2.1724572221092893       -3.5751697717105566       -12.413503979942094        6.0830464904248132       -2164.0348197244116       -129.01459678615402     
   4.0000000000000000       -43.032547953136557      -0.18114739314516734       0.17026329925513567        5.9084914716408836E-003  -2.6037721928940848E-002  -266.20864530564631       -1.7380122445277879        1.0112521518793036        1.0291432346293079       -1.4324234711834893       -121.96397012967479        88.682717899010427       0.35814236675509153      -0.37013234048929222        38.647023976373170        3.6749086747248869       -1.5958385180681975      -0.18395700098718526       0.29821435562003223       -53.715710899135814       -3.0903356361196441       -2.1724535602052715       -3.5751829150999388       -12.413533547276440        6.0830549600151071       -2164.0347621959049       -129.01454181621074     
   5.0000000000000000       -43.032537561127569      -0.18116222910254420       0.17024572875707306        5.9051277891520974E-003  -2.6036380316158562E-002  -266.20845823617952       -1.7381346707891192        1.0112374268983002        1.0291473956977819       -1.4324384647849786       -121.96388672492645        88.682630341991270       0.35816505538717319      -0.37015784826040532        38.646907834980667        3.6751123805877834       -1.5956683293762906      -0.18387238028975791       0.29818000468259109       -53.715732345682603       -3.0899814076754586       -2.1724305558791652       -3.5753046764275740       -12.413779044394884        6.0831266369945167       -2164.0342790536456       -129.01407976705812     
   6.0000000000000000       -43.032498340338194      -0.18121866902340822       0.17017899888024340        5.8931604664449848E-003  -2.6032096071481096E-002  -266.20774012802718       -1.7385991759720631        1.0111833936468113        1.0291692300294477       -1.4325112338650721       -121.96355727568401        88.682281084619930       0.35825072708997768      -0.37026299067097362        38.646461791949555        3.6758873540036863       -1.5950240668671116      -0.18356061670774021       0.29806285722246101       -53.715807991611157       -3.0886590700337098       -2.1723643594713260       -3.5757978993074837       -12.414718005546202        6.0833967735703620       -2164.0324458718933       -129.01232485624280     
   7.0000000000000000       -43.032404303639701      -0.18135582352522994       0.17001648581974879        5.8654569535008380E-003  -2.6022928319512681E-002  -266.20597008388864       -1.7397286538942656        1.0110601477888725        1.0292343923165181       -1.4327162472230828       -121.96271848554809        88.681368884885416       0.35845883419954022      -0.37053214505440263        38.645360822949307        3.6777718051248303       -1.5934632570686131      -0.18281999192441342       0.29779843707150611       -53.715977249152878       -3.0855054136973639       -2.1722444589768695       -3.5770526725561296       -12.417051837226515        6.0840415310077844       -2164.0280089459170       -129.00807170683754     
   8.0000000000000000       -43.032233347050301      -0.18161022586228226       0.16971370396097246        5.8158751247130982E-003  -2.6007313077215669E-002  -266.20262734440985       -1.7418287726574608        1.0108511046332276        1.0293750466860438       -1.4331363653801090       -121.96107732766325        88.679521225637004       0.35884725609896700      -0.37104933129811096        38.643276791451946        3.6812703460515572       -1.5905753160087712      -0.18147001559573547       0.29733011282524607       -53.716265735140247       -3.0797647564841411       -2.1720879380872216       -3.5794653113194874       -12.421537731510231        6.0852126588545694       -2164.0198288947940       -129.00022037108599     
   9.0000000000000000       -43.031973183158094      -0.18200773651111588       0.16923817791670945        5.7404627250804844E-003  -2.5984135449475480E-002  -266.19729899751451       -1.7451198085284458        1.0105597796831054        1.0296229371924326       -1.4338407006286138       -121.95836519007753        88.676347926570287       0.35946144259242485      -0.37187758261102555        38.639943946657105        3.6867415383636160       -1.5860762177859109      -0.17939227886981773       0.29661713385759597       -53.716682836065011       -3.0709600969278661       -2.1719387774001300       -3.5833473744515159       -12.428859191397361        6.0870076777677093       -2164.0071522040771       -128.98804638064917     
   10.000000000000000       -43.031621556105776      -0.18256224687483294       0.16857191571814756        5.6374498729629893E-003  -2.5952640759786736E-002  -266.18971422908317       -1.7497212351369691        1.0102060215046058        1.0300046769342184       -1.4348737850720845       -121.95436966865756        88.671486398000269       0.36033225827449350      -0.37305323004937113        38.635179908821570        3.6943777533860822       -1.5798272634982955      -0.17653596652409140       0.29563477179861164       -53.717231079303929       -3.0588976476195957       -2.1718586015546100       -3.5888954776097726       -12.439561121753597        6.0894761940881788       -2163.9896482574877       -128.97125129332679     
   11.000000000000000       -43.031183450587818      -0.18327804715551263       0.16770953025187524        5.5067033747417228E-003  -2.5912357144821874E-002  -266.17973317234555       -1.7556668342967789        1.0098180656909486        1.0305396823154414       -1.4362547667272123       -121.94894779702057        88.664633119123422       0.36147821299218547      -0.37458973887481967        38.628879650474524        3.7042360002914707       -1.5718107288019703      -0.17290431401442172       0.29437158970356120       -53.717917886079114       -3.0435909193491573       -2.1719156636148309       -3.5962010784990697       -12.454029455432144        6.0926389617953092       -2163.9673197678262       -128.94988601732427     
   12.000000000000000       -43.030667870877963      -0.18415303776895736       0.16665492544179472        5.3491119616829227E-003  -2.5863054299756858E-002  -266.16731864178041       -1.7629292582273901        1.0094253094984678        1.0312399292097423       -1.4379819026029721       -121.94202699833586        88.655560620698424       0.36290870429324973      -0.37648468881702574        38.620999646738028        3.7162817725507793       -1.5620930473396475      -0.16853619202706588       0.29282625675476159       -53.718764313653793       -3.0251738368497003       -2.1721756516806976       -3.6052754311163691       -12.472496150341536        6.0965040651864291       -2163.9403880867012       -128.92423707375917     
   13.000000000000000       -43.030085416913600      -0.18518144240483034       0.16541809668920909        5.1660930700008524E-003  -2.5804719532664989E-002  -266.15250646644182       -1.7714430253299986        1.0090536403557324        1.0321106813997898       -1.4400386539925778       -121.93359872349882        88.644122410465187       0.36462684240814380      -0.37872630519874134        38.611541384754169        3.7304272535181267       -1.5507913161027793      -0.16348989371944025       0.29100466632887761       -53.719809596526041       -3.0038328579197207       -2.1726954628247959       -3.6160753945751063       -12.495057614067846        6.1010760409988762       -2163.9092029473486       -128.89472354561278     
   14.000000000000000       -43.029446877201082      -0.18635569231410679       0.16401259651170907        4.9592551809366815E-003  -2.5737536008813199E-002  -266.13538067861168       -1.7811222204620796        1.0087232539108613        1.0331516211560137       -1.4423994078040565       -121.92370834366120        88.630249635632794       0.36663154657283770      -0.38129831124676067        38.600537649998380        3.7465587035377048       -1.5380481845217451      -0.15783127656077614       0.28891753555923116       -53.721112186607591       -2.9797633431126194       -2.1735198269204119       -3.6285245489846170       -12.521699100479875        6.1063594758561850       -2163.8741877732377       -128.86182048693436     
   15.000000000000000       -43.028762611536031      -0.18766758729927005       0.16245372426467553        4.7301909905978368E-003  -2.5661857772702829E-002  -266.11605493866796       -1.7918727019499396        1.0084482236703378        1.0343580622178974       -1.4450340554872032       -121.91244374431670        88.613943038974099       0.36891900567747338      -0.38418306653377599        38.588042201327085        3.7645539040558900       -1.5240150518970241      -0.15162609297168739       0.28657850965831233       -53.722748382476631       -2.9531456514614511       -2.1746801755408409       -3.6425286318162757       -12.552320264844340        6.1123597425219840       -2163.8358139086322       -128.82600877393565     
   16.000000000000000       -43.028042407256386      -0.18910894642861037       0.16075731798711201        4.4803650959203360E-003  -2.5578181461649079E-002  -266.09465956505949       -1.8035998597260023        1.0082370629504329        1.0357220878956312       -1.4479113046429568       -121.89992416945165        88.595262801249461       0.37148367043887137      -0.38736336878662792        38.574122399174215        3.7842922517782318       -1.5088417690629405      -0.14493557957770584       0.28400274274590426       -53.724809484986430       -2.9241345693321645       -2.1761950667085754       -3.6579860651280005       -12.586758946402249        6.1190828002384636       -2163.7945925881741       -128.78774585862567     
   17.000000000000000       -43.027295554807871      -0.19067193795585013       0.15893899132003461        4.2110647055761102E-003  -2.5487116346458248E-002  -266.07133293458043       -1.8162131606334411        1.0080937205770915        1.0372335487953774       -1.4510008766502183       -121.88629017904941        88.574317866106341       0.37431891706144405      -0.39082334284127429        38.558854100550469        3.8056599967163516       -1.4926708668635551      -0.13781431228998997       0.28120589620304015       -53.727398174977054       -2.8928567360477300       -2.1780715635434440       -3.6747947530015499       -12.624811666849929        6.1265349953930484       -2163.7510749329444       -128.74745118050001     
   18.000000000000000       -43.026530983258510      -0.19234922273505020       0.15701367814333700        3.9233899258035547E-003  -2.5389354478297068E-002  -266.04621601720714       -1.8296285307254376        1.0080186678876675        1.0388809018679483       -1.4542748289027174       -121.87169510426715        88.551255609018028       0.37741748249365403      -0.39454876100910413        38.542318181977365        3.8285525027085687       -1.4756347015365945      -0.13030951446063116       0.27820347763282705       -53.730624608729784       -2.8594123652023540       -2.1803071029902665       -3.6928562255488786       -12.666250326227793        6.1347231210367363       -2163.7058534771813       -128.70550102238079     
   19.000000000000000       -43.025757375298369      -0.19413399596797609       0.15499538080531805        3.6182672031720314E-003  -2.5285642396409479E-002  -266.01944902493096       -1.8437693575605225        1.0080098980202099        1.0406518946558907       -1.4577082372145407       -121.85629808132759        88.526252266034007       0.38077174134017228      -0.39852703913457876        38.524598182831248        3.8528747945649027       -1.4578543662926691      -0.12246122657133607       0.27501043933972757       -53.734602578090090       -2.8238789479212434       -2.1828915258469124       -3.7120779692356942       -12.710835190631382        6.1436546691930198       -2163.6595617539115       -128.66222897469791     
   20.000000000000000       -43.024983232881986      -0.19601997713931929       0.15289704873584201        3.2964747822782311E-003  -2.5176755453722468E-002  -265.99116941296711       -1.8585666567501429        1.0080637629238030        1.0425341079275139       -1.4612794374120255       -121.84025857382315        88.499504303085644       0.38437387462396627      -0.40274706836485663        38.505778696150621        3.8785411879512504       -1.4394396085847199      -0.11430293646418255       0.27164096202785232       -53.739445969862196       -2.7863155984354857       -2.1858090519423392       -3.7323745543909075       -12.758324586392757        6.1533381203920667       -2163.6128706673344       -128.61792938949210     
   21.000000000000000       -43.024216892825585      -0.19800137594832254       0.15073053832527117        2.9586728196318072E-003  -2.5063475444490460E-002  -265.96151070426674       -1.8739587638150557        1.0081756325320450        1.0445153731076691       -1.4649699809993004       -121.82373221090207        88.471220794373508       0.38821596714579720      -0.40719898113108011        38.485944246434187        3.9054744805279982       -1.4204892786841647      -0.10586241284522084       0.26810836228305529       -53.745265671209616       -2.7467673225903328       -2.1890400708696744       -3.7536679885791608       -12.808481839324672        6.1637831401145826       -2163.5664817253305       -128.57286213633270     
   22.000000000000000       -43.023466503904764      -0.20007284909535164       0.14850662214963922        2.6054334836767236E-003  -2.4946571888337498E-002  -265.93060179181481       -1.8898907821020989        1.0083403897871770        1.0465840814668641       -1.4687644190229254       -121.80686774136709        88.441616825604669       0.39229006032096680      -0.41187390815146224        38.465178479908026        3.9336049804415310       -1.4010920282631203       -9.7162585801356421E-002  0.26442507699407936       -53.752166998462570       -2.7052688604974766       -2.1925626815784680       -3.7758875903899822       -12.861080005727999        6.1750006127980788       -2163.5211178829682       -128.52725763419542     
   23.000000000000000       -43.022739980023879      -0.20222945553118996       0.14623502726329898        2.2372682760299087E-003  -2.4826787046377766E-002  -265.89856650660465       -1.9063139289774831        1.0085527869181712        1.0487294014770630       -1.4726499945983709       -121.78980490681489        88.410907908748840       0.39658817965781346      -0.41676375637814655        38.443563554903037        3.9628695241533713       -1.3813271006232342       -8.8222385810153750E-002  0.26060269138480324       -53.760247673327711       -2.6618479651183145       -2.1963539575941540       -3.7989695829082990       -12.915904890917359        6.1870025009074867       -2163.4775129777372       -128.48132158210342     
   24.000000000000000       -43.022044942544071      -0.20446661385454201       0.14392448987758472        1.8546511430425974E-003  -2.4704824525066775E-002  -265.86552332993517       -1.9231848642769562        1.0088076907008774        1.0509414197242823       -1.4766162984701594       -121.77267305498695        88.379305373450748       0.40110234990785004      -0.42186102119135593        38.421179663012182        3.9932105615405185       -1.3612651288051298       -7.9057496428183133E-002  0.25665198844601189       -53.769596331386893       -2.6165280924201504       -2.2003909429838928       -3.8228565395535701       -12.972756776521063        6.1998015550811401       -2163.4364007043982       -128.43523910383254     
   25.000000000000000       -43.021388661699838      -0.20678006347469269       0.14158281857305793        1.4580368556164902E-003  -2.4581341165616818E-002  -265.83158518663993       -1.9404650477096326        1.0091002422759054        1.0532112195215158       -1.4806549226172487       -121.75559033825202        88.347012681233096       0.40582460614017973      -0.42715863635593465        38.398104640243631        4.0245753430666227       -1.3409689010139134       -6.9681002948076290E-002  0.25258300595824507       -53.780291521235327       -2.5693305364834913       -2.2046514012531104       -3.8474967688562822       -13.031451199685797        6.2134109206555683       -2163.3985039143413       -128.38917820474424     
   26.000000000000000       -43.020778003706290      -0.20916583008664999       0.13921696120419838        1.0478747254119916E-003  -2.4456941818595413E-002  -265.79685929038578       -1.9581201486711257        1.0094259532166532        1.0555309099811290       -1.4847591330440553       -121.73866336656751        88.314222591985583       0.41074700542841674      -0.43264985987105670        38.374413645455341        4.0569152193977587       -1.3204940765603470       -6.0103935312965387E-002  0.24840509323063475       -53.792401136609776       -2.5202760691516648       -2.2091143483090221       -3.8728436929969110       -13.091819055430491        6.2278436904024739       -2163.3645248163489       -128.34329254681538     
   27.000000000000000       -43.020219387328481      -0.21162019546354008       0.13683307251011068        6.2461807978504095E-004  -2.4332176556783391E-002  -265.76144703095594       -1.9761195178737367        1.0097807553429552        1.0578936168366910       -1.4889235732773765       -121.72198720692673        88.281115099154036       0.41586164132538461      -0.43832819121620203        38.350178894149373        4.0901850505838748       -1.2998898477634220       -5.0335712350913775E-002  0.24412696361587471       -53.805982216196391       -2.4693861528452206       -2.2137604039896601       -3.8988552532499696       -13.153706231694487        6.2431124485654719       -2163.3351364516416       -128.29772360639279     
   28.000000000000000       -43.019718751551117      -0.21413967130409370       0.13443658058175759        1.8873010189267032E-004  -2.4207539873557244E-002  -265.72544390226909       -1.9944357220511004        1.0101610179201481        1.0602934448007038       -1.4931440036437140       -121.70564564121678        88.247856041497130       0.42116066165123134      -0.44418731453318283        38.325469441651023        4.1243427152748620       -1.2791995489917181       -4.0384498603258379E-002  0.23975674130495395       -53.821081044346343       -2.4166837951532418       -2.2185719963683623       -3.9254933608331353       -13.216972935874679        6.2592288419122637       -2163.3109756404992       -128.25260230581503     
   29.000000000000000       -43.019281534524978      -0.21672097675089697       0.13203225103644300       -2.5931329113416859E-004  -2.4083471437353034E-002  -265.68893947288677       -2.0130441385513378        1.0105635426130852        1.0627254197589224       -1.4974170772577549       -121.68971161139376        88.214596295539266       0.42663628913853036      -0.45022106227485792        38.300351012571198        4.1593487076337503       -1.2584612162699200       -3.0257486453989207E-002  0.23530200230386619       -53.837733488759184       -2.3621941092929037       -2.2235334505447715       -3.9527234019421451       -13.281492831070075        6.2762032027975057       -2163.2926374595522       -128.20805021701685     
   30.000000000000000       -43.018912663054735      -0.21936101915025541       0.12962424818848428       -7.1902286941500065E-004  -2.3960358014522676E-002  -265.65201740066345       -2.0319226044657905        1.0109855439179734        1.0651854176823576       -1.5017401511345936       -121.67424779510145        88.181471453547744       0.43228084398111732      -0.45642339434432122        38.274885874492419        4.1951658089922939       -1.2377081014041624       -1.9961116093855452E-002  0.23076981020240681       -53.855965516736461       -2.3059446379827069       -2.2286309899558319       -3.9805137994662410       -13.347152068465247        6.2940442391522433       -2163.2806712081401       -128.16418043079568     
   31.000000000000000       -43.018616551393492      -0.22205687762199733       0.12721619278708574       -1.1898972048806347E-003  -2.3838536224345439E-002  -265.61475549171934       -2.0510511141300949        1.0114246207174202        1.0676700858239738       -1.5061111294376623       -121.65930726663976        88.148601896210465       0.43808676716643352      -0.46278838846415138        38.249132753865908        4.2317588218710513       -1.2169691443592385       -9.5012448243954051E-003  0.22616674762343095       -53.875793838626684       -2.2479654910503246       -2.2338526740925793       -4.0088356299719665       -13.413848277772422        6.3127587978807540       -2163.2755777546172       -128.12109817501050     
   32.000000000000000       -43.018397107895950      -0.22480578902850715       0.12481121608099904       -1.6714249535090741E-003  -2.3718295844496869E-002  -265.57722580207644       -2.0704115587987637        1.0118787230081843        1.0701767605859027       -1.5105283352193812       -121.64493420788098        88.116093176218939       0.44404664351089890      -0.46931023828751517        38.223146791695584        4.2690943551605161       -1.1962694071572932        1.1167242075132144E-003  0.22149894427114478       -53.897226634668819       -2.1882893399117456       -2.2391882923526873       -4.0376622922665213       -13.481489559000234        6.3323517016951429       -2163.2778081130418       -128.07890125207626     
   33.000000000000000       -43.018257748053962      -0.22760513596607254       0.12241201010096459       -2.1630878686391998E-003  -2.3599883438334669E-002  -265.53949477862886       -2.0899875026720904        1.0123461166452230        1.0727033854096608       -1.5149904068360791       -121.63116464166785        88.084036637705054       0.45015322347281644      -0.47598325649870260        38.196979536041283        4.3071406506783418       -1.1756304720985682        1.1887745273040567E-002  0.21677210239898015       -53.920264328966233       -2.1269513052879212       -2.2446292298745147       -4.0669692226743166       -13.549993504797866        6.3528256548968329       -2163.2877630810603       -128.03768035283980     
   34.000000000000000       -43.018201412521236      -0.23045243644176605       0.12002087414592183       -2.6643641966070958E-003  -2.3483506124078693E-002  -265.50162343485408       -2.1097639900255762        1.0128253480468012        1.0752484311605379       -1.5194962153364855       -121.61802716669956        88.052510206084847       0.45639944302360491      -0.48280188080363279        38.170678967877450        4.3458674427746882       -1.1550708067223046        2.2807058214842552E-002  0.21199152036622287       -53.944900381381096       -2.0639887683507494       -2.2501683177364735       -4.0967336517060016       -13.619286272215977        6.3741812107643376       -2163.3057937652502       -127.99751929149512     
   35.000000000000000       -43.018230588875348      -0.23334533494142309       0.11763975752935338       -3.1747321866910077E-003  -2.3369335348815936E-002  -265.46366755587809       -2.1297273788280440        1.0133152101438303        1.0778108207435824       -1.5240447994066946       -121.60554367816765        88.021579292642926       0.46277844107402966      -0.48976068126314137        38.144289556483791        4.3852458440392956       -1.1346060976491226        3.3870135708527205E-002  0.20716211479163171       -53.971122074498517       -1.9994411299871517       -2.2557996769283291       -4.1269343968044154       -13.689301715104721        6.3964167916943859       -2163.3322028259886       -127.95849519523503     
   36.000000000000000       -43.018347336031397      -0.23628159463608392       0.11527029869469382       -3.6936735179625563E-003  -2.3257510566683848E-002  -265.42567792714789       -2.1498651968625646        1.0138147103757520        1.0803898590920213       -1.5286353148191325       -121.59373006264963        87.991297767636866       0.46928357415258531      -0.49685436787216691        38.117852340347881        4.4252482514122384       -1.1142495552618337        4.5072645003738726E-002  0.20228844166505969       -53.998911278360346       -1.9333495380517198       -2.2615185630138441       -4.1575516861335453       -13.759980582876651        6.4195287527322238       -2163.3672462862705       -127.92067867308080     
   37.000000000000000       -43.018553310390736      -0.23925909051376137       0.11291386084758367       -4.2206765050279791E-003  -2.3148142750645279E-002  -265.38770058096424       -2.1701660169466206        1.0143230411906710        1.0829851691954673       -1.5332669957242031       -121.58259685917946        87.961708964467263       0.47590842820518042      -0.50407779764406069        38.091405029522171        4.4658482680917633       -1.0940121910655214        5.6410420491671109E-002  0.19737471665494880       -54.028245180387962       -1.8657565983232578       -2.2673212163780079       -4.1885670088100619       -13.831269787482297        6.4435114793177455       -2163.4111357649467       -127.88413398078488     
   38.000000000000000       -43.018849792967885      -0.24227580325949843       0.11057156428056988       -4.7552389929476531E-003  -2.3041317691436740E-002  -265.34977705539779       -2.1906193483677945        1.0148395532645962        1.0855966344689405       -1.5379391255073553       -121.57214988113083        87.932846685340252       0.48264682752381993      -0.51142598073310386        38.064982125476739        4.5070206375640414       -1.0739030694956266        6.7879444252408105E-002  0.19242483475327241       -54.059096971832865       -1.7967060813461000       -2.2732047213389577       -4.2199629874788673       -13.903121737776543        6.4683575107201499       -2163.4640410125371       -127.84891919273828     
   39.000000000000000       -43.019237716882941      -0.24532981373880583       0.10824431558459180       -5.2968708897053410E-003  -2.2937099056211913E-002  -265.31194466056394       -2.2112155421041475        1.0153637314871944        1.0882243474884845       -1.5426510152920885       -121.56239079569480        87.904736185746543       0.48949284091701678      -0.51889408533319048        38.038615054694162        4.5487411868593171       -1.0539295358944152        7.9475832390923540E-002  0.18744238932850654       -54.091436485279381       -1.7262426343698649       -2.2791668761492976       -4.2517232696507428       -13.975493738683534        6.4940576815434516       -2163.5260926456453       -127.81508638724176     
   40.000000000000000       -43.019717694732861      -0.24841929796753104       0.10593283395281142       -5.8450963137026465E-003  -2.2835531193872154E-002  -265.27423674779749       -2.2319457077864167        1.0158951736493704        1.0908685649193908       -1.5474019884911774       -121.55331765940593        87.877395120979301       0.49644078530918340      -0.52647744123937479        38.012332312534831        4.5909867767812251       -1.0340974223369863        9.1195825495450966E-002  0.18243069060817335       -54.125230780256786       -1.6544115051424522       -2.2852060749569070       -4.2838324347182706       -14.048347451458952        6.5206012747170092       -2163.5973849931106       -127.78268184810398     
   41.000000000000000       -43.020290045462708      -0.25154252247506353       0.10363767478739017       -6.3994553552394525E-003  -2.2736641684821698E-002  -265.23668297788362       -2.2528016406878053        1.0164335716961945        1.0935296683245803       -1.5521913700905565       -121.54492540945638        87.850834442848537       0.50348522700453680      -0.53417154206330686        37.986159614231312        4.6337352573778210       -1.0144112329481594       0.10303578196681601       0.17739278358118898       -54.160444675987044       -1.5812582823006143       -2.2913212020882936       -4.3162759140269316       -14.121648410718549        6.5479761804398793       -2163.6779789828383       -127.75174628309954     
   42.000000000000000       -43.020954820448488      -0.25469783998777279       0.10135925081986426       -6.9595054661620633E-003  -2.2640443640602671E-002  -265.19930958512634       -2.2737757573032438        1.0169786953658786        1.0962081304509401       -1.5570184795930122       -121.53720631150499        87.825059238798048       0.51062098087791363      -0.54197204616344741        37.960120050225903        4.6769654273413366      -0.99487431030565154       0.11499217329150380       0.17233146529262644       -54.197041231785548       -1.5068286554815387       -2.2975115385097342       -4.3490399217918831       -14.195365593613882        6.5761690565599835       -2163.7679050124070       -127.72231505815982     
   43.000000000000000       -43.021711828578404      -0.25788368537605544        9.9097850951884489E-002  -7.5248225020638475E-003  -2.2546937764177603E-002  -265.16213963463713       -2.2948610383108301        1.0175303780132645        1.0989044865394706       -1.5618826267545500       -121.53015036539918        87.800069508883112       0.51784310776500764      -0.54987477639482440        37.934234243427866        4.7206569963553724      -0.97548898447044685       0.12706158058175843       0.16724930149596129       -54.234982176727421       -1.4311681969920982       -2.3037766799711452       -4.3821113950146700       -14.269471036486406        6.6051654867988594       -2163.8671657589830       -127.69441844510980     
   44.000000000000000       -43.022560660180801      -0.26109857182173857        9.6853657016191669E-002  -8.0950014477000100E-003  -2.2456114185062617E-002  -265.12519327078462       -2.3160509779003586        1.0180885044083765        1.1016193101819434       -1.5667831094184730       -121.52374567073002        87.775860878625679       0.52514691032206917      -0.55787571880773856        37.908520506320968        4.7647905496679890      -0.95625670612187252       0.13924069189745802       0.16214864262733761       -54.274228290963343       -1.3543221658686404       -2.3101164661094420       -4.4154779408682865       -14.343939494442486        6.6349501340592782       -2163.9757388947473       -127.66808188015949     
   45.000000000000000       -43.023500709697274      -0.26434108717326177        9.4626758648596904E-002  -8.6696568595769526E-003  -2.2367954085520607E-002  -265.08848795524801       -2.3373395386137141        1.0186530003024201        1.1043531932447510       -1.5717192128948456       -121.51797875447767        87.752425247728709       0.53252792761371293      -0.56597102043560477        37.882994996188927        4.8093475143701738      -0.93717816520337216       0.15152630000932266       0.15703163907043252       -54.314739741581477       -1.2763353343929715       -2.3165309196527590       -4.4491277902870401       -14.418748139507867        6.6655068867682514       -2164.0935796830986       -127.64332623008974     
   46.000000000000000       -43.024531197039401      -0.26760989046445915        9.2417166451119540E-002  -9.2484230607593147E-003  -2.2282431134961866E-002  -265.05203869355972       -2.3587211109746313        1.0192238235618285        1.1071067293938108       -1.5766902104501586       -121.51283486321019        87.729751376098250       0.53998192867006112      -0.57415698631328915        37.857671867038036        4.8543101270127824      -0.91825339640721237       0.16391530037114488       0.15190025568729387       -54.356476376220428       -1.1972518365586240       -2.3230201948005975       -4.4830497567236423       -14.493876293298896        6.6968189968130494       -2164.2206234384148       -127.62016806304347     
   47.000000000000000       -43.025651187599941      -0.27090370857924928        9.0224823614861394E-002  -9.8309541224439849E-003  -2.2199512749863880E-002  -265.01585824940162       -2.3801904772956592        1.0198009566831265        1.1098805007778363       -1.5816953645673961       -121.50829822240215        87.707825409679685       0.54750490523342887      -0.58243007586200801        37.832563417080131        4.8996614023108025      -0.89948187274407110       0.17640468914852769       0.14675628559864465       -54.399397977788318       -1.1171150375694887       -2.3295845338388004       -4.5172331992248145       -14.569305190459957        6.7288692081290504       -2164.3567878383446       -127.59861992096842     
   48.000000000000000       -43.026859610914336      -0.27422133304947205        8.8049616159139033E-002  -1.0416923665271752E-002  -2.2119161196138593E-002  -264.97995734624067       -2.4017427791419017        1.0203844005157854        1.1126750674573282       -1.5867339287138691       -121.50435226546412        87.686631349338981       0.55509306389188839      -0.59078689876750456        37.807680230891989        4.9453851027695865      -0.88086258835872211       0.18899156120958766       0.14160136320564831       -54.443464483674070       -1.0359674231696188       -2.3362242310672037       -4.5516679891332172       -14.645017769440923        6.7616398754052698       -2164.5019750825900       -127.57869059099858     
   49.000000000000000       -43.028155277988184      -0.27756161697677473        8.5891381931211902E-002  -1.1006024511068142E-002  -2.2041334550126503E-002  -264.94434485615307       -2.4233734880075177        1.0209741690356251        1.1154909592003928       -1.5918051494161263       -121.50097983503963        87.666151466480571       0.56274281777372259      -0.59922421046659857        37.783031315589916        4.9914657091302645      -0.86239413166761880       0.20167310802444216       0.13643697645335531       -54.488636172779401      -0.95385050742187305       -2.3429396031606560       -4.5863444798524284       -14.720998487510803        6.7951130726972551       -2164.6560738961198       -127.56038537336360     
   50.000000000000000       -43.029536897321442      -0.28092347207211427        8.3749918498922049E-002  -1.1597968213025021E-002  -2.1965987533413205E-002  -264.90902797590121       -2.4450783788247974        1.0215702850268704        1.1183286693018215       -1.5969082684906899       -121.49816335904872        87.646366669346421       0.57045077795393040      -0.60773890734448521        37.758624230550978        5.0378883915758985      -0.84407474980961539       0.21444661544919486       0.13126447834355542       -54.534873823579638      -0.87080475745205899       -2.3497309651417240       -4.6212534792171951       -14.797233157214400        6.8292706919889365       -2164.8189613778450       -127.54370634374756     
   51.000000000000000       -43.031003089671323      -0.28430586580831468        8.1624990056911803E-002  -1.2192484489464708E-002  -2.1893072235548906E-002  -264.87401239049706       -2.4668535059789662        1.0221727765460937        1.1211886501172013       -1.6020425253184936       -121.49588500384809        87.627256824034916       0.57821374470224973      -0.61632802173230516        37.734465210377174        5.0846389816705928      -0.82590240531869519       0.22730946138968233       0.12608509771132420       -54.582138846257770      -0.78686953363571854       -2.3565986112096042       -4.6563862240969875       -14.873708801771965        6.8640945319361348       -2164.9905046981598       -127.52865260835563     
   52.000000000000000       -43.032552401604356      -0.28770781868239065        7.9516333455957114E-002  -1.2789320583428361E-002  -2.1822538737579847E-002  -264.83930242461582       -2.4886951815467464        1.0227816740556412        1.1240713100381430       -1.6072071590817272       -121.49412680674916        87.608801034253759       0.58602869868202123      -0.62498871678202494        37.710559280937538        5.1317039450240305      -0.80787482584829196       0.24025911335296118       0.12089994928511494       -54.630393391765544      -0.70208304371161168       -2.3635427997396254       -4.6917343569305743       -14.950413527193955        6.8995663771647084       -2165.1705626505081       -127.51522055027512     
   53.000000000000000       -43.034183317893515      -0.29112840158515690        7.7423663454446387E-002  -1.3388240567508057E-002  -2.1754335648121560E-002  -264.80490118232262       -2.5105999555144112        1.0233970081275012        1.1269770116672146       -1.6124014109058267       -121.49287078999309        87.590977883708874       0.59389279219086832      -0.63371828128397123        37.686910368438475        5.1790703546863259      -0.78998954770144558       0.25329312590223113       0.11571004305467469       -54.679600440458920      -0.61648230934667136       -2.3705637418378531       -4.7272899039453762       -15.027336409132529        6.9356680685950360       -2165.3589870633969       -127.50340406602405     
   54.000000000000000       -43.035894272820471      -0.29456673327611738        7.5346677281221075E-002  -1.3989024610673639E-002  -2.1688410562558148E-002  -264.77081067564313       -2.5325645977629541        1.0240188076308483        1.1299060709814321       -1.6176245258679580       -121.49209905813350        87.573765644859151       0.60180334051772266      -0.64251412448162371        37.663521401566918        5.2267258652850650      -0.77224395385000666       0.26640913803508193       0.11051629297458784       -54.729723872743079      -0.53010314374227185       -2.3776615929034062       -4.7630452548605939       -15.104467392718115        6.9723815653295418       -2165.5556240801266       -127.49319479146070     
   55.000000000000000       -43.037683660444877      -0.29802197796185348        7.3285058589884947E-002  -1.4591468221369055E-002  -2.1624710454859617E-002  -264.73703194255626       -2.5545860816350814        1.0246470983276195        1.1328587573009401       -1.6228757548476302       -121.49179388062772        87.557142457553908       0.60975781347614122      -0.65137377092864546        37.640394406826438        5.2746586879191018      -0.75463530705979598       0.27960487050664540       0.10531952503372266       -54.780728523950309      -0.44298013895252053       -2.3848364467156262       -4.7989931439092199       -15.181797203833682        7.0096889986782305       -2165.7603153140417       -127.48458231647767     
   56.000000000000000       -43.039549843903586      -0.30149334297618730        7.1238480876312835E-002  -1.5195381478899428E-002  -2.1563182010487146E-002  -264.70356515501504       -2.5766615689216925        1.0252819018104924        1.1358352939047309       -1.6281543562058638       -121.49193776128884        87.541086480833073       0.61775382716114646      -0.66029485542455890        37.617530597246237        5.3228575658238606      -0.73716077867709640       0.29287812311925154       0.10012048472260737       -54.832580225468007      -0.35514666167634656       -2.3920883316232504       -4.8351266320429946       -15.259317270462278        7.0475727189144957       -2165.9728988873662       -127.47755438812285     
   57.000000000000000       -43.041491163802704      -0.30498007656034104        6.9206610423420092E-002  -1.5800588263105285E-002  -2.1503771907913229E-002  -264.67040971761242       -2.5987883961252507        1.0259232347265512        1.1388358591578509       -1.6334595972874331       -121.49251349610674        87.525576020920909       0.62578913596578500      -0.66927511805803286        37.594930454688416        5.3713117508210049      -0.71981747357515957       0.30622677199912851        9.4919843931720399E-002  -54.885245833936267      -0.26663485638132034       -2.3994172084677068       -4.8714390902074305       -15.337019652906525        7.0860153353546860       -2166.1932103617605       -127.47209710197781     
   58.000000000000000       -43.043505945764068      -0.30848146574118407        6.7189108830275027E-002  -1.6406925490520120E-002  -2.1446427055420016E-002  -264.63756435751031       -2.6209640618742691        1.0265711082378366        1.1418605880347290       -1.6387907557466355       -121.49350422080931        87.510589638192059       0.63386162488417663      -0.67831239938027332        37.572593806012698        5.4200109805624113      -0.70260245170743651       0.31964876687892341        8.9718207314078091E-002  -54.938693250148738      -0.17747565471478444       -2.4068229699225352       -4.9079241835924092       -15.414896981823565        7.1249997503439806       -2166.4210835686526       -127.46819508178359     
   59.000000000000000       -43.045592507186647      -0.31199683430549729        6.5185635176308251E-002  -1.7014242363632581E-002  -2.1391094789055057E-002  -264.60502720623975       -2.6431862153776837        1.0272255276769411        1.1449095739410176       -1.6441471207012694       -121.49489344940352        87.496106235641065       0.64196930211981651      -0.68740463572549415        37.550519893381548        5.4689454565748079      -0.68551274666681450       0.33314212840275015        8.4516118145355312E-002  -54.992891429115915       -8.7698790254560954E-002  -2.4143054409755256       -4.9445758567784708       -15.492942403146943        7.1645091877114639       -2166.6563513471847       -127.46583164743538     
   60.000000000000000       -43.047749163281004      -0.31552554086800400        6.3195847865666677E-002  -1.7622399638496562E-002  -2.1337723036922086E-002  -264.57279587396391       -2.6654526458204471        1.0278864923619206        1.1479828707520088       -1.6495279937224585       -121.49666510481524        87.482105131146810       0.65011029201119153      -0.69654985469076947        37.528707439004194        5.5181058231075362      -0.66854538160707278       0.34670494546819719        7.9314063714255756E-002  -55.047810382589738        2.6671822551622704E-003  -2.4218643803200184       -4.9813883197105522       -15.571149529079982        7.2045272162313889       -2166.8988461973418       -127.46498897157575     
   61.000000000000000       -43.049974232432724      -0.31906697703073983        6.1219406191622097E-002  -1.8231268914752075E-002  -2.1286260454349483E-002  -264.54086751677420       -2.6877612726125450        1.0285539955401226        1.1510804949992741       -1.6549326896699159       -121.49880354263222        87.468566115596332       0.65828282828117879      -0.70574617078365265        37.507154704626188        5.5674831467820436      -0.65169738284377499       0.36033537261748239        7.4112480274992759E-002  -55.103421175200445        9.3594863947870532E-002  -2.4294994824568290       -5.0183560344402744       -15.649512394444661        7.2450377685975926       -2167.1484008554698       -127.46564822510113     
   62.000000000000000       -43.052266040948226      -0.32262056563117336        5.9255971656338488E-002  -1.8840731951106752E-002  -2.1236656533920015E-002  -264.50923889756302       -2.7101101364131450        1.0292280244351675        1.1542024281490149       -1.6603605373833852       -121.50129356885014        87.455469498718742       0.66648524761214012      -0.71499178124267959        37.485859546074430        5.6170688970379929      -0.63496579141663045       0.37403162748780572        6.8911757592628881E-002  -55.159695915222045       0.18505798584017086       -2.4372103803390650       -5.0554737025851830       -15.728025417757461        7.2860251563856506       -2167.4048487990131       -127.46778971196296     
   63.000000000000000       -43.054622927233545      -0.32618575907634062        5.7305209077183880E-002  -1.9450680008470767E-002  -2.1188861693842435E-002  -264.47790644099035       -2.7324973908598498        1.0299085603753397        1.1573486189257982       -1.6658108802416198       -121.50412045242544        87.442796144282241       0.67471598354488238      -0.72428496203320014        37.464819463165625        5.6668549273674387      -0.61834767286372361       0.38779198832890238        6.3712243110745137E-002  -55.216607740861072       0.27703138040204234       -2.4449966484190124       -5.0927362534594067       -15.806683366480357        7.3274740814436896       -2167.6680246868973       -127.47139299369444     
   64.000000000000000       -43.057043245453812      -0.32976203776014812        5.5366787507096879E-002  -2.0061013222218465E-002  -2.1142827347709735E-002  -264.44686628303026       -2.7549212949402984        1.0305955789851036        1.1605189856440865       -1.6712830766004523       -121.50726993335007        87.430527496124313       0.68297356069671245      -0.73362406401883107        37.444031645281115        5.7168334573254409      -0.60184012542959975       0.40161479159401325        5.8514245769541812E-002  -55.274130802852760       0.36949095122326225       -2.4528578059795336       -5.1301388328349713       -15.885481325962427        7.3693696441190149       -2167.9377647415536       -127.47643700412920     
   65.000000000000000       -43.059525368718447      -0.33334890856089427        5.3440380993244344E-002  -2.0671640004451600E-002  -2.1098505958288011E-002  -264.41611431555475       -2.7773802059497434        1.0312890504244534        1.1637134185174489       -1.6767765001212944       -121.51072822688411        87.418645596318214       0.69125658929145306      -0.74300750930700543        37.423493012902860        5.7669970553027792      -0.58544028690376981       0.41549842960887162        5.3318039500889758E-002  -55.332240244050311       0.46241364124172080       -2.4607933206525670       -5.1676767922968505       -15.964414671646582        7.4116973486943420       -2168.2139070781755       -127.48290015480113     
   66.000000000000000       -43.062067691834166      -0.33694590341600628        5.1525669195301244E-002  -2.1282476476644687E-002  -2.1055851077653003E-002  -264.38564622638097       -2.7998725729838685        1.0319889396633584        1.1669317819216645       -1.6822905400011636       -121.51448202450854        87.407133096627319       0.69956375999252840      -0.75243378776581982        37.403200255395376        5.8173386220440868      -0.56914534026350605       0.42944134832182757        4.8123866425471007E-002  -55.390912176604260       0.55577739993908670       -2.4688026120446702       -5.2053456791581487       -16.043479044167363        7.4544431063752512       -2168.4962919863797       -127.49076043152787     
   67.000000000000000       -43.064668633665029      -0.34055257797093968        4.9622337882099771E-002  -2.1893445932653136E-002  -2.1014817375674032E-002  -264.35545753517982       -2.8223969309210686        1.0326952067807609        1.1701739165932790       -1.6878246011147091       -121.51851849209594        87.395973264261002       0.70789383902886005      -0.76190145370819939        37.383149865306869        5.8678513748928420      -0.55295251827449965       0.44344204513708907        4.2931939775474548E-002  -55.450123657250018       0.64956114985541458       -2.4768850554042907       -5.2431412269044095       -16.122670327011129        7.4975932361395596       -2168.7847621690426       -127.49999548268475     
   68.000000000000000       -43.067326639136290      -0.34416851029917617        4.7730079323113767E-002  -2.2504478331739308E-002  -2.0975360658591492E-002  -264.32554362561285       -2.8449518948528838        1.0334078072794466        1.1734396417496922       -1.6933781040781777       -121.52282526573697        87.385149982822909       0.71624566360236952      -0.77140912273866191        37.363338169449875        5.9185288327430197      -0.53685910718494712       0.45749906683194341        3.7742446564879073E-002  -55.509852661151704       0.74374475272533225       -2.4850399852781497       -5.2810593461382824       -16.201984626449395        7.5411344637301845       -2169.0791629427081       -127.51058269967388     
   69.000000000000000       -43.070040180915854      -0.34779329969026018        4.5848592589218598E-002  -2.3115509821020428E-002  -2.0937437879198686E-002  -264.29589977403913       -2.8675361549251512        1.0341266924097008        1.1767287571205722       -1.6989504852445605       -121.52739044560823        87.374647749230732       0.72461813756524840      -0.78095546875732547        37.343761357008688        5.9693648016759981      -0.52086244963257355       0.47161100755798924        3.2555550027827951E-002  -55.570078054688224       0.83830897549491068       -2.4932666991147516       -5.3190961159977395       -16.281418253490791        7.5850539190456239       -2169.3793424035862       -127.52249929008532     
   70.000000000000000       -43.072807760804849      -0.35142656550283763        4.3977583775381662E-002  -2.3726482286537107E-002  -2.0901007139939646E-002  -264.26652117510577       -2.8901484715559937        1.0348518094960075        1.1800410448835501       -1.7045411966384918       -121.53220258821908        87.364451667288265       0.73301022735475918      -0.79053922111540842        37.324415504906966        6.0203533612604065      -0.50495994686985668       0.48577650692566166        2.7371391844192627E-002  -55.630779567512477       0.93323545643941586       -2.5015644607821925       -5.3572477760227057       -16.360967707627296        7.6293391321567130       -2169.6851515628273       -127.53572234403492     
   71.000000000000000       -43.075627910866395      -0.35506794607970171        4.2116766156363422E-002  -2.4337342931999864E-002  -2.0866027690052885E-002  -264.23740296451064       -2.9127876709998577        1.0355831022621849        1.1833762714996838       -1.7101497058387412       -121.53725069733291        87.354547438501939       0.74142095817316189      -0.80015916191617031        37.305296600655204        6.0714888514919050      -0.48914906040007788       0.49999424817076987        2.2190094169958097E-002  -55.691937764166433        1.0285066715676070       -2.5099325039749179       -5.3955107184463218       -16.440629662177152        7.6739780281546661       -2169.9964444544285       -127.55022889414836     
   72.000000000000000       -43.078499194319257      -0.35871709772190730        4.0265860285116861E-002  -2.4948043884153462E-002  -2.0832459917744874E-002  -264.20854023920322       -2.9354526412296442        1.0363205111513134        1.1867341894462644       -1.7157754958155182       -121.54252421382071        87.344921350656065       0.74984941040037567      -0.80981412345511816        37.286400562883927        6.1227658603495003      -0.47342731310565722       0.51426295640126207        1.7011761488887556E-002  -55.753534015492043        1.1241059014677299       -2.5183700354905305       -5.4338814808885978       -16.520400951049865        7.7189589210136553       -2170.3130782188223       -127.56599596964266     
   73.000000000000000       -43.081420206220976      -0.36237369371908346        3.8424594042347299E-002  -2.5558541823628857E-002  -2.0800265338236295E-002  -264.17992807526633       -2.9581423281114834        1.0370639736376106        1.1901145388463079       -1.7214180647290780       -121.54801300467062        87.335560264591322       0.75829471622708489      -0.81950298579322789        37.267723259755364        6.1741792119448409      -0.45779228994025201       0.52858139692209716        1.1836482300502660E-002  -55.815550470040847        1.2200171987235180       -2.5268762383630188       -5.4723567394311514       -16.600278556779429        7.7642705066312496       -2170.6349131649299       -127.58300064493710     
   74.000000000000000       -43.084389573963101      -0.36603742343314605        3.6592702644622555E-002  -2.6168797640102236E-002  -2.0769406578411687E-002  -264.15156154370186       -2.9808557318489513        1.0378134245280868        1.1935170489953226       -1.7270769256955401       -121.55370735134815        87.326451599570234       0.76675605649627188      -0.82922467445694803        37.249260525432781        6.2257239552408539      -0.44224163824742502       0.54294837363581017        6.6643306583674677E-003  -55.877970025652203        1.3162253560048871       -2.5354502748431265       -5.5109333020530009       -16.680259599689386        7.8099018551917698       -2170.9618128131806       -127.60122008320458     
   75.000000000000000       -43.087405957599096      -0.36970799143270505        3.4769928617468582E-002  -2.6778776110554660E-002  -2.0739847358699597E-002  -264.12343572432280       -3.0035919036755949        1.0385687962523642        1.1969414397871261       -1.7327516065252309       -121.55959793767464        87.317583317559254       0.77523265774146044      -0.83897815825884337        37.231008174774665        6.2773953533162947      -0.42677306776086077       0.55736272751615668        1.4953675714951542E-003  -55.940776301341927        1.4127158749174287       -2.5440912892202254       -5.5496081024083761       -16.760341328069416        7.8558424029811000       -2171.2936439217815       -127.62063157525253     
   76.000000000000000       -43.090468050023823      -0.37338511667554541        3.2956021739057123E-002  -2.7388445599422037E-002  -2.0711552472723771E-002  -264.09554571793797       -3.0263499427764389        1.0393300191395183        1.2003874230412428       -1.7384416494382933       -121.56567583736845        87.308943906709629       0.78372378941032628      -0.84876244723286398        37.212962016408376        6.3291888731530648      -0.41138435033430532       0.57182333515207551       -3.6703577193239467E-003  -56.003953609617945        1.5094749356768382       -2.5527984104829482       -5.5883781939283832       -16.840521109256699        7.9020819437664116       -2171.6302764982834       -127.64121257410166     
   77.000000000000000       -43.093574577021862      -0.37706853173665933        3.1150738959361240E-002  -2.7997777779430529E-002  -2.0684487765187567E-002  -264.06788665699798       -3.0491289934208270        1.0400970216811676        1.2038547037350804       -1.7441466107618115       -121.57193250137293        87.300522364277953       0.79222876126278985      -0.85857659067837033        37.195117864326740        6.3811001759235007      -0.39607331944337898       0.58632910735915222       -8.8328065794359145E-003  -56.067486929318271        1.6064893676588810       -2.5615707548181983       -5.6272407442293790       -16.920796421527484        7.9486106198406672       -2171.9715837982922       -127.66294072560800     
   78.000000000000000       -43.096724297200254      -0.38075798207940470        2.9353844299009335E-002  -2.8606747371933701E-002  -2.0658620108388905E-002  -264.04045371485631       -3.0719282422904444        1.0408697307803623        1.2073429811445471       -1.7498660606122203       -121.57835974507684        87.292308179190712       0.80074692093311350      -0.86841967530725672        37.177471548140090        6.4331251077553571      -0.38083786949604104       0.60087898785568084       -1.3991949922550484E-002  -56.131361879047951        1.7037466208620264       -2.5704074279501228       -5.6661930298116694       -17.001164846715035        7.9954189128195541       -2172.3174423129958       -127.68579389545313     
   79.000000000000000       -43.099916001819913      -0.38445322536746551        2.7565108731509358E-002  -2.9215331905597511E-002  -2.0633917377703710E-002  -264.01324211378528       -3.0947469159877339        1.0416480719860668        1.2108519498970831       -1.7555995825663331       -121.58494973551693        87.284291314425445       0.80927765164603982      -0.87829082348869791        37.160018922105891        6.4852596909527698      -0.36567595498384908       0.61547195200046900       -1.9147767248170966E-002  -56.195564691275194        1.8012347383083238       -2.5793075273219728       -5.7052324310330196       -17.081624063479342        8.0424976342673773       -2172.6677317469898       -127.70975019280604     
   80.000000000000000       -43.103148514538752      -0.38815403081538946        2.5784310052018061E-002  -2.9823511492312819E-002  -2.0610348426329379E-002  -263.98624713187394       -3.1175842787111394        1.0424319697132400        1.2143813009413071       -1.7613467733239463       -121.59169497863856        87.276462189353552       0.81782037007747399      -0.88818919158629606        37.142755873048607        6.5375001156520627      -0.35058558950197893       0.63010700558950772       -2.4300245765876416E-002  -56.260082187133513        1.8989423293982934       -2.5882701441251057       -5.7443564273422529       -17.162171841162412        8.0898379162186345       -2173.0223349877569       -127.73478799094003     
   81.000000000000000       -43.106420691077965      -0.39186017857557859        2.4011232735403704E-002  -3.0431268619258663E-002  -2.0587883059530077E-002  -263.95946410892304       -3.1404396300847499        1.0432213474486762        1.2179307224376035       -1.7671072423645993       -121.59858830667783        87.268811662165774       0.82637452435068326      -0.89811396838259494        37.125678327273299        6.5898427318919754      -0.33556484466236580       0.64478318370870469       -2.9449379598848913E-002  -56.324901751964255        1.9968585442269688       -2.5972943651801268       -5.7835625927589049       -17.242806034170286        8.1374312016530652       -2173.3811380679872       -127.76088594506841     
   82.000000000000000       -43.109731418822300      -0.39557145915970804        2.2245667785965428E-002  -3.1038587956082150E-002  -2.0566492008595578E-002  -263.93288845144184       -3.1633123031309305        1.0440161279428990        1.2214999005740010       -1.7728806116007465       -121.60562286571803        87.261331012480298       0.83493959215949198      -0.90806437358618664        37.108782256568070        6.6422840420784963      -0.32061184892108541       0.65949954963994162       -3.4595169059668140E-002  -56.390011311624200        2.0949730488614247       -2.6063792746758745       -5.8228485915856503       -17.323524576829112        8.1852692349740863       -2173.7440301218148       -127.78802300764417     
   83.000000000000000       -43.113079616363677      -0.39928767289264855        2.0487412580849351E-002  -3.1645456176209029E-002  -2.0546146904687448E-002  -263.90651563684071       -3.1862016623754346        1.0448162333884963        1.2250885203117088       -1.7786665150293333       -121.61279210346396        87.254011924215746       0.84351507901041178      -0.91803965641685403        37.092063683382577        6.6948206938253012      -0.30572478633834343       0.67425519381780163       -3.9737619991960960E-002  -56.455399309573842        2.1932760015738326       -2.6155239557723449       -5.8622121743409510       -17.404325478668614        8.2333440525334129       -2174.1109033359362       -127.81617844135098     
   84.000000000000000       -43.116464232996762      -0.40300862939705756        1.8736270708906683E-002  -3.2251861791346238E-002  -2.0526820252720544E-002  -263.88034121690606       -3.2091071020753743        1.0456215855853621        1.2286962660645782       -1.7844645983834566       -121.62008975726918        87.246846468795297       0.85210051657609531      -0.92803909426441522        37.075518685262495        6.7474494731514234      -0.29090189528688715       0.68904923283437558       -4.4876743172151845E-002  -56.521054684754809        2.2917580300193299       -2.6247274920740340       -5.9016511738998805       -17.485206820091179        8.2816479732384352       -2174.4816528964443       -127.84533182999603     
   85.000000000000000       -43.119884248174287      -0.40673414710690503        1.6992051806491215E-002  -3.2857794998286304E-002  -2.0508485405404255E-002  -263.85436082063444       -3.2320280445611589        1.0464321060933586        1.2323228223167160       -1.7902745187856171       -121.62750984244482        87.239827088735368       0.86069546115296536      -0.93806199141718460        37.059143398613060        6.8001672980185663      -0.27614146712256038       0.70388080848969170       -5.0012553765923617E-002  -56.586966850258676        2.3904102093437940       -2.6339889689802298       -5.9411635018319338       -17.566166748389197        8.3301735892733149       -2174.8561769321554       -127.87546308749897     
   86.000000000000000       -43.123338670928945      -0.41046405280828191        1.5254571391470351E-002  -3.3463247537173890E-002  -2.0491116537544731E-002  -263.82857015649563       -3.2549639386842415        1.0472477163729534        1.2359678741822604       -1.7960959444037892       -121.63504664087169        87.232946581659931       0.86929949221628466      -0.94810767785613881        37.042934021858564        6.8529712121911768      -0.26144184482877053       0.71874908688540151       -5.5145070834587251E-002  -56.653125672784100        2.4892240412031885       -2.6433074749189052       -5.9807471449249832       -17.647203474077333        8.3789137569597862       -2175.2343764550842       -127.90655246515708     
   87.000000000000000       -43.126826539268080      -0.41419818120593532        1.3523650696534301E-002  -3.4068212560439168E-002  -2.0474688620692325E-002  -263.80296501418889       -3.2779142583631362        1.0480683379144125        1.2396311079113074       -1.8019285541114052       -121.64269468993292        87.226198084772747       0.87791221106634865      -0.95817550811112695        37.026886818058763        6.9058583794031456      -0.24680142164497343       0.73365325755944766       -6.0274316886925361E-002  -56.719521452874964        2.5881914336736269       -2.6526821024708340       -6.0204001618853082       -17.728315267509945        8.4278615877793683       -2175.6161552986728       -127.93858055735153     
   88.000000000000000       -43.130346919546696      -0.41793637451404864        1.1799116502719725E-002  -3.4672684511652931E-002  -2.0459177398206237E-002  -263.77754126594857       -3.3008785012207840        1.0488938923561311        1.2433122113456683       -1.8077720371521615       -121.65044877177918        87.219575059810325       0.88653323955988927      -0.96826486017566205        37.010998117037893        6.9588260778156403      -0.23221863968782319       0.74859253265955794       -6.5400317472438241E-002  -56.786144905928722        2.6873046820289836       -2.6621119493904222       -6.0601206802040792       -17.809500455756787        8.4770104395747126       -2176.0014200542892       -127.97152830584746     
   89.000000000000000       -43.133898905823742      -0.42167848206987485        1.0080800973917031E-002  -3.5276659013601393E-002  -2.0444559360788324E-002  -263.75229486745064       -3.3238561873068395        1.0497243015927029        1.2470108743281076       -1.8136260928103893       -121.65830390293509        87.213071278492052       0.89516221892110082      -0.97837513447698066        36.995264317077101        7.0118716947513793      -0.21769198857236294       0.76356614615352192       -7.0523100812354300E-002  -56.852987143960974        2.7865564503613998       -2.6715961195296467       -6.0999068931812044       -17.890757419713168        8.5263539079445216       -2176.3900800064680       -128.00537700282766     
   90.000000000000000       -43.137481619205950      -0.42542435996890149        8.3685414930098068E-003  -3.5880132764923474E-002  -2.0430811722531840E-002  -263.72722185836710       -3.3468468578989947        1.0505594878733118        1.2507267890684204       -1.8194904300876282       -121.66625532425169        87.206680808477557       0.90379880862712469      -0.98850575289831522        36.979681886216298        7.0649927216912358      -0.20322000403948781       0.77857335307430708       -7.5642697465013509E-002  -56.920039658110248        2.8859397540187350       -2.6811337236712456       -6.1397570570979871       -17.972084591422902        8.5758858178434618       -2176.7820470672918       -128.04010829278846     
   91.000000000000000       -43.141094207183237      -0.42917387072030361        6.6621805001758627E-003  -3.6483103444694305E-002  -2.0417912397520915E-002  -263.70231836260916       -3.3698500743778599        1.0513993738910257        1.2544596504695993       -1.8253647673859146       -121.67429849120765        87.200397999836369       0.91244268536311535      -0.99865615785043871        36.964247363207647        7.1181867495198166      -0.18880126659494478       0.79361342879814567       -8.0759140022584330E-002  -56.987294301864907        2.9854479428322103       -2.6907238802771793       -6.1796694885304335       -18.053480451594922        8.6256002153958438       -2177.1772357102718       -128.07570417341580     
   92.000000000000000       -43.144735842958958      -0.43292688292150844        4.9615653337951038E-003  -3.7085569624380227E-002  -2.0405839977004035E-002  -263.67758058829776       -3.3928654171703760        1.0522438828635641        1.2582091564171483       -1.8312488321981852       -121.68242906455852        87.194217472030488       0.92109354204231519       -1.0088258113897375        36.948957358158751        7.1714514640071769      -0.17443440016428657       0.80868566835388289       -8.5872462836303676E-002  -57.054743274992660        3.0850746851068935       -2.7003657161580708       -6.2196425617956166       -18.134943527295984        8.6754913599296195       -2177.5755629040377       -128.11214699554907     
   93.000000000000000       -43.148405724778122      -0.43668327095076576        3.2665480743182540E-003  -3.7687530686628709E-002  -2.0394573707162602E-002  -263.65300482749427       -3.4158924847570700        1.0530929386060790        1.2619750080343550       -1.8371423608061117       -121.69064290133250        87.188134101407442       0.92975108688692143       -1.0190141943802264        36.933808552900132        7.2247846415146135      -0.16011807076742524       0.82378938576192373       -9.0982701767710505E-002  -57.122379108152252        3.1848139523474908       -2.7100583670690304       -6.2596747065238052       -18.216472389804011        8.7255537162352610       -2177.9769480461136       -128.14941946233205     
   94.000000000000000       -43.152103075256157      -0.44044291467667751        1.5769853913812637E-003  -3.8288986750388054E-002  -2.0384093467485868E-002  -263.62858745572260       -3.4389308927388642        1.0539464655964865        1.2657569099063120       -1.8430450979856299       -121.69893604616843        87.182143009197802       0.93841504256574471       -1.0292208056970735        36.918797701108645        7.2781841449129328      -0.14585098521582252       0.83892391340120109       -9.6089893963553774E-002  -57.190194648165871        3.2846600046917773       -2.7198009782372710       -6.2997644053495652       -18.298065652607846        8.7757819470523089       -2178.3813128970010       -128.18750462764075     
   95.000000000000000       -43.155827140710564      -0.44420569918370573       -1.0726160560431408E-004  -3.8889938601896025E-002  -2.0374379749762205E-002  -263.60432493130912       -3.4619802729594200        1.0548043890338488        1.2695545702750963       -1.8489567967202962       -121.70730472299110        87.176239550009385       0.94708514538495936       -1.0394451614693241        36.903921628215123        7.3316479197022559      -0.13163188983473706       0.85408860140274323      -0.10119407765224581       -57.258183043930529        3.3846073770241336       -2.7295927048262487       -6.3399101917153668       -18.379721969540849        8.8261709057849593       -2178.7885815147856       -128.22638589387083     
   96.000000000000000       -43.159577190497430      -0.44797151451272882       -1.7863275132194156E-003  -3.9490387631097065E-002  -2.0365413637686243E-002  -263.58021379456602       -3.4850402726793219        1.0556666348903014        1.2733677012085689       -1.8548772179226216       -121.71574532701740        87.170419300807922       0.95576114452848371       -1.0496867943596824        36.889177231122105        7.3851739903229170      -0.11745956921251333       0.86928281706841626      -0.10629529195995918       -57.326337732946214        3.4846508657419424       -2.7394327123411899       -6.3801106477816258       -18.461440033036869        8.8767156294467764       -2179.1986801904295       -128.26604700915962     
   97.000000000000000       -43.163352516354628      -0.45174025541577556       -3.4603427760337979E-003  -4.0090335773086322E-002  -2.0357176787084277E-002  -263.55625066683837       -3.5081105537986810        1.0565331299569767        1.2771960187449429       -1.8608061301634151       -121.72425441708617        87.164678050372956       0.96444280134473592       -1.0599452528792954        36.874561477755023        7.4387604566476053      -0.10333284497842055       0.88450594431356000      -0.11139357674459505       -57.394652428438633        3.5847855161480728       -2.7493201769803752       -6.4203644024374471       -18.543218572498141        8.9274113318334436       -2179.6115373839016       -128.30647206411152     
   98.000000000000000       -43.167152431753024      -0.45551182112411714       -5.1294338247446225E-003  -4.0689785454205880E-002  -2.0349651406754606E-002  -263.53243224943634       -3.5311907921249657        1.0574038018843703        1.2810392430151736       -1.8667433094091623       -121.73282870830361        87.159011789215953       0.97312988867680028       -1.0702201007356547        36.860071406467874        7.4924054906453366       -8.9250574610229227E-002  0.89975738313229947      -0.11648897244603024       -57.463121107054320        3.6850066104431241       -2.7592542859363149       -6.4606701294066085       -18.625056352765963        8.9782533969216818       -2180.0270836612713       -128.34764548808857     
   99.000000000000000       -43.170976271257175      -0.45928611512894019       -6.7937232104010314E-003  -4.1288739542440542E-002  -2.0342820239913590E-002  -263.50875532246880       -3.5542806766831063        1.0582785792175611        1.2848970983451116       -1.8726885387674170       -121.74146506499601        87.153416699947385       0.98182219023310879       -1.0805109162117807        36.845704125322428        7.5461073332083783       -7.5211650272361652E-002  0.91503654908434628      -0.12158151995117744       -57.531737997106056        3.7853096562915871       -2.7692342376508412       -6.5010265454437954       -18.706952172685504        9.0292373724914938       -2180.4452516328656       -128.38955204512357     
   100.00000000000000       -43.174823389896417      -0.46306304497387735       -8.4533297346890968E-003  -4.1887201301792146E-002  -2.0336666546244705E-002  -263.48521674359455       -3.5773799090651446        1.0591573914266752        1.2887693133391696       -1.8786416082401560       -121.75016049396038        87.147889148078207       0.99051949999609912       -1.0908172915750289        36.831456811258100        7.5998642911336614       -6.1214997685203665E-002  0.93034287280223549      -0.12667126047253707       -57.600497567346991        3.8856903759370729       -2.7792592420277238       -6.5414324086161111       -18.788904863757249        9.0803589639684503       -2180.8659758925814       -128.43217682950629     
   101.00000000000000       -43.178693162547354      -0.46684252205871080       -1.0108368576279309E-002  -4.2485174350331105E-002  -2.0331174084533221E-002  -263.46181344670504       -3.6004882028168810        1.0600401689329668        1.2926556209471556       -1.8846023144849817       -121.75891213800428        87.142425673241306       0.99922162166632211       -1.1011388325138918        36.817326709168000        7.6536747342507603       -4.7259575025898393E-002  0.94567579951795844      -0.13175823543905119       -57.669394516252005        3.9861446958420998       -2.7893285206062775       -6.5818865166654339       -18.870913288868053        9.1316140284819838       -2181.2891929584148       -128.47550526109040     
   102.00000000000000       -43.182584983328432      -0.47062446145360348       -1.1758951413244012E-002  -4.3082662621645250E-002  -2.0326327095884188E-002  -263.43854244055120       -3.6236052828591454        1.0609268431308589        1.2965557585157992       -1.8905704605841200       -121.76771726976480        87.137022980817690        1.0079283681397786       -1.1114751576013229        36.803311130894969        7.7075370926887565       -3.3344371860795974E-002  0.96103478860804714      -0.13684248639808538       -57.738423761785477        4.0866687368288863       -2.7994413066991970       -6.6223877054473324       -18.952976341095525        9.1829985691353233       -2181.7148412142747       -128.51952308036252     
   103.00000000000000       -43.186498265007231      -0.47440878172325301       -1.3405186541591035E-002  -4.3679670329428578E-002  -2.0322110287502054E-002  -263.41540080732494       -3.6467308849415043        1.0618173464062692        1.3004694678263939       -1.8965458558210317       -121.77657328579768        87.131677933952645        1.0166395610162924       -1.1218258977831495        36.789407454160212        7.7614498542749004       -1.9468408109514446E-002  0.97641931315616282      -0.14192405492763288       -57.807580431635003        4.1872588046983257       -2.8095968454976683       -6.6629348474424255       -19.035092942580135        9.2345087294823465       -2182.1428608531141       -128.56421634331213     
   104.00000000000000       -43.190432438420991      -0.47819540476040334       -1.5047178989954141E-002  -4.4276201934970394E-002  -2.0318508817026369E-002  -263.39238570120642       -3.6698647551263646        1.0627116121515268        1.3043964951198408       -1.9025283154645256       -121.78547770092646        87.126387545946429        1.0253550301369909       -1.1321906958902463        36.775613121435583        7.8154115620582285       -5.6307330404454792E-003  0.99182885953240196      -0.14700298255773253       -57.876859853891276        4.2879113813051335       -2.8197943941464887       -6.7035268503364609       -19.117262043459668        9.2861407882062927       -2182.5731938214199       -128.60957141613679     
   105.00000000000000       -43.194386951910616      -0.48198425562817127       -1.6685030630503694E-002  -4.4872262117322842E-002  -2.0315508277405327E-002  -263.36949434688387       -3.6930066493015516        1.0636095747771610        1.3083365911103071       -1.9085176605602168       -121.79442814284246        87.121148973004793        1.0340746131489935       -1.1425692061732320        36.761925638769732        7.8694208119517199        8.1695757026025717E-003   1.0072629269884539      -0.15207931070031905       -57.946257548154811        4.3886231160678868       -2.8300332217918860       -6.7441626556654537       -19.199482620861488        9.3378911539950682       -2183.0057837650752       -128.65557496981359     
   106.00000000000000       -43.198361270768608      -0.48577526241069330       -1.8318840286145610E-002  -4.5467855745941671E-002  -2.0313094682293333E-002  -263.34672403805592       -3.7161563327196214        1.0645111697208345        1.3122895109886352       -1.9145137177291440       -121.80342234694582        87.115959507334338        1.0427981550955912       -1.1529610938584831        36.748342574576917        7.9234762504868534        2.1933413042961813E-002   1.0227210272679019      -0.15715308058672994       -58.015769217050853        4.4893908178935584       -2.8403126096044504       -6.7848412375225378       -19.281753677948267        9.3897563606077448       -2183.4405759766214       -128.70221397456518     
   107.00000000000000       -43.202354876700944      -0.48956835607161237       -1.9948703834089004E-002  -4.6062987855609951E-002  -2.0311254451958416E-002  -263.32407213592154       -3.7393135795622188        1.0654163334536602        1.3162550144164931       -1.9205163189733852       -121.81245815141843        87.110816570568261        1.0515255080303110       -1.1633660347243664        36.734861558396695        7.9775765726748578        3.5661647383433470E-002   1.0382026842309253      -0.16222433321217539       -58.085390738134407        4.5902114474969613       -2.8506318507794384       -6.8255616013232983       -19.364074243013182        9.4417330621267048       -2183.8775173439140       -128.74947569424540     
   108.00000000000000       -43.206367267303158      -0.49336347031996280       -2.1574714305859805E-002  -4.6657663623468640E-002  -2.0309974399687188E-002  -263.30153606766424       -3.7624781725279801        1.0663250034841338        1.3202328655122106       -1.9265253014885197       -121.82153349251929        87.105717707508262        1.0602565306533585       -1.1737837146966690        36.721480279631450        8.0317205199691504        4.9355121488831699E-002   1.0537074334927490      -0.16729310928648872       -58.155118156167987        4.6910821100961293       -2.8609902505165392       -6.8663227826266393       -19.446443368621118        9.4938180283898870       -2184.3165563001835       -128.79734768066717     
   109.00000000000000       -43.210397955550540      -0.49716054148303368       -2.3196961983854680E-002  -4.7251888347993570E-002  -2.0309241718664633E-002  -263.27911332493630       -3.7856499024425370        1.0672371183599081        1.3242228328292149       -1.9325405074826509       -121.83064640009358        87.100660580168608        1.0689910879690072       -1.1842138294621574        36.708196486268228        8.0859068783237813        6.3014653339410698E-002   1.0692348220752099      -0.17235944919071772       -58.224947675755296        4.7920000484657699       -2.8713871259810926       -6.9071238460081723       -19.528860130792641        9.5460081405974027       -2184.7576427754921       -128.84581776789327     
   110.00000000000000       -43.214446469302530      -0.50095950838582182       -2.4815534494521202E-002  -4.7845667429762588E-002  -2.0309043969323544E-002  -263.25680146234680       -3.8088285678892602        1.0681526176675864        1.3282246893278058       -1.9385617840019642       -121.83979499328622        87.095642962108940        1.0777290509626554       -1.1946560840994433        36.695007983590585        8.1401344763429968        7.6641036955811037E-002   1.0847844080708242      -0.17742339293881859       -58.294875654314630        4.8929626363313448       -2.8818218062485235       -6.9479638839837259       -19.611323628227538        9.5983003870870043       -2185.2007281495771       -128.89487406650741     
   111.00000000000000       -43.218512350821221      -0.50476031223669060       -2.6430516898259954E-002  -4.8439006353882298E-002  -2.0309369067142369E-002  -263.23459809595784       -3.8320139748595414        1.0690714420307394        1.3322382123410415       -1.9445889827624510       -121.84897747645164        87.090662733042777        1.0864702962963149       -1.2051101927261874        36.681912632885236        8.1944021835173189        9.0235043196167597E-002   1.1003557603188199      -0.18248498014419290       -58.364898595376587        4.9939673720873516       -2.8922936322336876       -6.9888420159800715       -19.693832981565620        9.6506918592727384       -2185.6457652060685       -128.94450495788274     
   112.00000000000000       -43.222595156303825      -0.50856289651890674       -2.8041991776145053E-002  -4.9031910673937536E-002  -2.0310205270875334E-002  -263.21250090179285       -3.8552059364213962        1.0699935331063086        1.3362631835353764       -1.9506219599877452       -121.85819213525134        87.085717873708859        1.0952147060213613       -1.2155758781618486        36.668908350148151        8.2487089085416905       0.10379742052614227        1.1159484580925918      -0.18754424999046448       -58.435013142191011        5.0950118728239238       -2.9028019566066501       -7.0297573873508234       -19.776387332681839        9.7031797477412596       -2186.0927080880647       -128.99469908846106     
   113.00000000000000       -43.226694455428984      -0.51236720688770809       -2.9650039313555254E-002  -4.9624385997350105E-002  -2.0311541171209088E-002  -263.19050761435949       -3.8784042724053602        1.0709188335795519        1.3402993888666996       -1.9566605762528155       -121.86743733293103        87.080806460993372        1.1039621673075308       -1.2260528716052108        36.655993104793843        8.3030535977115765       0.11732889576255867        1.1315620907980684      -0.19260124120618127       -58.505216071629022        5.1960938686466802       -2.9133461436963426       -7.0707091684350178       -19.858985844013752        9.7557613385002888       -2186.5415122550453       -129.04544536405672     
   114.00000000000000       -43.230809830916790      -0.51617319107260551       -3.1254737380815384E-002  -5.0216437972032395E-002  -2.0313365679819201E-002  -263.16861602519009       -3.9016088091065981        1.0718472871576847        1.3443466185323238       -1.9627046963333419       -121.87671150676952        87.075926663291000        1.1127125721871036       -1.2365409123259250        36.643164918371312        8.3574352333930779       0.13083017479140913        1.1471962576825319      -0.19765599204305512       -58.575504288366346        5.2972111972754456       -2.9239255693834645       -7.1116965536563388       -19.941627697919170        9.8084340093739133       -2186.9921344410991       -129.09673294419525     
   115.00000000000000       -43.234940878102215      -0.51998079878462711       -3.2856161610942292E-002  -5.0808072274240126E-002  -2.0315668018824715E-002  -263.14682398140133       -3.9248193790023302        1.0727788385623449        1.3484046669194063       -1.9687541890605824       -121.88601316469203        87.071076736093673        1.1214658173133991       -1.2470397473693682        36.630421863289570        8.4118528325632962       0.14430194326094314        1.1628505675534306      -0.20270854025738377       -58.645874819334836        5.3983617989080086       -2.9345396209836974       -7.1527187606609530       -20.024312096061905        9.8611952265393121       -2187.4445326144432       -129.14855123649770     
   116.00000000000000       -43.239087204521795      -0.52378998162822699       -3.4454385474589788E-002  -5.1399294597524778E-002  -2.0318437710615107E-002  -263.12512938427608       -3.9480358204836472        1.0737134335210163        1.3524733325503311       -1.9748089271815559       -121.89534088204020        87.066255017796038        1.1302218037326650       -1.2575491312741798        36.617762061555453        8.4663054454175288       0.15774486725062720        1.1785246385067949      -0.20775892309442273       -58.716324808429647        5.4995437113359644       -2.9451876971225102       -7.1937750294920146       -20.107038258824179        9.9140425411998230       -2187.8986659382072       -129.20088989111869     
   117.00000000000000       -43.243248429513280      -0.52760069301760892       -3.6049480352288416E-002  -5.1990110642699781E-002  -2.0321664568048736E-002  -263.10353018786799       -3.9712579776009180        1.0746510187575133        1.3565524180254462       -1.9808687872243589       -121.90469329849215        87.061459925707254        1.1389804366685730       -1.2680688258018522        36.605183683525773        8.5207921540397855       0.17115959391668722        1.1942180976647649      -0.21280717727532111       -58.786851511460029        5.6007550652999472       -2.9558692076025159       -7.2348646217991455       -20.189805424743653        9.9669735863892619       -2188.3544947324540       -129.25373879524625     
   118.00000000000000       -43.247424183828038      -0.53141288809721776       -3.7641515604069503E-002  -5.2580526108745362E-002  -2.0325338684997911E-002  -263.08202439763068       -3.9944856998219764        1.0755915419816438        1.3606417299635363       -1.9869336493684249       -121.91406911512563        87.056689952259035        1.1477416253185626       -1.2785985996777607        36.592684946675966        8.5753120711336663       0.18454675211498084        1.2099305809219958      -0.21785333898649079       -58.857452291332358        5.7019940800725868       -2.9665835732643160       -7.2759868200810187       -20.272612849974010        10.019986073902530       -2188.8119804374128       -129.30708806766950     
   119.00000000000000       -43.251614109255840      -0.53522652366617096       -3.9230558636566548E-002  -5.3170546684571558E-002  -2.0329450427235034E-002  -263.06061006907220       -4.0177188418023837        1.0765349518781433        1.3647410789404244       -1.9930033973195582       -121.92346709161767        87.051943661400514        1.1565052826612887       -1.2891382283431063        36.580264114386672        8.6298643388104210       0.19790695300194616        1.2256617327004271      -0.22289744387107541       -58.928124613454258        5.8032590592576474       -2.9773302258416825       -7.3171409269595831       -20.355459807767353        10.073077791347755       -2189.2710855778892       -129.36092805342065     
   120.00000000000000       -43.255817858261871      -0.53904155810642240       -4.0816674967683625E-002  -5.3760178041573341E-002  -2.0333990423647405E-002  -263.03928530643651       -4.0409572631670780        1.0774811980949708        1.3688502794259971       -1.9990779181895975       -121.93288604357470        87.047219685170575        1.1652713252745530       -1.2996874937172411        36.567919494749759        8.6844481274314678       0.21124079061433365        1.2414112057121733      -0.22793952702236980       -58.998866041349650        5.9045483867947786       -2.9881086078119856       -7.3583262644843757       -20.438345587977359        10.126246599315245       -2189.7317737288267       -129.41524931849523     
   121.00000000000000       -43.260035093635523      -0.54285795131444770       -4.2399928288914063E-002  -5.4349425826917368E-002  -2.0338949557764517E-002  -263.01804826141137       -4.0642008283027611        1.0784302312310492        1.3729691497199474       -2.0051571023804975       -121.94232483998692        87.042516720439195        1.1740396731630558       -1.3102461839698702        36.555649439394948        8.7390626345026963       0.22454884242842654        1.2571786607301796      -0.23297962297898173       -59.069674232474412        6.0058605231595026       -2.9989181722424538       -7.3995421734654236       -20.521269496581958        10.179490428658806       -2190.1940094819911       -129.47004264465568     
   122.00000000000000       -43.264265488150805      -0.54667566463626582       -4.3980380525395713E-002  -5.4938295657497672E-002  -2.0344318959588090E-002  -262.99689713186405       -4.0874494061604398        1.0793820028235259        1.3770975118865254       -2.0112408434726996       -121.95178240080141        87.037833525809106        1.1828102495954074       -1.3208140933026473        36.543452342337922        8.7937070836179121       0.23783166989947579        1.2729637663663347      -0.23801776572156280       -59.140546934223408        6.1071940017486890       -3.0097583826330316       -7.4407880128334210       -20.604230855224358        10.232807277884923       -2190.6577584137390       -129.52529902432073     
   123.00000000000000       -43.268508724237982      -0.55049466080561937       -4.5558091893789038E-002  -5.5526793114509962E-002  -2.0350089997717976E-002  -262.97583016060548       -4.1107028700675423        1.0803364653346235        1.3812351916885075       -2.0173290381176323       -121.96125769460816        87.033168918670142        1.1915829809498482       -1.3313910217397704        36.531326638850800        8.8483807234491021       0.25108981898199056        1.2887661988567616      -0.24305398867095035       -59.211481980119714        6.2085474254422968       -3.0206287127563902       -7.4820631590258762       -20.687229000771637        10.286195210645680       -2191.1229870538527       -129.58100965554436     
   124.00000000000000       -43.272764493666166      -0.55431490388513993       -4.7133120958049946E-002  -5.6114923738591262E-002  -2.0356254271754935E-002  -262.95484563418165       -4.1339610975490801        1.0812935721381445        1.3853820185206407       -2.0234215859341682       -121.97074973643409        87.028521772398506        1.2003577965681635       -1.3419767749270841        36.519270804355536        8.9030828267811977       0.26432382063159032        1.3045856418539614      -0.24808832468756520       -59.282477286177325        6.3099194633326663       -3.0315286464957438       -7.5233670053980388       -20.770263284889637        10.339652353331218       -2191.5896628553987       -129.63716593708591     
   125.00000000000000       -43.277032497236519      -0.55813635921034344       -4.8705524683183982E-002  -5.6702693025484224E-002  -2.0362803604975881E-002  -262.93394188169435       -4.1572239701573954        1.0822532775056881        1.3895378253426993       -2.0295183894089273       -121.98025758563975        87.023891013693714        1.2091346286173130       -1.3525711639393481        36.507283353340696        8.9578126895891845       0.27753419128903611        1.3204217862256269      -0.25312080607194115       -59.353530847429170        6.4113088476126618       -3.0424576776808259       -7.5646989616574150       -20.853333073633600        10.393176892757793       -2192.0577541655898       -129.69375946357351     
   126.00000000000000       -43.281312444485863      -0.56195899333630361       -5.0275358487048782E-002  -5.7290106422177134E-002  -2.0369730037269475E-002  -262.91311727364911       -4.1804913733099793        1.0832155365926304        1.3937024486124123       -2.0356193538002172       -121.98978034391405        87.019275620046571        1.2179134119583392       -1.3631740050952605        36.495362838302029        9.0125696301555269       0.29072143334708311        1.3362743298597946      -0.25815146456630517       -59.424640734612673        6.5127143706151882       -3.0534153099226384       -7.6060584533207276       -20.936437747053610        10.446767073947658       -2192.5272301976120       -129.75078202076233     
   127.00000000000000       -43.285604053400242      -0.56578277398686438       -5.1842676290285661E-002  -5.7877169323486480E-002  -2.0377025818324561E-002  -262.89237022083239       -4.2037631961349433        1.0841803054239185        1.3978757282183258       -2.0417243870455848       -121.99931715336230        87.014674617331224        1.2266940840221197       -1.3737851197799029        36.483507848706971        9.0673529882258990       0.30388603560078686        1.3521429774761420      -0.26318033135697244       -59.495805091005117        6.6141348819960823       -3.0644010564473092       -7.6474449211924735       -21.019576698813989        10.500421197996969       -2192.9980610033940       -129.80822558088809     
   128.00000000000000       -43.289907050138247      -0.56960767000625379       -5.3407530564444416E-002  -5.8463887069041057E-002  -2.0384683401053798E-002  -262.87169917321614       -4.2270393313237538        1.0851475408797260        1.4020575074128605       -2.0478333996726992       -122.00886719468323        87.010087077515493        1.2354765846915561       -1.3844043342742267        36.471717009983266        9.1221621242014557       0.31702847368183629        1.3680274404431758      -0.26820743707765854       -59.567022129402076        6.7155692860535252       -3.0754144399295220       -7.6888578208638094       -21.102749335826239        10.554137620028250       -2193.4702174472868       -129.86608229811696     
   129.00000000000000       -43.294221168763784      -0.57343365131297674       -5.4969972378371923E-002  -5.9050264940637989E-002  -2.0392695435257156E-002  -262.85110261889054       -4.2503196749907977        1.0861172006810014        1.4062476327455549       -2.0539463047135653       -122.01842968543089        87.005512116483288        1.2442608561898829       -1.3950314795913126        36.459988982531804        9.1769964183658281       0.33014921047749057        1.3839274366011063      -0.27323281181341857       -59.638290129231684        6.8170165391769055       -3.0864549923257281       -7.7302966222310978       -21.185955077894455        10.607914747223962       -2193.9436711806234       -129.92434450409215     
   130.00000000000000       -43.298546150987974      -0.57726068885586967       -5.6530051442932383E-002  -5.9636308159939214E-002  -2.0401054761503348E-002  -262.83057908302396       -4.2736041265394817        1.0870892433749519        1.4104459539967262       -2.0600630176218675       -122.02800387835703        87.000948891963503        1.2530468429746893       -1.4056663913190457        36.448322460763457        9.2318552701452745       0.34324869653470791        1.3998426900902179      -0.27825648510524320       -59.709607433798752        6.9184756474189468       -3.0975222547075814       -7.7717608090330454       -21.269193357373055        10.661751036937837       -2194.4183946171352       -129.98300470357665     
   131.00000000000000       -43.302881745919862      -0.58108875457220011       -5.8087816154118843E-002  -6.0222021886475727E-002  -2.0409754405228887E-002  -262.81012712685060       -4.2968925885344396        1.0880636283205001        1.4146523241115985       -2.0661834561933583       -122.03758905983074        86.996396601560235        1.2618344916373565       -1.4163089094689607        36.436716172159990        9.2867380974003133       0.35632737044998875        1.4157729311844647      -0.28327848595521082       -59.780972447652218        7.0199456641846387       -3.1086157770959093       -7.8132498784057454       -21.352463618835962        10.715644994880915       -2194.8943609091907       -130.04205557019270     
   132.00000000000000       -43.307227709825753      -0.58491782134770798       -5.9643313634619083E-002  -6.0807411215941867E-002  -2.0418787571041673E-002  -262.78974534668453       -4.3201849665795971        1.0890403156737327        1.4188665991349720       -2.0723075404891365       -122.04718454833113        86.991854480878928        1.2706237508076121       -1.4269588783309293        36.425168876358811        9.3416443357473984       0.36938565924544831        1.4317178961302113      -0.28829884283215207       -59.852383634070264        7.1214256880314251       -3.1197351182952420       -7.8547633404546051       -21.435765318756765        10.769595173379034       -2195.3715439248381       -130.10148994225693     
   133.00000000000000       -43.311583805896767      -0.58874786297849369       -6.1196589773896942E-002  -6.1392481178745198E-002  -2.0428147637227775E-002  -262.76943237296052       -4.3434811692017581        1.0900192663733741        1.4230886381465500       -2.0784351927617877       -122.05678969301000        86.987321801743889        1.2794145710629032       -1.4376161463335051        36.413679364261277        9.3965734379092289       0.38242397873165612        1.4476773269898340      -0.29331758367765365       -59.923839512657580        7.2229148605748881       -3.1308798457294627       -7.8963007178427702       -21.519097925199382        10.823600169699114       -2195.8499182256169       -130.16130081871077     
   134.00000000000000       -43.315949804024470      -0.59257885413464684       -6.2747689266840129E-002  -6.1977236738798860E-002  -2.0437828150443420E-002  -262.74918686930039       -4.3667811077394356        1.0910004421263146        1.4273183031969903       -2.0845663373841354       -122.06640387232083        86.982797870502452        1.2882069048423057       -1.4482805659095705        36.402246457164402        9.4515248730923513       0.39544273385770912        1.4636509714900559      -0.29833473591256837       -59.995338657049302        7.3244123644948749       -3.1420495352785238       -7.9378615453948136       -21.602460917518911        10.877658624441141       -2196.3294590451169       -130.22148135514544     
   135.00000000000000       -43.320325480584223      -0.59641077032554146       -6.4296655651036344E-002  -6.2561682792530660E-002  -2.0447822820598614E-002  -262.72900753160530       -4.3900846962366415        1.0919838053932032        1.4315554592446880       -2.0907009007806718       -122.07602649271129        86.978282026411478        1.2970007063647684       -1.4589519933671744        36.390869005915626        9.5064981263907633       0.40844231904901451        1.4796385828748799      -0.30335032644368681       -60.066879692716775        7.4259174216368846       -3.1532437711165064       -7.9794453697155578       -21.685853786071817        10.931769219993363       -2196.8101422682635       -130.28202485992023     
   136.00000000000000       -43.324710618225978      -0.60024358786670073       -6.5843531342724443E-002  -6.3145824168089934E-002  -2.0458125515910704E-002  -262.70889308717295       -4.4133918513414043        1.0929693193741372        1.4357999740934317       -2.0968388113614105       -122.08565698737600        86.973773640101939        1.3057959315513703       -1.4696302887652222        36.379545890090185        9.5614926982142645       0.42142311853325487        1.4956399197628740      -0.30836438167081187       -60.138461294870282        7.5274292912041103       -3.1644621455512105       -8.0210517488229645       -21.769276031935540        10.985930679047954       -2197.2919444112963       -130.34292479037339     
   137.00000000000000       -43.329105005672396      -0.60407728384816006       -6.7388357671474414E-002  -6.3729665624736920E-002  -2.0468730258136593E-002  -262.68884229383900       -4.4367024922087825        1.0939569479944529        1.4400517183309001       -2.1029799994582001       -122.09529481506669        86.969272112118020        1.3145925379514700       -1.4803153157938889        36.368276017190979        9.6165081037405429       0.43438550665494602        1.5116547460087348      -0.31337692749394946       -60.210082186454095        7.6289472680356036       -3.1757042588654025       -8.0626802517947080       -21.852727166636825        11.040141763174773       -2197.7748426024232       -130.40417474912405     
   138.00000000000000       -43.333508437523875      -0.60791183610425015       -6.8931174913645810E-002  -6.4313211852398550E-002  -2.0479631217959697E-002  -262.66885393914282       -4.4600165404080867        1.0949466558906513        1.4443105652680761       -2.1091243972632596       -122.10493945895728        86.964776871526425        1.3233904846724331       -1.4910069416594873        36.357058321870248        9.6715438723897496       0.44732984817905463        1.5276828305689598      -0.31838798932080475       -60.281741136229698        7.7304706809663228       -3.1869697191597948       -8.1043304584276576       -21.936206711888481        11.094401271450735       -2198.2588145631285       -130.46576848046416     
   139.00000000000000       -43.337920714070357      -0.61174722318472985       -7.0472022324666206E-002  -6.4896467471372357E-002  -2.0490822710544799E-002  -262.64892683951672       -4.4833339198341982        1.0959384083964490        1.4485763908795930       -2.1152719387700132       -122.11459042556089        86.960287374592909        1.3321897323128362       -1.5017050369736555        36.345891765172901        9.7265995473206281       0.46025649858403495        1.5437239473714754      -0.32339759207431767       -60.353436956942851        7.8319988912648908       -3.1982581421979592       -8.1460019589099844       -22.019714199334203        11.148708039142521       -2198.7438385901032       -130.52769986683899     
   140.00000000000000       -43.342341641109655      -0.61558342432719959       -7.2010938170181837E-002  -6.5479437032167978E-002  -2.0502299191236827E-002  -262.62905983949764       -4.5066545566226797        1.0969321715289895        1.4528490737450923       -2.1214225597159997       -122.12424724369671        86.955803103522456        1.3409902428988736       -1.5124094756466406        36.334775333800906        9.7816746849471627       0.47316580434472111        1.5597778751890821      -0.32840576020040907       -60.425168503570774        7.9335312911455143       -3.2095691512532358       -8.1876943535050746       -22.103249170301268        11.203060936440506       -2199.2298935377912       -130.58996292541451     
   141.00000000000000       -43.346771029772043      -0.61942041943073667       -7.3547959756116721E-002  -6.6062125015474316E-002  -2.0514055251410476E-002  -262.60925181096172       -4.5299783790685639        1.0979279119752141        1.4571284949915131       -2.1275761975278353       -122.13390946350404        86.951323565259742        1.3497919798238716       -1.5231201347845198        36.323708039398348        9.8367688544748511       0.48605810320542475        1.5758443975166303      -0.33341251767578656       -60.496934671645505        8.0350673023499652       -3.2209023769576257       -8.2294072522469150       -22.186811175560592        11.257458867241667       -2199.7169588015140       -130.65255180473065     
   142.00000000000000       -43.351208696350938      -0.62325818903068830       -7.5083123457690443E-002  -6.6644535832236465E-002  -2.0526085614460184E-002  -262.58950165238048       -4.5533053175485980        1.0989255970783969        1.4614145382364387       -2.1337327912681618       -122.14357665550148        86.946848290347290        1.3585949077906849       -1.5338368945901926        36.312688917856804        9.8918816374556631       0.49893372444363693        1.5919233024517370      -0.33841788801581613       -60.568734395650132        8.1366063747967097       -3.2322574571529747       -8.2711402746464344       -22.270399775093985        11.311900767979576       -2200.2050143011647       -130.71546078143840     
   143.00000000000000       -43.355654462139455      -0.62709671427456570       -7.6616464747422203E-002  -6.7226673823836069E-002  -2.0538385131924568E-002  -262.56980828809833       -4.5766353044467989        1.0999251948248645        1.4657070895324411       -2.1398922815844745       -122.15324840968897        86.942376831837990        1.3673989927568584       -1.5445596382679723        36.301717028640418        9.9470126273609107       0.51179298912463111        1.6080143825789723      -0.34342189428245834       -60.640566647484214        8.2381479852933239       -3.2436340367442327       -8.3128930494083235       -22.354014537868355        11.366385606499460       -2200.6940404654497       -130.77868425711924     
   144.00000000000000       -43.360108153272527      -0.63093597689898839       -7.8148018222172266E-002  -6.7808543262363283E-002  -2.0550948779743589E-002  -262.55017066763077       -4.5999682740831371        1.1009266738309023        1.4700060373124710       -2.1460546106597640       -122.16292433469084        86.937908764259561        1.3762042018823937       -1.5552882519316580        36.290791454130321        10.002161429171137       0.52463621034736874        1.6241174348574154      -0.34842455909220432       -60.712430434995532        8.3396916363096061       -3.2550317675550242       -8.3546652141579170       -22.437655041616445        11.420912380976510       -2201.1840182166520       -130.84221675518566     
   145.00000000000000       -43.364569600574583      -0.63477595920762386       -7.9677817629249109E-002  -6.8390148350970528E-002  -2.0563771654636676E-002  -262.53058776498290       -4.6233041626452236        1.1019300033298489        1.4743112723363057       -2.1522197221649098       -122.17260405693779        86.933443682628365        1.3850105034799562       -1.5660226245158861        36.279911298987940        10.057327658982324       0.53746369348197853        1.6402322605113846      -0.35342590462407647       -60.784324800574737        8.4412368548080501       -3.2664503081855454       -8.3964564151777097       -22.521320872624095        11.475480118875655       -2201.6749289559093       -130.90605291786062     
   146.00000000000000       -43.369038639412430      -0.63861664405008134       -8.1205895891622332E-002  -6.8971493224302557E-002  -2.0576848970608845E-002  -262.51105857798751       -4.6466429081228240        1.1029351531593889        1.4786226876379847       -2.1583875612127614       -122.18228721988588        86.928981201509899        1.3938178669674779       -1.5767626476906975        36.269075689536706        10.112510943627711       0.55027573639917304        1.6563586649243618      -0.35842595262753468       -60.856248819810375        8.5427831911290362       -3.2778893238727145       -8.4382663071531567       -22.605011625523549        11.530087875951093       -2202.1667545489786       -130.97018750323460     
   147.00000000000000       -43.373515109553161      -0.64245801480169940       -8.2732285132271460E-002  -6.9552581948990874E-002  -2.0590176055566855E-002  -262.49158212766241       -4.6699844502450985        1.1039420937490481        1.4829401784743761       -2.1645580743138160       -122.19197348327108        86.924520954123921        1.4026262628229165       -1.5875082157791267        36.258283773161615        10.167710920314448       0.56307262969184957        1.6724964575358867      -0.36342472443046042       -60.928201600201092        8.6443302179280934       -3.2893484863527900       -8.4800945529272287       -22.688726903092729        11.584734735283938       -2202.6594773124752       -131.03461538239850     
   148.00000000000000       -43.377998855027059      -0.64630005534420709       -8.4257016697706327E-002  -7.0133418524208777E-002  -2.0603748348051905E-002  -262.47215745758655       -4.6933287304204194        1.1049507961078913        1.4872636422747005       -2.1707312093334781       -122.20166252239748        86.920062591491842        1.4114356625411519       -1.5982592256777208        36.247534717726403        10.222927236274522       0.57585465688921267        1.6886454517413951      -0.36842224094700499       -61.000182279922868        8.7458775291625841       -3.3008274737262653       -8.5219408232636589       -22.772466316060260        11.639419806356472       -2203.1530800005698       -131.09933153665060     
   149.00000000000000       -43.382489723995100      -0.65014275004719346       -8.5780121180688701E-002  -7.0714006882279842E-002  -2.0617561394079310E-002  -262.45278363329362       -4.7166756916786339        1.1059612318124270        1.4915929785911692       -2.1769069154507950       -122.21135402745745        86.915605781624322        1.4202460385928630       -1.6090155767798684        36.236827711007628        10.278159548429217       0.58862209466365756        1.7048054647949069      -0.37341852268545933       -61.072190026648272        8.8474247391254401       -3.3123259703252321       -8.5638047966182071       -22.856229482915943        11.694142224161443       -2203.6475457921251       -131.16433105477623     
   150.00000000000000       -43.386987568621080      -0.65398608375036171       -8.7301628442185780E-002  -7.1294350889333766E-002  -2.0631610844080512E-002  -262.43345974168415       -4.7400252786156969        1.1069733729947244        1.4959280890505930       -2.1830851431186176       -122.22104770288269        86.911150208747102        1.4290573643853084       -1.6197771709017987        36.226161960145376        10.333407523066693       0.60137521303071861        1.7209763177144470      -0.37841358975604661       -61.144224036415771        8.9489714815238735       -3.3238436665830471       -8.6056861589178091       -22.940016029726671        11.748901148344995       -2204.1428582782582       -131.22960913039802     
   151.00000000000000       -43.391492244948090      -0.65783004174653037       -8.8821567632585668E-002  -7.1874454346001010E-002  -2.0645892449948782E-002  -262.41418489045412       -4.7633774373405124        1.1079871923307358        1.5002688773070980       -2.1892658440251864       -122.23074326672423        86.906695572563223        1.4378696142248664       -1.6305439122111947        36.215536691110060        10.388670835531910       0.61411427554230102        1.7371578351900800      -0.38340746187862423       -61.216283532546591        9.0505174086004772       -3.3353802589065911       -8.6475846033472763       -23.023825589957326        11.803695762381896       -2204.6390014503122       -131.29516105939541     
   152.00000000000000       -43.396003612779211      -0.66167460976533654       -9.0339967212199473E-002  -7.2454320988148482E-002  -2.0660402062177730E-002  -262.39495820754024       -4.7867321154239342        1.1090026630288363        1.5046152489957638       -2.1954489710569929       -122.24044045006042        86.902241587549767        1.4466827632813259       -1.6413157071582427        36.204951148184932        10.443949169928491       0.62683953947349491        1.7533498454945962      -0.38840015839034231       -61.288367764607003        9.1520621902951405       -3.3469354495506369       -8.6894998301432231       -23.107657804296785        11.858525272781700       -2205.1359596882253       -131.36098223739185     
   153.00000000000000       -43.400521535562312      -0.66551977395762096       -9.1856854971077678E-002  -7.3033954487644034E-002  -2.0675135627096840E-002  -262.37577884058180       -4.8100892618497637        1.1100197588185707        1.5089671116873571       -2.2016344782629536       -122.25013899643122        86.897787982287468        1.4554967875537632       -1.6520924644091011        36.194404593463773        10.499242218831974       0.63955125600312956        1.7695521803966172      -0.39339169825319448       -61.360476007414022        9.2536055134453576       -3.3585089464948625       -8.7314315463948748       -23.191512320488684        11.913388908324588       -2205.6337177492801       -131.42706815730759     
   154.00000000000000       -43.405045880278720      -0.66936552088045342       -9.3372258048170204E-002  -7.3613358453148023E-002  -2.0690089184193770E-002  -262.35664595639776       -4.8334488269677296        1.1110384539396125        1.5133243748440313       -2.2078223208198255       -122.25983866129799        86.893334498821659        1.4643116638379439       -1.6628740947816349        36.183896306363465        10.554549683013954       0.65224967038839776        1.7857646750761287      -0.39838210006149194       -61.432607560082580        9.3551470810234925       -3.3701004633231362       -8.7733794658517024       -23.275388793166726        11.968285919325780       -2206.1322607572215       -131.49341440697700     
   155.00000000000000       -43.409576517335744      -0.67321183748277558       -9.4886202949847370E-002  -7.4192536430931114E-002  -2.0705258863523951E-002  -262.33755874047915       -4.8568107624482915        1.1120587231309376        1.5176869497760042       -2.2140124549987559       -122.26953921152720        86.888880892052867        1.4731273696952152       -1.6736605111833356        36.173425583150916        10.609871271176667       0.66493502213366962        1.8019871680423694      -0.40337138204924999       -61.504761745112170        9.4566866114089265       -3.3817097191051846       -8.8153433087372477       -23.359286883694661        12.023215576927161       -2206.6315741917306       -131.56001666682849     
   156.00000000000000       -43.414113320462782      -0.67705871109162563       -9.6398715567813792E-002  -7.4771491905711737E-002  -2.0720640883204734E-002  -262.31851639649653       -4.8801750212392223        1.1130805416202021        1.5220547495992123       -2.2202048381330215       -122.27924042489724        86.884426929155708        1.4819438834227585       -1.6844516285513755        36.162991736484003        10.665206699697558       0.67760754515378641        1.8182195010539779      -0.40835956209744245       -61.576937907511365        9.5582238376935678       -3.3933364382805564       -8.8573228015693406       -23.443206260010424        12.078177172415277       -2207.1316438782410       -131.62687070762544     
   157.00000000000000       -43.418656166610980      -0.68090612939892925       -9.7909821196428687E-002  -7.5350228301507935E-002  -2.0736231546988334E-002  -262.29951814582159       -4.9035415575238774        1.1141038851133400        1.5264276891939477       -2.2263994285868391       -122.28894208962696        86.879972389024786        1.4907611840251653       -1.6952473637946697        36.152594094966013        10.720555692383392       0.69026746793198668        1.8344615190412901      -0.41334665774119356       -61.649135413958398        9.6597585070190526       -3.4049803505450327       -8.8993176769860938       -23.527146596474580        12.133170016564382       -2207.6324559780865       -131.69397238826699     
   158.00000000000000       -43.423204935856262      -0.68475408044881636       -9.9419544549463029E-002  -7.5928748982507371E-002  -2.0752027241913724E-002  -262.28056322706249       -4.9269103266810834        1.1151287297843528        1.5308056851644118       -2.2325961857252370       -122.29864400392536        86.875517061746095        1.4995792511872772       -1.7060476357378924        36.142232002713364        10.775917980233590       0.70291501367268228        1.8507130700308307      -0.41833268617682601       -61.721353651996253        9.7612903799442918       -3.4166411907391918       -8.9413276735776819       -23.611107573722812        12.188193439003779       -2208.1339969789647       -131.76131765364653     
   159.00000000000000       -43.427759511305659      -0.68860255262545400      -0.10092790977630686       -7.6507057253944050E-002  -2.0768024436031544E-002  -262.26165089561306       -4.9502812852465565        1.1161550522653223        1.5351886557992236       -2.2387950698849459       -122.30834597556095        86.871060748092845        1.5083980652481837       -1.7168523650673633        36.131904818936050        10.831293301212238       0.71555040044925877        1.8669740050718007      -0.42331766426883038       -61.793592029260651        9.8628192298415946       -3.4283186987394165       -8.9833525357235722       -23.695088878522284        12.243246787608218       -2208.6362536857141       -131.82890253256707     
   160.00000000000000       -43.432319779006747      -0.69245153464136100      -0.10243494047765259       -7.7085156362988003E-002  -2.0784219676202077E-002  -262.24278042321509       -4.9736543908758106        1.1171828296366144        1.5395765210328207       -2.2449960423462443       -122.31804782145026        86.866603259044453        1.5172176071763923       -1.7276614742787479        36.121611917530529        10.886681400028602       0.72817384134710772        1.8832441781646030      -0.42830160855671190       -61.865849972739639        9.9643448423203900       -3.4400126193510143       -9.0253920134349919       -23.779090203631913        12.298329427910694       -2209.1392132113829       -131.89672313571137     
   161.00000000000000       -43.436885627860129      -0.69630101552619095      -0.10394065972067160       -7.7663049499639022E-002  -2.0800609585963310E-002  -262.22395109753296       -4.9970296023084648        1.1182120394172919        1.5439692024077658       -2.2511990653057685       -122.32774936726443        86.862144415327663        1.5260378585460503       -1.7384748876264555        36.111352686684640        10.942082027925652       0.74078554460201596        1.8995234461912944      -0.43328453526169791       -61.938126928063156        10.065867014677011       -3.4517227022036203       -9.0674458622025877       -23.863111247666289        12.353440742536527       -2209.6428629685875       -131.96477565366607     
   162.00000000000000       -43.441456949534889      -0.70015098461595726      -0.10544509005369848       -7.8240739797623998E-002  -2.0817190863464986E-002  -262.20516222174092       -5.0204068793339003        1.1192426595557237        1.5483666230379673       -2.2574041018502524       -122.33745044705309        86.857684046978619        1.5348588015141926       -1.7492925310747665        36.101126528494220        10.997494942476317       0.75338571373411267        1.9158116688478799      -0.43826646029337285       -62.010422358821430        10.167385555369290       -3.4634487016488587       -9.1095138428489193       -23.947151714963098        12.408580130658017       -2210.1471906611464       -132.03305635499768     
   163.00000000000000       -43.446033638386794      -0.70400143154268224      -0.10694825352044721       -7.8818230335299708E-002  -2.0833960279466900E-002  -262.18641311412233       -5.0437861827581942        1.1202746684203939        1.5527687075727121       -2.2636111159310603       -122.34715090288474        86.853221992924958        1.5436804187989688       -1.7601143322504773        36.090932858591060        11.052919907387157       0.76597454767756346        1.9321087085784856      -0.44324739925616213       -62.082735745910938        10.268900283514974       -3.4751903766600352       -9.1515957213855703       -24.031211315454158        12.463747007468800       -2210.6521842759812       -132.10156158437977     
   164.00000000000000       -43.450615591379282      -0.70785234622445059      -0.10845017167377438       -7.9395524136553638E-002  -2.0850914675401087E-002  -262.16770310768027       -5.0671674743723267        1.1213080447909061        1.5571753821616054       -2.2698200723396429       -122.35685058450289        86.848758100587006        1.5525026936588058       -1.7709402203971771        36.080771105781835        11.108356692309092       0.77855224090605968        1.9484144305112454      -0.44822736745573283       -62.155066586906528        10.370411028412668       -3.4869474907341149       -9.1936912688749661       -24.115289764539707        12.518940803677104       -2211.1578320752760       -132.17028776076938     
   165.00000000000000       -43.455202708007015      -0.71170371885585426      -0.10995086558900033       -7.9972624171706697E-002  -2.0868050961493304E-002  -262.14903154975957       -5.0905507169215189        1.1223427678491706        1.5615865744202857       -2.2760309366837483       -122.36654934899725        86.844292225497085        1.5613256098724437       -1.7817701263309402        36.070640711697671        11.163805072655036       0.79111898355437460        1.9647287023959379      -0.45320637990523521       -62.227414395458844        10.471917629084395       -3.4987198117956551       -9.2358002612964167       -24.199386782965988        12.574160965017271       -2211.6641225888839       -132.23923137563176     
   166.00000000000000       -43.459794890222021      -0.71555553989880294      -0.11145035587681276       -8.0549533358410280E-002  -2.0885366114943325E-002  -262.13039780167981       -5.1139358740757288        1.1233788171707972        1.5660022133970108       -2.2822436753644593       -122.37624706048915        86.839824230936046        1.5701491517198294       -1.7926039823974906        36.060541130454141        11.219264829423954       0.80367496153607010        1.9810513945432442      -0.45818445133145197       -62.299778700715684        10.573419933838522       -3.5105071121029345       -9.2779224794164730       -24.283502096705973        12.629406951778616       -2212.1710446069724       -132.30838899121184     
   167.00000000000000       -43.464392042362221      -0.71940780007369265      -0.11294866269576068       -8.1126254562545838E-002  -2.0902857178158225E-002  -262.11180123837875       -5.1373229104012310        1.1244161727166582        1.5704222295399990       -2.2884582555539006       -122.38594358983072        86.835353987586345        1.5789733039637903       -1.8034417224307113        36.050471828321136        11.274735749031267       0.81622035665745174        1.9973823797656833      -0.46316159618085812       -62.372159046766484        10.674917799852473       -3.5223091681559708       -9.3200577086631800       -24.367635436843180        12.684678238351209       -2212.6785871729071       -132.37775723885156     
   168.00000000000000       -43.468994071082328      -0.72326049035090878      -0.11444580576435673       -8.1702790599111536E-002  -2.0920521257044973E-002  -262.09324124806579       -5.1607117913332186        1.1254548148246419        1.5748465546656045       -2.2946746451737914       -122.39563881431718        86.830881373200768        1.5877980518324881       -1.8142832817125161        36.040432283402602        11.330217623145218       0.82875534672799289        2.0137215333199960      -0.46813782862548087       -62.444554992108756        10.776411092773902       -3.5341257606067531       -9.3622057390044695       -24.451786539458475        12.739974312787659       -2213.1867395763484       -132.44733281735117     
   169.00000000000000       -43.473600885287020      -0.72711360194265839      -0.11594180437280197       -8.2279144233111237E-002  -2.0938355519351647E-002  -262.07471723188593       -5.1841024831494122        1.1264947242015881        1.5792751219272045       -2.3008928128745754       -122.40533261741150        86.826406272286079        1.5966233810026127       -1.8251285969339717        36.030421985325539        11.385710248529065       0.84128010566728251        2.0300687328511877      -0.47311316256873265       -62.516966109135588        10.877899686339831       -3.5459566741711841       -9.4043663648301408       -24.535955145519729        12.795294676380463       -2213.6954913465738       -132.51711249137415     
   170.00000000000000       -43.478212396066297      -0.73096712629511029      -0.11743667739434313       -8.2855318180432236E-002  -2.0956357193059612E-002  -262.05622860359296       -5.2074949529446011        1.1275358819153967        1.5837078657848678       -2.3071127280153010       -122.41502488848101        86.821928575800897        1.6054492775832403       -1.8359776061576545        36.020440434938273        11.441213426888782       0.85379480360863735        2.0464238583379140      -0.47808761165107833       -62.589391983643345        10.979383462012645       -3.5578016975431579       -9.4465393848375161       -24.620141000774268        12.850638843254197       -2214.2048322460023       -132.58709308989373     
   171.00000000000000       -43.482828516632900      -0.73482105508083073      -0.11893044329628108       -8.3431315108718679E-002  -2.0974523564825834E-002  -262.03777478923189       -5.2308891686061303        1.1285782693873099        1.5881447219757501       -2.3133343606441010       -122.42471552254538        86.817448180867189        1.6142757281003846       -1.8468302487812041        36.010487144017425        11.496726964726076       0.86629960699951591        2.0627867920393896      -0.48306118925560443       -62.661832214358625        11.080862308632192       -3.5696606233104182       -9.4887246019206088       -24.704343855644119        12.906006339972077       -2214.7147522639220       -132.65727150468041     
   172.00000000000000       -43.487449162261861      -0.73867538019150425      -0.12042312015063614       -8.4007137638235613E-002  -2.0992851978466967E-002  -262.01935522683078       -5.2542850987902270        1.1296218683843740        1.5925856274852106       -2.3195576814793086       -122.43440442003548        86.812964990494635        1.6231027194821728       -1.8576864655019878        36.000561634983590        11.552250673196534       0.87879467869882943        2.0791574184436588      -0.48803390851349299       -62.734286412483804        11.182336122083612       -3.5815332478722488       -9.5309218230626342       -24.788563465123815        12.961396705156190       -2215.2252416104143       -132.72764468882934     
   173.00000000000000       -43.492074250231894      -0.74253009373093060      -0.12191472564448572       -8.4582788342721982E-002  -2.1011339833501032E-002  -262.00096936610106       -5.2776827128991792        1.1306666610120493        1.5970305205186306       -2.3257826618912349       -122.44409148656254        86.808478913317373        1.6319302390446107       -1.8685461982829390        35.990663440625227        11.607784367972712       0.89128017807122695        2.0955356242171481      -0.49300578230929121       -62.806754201260077        11.283804804979567       -3.5934193713591660       -9.5731308592319522       -24.872799588680799        13.016809489121041       -2215.7362907104603       -132.79820965532593     
   174.00000000000000       -43.496703699768787      -0.74638518800827491      -0.12340527708998936       -8.5158269750239227E-002  -2.1029984583716528E-002  -261.98261666814653       -5.3010819810593244        1.1317126297070110        1.6014793404738972       -2.3320092738844140       -122.45377663269730        86.803989863342395        1.6407582744779359       -1.8794093903193607        35.980792103830616        11.663327869111834       0.90375626107854257        2.1119212981556204      -0.49797682328622889       -62.879235215547624        11.385268266356633       -3.6053187975541685       -9.6153515252808575       -24.957051990158305        13.072244253519738       -2216.2478901982345       -132.86896347564945     
   175.00000000000000       -43.501337431990528      -0.75024065553157349      -0.12489479143410229       -8.5733584344006297E-002  -2.1048783735798375E-002  -261.96429660518049       -5.3244828740998065        1.1327597572300878        1.6059320279145863       -2.3382374900805045       -122.46345977375852        86.799497759709297        1.6495868138335368       -1.8902759860068392        35.970947177327631        11.718881000928159       0.91622308036840772        2.1283143311363619      -0.50294704385126332       -62.951729101421890        11.486726421385256       -3.6172313338158695       -9.6575836398476635       -25.041320437680749        13.127700571002467       -2216.7600309115683       -132.93990327841291     
   176.00000000000000       -43.505975369854262      -0.75409648900147752      -0.12638328526799938       -8.6308734563228531E-002  -2.1067734847987216E-002  -261.94600866025087       -5.3478853635320620        1.1338080266593746        1.6103885245437635       -2.3444672837016660       -122.47314082961060        86.795002526460522        1.6584158455113727       -1.9011459309100902        35.961128223431075        11.774443591869602       0.92868078536018328        2.1447146160715751      -0.50791645618014813       -63.024235515785456        11.588179191092195       -3.6291567910033127       -9.6998270252615519       -25.125604703561287        13.183178024886679       -2217.2727038865869       -133.01102624803843     
   177.00000000000000       -43.510617438104902      -0.75795268130522520      -0.12787077483620932       -8.6883722803907909E-002  -2.1086835528777038E-002  -261.92775232697312       -5.3712894215300366        1.1348574213834890        1.6148487731784762       -2.3506986285545155       -122.48281972446986        86.790504092322024        1.6672453582478812       -1.9120191717327730        35.951334813797324        11.830015474398596       0.94112952232831293        2.1611220478629889      -0.51288507222228330       -63.096754125994764        11.689626502095443       -3.6410949834025415       -9.7420815074503757       -25.209904564211890        13.238676208838594       -2217.7859003525055       -133.08232962346730     
   178.00000000000000       -43.515263563225368      -0.76180922551083241      -0.12935727604547845       -8.7458551419653321E-002  -2.1106083435659260E-002  -261.90952710927075       -5.3946950209110724        1.1359079250949882        1.6193127177248001       -2.3569314990145287       -122.49249638671898        86.786002390493408        1.6760753411044289       -1.9228956562882540        35.941566529186041        11.885596484876947       0.95356943448311315        2.1775365233576616      -0.51785290370555659       -63.169284609501140        11.791068286350647       -3.6530457286546372       -9.7843469158511134       -25.294219800055451        13.294194726565649       -2218.2996117265866       -133.15381069690355     
   179.00000000000000       -43.519913673388494      -0.76566611486149827      -0.13084280447336491       -8.8033222722470689E-002  -2.1125476273894512E-002  -261.89133252112288       -5.4181021351174445        1.1369595217839308        1.6237803031535654       -2.3631658700109610       -122.50217074872937        86.781497358447510        1.6849057834561376       -1.9337753334712069        35.931822959228846        11.941186463454596       0.96600066204918478        2.1939579413048511      -0.52281996214101056       -63.241826653505441        11.892504480908698       -3.6650088476855660       -9.8266230833229375       -25.378550195440116        13.349733191519300       -2218.8138296092466       -133.22546681259001     
   180.00000000000000       -43.524567698410323      -0.76952334277020895      -0.13232737537657921       -8.8607738983547443E-002  -2.1145011795326248E-002  -261.87316808631903       -5.4415107381985379        1.1380121957315839        1.6282514754765871       -2.3694017170122215       -122.51184274669109        86.776988937738736        1.6937366749812293       -1.9446581532301062        35.922103702204524        11.996785253962067       0.97842334234146233        2.2103862023140510      -0.52778625882744401       -63.314379954625835        11.993935027683971       -3.6769841646374548       -9.8689098460629587       -25.462895538555777        13.405291226608021       -2219.3285457793145       -133.29729536561638     
   181.00000000000000       -43.529225569704991      -0.77338090281453475      -0.13381100369907414       -8.9182102434019001E-002  -2.1164687797225204E-002  -261.85503333822061       -5.4649208047936266        1.1390659315042724        1.6327261817236145       -2.3756390160117062       -122.52151232044996        86.772477073819857        1.7025680056506975       -1.9555440665405284        35.912408364820848        12.052392703806504       0.99083760983897329        2.2268212088140120      -0.53275180485591678       -63.386944218578151        12.095359873232599       -3.6889715068015851       -9.9112070435242501       -25.547255621352491        13.460868463919894       -2219.8437521894257       -133.36929380075799     
   182.00000000000000       -43.533887220240970      -0.77723878873162078      -0.13529370407990063       -8.9756315265734354E-002  -2.1184502121171397E-002  -261.83692781952948       -5.4883323101152337        1.1401207139473732        1.6372043699196532       -2.3818777435140439       -122.53117941335157        86.767961715866889        1.7113997657184907       -1.9664330253792721        35.902736562002502        12.108008663871201        1.0032435962564665        2.2432628650129010      -0.53771661111412095       -63.459519159868236        12.196778968540592       -3.7009707045526121       -9.9535145183363944       -25.631630239461007        13.516464544454596       -2220.3594409615612       -133.44145961134450     
   183.00000000000000       -43.538552584498738      -0.78109699441334235      -0.13677549086082294       -9.0330379631994334E-002  -2.1204452651964949E-002  -261.81885108206205       -5.5117452299330418        1.1411765281794364        1.6416859890630335       -2.3881178765218292       -122.54084397209181        86.763442816611601        1.7202319457119670       -1.9773249826992287        35.893087916685147        12.163632988418383        1.0156414306138626        2.2597110768593476      -0.54268068829067984       -63.532104501495859        12.298192268821033       -3.7129815912846329       -9.9958321162283390       -25.716019192115123        13.572079117864353       -2220.8756043827143       -133.51379033815800     
   184.00000000000000       -43.543221598429668      -0.78495551390164375      -0.13825637809371769       -9.0904297648294080E-002  -2.1224537316567510E-002  -261.80080268653080       -5.5351595405583502        1.1422333595864502        1.6461709891038749       -2.3943593925226416       -122.55050594657381        86.758920332181432        1.7290645364227974       -1.9882198924049983        35.883462059615368        12.219265534995188        1.0280312393036846        2.2761657520045873      -0.54764404687938373       -63.604699974669671        12.399599733320191       -3.7250040033483600       -10.038159685953257       -25.800422282075960        13.627711842203492       -2221.3922349006875       -133.58628356835925     
   185.00000000000000       -43.547894199416334      -0.78881434138403916      -0.13973637954775694       -9.1478071393041122E-002  -2.1244754083079239E-002  -261.78278220233051       -5.5585752188290494        1.1432911938162285        1.6506593209231430       -2.4006022694765825       -122.56016528977078        86.754394221946256        1.7378975288981697       -1.9991177093292356        35.873858629156274        12.274906164342772        1.0404131461565453        2.2926267997654590      -0.55260669718324884       -63.677305318532873        12.501001325132087       -3.7370377799899197       -10.080497079215892       -25.884839315558082        13.683362383686415       -2221.9093251200147       -133.65893693444158     
   186.00000000000000       -43.552570326233926      -0.79267347118926401      -0.14121550871637642       -9.2051702908268015E-002  -2.1265100959739103E-002  -261.76478920733177       -5.5819922420950707        1.1443500167729310        1.6551509363121995       -2.4068464858041159       -122.56982195759467        86.749864448372065        1.7467309144323544       -2.0100183892096890        35.864277271098643        12.330554740308330        1.0527872725046634        2.3090941310883761      -0.55756864931856098       -63.749920279898916        12.602397011021086       -3.7490827632909918       -10.122844150601683       -25.969270102157314        13.739030416453478       -2222.4268677980012       -133.73174811321155     
   187.00000000000000       -43.557249919012946      -0.79653289778308567      -0.14269377882404591       -9.2625194200330260E-002  -2.1285575993956168E-002  -261.74682328767892       -5.6054105882043483        1.1454098146117073        1.6596457879528557       -2.4130920203742816       -122.57947590877036        86.745330976880837        1.7555646845585777       -2.0209218886669085        35.854717638477396        12.386211129759944        1.0651537372435713        2.3255676585142080      -0.56252991321882839       -63.822544612997120        12.703786761252150       -3.7611387981101974       -10.165200757508027       -26.053714454780462        13.794715622344697       -2222.9448558408840       -133.80471482479584     
   188.00000000000000       -43.561932919203016      -0.80039261576425658      -0.14417120283284465       -9.3198547240591997E-002  -2.1306177271369540E-002  -261.72888403759424       -5.6288302354892021        1.1464705737334611        1.6641438293979194       -2.4193388524932971       -122.58912710471500        86.740793775716526        1.7643988310412000       -2.0318281651825902        35.845179391393238        12.441875202504216        1.0775126568920259        2.3420472961439360      -0.56749049863855761       -63.895178079227556        12.805170549428532       -3.7732057320260459       -10.207566760077521       -26.138172189576458        13.850417690680787       -2223.4632823000993       -133.87783483167317     
   189.00000000000000       -43.566619269537782      -0.80425261986060703      -0.14564779344884535       -9.3771763966104066E-002  -2.1326902914930553E-002  -261.71097105918733       -5.6522511627532079        1.1475322807797361        1.6686450150521501       -2.4255869618934440       -122.59877550942257        86.736252815817025        1.7732333458682155       -2.0427371770785667        35.835662196839358        12.497546831206567        1.0898641456502045        2.3585329596053541      -0.57245041515707373       -63.967820446925010        12.906548352336369       -3.7852834152807775       -10.249942021132975       -26.222643125869421        13.906136318051463       -2223.9821403686610       -133.95110593773111     
   190.00000000000000       -43.571308914000937      -0.80811290492527466      -0.14712356312831729       -9.4344846280261893E-002  -2.1347751084017898E-002  -261.69308396226955       -5.6756733492584361        1.1485949226277166        1.6731493001537934       -2.4318363287223530       -122.60842108935304        86.731708070691482        1.7820682212439920       -2.0536488834964017        35.826165728532985        12.553225891313966        1.1022083154562126        2.3750245660203615      -0.57740967218213557       -64.040471491131498        13.007920149796206       -3.7973717007259515       -10.292326406114363       -26.307127086093036        13.961871208110590       -2224.5014233776478       -134.02452598734689     
   191.00000000000000       -43.576001797793232      -0.81197346593305753      -0.14859852408375215       -9.4917796053458361E-002  -2.1368719973568779E-002  -261.67522236417352       -5.6990967747131469        1.1496584863853474        1.6776566407564835       -2.4380869335325275       -122.61806381332639        86.727159516303004        1.7909034495822946       -2.0645632443775490        35.816689666751621        12.608912260980262        1.1145452760409713        2.3915220339732173      -0.58236827895357601       -64.113130993377140        13.109285924520680       -3.8094704437689093       -10.334719783017407       -26.391623895726731        14.017622071377954       -2225.0211247927841       -134.09809286449118     
   192.00000000000000       -43.580697867300536      -0.81583429797689655      -0.15007268828971723       -9.5490615123720674E-002  -2.1389807813239452E-002  -261.65738588957771       -5.7225214192598601        1.1507229593865553        1.6821669937115931       -2.4443387572712667       -122.62770365242078        86.722607130956590        1.7997390234995945       -2.0754802204441076        35.807233698173874        12.664605820993739        1.1268751349815520        2.4080252834795179      -0.58732624454674998       -64.185798741469000        13.210645661978550       -3.8215795023205814       -10.377122022333987       -26.476133383233204        14.073388625047537       -2225.5412382111276       -134.17180449185486     
   193.00000000000000       -43.585397070062811      -0.81969539626447663      -0.15154606748854652       -9.6063305297340723E-002  -2.1411012866592957E-002  -261.63957417033555       -5.7459472634638109        1.1517883291865878        1.6866803166510080       -2.4505917812707887       -122.63734057987516        86.718050895191553        1.8085749358085970       -2.0863997731801112        35.797797515724739        12.720306454707108        1.1391979977530278        2.4245342359559410      -0.59228357787599006       -64.258474529287497        13.311999350264482       -3.8336987367444468       -10.419532996994088       -26.560655379997471        14.129170592801881       -2226.0617573578465       -134.24565882999755     
   194.00000000000000       -43.590099354744090      -0.82355675611493728      -0.15301867319586895       -9.6635868349485843E-002  -2.1432333430295700E-002  -261.62178684530892       -5.7693742883017647        1.1528545835574557        1.6911965679703669       -2.4568459872387027       -122.64697457099584        86.713490791679007        1.8174111795119996       -2.0973218648133294        35.788380818425161        12.776014047969490        1.1515139677787924        2.4410488141907414      -0.59724028769799675       -64.331158156590163        13.413346979974474       -3.8458280098066657       -10.461952582309403       -26.645189720267325        14.184967704632458       -2226.5826760830905       -134.31965387651783     
   195.00000000000000       -43.594804671103283      -0.82741837295570098      -0.15449051670598149       -9.7208306024806110E-002  -2.1453767833352812E-002  -261.60402356020683       -5.7928024751511815        1.1539217104834809        1.6957157068126303       -2.4631013572487621       -122.65660560306684        86.708926805123411        1.8262477477965204       -2.1082464582976086        35.778983311245732        12.831728489060708        1.1638231464795015        2.4575689423149387      -0.60219638261501918       -64.403849428822596        13.514688544086631       -3.8579671866272820       -10.504380655918501       -26.729736241095274        14.240779696665749       -2227.1039883589519       -134.39378766524405     
   196.00000000000000       -43.599512969965915      -0.83128024231940190      -0.15596160909707482       -9.7780620038022917E-002  -2.1475314436352918E-002  -261.58628396742745       -5.8162318057797346        1.1549896981569372        1.7002376930521232       -2.4693578737318473       -122.66623365526414        86.704358922168510        1.8350846340270908       -2.1191735172957271        35.769604704964451        12.887449668627529        1.1761256333206751        2.4740945457741894      -0.60715187107813740       -64.476548156935934        13.616024037847140       -3.8701161346326334       -10.546817097733440       -26.814294782281646        14.296606310994891       -2227.6256882765119       -134.46805826544539     
   197.00000000000000       -43.604224203196694      -0.83514235984091967      -0.15743196123631079       -9.8352812074512824E-002  -2.1496971630738007E-002  -261.56856772590527       -5.8396622623351444        1.1560585349738064        1.7047624872788929       -2.4756155194672425       -122.67585870857326        86.699787131307403        1.8439218317412944       -2.1301030061626549        35.760244716028438        12.943177479621870        1.1884215258588957        2.4906255513014162      -0.61210676139033682       -64.549254157211038        13.717353458660945       -3.8822747235086847       -10.589261789887864       -26.898865186319238        14.352447295516630       -2228.1477700429705       -134.54246378106288     
   198.00000000000000       -43.608938323672859      -0.83900472125450809      -0.15890158378476035       -9.8924883790873622E-002  -2.1518737838090621E-002  -261.55087450096141       -5.8630938273353284        1.1571282095296147        1.7092900507835176       -2.4818742775741329       -122.68548074571044        86.695211422796291        1.8527593346439919       -2.1410348899293621        35.750903066419347        12.998911817240963        1.2007109197867847        2.5071618868900050      -0.61706106170961972       -64.621967251088876        13.818676805987483       -3.8944428251555694       -10.631714616686430       -26.983447298339122        14.408302403773469       -2228.6702279788569       -134.61700234995917     
   199.00000000000000       -43.613655285258389      -0.84286732239102202      -0.16037048720220667       -9.9496836815487960E-002  -2.1540611509446049E-002  -261.53320396415887       -5.8865264836588569        1.1581987106153719        1.7138203455421681       -2.4881341315033771       -122.69509975104690        86.690631788571991        1.8615971366021569       -2.1519691342870284        35.741579483522550        13.054652578869275        1.2129939089767074        2.5237034817676984      -0.62201478005192623       -64.694687265006834        13.919994081240443       -3.9066203136429669       -10.674175464555717       -27.068040966057662        14.464171394800719       -2229.1930565153207       -134.69167214318733     
   200.00000000000000       -43.618375042778894      -0.84673015917523387      -0.16183868175181473      -0.10006867274906495       -2.1562591124615789E-002  -261.51555579316062       -5.9099602145357135        1.1592700272136036        1.7183533342021702       -2.4943950650295097       -122.70471571053629        86.686048222173071        1.8704352316398596       -2.1629057055717036        35.732273699999823        13.110399664022252        1.2252705855232751        2.5402502663710966      -0.62696792429407644       -64.767414030240900        14.021305287692176       -3.9188070651666966       -10.716644221996411       -27.152646039724900        14.520054032978393       -2229.7162501914927       -134.76647136427749     
   201.00000000000000       -43.623097551997297      -0.85059322762323619      -0.16330617750467261      -0.10064039316518042       -2.1584675191531615E-002  -261.49792967159215       -5.9333950035383030        1.1603421484944691        1.7228889800678158       -2.5006570622429258       -122.71432861164516        86.681460718664241        1.8792736139334609       -2.1738445707493894        35.722985453665565        13.166152974291771        1.2375410397846831        2.5568021723207859      -0.63192050217668427       -64.840147382753386        14.122610430382153       -3.9310029580061103       -10.759120779536630       -27.237262372074024        14.575950087887716       -2230.2398036519289       -134.84139824854120     
   202.00000000000000       -43.627822769590232      -0.85445652383992921      -0.16477298434421137      -0.10121199961080252       -2.1606862245611393E-002  -261.48032528890724       -5.9568308345727781        1.1614150638119725        1.7274272470865173       -2.5069201075423591       -122.72393844328622        86.676869274564041        1.8881122778069710       -2.1847856974015190        35.713714487366282        13.221912413293211        1.2498053604229000        2.5733591323970018      -0.63687252130683647       -64.912887163045880        14.223909516029043       -3.9432078724825184       -10.801605029686714       -27.321889818271988        14.631859334172066       -2230.7637116441147       -134.91645106239295     
   203.00000000000000       -43.632550653125080      -0.85832004401659268      -0.16623911197050376      -0.10178349360680861       -2.1629150849136337E-002  -261.46274234025748       -5.9802676918706004        1.1624887627002476        1.7319680998353153       -2.5131841856275008       -122.73354519575432        86.672273887775603        1.8969512177275645       -2.1957290537108447        35.704460548863402        13.277677886614127        1.2620636344428131        2.5899210805159951      -0.64182398916090233       -64.985633216017462        14.325202552947090       -3.9554216909184898       -10.844096866895036       -27.406528235871313        14.687781551402271       -2231.2879690160462       -134.99162810268831     
   204.00000000000000       -43.637281161037748      -0.86218378442852783      -0.16770456990444552      -0.10235487664848661       -2.1651539590646841E-002  -261.44518052636488       -6.0037055599803661        1.1635632348699507        1.7365115035077578       -2.5194492814918910       -122.74314886066516        86.667674557520343        1.9057904283012499       -2.2066746084477162        35.695223390719207        13.333449301764494        1.2743159472302172        2.6064879517067663      -0.64677491308717339       -65.058385390827837        14.426489550965563       -3.9676442975982109       -10.886596187505065       -27.491177484762986        14.743716523945976       -2231.8125707138747       -135.06692769607832     
   205.00000000000000       -43.642014252611006      -0.86604774143278651      -0.16916936749182662      -0.10292615020603442       -2.1674027084356229E-002  -261.42763955339814       -6.0271444237598608        1.1646384702047037        1.7410574239009680       -2.5257153804159653       -122.75274943089640        86.663071284274551        1.9146299042686856       -2.2176223309567016        35.686002770185851        13.389226568128345        1.2865623825888968        2.6230596820885341      -0.65172530030844156       -65.131143540765066        14.527770521351929       -3.9798755787285223       -10.929102889713542       -27.575837427130327        14.799664040841130       -2232.3375117796154       -135.14234819837978     
   206.00000000000000       -43.646749887953540      -0.86991191146596081      -0.17063351390729106      -0.10349731572504386       -2.1696611969575806E-002  -261.41011913285166       -6.0505842683683744        1.1657144587576442        1.7456058274031205       -2.5319824679602907       -122.76234690053121        86.658464069708629        1.9234696405011864       -2.2285721911435927        35.676798449097305        13.445009596916972        1.2988030227766034        2.6396362088486542      -0.65667515792456754       -65.203907523118076        14.629045476738359       -3.9921154224009294       -10.971616873529701       -27.660507927404087        14.855623895673297       -2232.8627873489204       -135.21788799396052     
   207.00000000000000       -43.651488027979532      -0.87377629104205090      -0.17209701815819536      -0.10406837462697729       -2.1719292910156701E-002  -261.39261898142843       -6.0740250792592274        1.1667911907480424        1.7501566809811933       -2.5382505299589977       -122.77194126480417        86.653852916628907        1.9323096319967912       -2.2395241594627331        35.667610193764268        13.500798301123389        1.3110379485401358        2.6562174702210148      -0.66162449291500236       -65.276677199053395        14.730314431051156       -4.0043637185544840       -11.014138040735565       -27.745188852218419        14.911595886456622       -2233.3883926489116       -135.29354549514014     
   208.00000000000000       -43.656228634388881      -0.87764087675039537      -0.17355988908835510      -0.10463932830962909       -2.1742068593950559E-002  -261.37513882092492       -6.0974668421725307        1.1678686565579841        1.7547099521689971       -2.5445195525134556       -122.78153252004930        86.649237828921997        1.9411498738765254       -2.2504782069047389        35.658437774871771        13.556592595478193        1.3232672391494342        2.6728034054650065      -0.66657331214114168       -65.349452433496211        14.831577399443383       -4.0166203589394698       -11.056666294847364       -27.829880070367835        14.967579815518596       -2233.9143229960710       -135.36931914160479     
   209.00000000000000       -43.660971669647942      -0.88150566525367147      -0.17502213538170366      -0.10521017814758755       -2.1764937732279204E-002  -261.35767837811983       -6.1209095431281479        1.1689468467291477        1.7592656090554513       -2.5507895219860313       -122.79112066365028        86.644618811501431        1.9499903613807794       -2.2614343049844803        35.649280967379575        13.612392396406756        1.3354909724308166        2.6893939548449453      -0.67152162234871104       -65.422233095015443        14.932834398230352       -4.0288852370818447       -11.099201541077930       -27.914581452765180        15.023575489388129       -2234.4405737941916       -135.44520739983645     
   210.00000000000000       -43.665717096970873      -0.88537065328595255      -0.17648376556584741      -0.10578092549267933       -2.1787899059416114E-002  -261.34023738466504       -6.1443531684188502        1.1700257519596435        1.7638236202732274       -2.5570604249940123       -122.80070569399267        86.639995870256712        1.9588310898657890       -2.2723924257293979        35.640139550425168        13.668197621987554        1.3477092247992888        2.7059890596100060      -0.67646943017017858       -65.495019055712760        15.034085444827848       -4.0411582482485073       -11.141743686299771       -27.999292872400616        15.079582718687078       -2234.9671405323793       -135.52120876255577     
   211.00000000000000       -43.670464880301417      -0.88923583765082881      -0.17794478801552840      -0.10635157167440884       -2.1810951332088043E-002  -261.32281557697991       -6.1677977046037205        1.1711053631009225        1.7683839549875642       -2.5633322484037970       -122.81028761041807        86.635369012004276        1.9676720548002629       -2.2833525416681679        35.631013307229296        13.724008191911805        1.3599220712900399        2.7225886619745943      -0.68141674212694214       -65.567810191115314        15.135330557692988       -4.0534392894133280       -11.184292639009561       -28.084014204301418        15.135601318025037       -2235.4940187831112       -135.59732174817833     
   212.00000000000000       -43.675214984295337      -0.89310121521958652      -0.17940521095599907      -0.10692211800038354       -2.1834093328986195E-002  -261.30541269614753       -6.1912431385016777        1.1721856711547529        1.7729465828854105       -2.5696049793251796       -122.81986641318015        86.630738244440892        1.9765132517621031       -2.2943146258196254        35.621902025004047        13.779824027444237        1.3721295855890656        2.7391927050991427      -0.68636356463153514       -65.640606380072157        15.236569756267635       -4.0657282592239907       -11.226848309293201       -28.168745325492644        15.191631105897210       -2236.0212042003454       -135.67354490028401     
   213.00000000000000       -43.679967374303182      -0.89696678292944265      -0.18086504246630600      -0.10749256575673877       -2.1857323850288272E-002  -261.28802848781442       -6.2146894571852584        1.1732666672702723        1.7775114741647948       -2.5758786051057596       -122.82944210340249        86.626103576098743        1.9853546764352445       -2.3052786516819821        35.612805494863245        13.835645051384967        1.3843318400630447        2.7558011330714027      -0.69130990398986514       -65.713407504654157        15.337803060924294       -4.0780250579694624       -11.269410608791876       -28.253486114958772        15.247671904585401       -2236.5486925176788       -135.74987678709894     
   214.00000000000000       -43.684722016353689      -0.90083253778183370      -0.18232429048248813      -0.10806291620854648       -2.1880641717195205E-002  -261.27066270209207       -6.2381366479745228        1.1743483427410970        1.7820785995244139       -2.5821531133255506       -122.83901468303809        86.621465016302508        1.9941963246066077       -2.3162445932223226        35.603723511735268        13.891471188032531        1.3965289057883801        2.7724138908881728      -0.69625576640328002       -65.786213450057204        15.439030492914217       -4.0903295875482168       -11.311979450668968       -28.338236453606157        15.303723540061901       -2237.0764795465575       -135.82631600098995     
   215.00000000000000       -43.689478877137539      -0.90469847684075744      -0.18378296280069664      -0.10863317060022008       -2.1904045771479929E-002  -261.25331509346137       -6.2615846984311609        1.1754306890024997        1.7866479301535287       -2.5884284917917419       -122.84858415483056        86.616822575128381        2.0030381921631433       -2.3272124248663948        35.594655874278082        13.947302363147879        1.4087208525795243        2.7890309244373874      -0.70120115797063076       -65.859024104508677        15.540252074317827       -4.1026417514371332       -11.354554749577789       -28.422996224226296        15.359785841896203       -2237.6045611745321       -135.90286115797088     
   216.00000000000000       -43.694237923991622      -0.90856459723116234      -0.18524106708023150      -0.10920333015590664       -2.1927534875040261E-002  -261.23598542067913       -6.2850335963527613        1.1765136976286545        1.7912194377220765       -2.5947047285335225       -122.85815052227690        86.612176263364660        2.0118802750889575       -2.3381821214886407        35.585602384796474        14.003138503919468        1.4209077490165443        2.8056521804806422      -0.70614608469037976       -65.931839359177175        15.641467827997246       -4.1149614546612376       -11.397136421630115       -28.507765311459927        15.415858643164430       -2238.1329333635585       -135.97951089722056     
   217.00000000000000       -43.698999124883734      -0.91243089613739226      -0.18669861084649622      -0.10977339607987675       -2.1951107909479226E-002  -261.21867344668726       -6.3084833297672418        1.1775973603299257        1.7957930943709366       -2.6009818117971508       -122.86771378959179        86.607526092474117        2.0207225694625826       -2.3491536584024924        35.576562849161455        14.058979538929329        1.4330896624720106        2.8222776066361583      -0.71109055246249042       -66.004659108084951        15.742677777550899       -4.1272886037638106       -11.439724384365523       -28.592543601761918        15.471941780361572       -2238.6615921483453       -136.05626388061253     
   218.00000000000000       -43.703762448397654      -0.91629737080166951      -0.18815560149388658      -0.11034336955690005       -2.1974763775677510E-002  -261.20137893852410       -6.3319338869274553        1.1786816689502417        1.8003688727025424       -2.6072597300410703       -122.87727396167321        86.602872074557951        2.0295650714542863       -2.3601270113509143        35.567537076731725        14.114825398120027        1.4452666591371555        2.8389071513620414      -0.71603456709039048       -66.077483248023555        15.843881947269960       -4.1396231067774298       -11.482318556721527       -28.677330983366858        15.528035093316038       -2239.1905336347422       -136.13311879225526     
   219.00000000000000       -43.708527863718700      -0.92016401852263174      -0.18961204628859726      -0.11091325175261858       -2.1998501393390709E-002  -261.18410166723754       -6.3553852563058815        1.1797666154645048        1.8049467457716113       -2.6135384719312098       -122.88683104406965        86.598214222321289        2.0384077773234899       -2.3711021564972072        35.558524880277133        14.170676012762664        1.4574388040473807        2.8555407639400023      -0.72097813428289381       -66.150311678472050        15.945080362096821       -4.1519648731955039       -11.524918859004396       -28.762127346255504        15.584138425106937       -2239.7197539981730       -136.21007433804368     
   220.00000000000000       -43.713295340619631      -0.92403083665390573      -0.19106795237135907      -0.11148304381390929       -2.2022319700846532E-002  -261.16684140780109       -6.3788374265895742        1.1808521919760679        1.8095266870761115       -2.6198180263363393       -122.89638504294857        86.593552549040055        2.0472506834162911       -2.3820790704159798        35.549526075904147        14.226531315425639        1.4696061611071276        2.8721783944594517      -0.72592125965601162       -66.223144301518019        16.046273047585302       -4.1643138139443394       -11.567525212860627       -28.846932582121937        15.640251621983587       -2240.2492494821063       -136.28712924522105     
   221.00000000000000       -43.718064849446939      -0.92789782260272691      -0.19252332676011161      -0.11205274686923584       -2.2046217654358907E-002  -261.14959793903120       -6.4022903866751282        1.1819383907142724        1.8141086705485381       -2.6260983823236592       -122.90593596506602        86.588887068529431        2.0560937861629962       -2.3930577300844593        35.540540482983147        14.282391239944392        1.4817687931140731        2.8888199938018126      -0.73086394873478366       -66.295981021781174        16.147460029862437       -4.1766698413561762       -11.610137541249390       -28.931746584341312        15.696374533287402       -2240.7790163965665       -136.36428226195099     
   222.00000000000000       -43.722836361107554      -0.93176497382860068      -0.19397817635260381      -0.11262236202900534       -2.2070194227950743E-002  -261.13237104350708       -6.4257441256639103        1.1830252040320213        1.8186926705471671       -2.6323795291543557       -122.91548381773775        86.584217795113460        2.0649370820758493       -2.4040381128739057        35.531567924077649        14.338255721391910        1.4939267617827821        2.9054655136254213      -0.73580620695506838       -66.368821746339336        16.248641335592279       -4.1890328691422418       -11.652755768415279       -29.016569247938541        15.752507011376069       -2241.3090511166856       -136.44153215689943     
   223.00000000000000       -43.727609847055845      -0.93563228784200114      -0.19543250792892988      -0.11319189038589857       -2.2094248412978704E-002  -261.11516050749259       -6.4491986328572963        1.1841126244034323        1.8232786618477670       -2.6386614562794115       -122.92502860881123        86.579544743596145        2.0737805677467085       -2.4150201965413141        35.522608224875242        14.394124696050069        1.5060801277676779        2.9221149063505223      -0.74074803966522840       -66.441666384657012        16.349816991940781       -4.2014028123669771       -11.695379819862000       -29.101400469557383        15.808648911549788       -2241.8393500812895       -136.51887771882656     
   224.00000000000000       -43.732385279281040      -0.93949976220311016      -0.19688632815400617      -0.11376133301521439       -2.2118379217782647E-002  -261.09796612085933       -6.4726538977521484        1.1852006444215109        1.8278666196352746       -2.6449441533354507       -122.93457034663894        86.574867929233591        2.0826242398448902       -2.4260039592213158        35.513661214120333        14.449998101381825        1.5182289506855364        2.9387681251447670      -0.74568945212784143       -66.514514848516114        16.450987026542698       -4.2137795874223398       -11.738009622326626       -29.186240147430404        15.864800091979745       -2242.3699097915196       -136.59631775618791     
   225.00000000000000       -43.737162630294932      -0.94336739452058749      -0.19833964357997810      -0.11433069097518851       -2.2142585667322853E-002  -261.08078767701267       -6.4961099100363295        1.1862892567959062        1.8324565194958446       -2.6512276101406957       -122.94410904005274        86.570187367707476        2.0914680951150384       -2.4369893794182409        35.504726723548544        14.505875876003996        1.5303732891373036        2.9554251239089688      -0.75063044952138402       -66.587367051949016        16.552151467469464       -4.2261631120029914       -11.780645103754393       -29.271088181349505        15.920960413638499       -2242.9007268094938       -136.67385109674478     
   226.00000000000000       -43.741941873119956      -0.94723518245038818      -0.19979246064857811      -0.11489996530731805       -2.2166866802848462E-002  -261.06362497281839       -6.5195666595843997        1.1873784543506902        1.8370483374089270       -2.6575118166910499       -122.95364469833933        86.565503075099599        2.1003121303750585       -2.4479764359984442        35.495804587822796        14.561757959661021        1.5425132007294680        2.9720858572631506      -0.75557103694179872       -66.660222911173733        16.653310343198868       -4.2385533050818580       -11.823286193274265       -29.355944472637070        15.977129740232410       -2243.4317977569963       -136.75147658718367     
   227.00000000000000       -43.746722981277529      -0.95110312369460026      -0.20124478569341667      -0.11546915703667411       -2.2191221681551701E-002  -261.04647780853230       -6.5430241364534094        1.1884682300221978        1.8416420497396420       -2.6637967631562591       -122.96317733121650        86.560815067867537        2.1091563425141464       -2.4589651081827375        35.486894644470922        14.617644293199193        1.5546487420948523        2.9887502805329769      -0.76051121940411925       -66.733082344531283        16.754463682585857       -4.2509500868862178       -11.865932821174892       -29.440808924117782        16.033307938135955       -2243.9631193142045       -136.82919309274433     
   228.00000000000000       -43.751505928776787      -0.95497121600032775      -0.20269662494221982      -0.11603826717220840       -2.2215649376249220E-002  -261.02934598773027       -6.5664823308787827        1.1895585768569130        1.8462376332312507       -2.6700824398761802       -122.97270694881064        86.556123362821310        2.1180007284908364       -2.4699553755390866        35.477996733824888        14.673534818541746        1.5667799689129021        3.0054183497364071      -0.76545100184402282       -66.805945272424836        16.855611514834528       -4.2633533788743740       -11.908584918881298       -29.525681440090999        16.089494876327866       -2244.4946882184449       -136.90699949685640     
   229.00000000000000       -43.756290690103533      -0.95883945715859986      -0.20414798451901275      -0.11660729670705483       -2.2240148975065523E-002  -261.01222931724129       -6.5899412332703537        1.1906494880093934        1.8508350649978111       -2.6763688373571721       -122.98223356163490        86.551427977101056        2.1268452853311848       -2.4809472179754604        35.469110698961543        14.729429478664603        1.5789069359294634        3.0220900215706643      -0.77039038911927071       -66.878811617260979        16.956753869471605       -4.2757631037127659       -11.951242418932107       -29.610561926303674        16.145690426329118       -2245.0265012629834       -136.98489470078442     
   230.00000000000000       -43.761077240209531      -0.96270784500330953      -0.20559887044625305      -0.11717624661882384       -2.2264719581111148E-002  -260.99512760708086       -6.6134008342084654        1.1917409567402524        1.8554343225170167       -2.6826559462684951       -122.99175718056841        86.546728928155758        2.1356900101269036       -2.4919406157328052        35.460236385644734        14.785328217572642        1.5910296969761168        3.0387652533995579      -0.77532938601130241       -66.951681303392888        17.057890776320896       -4.2881791852535294       -11.993905254957198       -29.695450289923990        16.201894462142516       -2245.5585552958423       -137.06287762328071     
   231.00000000000000       -43.765865554502064      -0.96657637741019053      -0.20704928864690145      -0.11774511786988891       -2.2289360312192304E-002  -260.97804067038686       -6.6368611244402116        1.1928329764141696        1.8600353836232200       -2.6889437574389365       -123.00127781683628        86.542026233722737        2.1445349000336402       -2.5029355493782983        35.451373642268997        14.841230980276759        1.6031483049889543        3.0554440032409276      -0.78026799722658646       -67.024554257065091        17.159022265478804       -4.3006015485127431       -12.036573361656027       -29.780346439515412        16.258106860194140       -2246.0908472186507       -137.14094720024625     
   232.00000000000000       -43.770655608833771      -0.97044505229581279      -0.20849924494645569      -0.11831391140767204       -2.2314070300505199E-002  -260.96096832335655       -6.6603220948757462        1.1939255404979585        1.8646382265005270       -2.6952322618533513       -123.01079548199044        86.537319911808098        2.1533799522692791       -2.5139319997986274        35.442522319804482        14.897137712771439        1.6152628120270089        3.0721262297545682      -0.78520622739809753       -67.097430406360189        17.260148367291272       -4.3130301196487908       -12.079246674776375       -29.865250285011328        16.314327499276235       -2246.6233739855188       -137.21910238439926     
   233.00000000000000       -43.775447379492739      -0.97431386761661520      -0.20994874507492708      -0.11888262816491818       -2.2338848692352423E-002  -260.94391038518523       -6.6837837365847177        1.1950186425586620        1.8692428296761321       -2.7015214506494529       -123.02031018789120        86.532609980668113        2.1622251641122872       -2.5249299481935750        35.433682271743315        14.953048362012931        1.6273732692901455        3.0888118922302077      -0.79014408108668333       -67.170309681147117        17.361269112331293       -4.3254648259415269       -12.121925131093601       -29.950161737690344        16.370556260491789       -2247.1561326019450       -137.29734214495116     
   234.00000000000000       -43.780240843192878      -0.97818282136796064      -0.21139779466877076      -0.11945126905996549       -2.2363694647856817E-002  -260.92686667800609       -6.7072460407927590        1.1961122762617011        1.8738491720137505       -2.7078113151145775       -123.02982194668967        86.527896458791176        2.1710705329001234       -2.5359293760696433        35.424853354047279        15.008962875898057        1.6394797271365495        3.1055009505758937      -0.79508156278241127       -67.243192013031120        17.462384531377751       -4.3379055957716641       -12.164608668390462       -30.035080710151817        16.426793027200553       -2247.6891201237454       -137.37566546728993     
   235.00000000000000       -43.785035977064510      -0.98205191158321703      -0.21284639927277219      -0.12001983499701398       -2.2388607340688167E-002  -260.90983702683178       -6.7307089988781268        1.1972064353690561        1.8784572327072144       -2.7141018466825364       -123.03933077081079        86.523179364880846        2.1799160560277016       -2.5469302652338794        35.416035425096709        15.064881203243479        1.6515822350998295        3.1221933653065981      -0.80001867690593453       -67.316077335305209        17.563494655395111       -4.3503523586006434       -12.207297225437262       -30.120007116292243        16.483037684966625       -2248.2223336560123       -137.45407135267041     
   236.00000000000000       -43.789832758645240      -0.98592113633286937      -0.21429456434188590      -0.12058832686638034       -2.2413585957796446E-002  -260.89282125949717       -6.7541726023683522        1.1983011137374813        1.8830669912742151       -2.7203930369306519       -123.04883667293713        86.518458717839337        2.1887617309458727       -2.5579325977878731        35.407228345640654        15.120803293765588        1.6636808419056448        3.1388890975329664      -0.80495542780971863       -67.388965582903197        17.664599515513945       -4.3628050449510276       -12.249990741972615       -30.204940871281821        16.539290121507381       -2248.7557703520979       -137.53255881791162     
   237.00000000000000       -43.794631165871039      -0.98979049372365058      -0.21574229524303254      -0.12115674554475776       -2.2438629699144182E-002  -260.87581920660335       -6.7776368429370732        1.1993963053167742        1.8876784275501599       -2.7266848775766923       -123.05833966599334        86.513734536751940        2.1976075551599985       -2.5689363561218355        35.398431978748278        15.176729098060893        1.6757755954879896        3.1555881089505089      -0.80989181977938918       -67.461856692354175        17.765699143012455       -4.3752635863870850       -12.292689158684531       -30.289881891541803        16.595550226643816       -2249.2894274126224       -137.61112689510088     
   238.00000000000000       -43.799431177067540      -0.99365998189769678      -0.21718959725685047      -0.12172509189546059       -2.2463737777450626E-002  -260.85883070146343       -6.8011017124008353        1.2004920041480638        1.8922915216821932       -2.7329773604760206       -123.06783976313119        86.509006840871990        2.2064535262285090       -2.5799415229088698        35.389646189761365        15.232658567586904        1.6878665430050510        3.1722903618288081      -0.81482785703494565       -67.534750601738352        17.866793569298736       -4.3877279154960629       -12.335392417192001       -30.374830094722022        16.651817892252247       -2249.8233020845055       -137.68977463130432     
   239.00000000000000       -43.804232770941624      -0.99752959903173166      -0.21863647557941082      -0.12229336676866968       -2.2488909417948635E-002  -260.84185558004884       -6.8245672027160786        1.2015882043621442        1.8969062541233375       -2.7392704776188070       -123.07733697771529        86.504275649606626        2.2152996417615656       -2.5909480810993770        35.380870846248008        15.288591654643517        1.6999537308547177        3.1889958190010761      -0.81976354373192950       -67.607647250644362        17.967882825893838       -4.4001979658696735       -12.378100460027047       -30.459785399679120        16.708093012217297       -2250.3573916600212       -137.76850108828410     
   240.00000000000000       -43.809035926573124       -1.0013993433362656      -0.22008293532388820      -0.12286157100167371       -2.2514143858126348E-002  -260.82489368093741       -6.8480333059761449        1.2026849001778457        1.9015226056267376       -2.7455642211271556       -123.08683132330937        86.499540982502936        2.2241458994197103       -2.6019560139155180        35.372105817957426        15.344528312354871        1.7120372046897183        3.2057044438539566      -0.82469888396273339       -67.680546580127768        18.068966944415777       -4.4126736720858890       -12.420813230617004       -30.544747726455114        16.764375482386136       -2250.8916934758781       -137.84730534222138     
   241.00000000000000       -43.813840623406826       -1.0052692130548229      -0.22152898152219333      -0.12342970541910044       -2.2539440347501931E-002  -260.80794484526257       -6.8715000144083733        1.2037820859004267        1.9061405572400698       -2.7518585832525524       -123.09632281366311        86.494802859235065        2.2329922969126121       -2.6129653048459289        35.363350976775784        15.400468494651697        1.7241170094323752        3.2224162003174390      -0.82963388175761410       -67.753448532670888        18.170045956563943       -4.4251549696913806       -12.463530673267504       -30.629716996256398        16.820665200523973       -2251.4262049123186       -137.92618648344603     
   242.00000000000000       -43.818646841244629       -1.0091392064631850      -0.22297461912656555      -0.12399777083314721       -2.2564798147377808E-002  -260.79100891666360       -6.8949673203712623        1.2048797559200204        1.9107600903000774       -2.7581535563731210       -123.10581146269956        86.490061299591574        2.2418388319977618       -2.6239759376404486        35.354606196683150        15.456412156254048        1.7361931892890496        3.2391310528550914      -0.83456854108599643       -67.826353052143915        18.271119894104633       -4.4376417951840388       -12.506252733145439       -30.714693131433243        16.876962066270657       -2251.9609233922401       -138.00514361617175     
   243.00000000000000       -43.823454560237884       -1.0130093218686582      -0.22441985301113573      -0.12456576804380505       -2.2590216530623708E-002  -260.77408574123706       -6.9184352163517318        1.2059779047100916        1.9153811864271497       -2.7644491329911505       -123.11529728450300        86.485316323463493        2.2506855024793340       -2.6349878963050473        35.345871353711395        15.512359252654575        1.7482657877642265        3.2558489664544066      -0.83950286585743772       -67.899260083767047        18.372188788856835       -4.4501340859961065       -12.548979356262846       -30.799676055459614        16.933265981098558       -2252.4958463803396       -138.08417585823719     
   244.00000000000000       -43.828263760880006       -1.0168795576093568      -0.22586468797344242      -0.12513369783907924       -2.2615694781444623E-002  -260.75717516748932       -6.9419036949624093        1.2070765268259445        1.9200038275201159       -2.7707453057305322       -123.12478029330745        86.480567950832992        2.2595323062069563       -2.6460011650968065        35.337146325903156        15.568309740102107        1.7603348476742717        3.2725699066174299      -0.84443685992282780       -67.972169574074002        18.473252672679024       -4.4626317804774427       -12.591710489460572       -30.884665692913522        16.989576848271440       -2253.0309713822762       -138.16328234085270     
   245.00000000000000       -43.833074423999165       -1.0207499120535135      -0.22730912873592110      -0.12570156099520474       -2.2641232195169964E-002  -260.74027704629026       -6.9653727489390267        1.2081756169032469        1.9246279957510644       -2.7770420673343548       -123.13426050348542        86.475816201762328        2.2683792410745900       -2.6570157285190876        35.328430993271716        15.624263575585751        1.7724004111608849        3.2892938393515672      -0.84937052707538307       -68.045081470876397        18.574311577456285       -4.4751348178792210       -12.634446080392790       -30.969661969457668        17.045894572804478       -2253.5662959438528       -138.24246220835269     
   246.00000000000000       -43.837886530751241       -1.0246203835987955      -0.22875317994735658      -0.12626935827685815       -2.2666828078031647E-002  -260.72339123082776       -6.9888423711378493        1.2092751696566000        1.9292536735603771       -2.7833394106624798       -123.14373792953744        86.471061096383522        2.2772263050194033       -2.6680315713167144        35.319725237761830        15.680220716819305        1.7844625197042248        3.3060207311605105      -0.85430387105179628       -68.117995723229384        18.675365535088364       -4.4876431383380604       -12.677186077511498       -31.054664811820629        17.102219061425263       -2254.1018176502207       -138.32171461795315     
   247.00000000000000       -43.842700062612906       -1.0284909706716538      -0.23019684618430006      -0.12683709043736152       -2.2692481746967523E-002  -260.70651757656361       -7.0123125545332066        1.2103751798781153        1.9338808436517345       -2.7896373286892961       -123.15321258608172        86.466302654888381        2.2860734960207285       -2.6790486784713989        35.311028943211504        15.736181122226125        1.7965212141357279        3.3227505490354630      -0.85923689553311067       -68.190912281398269        18.776414577477961       -4.5001566828603163       -12.719930430051761       -31.139674147778116        17.158550222535951       -2254.6375341250987       -138.40103873951455     
   248.00000000000000       -43.847515001374937       -1.0323616717266746      -0.23164013195245539      -0.12740475821888930       -2.2718192529407107E-002  -260.68965594119015       -7.0357832922150161        1.2114756424360553        1.9385094889873651       -2.7959358145013287       -123.16268448784447        86.461540897519001        2.2949208120989972       -2.6900670351971239        35.302341995314620        15.792144750924285        1.8085765346506497        3.3394832604464790      -0.86416960414587796       -68.263831096826038        18.877458736519742       -4.5126753933067185       -12.762679088016737       -31.224689906135083        17.214887966176249       -2255.1734430300144       -138.48043375530986     
   249.00000000000000       -43.852331329135595       -1.0362324852459619      -0.23308304168803715      -0.12797236235266257       -2.2743959763078452E-002  -260.67280618458784       -7.0592545773864730        1.2125765522734628        1.9431395927832971       -2.8022348612951369       -123.17215364965051        86.456775844558635        2.3037682513147089       -2.7010866269357479        35.293664281584434        15.848111562712251        1.8206285208203326        3.3562188333339882      -0.86910200046303809       -68.336752122101984        18.978498044089910       -4.5251992123775366       -12.805432002163638       -31.309712016707728        17.271232203987456       -2255.7095420635583       -138.55989885979758     
   250.00000000000000       -43.857149028294273       -1.0401034097385247      -0.23452557975909163      -0.12853990355914907       -2.2769782795814375E-002  -260.65596816878400       -7.0827264033616784        1.2136779044068498        1.9477711385047276       -2.8085344623750510       -123.18162008641434        86.452007516323135        2.3126158117675018       -2.7121074393526650        35.284995691317974        15.904081518054744        1.8326772116041228        3.3729572361005324      -0.87403408800493509       -68.409675310931220        19.079532532036129       -4.5377280835976297       -12.848189123989474       -31.394740410306113        17.327582849177379       -2256.2458289606616       -138.63943325939942     
   251.00000000000000       -43.861968081545221       -1.0439744437396898      -0.23596775046679189      -0.12910738254824661       -2.2795660985358089E-002  -260.63914175791217       -7.1061987635634161        1.2147796939248958        1.9524041098615752       -2.8148346111511406       -123.19108381313148        86.447235933152612        2.3214634915951100       -2.7231294583325210        35.276336115561158        15.960054578069034        1.8447226453611101        3.3896984376026049      -0.87896587024023010       -68.482600618105081        19.180562232168107       -4.5502619513023141       -12.890950405717577       -31.479775018717156        17.383939816486205       -2256.7823014918845       -138.71903617228301     
   252.00000000000000       -43.866788471871502       -1.0478455858105213      -0.23740955804670313      -0.12967480001947423       -2.2821593699182303E-002  -260.62232681817284       -7.1296716515209537        1.2158819159871790        1.9570384908040079       -2.8211353011371023       -123.20054484487034        86.442461115403603        2.3303112889725281       -2.7341526699751442        35.267685447074832        16.016030704511582        1.8567648598615352        3.4064424071427233      -0.88389735058681707       -68.555527999472375        19.281587176248568       -4.5628007606230874       -12.933715800284006       -31.564815774687830        17.440303022153230       -2257.3189574627249       -138.79870682814916     
   253.00000000000000       -43.871610182538973       -1.0517168345372618      -0.23885100667002071      -0.13024215666215616       -2.2847580314303079E-002  -260.60552321779437       -7.1531450608678577        1.2169845658229348        1.9616742655181101       -2.8274365259482339       -123.21000319676432        86.437683083441541        2.3391592021110328       -2.7451770605913972        35.259043580301494        16.072009859764972        1.8688038922979711        3.4231891144616617      -0.88882853241277515       -68.628457411911555        19.382607395984589       -4.5753444574738200       -12.976485261324498       -31.649862611908716        17.496672383884359       -2257.8557947129430       -138.87844446802347     
   254.00000000000000       -43.876433197090563       -1.0555881885307850      -0.24029210044477586      -0.13080945315559811       -2.2873620217107076E-002  -260.58873082699552       -7.1766189853399442        1.2180876387298356        1.9663114184216790       -2.8337382792994923       -123.21945888400423        86.432901857633581        2.3480072292573526       -2.7562026166993077        35.250410411332822        16.127992006825195        1.8808397792962344        3.4399385297307763      -0.89375941903718670       -68.701388813303680        19.483622923019524       -4.5878929885372397       -13.019258743161698       -31.734915464997982        17.553047820820577       -2258.3928111158966       -138.95824834405255     
   255.00000000000000       -43.881257499340578       -1.0594596464260637      -0.24173284341702109      -0.13137669016926490       -2.2899712803170311E-002  -260.57194951794833       -7.2000934187731884        1.2191911300727951        1.9709499341600543       -2.8400405550035472       -123.22891192183116        86.428117458341816        2.3568553686927940       -2.7672293250201028        35.241785837877906        16.183977109289184        1.8928725569260687        3.4566906235445645      -0.89869001373104895       -68.774322162506138        19.584633788925185       -4.6004463012516510       -13.062036200792523       -31.819974269485634        17.609429253507109       -2258.9300045779000       -139.03811771930449     
   256.00000000000000       -43.886083073369178       -1.0633312068816483      -0.24317323957198353      -0.13194386836294797       -2.2925857477100547E-002  -260.55517916474167       -7.2235683551017633        1.2202950352827995        1.9755897976021042       -2.8463433469689270       -123.23836232552952        86.423329905916745        2.3657036187324092       -2.7782571724745373        35.233169759232268        16.239965131342693        1.9049022607115773        3.4734453669132757      -0.90362031971810808       -68.847257419327178        19.685640025194537       -4.6130043437980319       -13.104817589875937       -31.905038961797935        17.665816603863423       -2259.4673730375885       -139.11805186757351     
   257.00000000000000       -43.890909903516999       -1.0672028685791646      -0.24461329283519859      -0.13251098838694364       -2.2952053652350441E-002  -260.53841964334629       -7.2470437883560770        1.2213993498557714        1.9802309938361975       -2.8526466491980971       -123.24781011042052        86.418539220691059        2.3745519777241881       -2.7892861461790348        35.224562076247501        16.295956037748493        1.9169289256414321        3.4902027312558705      -0.90855034017574421       -68.920194544501186        19.786641663234754       -4.6255670650870240       -13.147602866720861       -31.990109479242534        17.722209795153866       -2260.0049144653044       -139.19805007318868     
   258.00000000000000       -43.895737974379891       -1.0710746302228178      -0.24605300707361169      -0.13307805088220953       -2.2978300751080788E-002  -260.52167083157985       -7.2705197126608594        1.2225040693514291        1.9848735081662991       -2.8589504557857763       -123.25725529185573        86.413745422973818        2.3834004440483039       -2.8003162334422149        35.215962691301655        16.351949793834798        1.9289525861788477        3.5069626883928633      -0.91348007823565447       -68.993133499664594        19.887638734360465       -4.6381344147466956       -13.190391988274575       -32.075185759993275        17.778608751959272       -2260.5426268624924       -139.27811163082674     
   259.00000000000000       -43.900567270803769       -1.0749464905389148      -0.24749238609666116      -0.13364505648053049       -2.3004598203981461E-002  -260.50493260907319       -7.2939961222333105        1.2236091893922023        1.9895173261082193       -2.8652547609171104       -123.26669788521116        86.408948533044764        2.3922490161163421       -2.8113474217612580        35.207371508270263        16.407946365483948        1.9409732762713372        3.5237252105394967      -0.91840953698477934       -69.066074247332622        19.988631269787597       -4.6507063431101425       -13.233184912111039       -32.160267743075899        17.835013400149009       -2261.0805082611109       -139.35823584532872     
   260.00000000000000       -43.905397777879621       -1.0788184482753929      -0.24893143365733331      -0.13421200580467424       -2.3030945450125725E-002  -260.48820485723712       -7.3174730113812760        1.2247147056621430        1.9941624333858621       -2.8715595588659983       -123.27613790588141        86.404148571149037        2.4010976923705010       -2.8223796988184882        35.198788432498006        16.463945719121458        1.9529910293602548        3.5404902702989247      -0.92333871946600121       -69.139016750876593        20.089619300627412       -4.6632828012036720       -13.275981596419811       -32.245355368353636        17.891423666853953       -2261.6185567230555       -139.43842203152045     
   261.00000000000000       -43.910229480938611       -1.0826905022013662      -0.25037015345320224      -0.13477889946855387       -2.3057341936811370E-002  -260.47148745923016       -7.3409503745015190        1.2258206139058805        1.9988088159275423       -2.8778648439933234       -123.28557536927428        86.399345557492055        2.4099464712829759       -2.8334130524779471        35.190213370771012        16.519947821705259        1.9650058783901405        3.5572578406557400      -0.92826762867901635       -69.211960974501906        20.190602857880883       -4.6758637407347496       -13.318781999994817       -32.330448576513355        17.947839480439939       -2262.1567703395963       -139.51866951403670     
   262.00000000000000       -43.915062365547271       -1.0865626511066784      -0.25180854912743533      -0.13534573807736966       -2.3083787119417797E-002  -260.45478029992648       -7.3644282060779132        1.2269269099275739        2.0034564598624343       -2.8841706107454490       -123.29501029080529        86.394539512234772        2.4187953513551470       -2.8444474707821041        35.181646231289811        16.575952640715119        1.9770178558178315        3.5740278949693014      -0.93319626758093510       -69.284906883226711        20.291581972433367       -4.6884491140807789       -13.361586082223811       -32.415547309051647        18.004260770481991       -2262.6951472308260       -139.59897762714914     
   263.00000000000000       -43.919896417502883       -1.0904348938014738      -0.25324662426978761      -0.13591252222777239       -2.3110280461259361E-002  -260.43808326588521       -7.3879065006798363        1.2280335895899039        2.0081053515169947       -2.8904768536524950       -123.30444268589284        86.389730455488987        2.4276443311170133       -2.8554829419485821        35.173086923642849        16.631960144142539        1.9890269936214058        3.5908004069675616      -0.93812463908712718       -69.357854442861125        20.392556675049523       -4.7010388742774865       -13.404393803077614       -32.500651508261505        18.060687467739193       -2263.2336855451231       -139.67934571459764     
   264.00000000000000       -43.924731622828872       -1.0943072291157636      -0.25468438241756641      -0.13647925250799503       -2.3136821433438481E-002  -260.42139624531978       -7.4113852529604358        1.2291406488130769        2.0127554774116660       -2.8967835673268647       -123.31387256995326        86.384918407313094        2.4364934091264181       -2.8665194543670403        35.164535358780576        16.687970300480611        2.0010333233089055        3.6075753507406914      -0.94305274607188538       -69.430803619987046        20.493526996368672       -4.7136329750081867       -13.447205123099936       -32.585761117219107        18.117119504130073       -2263.7723834586245       -139.75977312942521     
   265.00000000000000       -43.929567967770403       -1.0981796558990269      -0.25612182705658515      -0.13704592949800937       -2.3163409514708130E-002  -260.40471912806834       -7.4348644576550962        1.2302480835738530        2.0174068242573702       -2.9030907464616043       -123.32329995839633        86.380103387707877        2.4453425839684959       -2.8775569965959931        35.155991448990150        16.743983078714294        2.0130368759269111        3.6243527007351060      -0.94798059136922364       -69.503754381938606        20.594492966900319       -4.7262313705925703       -13.490020003397111       -32.670876079770927        18.173556812708718       -2264.3112391747100       -139.84025923381603     
   266.00000000000000       -43.934405438789980       -1.1020521730197963      -0.25755896162208225      -0.13761255376965659       -2.3190044191338337E-002  -260.38805180556466       -7.4583441095797971        1.2313558899045836        2.0220593789523056       -2.9093983858290380       -123.33272486662082        86.375285416612684        2.4541918542549732       -2.8885955573598388        35.147455107870670        16.799998448310856        2.0250376820688443        3.6411324317473537      -0.95290817777340475       -69.576706696783063        20.695454617019802       -4.7388340159763409       -13.532838405628377       -32.755996340520959        18.229999327641337       -2264.8502509235000       -139.92080339893735     
   267.00000000000000       -43.939244022563251       -1.1059247793652733      -0.25899578949963531      -0.13817912588679221       -2.3216724956977394E-002  -260.37139417080942       -7.4818242036296141        1.2324640638922846        2.0267131285786637       -2.9157064802791672       -123.34214731001033        86.370464513901595        2.4630412186235970       -2.8996351255458466        35.138926250308941        16.856016379210569        2.0370357718832262        3.6579145189183411      -0.95783550803980666       -69.649660533302352        20.796411976964436       -4.7514408667205679       -13.575660291995964       -32.841121844818282        18.286446984183510       -2265.3894169613618       -140.00140500478400     
   268.00000000000000       -43.944083705974826       -1.1097974738409415      -0.26043231402604727      -0.13874564640542075       -2.3243451312522867E-002  -260.35474611834275       -7.5053047347772086        1.2335726016777029        2.0313680603994553       -2.9220150247383305       -123.35156730392930        86.365640699380066        2.4718906757375678       -2.9106756902012370        35.130404792455806        16.912036841817574        2.0490311750816312        3.6746989377275892      -0.96276258488542199       -69.722615860975054        20.897365076829804       -4.7640518789914950       -13.618485625235806       -32.926252538744976        18.342899718657929       -2265.9287355704287       -140.08206344002636     
   269.00000000000000       -43.948924476114243       -1.1136702553701956      -0.26186853849021408      -0.13931211587382142       -2.3270222765997804E-002  -260.33810754421637       -7.5287856980713297        1.2346814994544328        2.0360241618555097       -2.9283240142078100       -123.36098486371917        86.360813992781431        2.4807402242848857       -2.9217172405303988        35.121890651702941        16.968059806990947        2.0610239209465266        3.6914856639874776      -0.96768941098958527       -69.795572649958984        20.998313946566078       -4.7766670095506658       -13.661314368608169       -33.011388369103919        18.399357468432690       -2266.4682050581282       -140.16277810186151     
   270.00000000000000       -43.953766320271988       -1.1175431228939723      -0.26330446613397729      -0.13987853483269103       -2.3297038832416656E-002  -260.32147834596736       -7.5522670886354089        1.2357907534680239        2.0406814205622767       -2.9346334437623245       -123.37040000469484        86.355984413763878        2.4895898629778510       -2.9327597658919879        35.113383746660197        17.024085246036023        2.0730140383389717        3.7082746738378969      -0.97261598899466595       -69.868530871074185        21.099258615974907       -4.7892862157447169       -13.704146485888364       -33.096529283407328        18.455820171900047       -2267.0078237567209       -140.24354839586709     
   271.00000000000000       -43.958609225935646       -1.1214160753704001      -0.26474010015295968      -0.14044490381525837       -2.3323899033667671E-002  -260.30485842259174       -7.5757489016661470        1.2369003600151149        2.0453398243069909       -2.9409433085488645       -123.37981274214114        86.351151981907449        2.4984395905524797       -2.9438032557963130        35.104883997133399        17.080113130695942        2.0850015557061026        3.7250659437406775      -0.97754232150657927       -69.941490495786326        21.200199114706290       -4.8019094554960988       -13.746981941358165       -33.181675229865029        18.512287768455831       -2267.5475900228503       -140.32437373585842     
   272.00000000000000       -43.963453180786111       -1.1252891117744497      -0.26617544369737245      -0.14101122334741678       -2.3350802898394911E-002  -260.28824767451874       -7.5992311324321253        1.2380103154425883        2.0499993610456748       -2.9472536037852985       -123.38922309130953        86.346316716711186        2.5072894057679940       -2.9548476999025923        35.096391324102655        17.136143433143250        2.0969865010884572        3.7418594504743230      -0.98246841109544469       -70.014451496190787        21.301135472255599       -4.8145366872934208       -13.789820699796842       -33.266826157373224        18.568760198479190       -2268.0875022370997       -140.40525354374822     
   273.00000000000000       -43.968298172693885       -1.1291622310975944      -0.26761049987282259      -0.14157749394784647       -2.3377749961872293E-002  -260.27164600358606       -7.6227137762725077        1.2391206161467372        2.0546600189003095       -2.9535643247590366       -123.39863106741502        86.341478637590569        2.5161393074063088       -2.9658930880163581        35.087905649701092        17.192176125971827        2.1089689021272235        3.7586551711288525      -0.98739426029625488       -70.087413844996917        21.402067717961007       -4.8271678701820697       -13.832662726472643       -33.351982015503431        18.625237403312859       -2268.6275588035619       -140.48618724940928     
   274.00000000000000       -43.973144189715470       -1.1330354323474801      -0.26904527174108950      -0.14214371612813281       -2.3404739765899945E-002  -260.25505331301497       -7.6461968285956505        1.2402312585724482        2.0593217861560156       -2.9598754668258955       -123.40803668563318        86.336637763874919        2.5249892942714753       -2.9769394100869047        35.079426897194111        17.248211182188950        2.1209487860712271        3.7754530831005901      -0.99231987160931401       -70.160377515513005        21.502995881000828       -4.8398029637553392       -13.875507987134499       -33.437142754491525        18.681719325243975       -2269.1677581494159       -140.56717429053992     
   275.00000000000000       -43.977991220089848       -1.1369087145476049      -0.27047976232089266      -0.14270989039288545       -2.3431771858677678E-002  -260.23846950738630       -7.6696802848779058        1.2413422392124041        2.0639846512583091       -2.9661870254087352       -123.41743996109724        86.331794114805135        2.5338393651892659       -2.9879866562047446        35.070954990958967        17.304248575207513        2.1329261797838628        3.7922531640872501      -0.99724524750101406       -70.233342481631368        21.603919990391404       -4.8524419281452413       -13.918356448003593       -33.522308325227193        18.738205907485245       -2269.7080987245140       -140.64821411253203     
   276.00000000000000       -43.982839252235010       -1.1407820767369987      -0.27191397458863853      -0.14327601723985200       -2.3458845794701765E-002  -260.22189449261708       -7.6931641406623203        1.2424535546062960        2.0686486028104456       -2.9724989959963652       -123.42684090889551        86.326947709531382        2.5426895190066054       -2.9990348165991807        35.062489856464943        17.360288278838468        2.1449011097498136        3.8090553920829477       -1.0021703904042389       -70.306308717814090        21.704840074984720       -4.8650847240139488       -13.961208075765626       -33.607478679243364        18.794697094156611       -2270.2485790009750       -140.72930616834159     
   277.00000000000000       -43.987688274744606       -1.1446555179699223      -0.27334791147915638      -0.14384209716003699       -2.3485961134664127E-002  -260.20532817593721       -7.7166483915573902        1.2435652013400462        2.0733136295706629       -2.9788113741423272       -123.43623954406867        86.322098567111198        2.5515397545911997       -3.0100838816359321        35.054031420253807        17.416330267283367        2.1568736020816859        3.8258597453734167       -1.0070953027189127       -70.379276199079072        21.805756163466434       -4.8777313125449968       -14.004062837562742       -33.692653768705881        18.851192830267344       -2270.7891974727909       -140.81044991836228     
   278.00000000000000       -43.992538276384607       -1.1485290373155597      -0.27478157588641938      -0.14440813063780494       -2.3513117445326692E-002  -260.18877046586692       -7.7401330332359199        1.2446771760450748        2.0779797204497985       -2.9851241554637031       -123.44563588160753        86.317246706507305        2.5603900708309904       -3.0211338418146845        35.045579609920743        17.472374515127143        2.1688436825264628        3.8426662025312552       -1.0120199868127522       -70.452244900986344        21.906668284354144       -4.8903816554350694       -14.046920700985737       -33.777833546403656        18.907693061698509       -2271.3299526554360       -140.89164483030083     
   279.00000000000000       -43.997389246090130       -1.1524026338577320      -0.27621497066424261      -0.14497411815099692       -2.3540314299435448E-002  -260.17222127219463       -7.7636180614337960        1.2457894753975329        2.0826468645085257       -2.9914373356400681       -123.45502993645052        86.312392146585992        2.5692404666337714       -3.0321846877668750        35.037134354095691        17.528420997331001        2.1808113764718575        3.8594747424113081       -1.0169444450215082       -70.525214799625033        22.007576465995580       -4.9030357148854993       -14.089781634066744       -33.863017965738450        18.964197735185905       -2271.8708430854895       -140.97289037905551     
   280.00000000000000       -44.002241172962258       -1.1562763066946058      -0.27764809862698026      -0.14554006017103566       -2.3567551275609548E-002  -260.15568050595527       -7.7871034719488712        1.2469020961175963        2.0873150509549969       -2.9977509104122895       -123.46442172348165        86.307534906115265        2.5780909409267503       -3.0432364102533906        35.028695582425030        17.584469689225489        2.1927767089525183        3.8762853441461260       -1.0218686796497400       -70.598185871600350        22.108480736567074       -4.9156934535942245       -14.132645605271517       -33.948206980715405        19.020706798303358       -2272.4118673202634       -141.05418604659661     
   281.00000000000000       -44.007094046264946       -1.1601500549384136      -0.27908096255019355      -0.14610595716302544       -2.3594827958245135E-002  -260.13914807940893       -7.8105892606398148        1.2480150349687364        2.0919842691424249       -3.0040648755815855       -123.47381125752838        86.302675003763355        2.5869414926560808       -3.0542890001623615        35.020263225553713        17.640520566503728        2.2047397046560819        3.8930979871414282       -1.0267926929711333       -70.671158094021195        22.209381124071992       -4.9283548347479638       -14.175512583492484       -34.033400545933397        19.077220199446394       -2272.9530239374367       -141.13553132184930     
   282.00000000000000       -44.011947855422022       -1.1640238777151857      -0.28051356517131865      -0.14667180958586318       -2.3622143937411411E-002  -260.12262390602018       -7.8340754234250340        1.2491282887570367        2.0966545085665951       -3.0103792270082743       -123.48319855335968        86.297812458097184        2.5957921207865002       -3.0653424485069634        35.011837215107725        17.696573605214734        2.2167003879291807        3.9099126510718163       -1.0317164872291882       -70.744131444487920        22.310277656339707       -4.9410198220141535       -14.218382538041235       -34.118598616575753        19.133737887816316       -2273.4943115347019       -141.21692570057894     
   283.00000000000000       -44.016802590014237       -1.1678977741644763      -0.28194590919031493      -0.14723761789233786       -2.3649498808762204E-002  -260.10610790043745       -7.8575619562816126        1.2502418543304958        2.1013257588635437       -3.0166939606108816       -123.49258362568419        86.292947287581001        2.6046428243009387       -3.0763967464233288        35.003417483676898        17.752628781757000        2.2286587827832491        3.9267293158764378       -1.0366400646375771       -70.817105901080581        22.411170361024187       -4.9536883795333413       -14.261255438641877       -34.203801148401020        19.190259813404651       -2274.0357287294132       -141.29836868527852     
   284.00000000000000       -44.021658239776364       -1.1717717434391062      -0.28337799727029289      -0.14780338252921854       -2.3676892173441766E-002  -260.08959997847325       -7.8810488552441935        1.2513557285783574        2.1059980098073785       -3.0230090723651561       -123.50196648914836        86.288079510575074        2.6134936022000632       -3.0874518851684973        34.995003964798144        17.808686072872057        2.2406149129002069        3.9435479617546827       -1.0415634273806313       -70.890081442347309        22.512059265602971       -4.9663604719119601       -14.304131255424108       -34.289008097733856        19.246785926977903       -2274.5772741582477       -141.37985978505816     
   285.00000000000000       -44.026514794594405       -1.1756457847049093      -0.28480983203814769      -0.14836910393737063       -2.3704323637983367E-002  -260.07310005708422       -7.9045361164040653        1.2524699084304496        2.1106712513078527       -3.0293245583028967       -123.51134715833496        86.283209145334524        2.6223444535019689       -3.0985078561182569        34.986596592938952        17.864745455638335        2.2525688016381347        3.9603685691622186       -1.0464865776139616       -70.963058047293202        22.612944397376264       -4.9790360642144105       -14.347009958916265       -34.374219421456480        19.303316180062701       -2275.1189464768677       -141.46139851553701     
   286.00000000000000       -44.031372244502791       -1.1795198971404814      -0.28624141608516007      -0.14893478255183867       -2.3731792814231215E-002  -260.05660805435235       -7.9280237359080212        1.2535843908565381        2.1153454734081993       -3.0356404145111675       -123.52072564776140        86.278336210008277        2.6311953772417724       -3.1095646507652503        34.978195303481279        17.920806907465071        2.2645204720366925        3.9771911188068243       -1.0514095174646794       -71.036035695369378        22.713825783466092       -4.9917151219561067       -14.389891520039201       -34.459435076999590        19.359850524931275       -2275.6607443595958       -141.54298439873710     
   287.00000000000000       -44.036230579681700       -1.1833940799369360      -0.28767275196759934      -0.14950041880193898       -2.3759299319244601E-002  -260.04012388946592       -7.9515117099574741        1.2546991728656924        2.1200206662830845       -3.0419566371312561       -123.53010197187830        86.273460722637964        2.6400463724712480       -3.1206222607170133        34.969800032705798        17.976870406086331        2.2764699468225134        3.9940155916443336       -1.0563322490321079       -71.109014366462318        22.814703450815564       -5.0043976110965431       -14.432775910099364       -34.544655022334126        19.416388914587202       -2276.2026664990913       -141.62461696297902     
   288.00000000000000       -44.041089790454436       -1.1872683322976676      -0.28910384220730778      -0.15006601311136092       -2.3786842775208920E-002  -260.02364748270088       -7.9750000348074508        1.2558142515056518        2.1246968202363123       -3.0482732223576918       -123.53947614506812        86.268582701157044        2.6488974382584987       -3.1316806776939639        34.961410717776353        18.032935929555233        2.2884172484145235        4.0108419688749040       -1.0612547743881184       -71.181994040883609        22.915577426188193       -5.0170834980318331       -14.475663100782732       -34.629879215962859        19.472931302751668       -2276.7447116060375       -141.70629574278016     
   289.00000000000000       -44.045949867284797       -1.1911426534381251      -0.29053468929227377      -0.15063156589824850       -2.3814422809362086E-002  -260.00717875540317       -7.9984887067656496        1.2569296238622238        2.1293739256988076       -3.0545901664374906       -123.54884818164381        86.263702163390008        2.6577485736875834       -3.1427398935276192        34.953027296724883        18.089003456238242        2.3003623989290221        4.0276702319390054       -1.0661770955774621       -71.254974699359792        23.016447736167372       -5.0297727495882905       -14.518553064148673       -34.715107616911972        19.529477643849717       -2277.2868784088328       -141.78802027875420     
   290.00000000000000       -44.050810800774585       -1.1950170425855724      -0.29196529567719520      -0.15119707757529371       -2.3842039053898607E-002  -259.99071762997050       -8.0219777221915241        1.2580452870586802        2.1340519732266046       -3.0609074656690840       -123.55821809584764        86.258819127051567        2.6665997778582180       -3.1537999001587043        34.944649708436536        18.145072964809547        2.3123054201847859        4.0445003625137863       -1.0710992146184195       -71.327956323022647        23.117314407155906       -5.0424653330154001       -14.561445772623598       -34.800340184723254        19.586027892997091       -2277.8291656532892       -141.86979011751308     
   291.00000000000000       -44.055672581661106       -1.1988914989788770      -0.29339566378403326      -0.15176254854981996       -2.3869691145894916E-002  -259.97426402983547       -8.0454670774953598        1.2591612382551642        2.1387309534987780       -3.0672251164015671       -123.56758590185001        86.253933609745928        2.6754510498853947       -3.1648606896353453        34.936277892635118        18.201144434245709        2.3242463337080377        4.0613323425092398       -1.0760211335030334       -71.400938893399541        23.218177465375614       -5.0551612159794406       -14.604341198995291       -34.885576879445999        19.642582005987244       -2278.3715721023364       -141.95160481157055     
   292.00000000000000       -44.060535200814755       -1.2027660218682885      -0.29482579600255077      -0.15232797922386987       -2.3897378727224462E-002  -259.95781787944799       -8.0689567691374258        1.2602774746481185        2.1434108573155286       -3.0735431150337451       -123.57695161374848        86.249045628966201        2.6843023888991171       -3.1759222541113066        34.927911789868894        18.257217843820204        2.3361851607372870        4.0781661540647018       -1.0809428541977091       -71.473922392404347        23.319036936867185       -5.0678603665568485       -14.647239316406800       -34.970817661629255        19.699139939278652       -2278.9140965357324       -142.03346391924759     
   293.00000000000000       -44.065398649236634       -1.2066406105152261      -0.29625569469084301      -0.15289336999429121       -2.3925101444489151E-002  -259.94137910425900       -8.0924467936270705        1.2613939934697018        2.1480916755961337       -3.0798614580133759       -123.58631524556661        86.244155202093893        2.6931537940440791       -3.1869845858442427        34.919551341496565        18.313293173098319        2.3481219222281160        4.0950017795452309       -1.0858643786433935       -71.546906802328081        23.419892847489724       -5.0805627532277793       -14.690140098350927       -35.056062492314254        19.755701649982434       -2279.4567377497788       -142.11536700457972     
   294.00000000000000       -44.070262918056244       -1.2105152641920718      -0.29768536217585917      -0.15345872125281318       -2.3952858948926729E-002  -259.92494763070385       -8.1159371475218940        1.2625107919872520        2.1527733993772222       -3.0861801418362576       -123.59567681125317        86.239262346398348        2.7020052644793187       -3.1980476771939834        34.911196489673621        18.369370401931903        2.3600566388578113        4.1118392015381025       -1.0907857087562225       -71.619892105830445        23.520745222920830       -5.0932683448700864       -14.733043518664388       -35.141311333026849        19.812267095850196       -2279.9994945570434       -142.19731363722593     
   295.00000000000000       -44.075127998529211       -1.2143899821819697      -0.29911480075390728      -0.15402403338612874       -2.3980650896347315E-002  -259.90852338618629       -8.1394278274268785        1.2636278675027182        2.1574560198107831       -3.0924991630455283       -123.60503632468119        86.234367079036375        2.7108567993779640       -3.2091115206208971        34.902847177338934        18.425449510454481        2.3719893310299849        4.1286784028493431       -1.0957068464277127       -71.692878285930945        23.621594088656433       -5.1059771107530310       -14.775949551522498       -35.226564145770062        19.868836235262172       -2280.5423657860883       -142.27930339237935     
   296.00000000000000       -44.079993882035048       -1.2182647637786235      -0.30054401269116049      -0.15458930677597771       -2.4008476947061052E-002  -259.89210629906279       -8.1629188299936395        1.2647452173521341        2.1621395281623705       -3.0988185182307952       -123.61439379964719        86.229469417051789        2.7197083979269512       -3.2201761086842464        34.894503348201596        18.481530479076259        2.3839200188790404        4.1455193665004604       -1.1006277935252218       -71.765865326000721        23.722439470010745       -5.1186890205312574       -14.818858171433709       -35.311820893017043        19.925409027215697       -2281.0853502812001       -142.36133585067969     
   297.00000000000000       -44.084860560074972       -1.2221396082861054      -0.30197300022414386      -0.15515454179922228       -2.4036336765793316E-002  -259.87569629862691       -8.1864101519195760        1.2658628389050943        2.1668239158093145       -3.1051382040273534       -123.62374924987043        86.224569377375204        2.7285600593267065       -3.2312414340405313        34.886164946728073        18.537613288479374        2.3958487222746010        4.1623620757250341       -1.1055485518923707       -71.838853209754348        23.823281392116428       -5.1314040442388684       -14.861769353234138       -35.397081537703706        19.981985431313724       -2281.6284469021302       -142.44341059812720     
   298.00000000000000       -44.089728024269796       -1.2260145150186643      -0.30340176556021292      -0.15571973882791923       -2.4064230021621245E-002  -259.85929331509419       -8.2099017899470930        1.2669807295642252        2.1715091742390040       -3.1114582171154552       -123.63310268899225        86.219666976823689        2.7374117827908866       -3.2423074894419788        34.877831918129552        18.593697919613167        2.4077754608257846        4.1792065139654895       -1.1104691233493960       -71.911841921241873        23.924119879924731       -5.1441221522837326       -14.904683072082520       -35.482346043222037        20.038565407753865       -2282.1716545238378       -142.52552722599827     
   299.00000000000000       -44.094596266357819       -1.2298894833005414      -0.30483031087802892      -0.15628489822940206       -2.4092156387906714E-002  -259.84289727958748       -8.2333937408628675        1.2680988867646810        2.1761952950470684       -3.1177785542195640       -123.64245413057537        86.214762232100639        2.7462635675461251       -3.2533742677349573        34.869504208349582        18.649784353689572        2.4197002538854706        4.1960526648699430       -1.1153895096934616       -71.984831444841149        24.024954958205541       -5.1568433154415461       -14.947599303455025       -35.567614373412979        20.095148917317474       -2282.7149720362377       -142.60768533076273     
   300.00000000000000       -44.099465278192795       -1.2337645124657910      -0.30625863832801981      -0.15685002036634876       -2.4120115542219645E-002  -259.82650812412197       -8.2568860014970724        1.2692173079736455        2.1808822699357817       -3.1240992121076139       -123.65180358810339        86.209855159795524        2.7551154128317332       -3.2644417618584609        34.861181764051942        18.705872572178649        2.4316231205544421        4.2129005122890106       -1.1203097126990587       -72.057821765250225        24.125786651547770       -5.1695675048504972       -14.990518023140339       -35.652886492559801        20.151735921359009       -2283.2583983439540       -142.68988451400233     
