# Supplementary material for: Design of high-temperature f-block molecular nanomagnets through the control of vibration-induced spin relaxation
Source: Chem Sci. 2019 Dec 2;11(6):1593–8. doi: 10.1039/c9sc03133b (PMC7025469; doi:10.1039/c9sc03133b)
Supplement: Supplementary file 4 [file SC-011-C9SC03133B-s004.zip › SI/Ener-WFunc-Relax-Geom.txt]

Energies (cm-1) and composition of the lowest 2J+1 = 10 equilibrium eigenstates of UTp3 after being truncated to the m_J components of the ground electron spin quantum
number J = 9/2 of U^3+ and then renormalized. We point out that the contribution of the excited J multiplets to the ground multiplet J = 9/2 is rather negligible.

                     -4.50     -3.50     -2.50     -1.50     -0.50      0.50      1.50      2.50      3.50      4.50

        0.000000 -0.000297  0.633629  0.017042 -0.000135 -0.002793 -0.000179  0.000549 -0.724488 -0.014296  0.000164
                  0.000076  0.156152 -0.004498  0.000303 -0.001121 -0.000106 -0.000239 -0.220714  0.002950  0.000000

        0.000000 -0.000159 -0.014581  0.646885  0.000591  0.000147 -0.002426  0.000206  0.017625 -0.574926 -0.000306
                  0.000041  0.000697 -0.393875  0.000095 -0.000147  0.001780  0.000259  0.000120  0.308754 -0.000000

      306.894900 -0.611806  0.000138  0.000311 -0.060749  0.000001 -0.000206  0.777152  0.000738  0.000617  0.025928
                 -0.059091 -0.000237 -0.000060  0.003288  0.000390  0.000621  0.117735  0.000452 -0.000404  0.000000

      306.894900  0.025808 -0.000576  0.000778 -0.784871 -0.000145 -0.000038 -0.060151 -0.000304  0.000115  0.614653
                  0.002493 -0.000461 -0.000379  0.042476 -0.000638  0.000388 -0.009113 -0.000090  0.000249  0.000000

      722.160950 -0.001375  0.020519 -0.000075 -0.002411  0.989997  0.000002 -0.001304  0.012994  0.000196 -0.003048
                  0.002559  0.016836 -0.000387  0.000839 -0.136871  0.000049  0.002457  0.016318 -0.000327  0.000000

      722.160950 -0.001443 -0.000380 -0.008220  0.002781 -0.000042 -0.589320 -0.001881 -0.000305 -0.005113  0.002905
                  0.002685  0.000018 -0.019171  0.000015 -0.000025  0.807174  0.001726 -0.000249 -0.026045 -0.000000

      796.518990 -0.005340 -0.457384  0.001048 -0.006725  0.033554  0.000497 -0.003740 -0.365556  0.000574 -0.009938
                 -0.003899 -0.603238  0.000517  0.000780  0.001116 -0.000045 -0.002634 -0.540310  0.000368  0.000000

      796.518990  0.008027  0.000680  0.613842 -0.004574 -0.000375  0.027758  0.004971  0.001151  0.725113 -0.006611
                  0.005860  0.000042 -0.220825 -0.000079 -0.000329  0.018884  0.004595  0.000200 -0.217501 -0.000000

      856.332410 -0.784683  0.005535  0.004832  0.027002 -0.002099  0.004360 -0.607724  0.004608  0.006084  0.007004
                 -0.074785  0.002262 -0.006233 -0.001498 -0.003357  0.000419 -0.091274  0.002022 -0.006678  0.000000

      856.332410  0.006972 -0.005423  0.004779  0.613642  0.004380  0.002408  0.026738 -0.004219  0.005725  0.788239
                  0.000665 -0.007225 -0.001576 -0.033204 -0.000004 -0.003143  0.004053 -0.006664 -0.001727  0.000000
