# Supplementary material for: Design of high-temperature f-block molecular nanomagnets through the control of vibration-induced spin relaxation
Source: Chem Sci. 2019 Dec 2;11(6):1593–8. doi: 10.1039/c9sc03133b (PMC7025469; doi:10.1039/c9sc03133b)
Supplement: Supplementary file 4 [file SC-011-C9SC03133B-s004.zip › SI/Home-Made-Codes/frrmcfpd2.inp]

Harmonic Frequencies (cm^-1)
30.6812
30.8852
31.0042
45.1336
49.9377
50.1133
62.6181
63.4440
63.6478
65.2072
66.1138
66.3239
94.9130
95.2243
97.9803
108.0768
108.2454
122.8659
124.5119
124.8669
129.3063
137.6275
144.2189
144.3612
145.5549
145.8419
151.4397
153.2633
153.4315
160.8571
175.8580
176.0746
177.6453
178.2083
178.3494
180.8507
262.4155
264.4102
264.7980
267.0387
267.2980
268.0516
Reduced Masses (c.a.m.u.)
5.7708
5.7824
5.7587
6.1845
6.1451
6.1475
5.0896
5.0420
5.0038
4.9371
5.2319
5.2037
4.8040
4.7998
6.5448
6.8877
6.8868
6.6260
6.1321
6.1504
4.5358
4.6271
7.9911
7.8108
5.3820
5.4036
5.2328
4.6983
4.6962
11.2651
6.3408
6.3891
5.2913
6.7393
6.7642
8.7358
5.7130
5.6349
5.6411
5.7816
5.7871
5.7580
Geom. Eq. Der2 ([u]*A^-2)
Mode 1
0.334298027
-0.056100269
-0.866934777
-0.916429847
1.733154453
5.674701716
-5.939709557
1.300337641
1.008648836
21.86446945
-6.317866324
-6.411375796
-1.471969038
10.72197917
-3.757550126
2.054874103
7.614344007
13.87075554
-28.75131597
-5.042533806
28.61765186
17.0018505
43.61838033
-32.12843171
-5.658562735
13.61807761
13.10997662
Mode 2
0.45557015
-1.189765511
-0.619705069
-0.783215084
-1.606307894
4.358438346
-4.604996144
-2.484950381
-20.97515864
-10.42778532
12.43852873
1.111014865
9.734760103
-3.567571813
-3.373360535
15.30450108
6.975076735
7.317762851
25.11188216
3.22085974
-0.362315044
25.10716964
-36.25967946
14.43525262
9.249554661
17.24139162
11.61378298
Mode 3
0.084759856
-0.029379864
0.038234261
1.522290792
-0.134816959
5.753511179
0.445918804
-0.23241681
20.92030518
-14.67487299
1.407876346
-1.524662611
-6.41835013
-10.41962044
-2.611698693
0.036727089
-0.467114418
-15.36122921
2.751268339
0.251123709
0.589732813
-42.6567728
-21.47939632
-0.99474351
3.223634958
10.12515552
14.65162388
Mode 4
0.765961016
0.054285247
-0.151683772
-0.064449129
0.07142387
6.72367904
-1.234627765
4.178958797
0.880381341
-0.659022376
3.65371632
-20.03819873
-0.432852014
-0.077084152
-5.249196156
0.29083715
-1.117700297
2.249182295
-2.262390093
6.711908611
-25.87948167
1.853912365
1.438312843
-8.019143946
-16.33084644
13.23906039
3.389347316
Mode 5
-1.935674838
-0.360020446
0.019606813
-0.350079134
3.010490036
5.533935932
2.832721978
2.321817405
4.1378162
6.192775715
16.77038287
-19.32791921
-26.78154854
29.36688306
-2.943204231
-7.077118354
-0.321703666
13.9683551
8.166870226
-1.957231078
6.567018175
3.764706049
-17.22258915
-66.20838406
-9.40309821
-34.69380876
-15.40655858
Mode 6
-1.764883214
0.95830003
-0.536782646
0.445476245
-2.867627286
5.964673677
-3.404956089
0.413868013
-2.887777801
-6.969862212
13.74782224
-16.42424216
29.71568653
-27.75852851
-3.739076448
0.928183587
-0.106444054
-19.41995298
-10.0966807
2.250179254
-7.86773804
-15.4404911
10.16890444
-7.600473789
19.35168737
-33.3340687
-16.74961635
Mode 7
0.3852462
-0.858680502
0.173590871
0.006926117
0.561550171
-0.881999958
-2.044475497
1.655389635
5.866120381
3.361812836
-7.304676026
3.529214938
0.385159048
-0.609409698
-0.544817841
6.806265978
-3.443248894
1.310103898
-14.43508096
-6.950957348
12.99568997
-2.425407065
-3.649982149
3.573341601
-0.556939236
4.022687667
-7.466387472
Mode 8
0.445945473
1.560686598
-0.21409086
0.133152465
-0.472992962
0.439574865
-1.364770837
-6.159626347
-2.688666613
-2.626564287
-5.039625079
-6.436018952
0.757762894
0.563381329
-1.638470169
-6.625815964
3.200447669
-8.878825506
2.917957348
-10.06914557
16.31897479
-2.717029653
13.63003183
-3.083257279
16.50298509
11.201458
-3.988303867
Mode 9
0.712288635
-1.890318842
1.031020353
-0.078056421
-0.321620825
0.343388883
9.004482565
3.490999867
-1.119393221
2.710462585
-9.499591328
-10.07488742
0.405185493
-2.40832052
-2.314820028
8.799365876
-6.715306627
4.49346053
12.76255747
-24.1624368
33.27928684
-4.488848701
-13.70482986
19.27293483
3.216883812
11.67200691
-4.037543503
Mode 10
-0.034727662
-0.424018047
0.373688121
-0.083382052
-0.303701554
-0.086548478
-0.161123317
-0.153828703
-1.283412001
-0.842084016
3.121089975
8.553570858
1.407500321
0.442584757
-0.328887279
1.581232068
-5.937994218
-0.884510504
2.803032995
12.62128171
-6.085718683
3.356503074
-4.056612817
-27.28466681
21.35111737
3.797640724
9.050076527
Mode 11
0.813680788
-1.026504968
0.014766847
-0.18392885
0.193496331
0.994103599
1.684955154
1.118212292
-3.33604689
2.404784885
0.025338243
0.045693157
1.809190103
-9.706818506
-3.493942295
12.31381024
4.187990261
-14.16976947
-8.482802827
2.204901307
-2.565792792
-12.95413536
14.68172896
32.81308571
-23.28965222
22.88342925
-12.39960407
Mode 12
0.873943968
0.214062767
-0.45186258
-0.050368934
0.347094984
0.937573668
-5.840324702
-3.637615811
2.738463141
0.849680674
-1.598516587
2.233148587
-1.134613023
7.930969573
-3.587157721
0.054858099
2.662831855
17.17916677
7.303160082
6.5970931
-17.52512444
12.44635392
-9.972666507
-0.68446731
21.95414143
25.33482652
-11.35411909
Mode 13
3.070035732
-1.227785424
5.125706233
-1.728288706
1.702794649
-1.131877769
-10.15755637
-27.8602191
-78.6859023
6.293690866
-57.7583278
-64.00735279
-2.288927886
-13.45569018
8.969585248
30.30470253
17.40149247
77.7739891
-62.72206787
-38.68989014
25.01007552
116.8242807
33.28545674
31.42477754
-8.927978408
186.5512001
-43.4000202
Mode 14
3.170398882
0.919565038
-2.545443396
2.498409892
-1.254702284
-1.235343097
5.708920098
19.47274506
76.72785276
-1.515244195
-87.9494247
-23.11524646
1.999699758
7.015349966
8.253583335
-13.28592056
-10.8353946
-83.65593204
62.41447177
-60.90872772
17.44357105
-116.969711
-49.63545684
23.24656193
-81.35299787
186.0247546
-39.01758866
Mode 15
-8.771367082
-0.415589931
-1.396143282
-1.003422707
-0.540325664
41.46604733
-0.862968664
10.86792837
-1.269896012
0.466685283
39.1037558
120.9104022
1.465317861
-7.150088082
-26.45885544
3.494497654
-16.62850882
26.17963722
-19.31112877
-136.9164782
218.3164274
9.229722431
16.9496786
-17.99836765
-4.954255511
-349.8497157
78.94524408
Mode 16
-18.18611412
1.864541412
2.269532368
14.03004205
38.30608796
24.88144195
-23.03555782
-2.101615163
24.95637313
-46.18531089
5.983383284
129.852417
-13.61643471
160.216493
-23.99899082
43.32318791
-10.25291644
-29.34598532
75.66259792
-17.39907403
-39.99903636
-6.083857943
-199.0044201
40.63830571
-42.08669355
-806.7385572
8.797914929
Mode 17
-18.40925149
-1.275458343
0.154475142
-16.68297663
-40.82600755
22.1689727
19.60669321
-2.225228854
-25.22772892
33.47612108
31.78170435
96.14872478
34.00870698
-164.1257441
-23.36172113
-25.75296959
-15.00464807
20.60475158
-58.66130862
11.52064069
-42.22337859
22.2561414
205.2354272
-63.93013717
223.9023302
-848.8900848
-3.799579936
Mode 18
7.19642241
5.814951608
0.821277195
-1.090846585
1.023983455
-84.68017473
-16.35907002
3.77405575
-21.00519283
1.808057592
-221.9828807
304.8770227
5.464742744
-6.5951453
12.35871276
-48.73066258
-11.40861019
35.45989785
-7.52415831
-159.3062294
3.225024327
64.64239312
-17.46788024
-323.8471088
-53.99903916
-631.1693153
-138.4140559
Mode 19
-1.920957152
-4.238908093
8.43227097
-28.71615764
5.87877617
-90.80951103
0.347106269
5.605502425
-245.2649895
67.50839993
-49.90051736
-29.28817618
272.7283657
-22.98156527
72.27392638
38.65919894
-76.08718605
498.4676096
-11.67505136
-34.70473308
-100.6501659
1131.379988
19.29213085
137.4009789
99.70325613
-733.4189743
103.4131675
Mode 20
-1.135982233
-8.586841477
0.358084281
27.86395937
-7.643456799
-94.17692034
15.81253194
-11.83543967
238.4025967
-97.30509363
-21.9484509
64.35419816
-270.2483697
18.13077314
71.19828719
77.96785271
-0.819298002
-488.434608
20.42287382
-23.27813529
-53.15340756
-1121.902922
-78.24984763
338.0982975
170.0912855
-742.0444121
121.964612
Mode 21
6.23126617
-0.323365198
0.282385516
-0.007529722
-0.089058171
-11.02298918
-1.926179424
1.324486276
0.366301524
-2.049444743
6.182690243
20.02537135
-0.413579137
-0.218577124
9.614359208
4.201704612
-2.856739574
0.267125095
-0.827705734
1.464630504
32.61737061
-2.12930859
-2.697702209
10.63914018
-2.948361559
102.5362372
0.699802145
Mode 22
-2.898000709
0.389882017
-1.044428408
0.542737527
0.382795813
16.1292069
6.379105413
4.431460166
2.170286052
2.903720943
217.8716343
21.41932017
-6.601210935
3.837498865
-2.409281827
-4.379376729
1.914309362
-1.083892277
0.334690087
52.39568089
283.3661067
-14.14496009
2.73614818
15.71719352
32.14326155
95.02259845
-106.5601052
Mode 23
6.114155856
-8.718222897
-18.76186982
12.28930836
-21.48294723
-56.75711761
57.41332386
36.96210763
-66.949547
-205.7346985
-81.31955812
710.1420749
-106.2657273
-583.1943239
-27.44181059
101.9337385
89.69963508
-352.0684773
190.253306
-252.3619468
451.2389815
-70.38494612
-1762.180065
275.2960086
-18.89062892
-559.7935981
-136.1482459
Mode 24
5.85453597
10.11419747
27.60373794
-7.991192473
26.09719731
-56.97332608
-53.45205154
-50.0089517
107.2324184
238.0855901
-92.43537616
733.6143161
91.47144609
588.3393506
-28.17017811
-136.5670762
-134.0371243
277.9819332
-214.6620565
-261.6378948
529.5772652
-35.12781292
1757.908723
-549.3902804
316.6964132
-590.5622439
-129.577795
Mode 25
-4.692023517
-1.213078402
-11.62360268
-0.906428955
23.97768825
-16.01185914
-26.58549821
37.25516022
-107.2032564
131.5759004
36.86444535
15.68878216
-25.80942502
60.53521511
17.98785492
65.54159906
84.36295896
-176.1666665
-262.6742106
-16.00806703
63.65858663
-89.28873242
280.9471196
233.2351482
-552.5294625
-394.0660156
-118.3014477
Mode 26
-5.16508501
4.057397702
7.609226626
2.063035508
-24.86091667
-14.3268573
28.60774879
-46.65954974
100.4339036
-135.1040598
34.25780131
-70.10917922
18.74355262
-65.9144983
17.74637265
-87.92783881
-39.17806149
179.7337487
281.898826
-24.82265822
-15.58737296
99.27653825
-296.0679337
-370.0561971
599.8903326
-398.9052972
-114.3459583
Mode 27
-10.72304962
0.079102598
-0.071598717
-0.539604949
-0.581429566
22.07758295
-7.639215763
6.561411206
4.657905924
-6.624464068
-351.6462663
124.8133599
0.252251193
6.584535866
4.873683559
9.311261552
-1.352344855
11.2525521
4.210337149
22.21611022
-473.4133675
-6.765732522
-1.654953193
90.98877206
-106.4463777
-208.3514385
-307.5857704
Mode 28
0.701606499
-3.710254807
-10.67819285
-1.084234641
5.706033254
-2.457250504
3.535761719
16.03751872
-20.81638754
-5.615579919
-30.09227636
-278.3364248
-6.253786235
17.56157757
8.456141384
56.44482933
53.32132206
9.488221142
-38.26862116
94.89525501
-156.0125104
23.16626528
18.60515106
203.1276017
-382.410593
18.68891422
-44.96336147
Mode 29
-0.022947845
4.379030775
7.782497477
1.499163414
-6.044034729
-2.473290691
-6.828153573
-3.792589298
26.3589613
5.031455751
-61.40659135
-293.7024069
5.719624206
-14.06304362
11.43259189
-54.13505383
-45.83693629
-5.560776482
51.00000464
89.34114702
-187.5619369
-30.95529636
-7.839104458
-152.2734834
321.2255982
10.8111359
-57.26072577
Mode 30
-36.47256494
-5.195945153
-1.350226282
1.38827883
-2.164298071
-312.4412433
7.013536574
6.142472935
14.33858174
-20.6020557
209.4866281
-1071.569888
-15.895209
-0.883498846
434.3909043
26.82561567
-4.321738515
-19.44126421
28.4582493
38.91117202
435.9811647
-64.97712438
-28.07613791
-147.6027847
-60.87399435
-3241.200464
29.70519461
Mode 31
2.389433328
-21.49728837
-14.34559556
-4.259210082
2.459150144
17.15443817
34.50171924
36.99284693
-25.26700792
14.51581861
-272.4178015
228.1249522
52.8661172
-26.02101041
-24.75773369
197.0592314
-35.28861419
135.8087231
-38.43067116
-241.0311444
265.5610131
334.0664997
-444.5468896
-308.3576863
-232.0014931
261.1299259
-47.20995988
Mode 32
1.659567253
26.75423698
11.29652461
6.159556802
-0.682692252
15.74064247
-44.05892125
-40.66727322
53.2508743
4.675631581
-396.8222082
155.3160403
-64.90430644
27.65703574
-21.7644095
-212.4908705
64.62992209
-82.56050681
4.588227568
-283.6483641
308.6979257
-407.6916113
476.1066272
59.10047391
281.0363989
234.1638907
-61.10451564
Mode 33
-3.598388601
1.091798356
1.778096379
-0.614858371
-0.730531518
16.0027075
2.524426708
-14.37094627
-10.71483825
-3.099335314
147.4836835
18.08357346
14.38639223
-11.14395495
3.472782941
-13.48821422
17.01855377
2.266667038
11.77991366
59.26922888
-158.1443251
28.39688753
-41.41471247
165.6043438
168.6703233
168.4923027
119.7846064
Mode 34
-3.928233574
6.003662856
31.36307569
6.687827699
-1.509745013
12.19234463
-12.02334408
-56.55752151
23.80905419
30.91747985
464.4268811
-376.102422
76.25370461
15.85767225
14.05613184
-193.6732124
-183.9427669
-35.78075643
81.40875721
365.2485297
-408.7946306
300.6948328
74.03580854
118.5598777
-16.64268532
60.96924556
-233.6189213
Mode 35
-3.569830117
-6.46683281
-31.37406701
-5.013420068
1.305944251
11.41438031
26.04156911
81.76496799
-20.67746547
-30.91902715
516.3578179
-473.2767084
-67.54037226
-24.52829192
12.59725746
176.3352496
144.3055718
-1.002595881
-83.46567266
411.5624672
-341.320432
-263.4533198
-14.22264883
-50.93484129
-372.60826
67.15800618
-233.7971366
Mode 36
-7.91514687
-0.209559208
-0.95103239
-1.111480627
-0.458388555
12.0406377
-0.381607987
2.045074535
7.566211
-12.6114973
58.48596016
-19.85041965
-17.37721238
3.054895039
54.22635101
21.90911362
1.186745117
12.54734642
-5.280532179
81.81967768
-186.3396911
-59.38952056
-25.34956149
40.23797928
49.82664213
46.77339726
-471.448048
Mode 37
7.765847582
-1.241255764
-0.26014386
-1.592071854
-0.158027662
11.07750219
-3.222343883
-5.759294983
-6.03424911
14.62755585
31.54344469
-122.9388289
2.123124799
-4.89812874
-40.34867186
10.94099932
-0.136280514
20.98493317
15.32202166
-57.04541312
47.16647674
-22.58490376
-9.53636485
7.10287311
35.17191975
240.9025907
-36.37317246
Mode 38
3.485173201
6.312941899
-3.313064454
1.245816883
-7.53111415
6.445186787
-33.87510611
-0.253088405
35.08587294
28.31469856
14.24634618
-57.16018535
24.78258396
-65.31478677
-5.523904712
-42.07170512
28.96360331
-45.30215386
-14.2560613
30.85208048
-57.10350967
-74.94977211
16.98180234
-111.4278366
-174.726869
252.779285
39.96886081
Mode 39
4.104442902
-5.367121186
3.861047139
-0.123667933
6.797684817
6.700113851
44.62806619
14.00111491
-28.32065309
-28.4281925
26.99083041
-55.51835477
-17.45561689
60.33539463
-8.113434891
25.53397522
-31.99091707
36.89218435
3.976184074
42.48548823
-83.50437066
79.84721138
-10.66488138
104.0466651
111.9744258
267.2922846
25.8627888
Mode 40
9.419602034
0.21887157
-6.884102337
-0.01859966
9.803582457
3.109566882
13.23583615
36.715799
73.38084027
30.98512924
56.72349167
-20.97483622
54.05044505
22.5576128
-40.73685437
-7.139353405
57.97748053
109.7003211
-153.7665716
29.0867907
-58.2287999
215.5797252
-94.04782088
183.7456648
-249.3516548
221.2809616
-83.18140037
Mode 41
9.08472043
2.899579007
7.129798036
-0.670862067
-10.82786991
4.577742174
-26.17704496
-44.68090403
-78.41944193
-37.34770892
62.16980678
28.40567094
-52.82410828
-29.35129529
-40.29614523
-29.65710641
-57.94905679
-106.3014582
168.1518646
57.79588582
-54.86252126
-234.2603477
61.83712164
-301.2891928
94.45205145
228.0359729
-71.0604367
Mode 42
3.901086136
-2.006846015
0.38306331
-0.147873776
1.796588728
12.31371724
5.066868069
-0.200963927
-2.405421314
-4.274183511
9.797174972
109.3545425
-10.96980648
14.79962923
-14.06265123
16.90527436
2.731365601
13.97914244
-18.53298728
140.850367
-84.26182601
15.32988954
5.041831756
25.58058577
-5.620633324
245.4204168
117.1570018
Geom. Eq. Parameters [u]
-42.57383674
-0.06629834
0.10233866
0.00924865
-0.01272683
-264.11623947
-1.18194763
0.90891315
0.69564707
-1.19923537
-121.08610621
87.95434454
0.09552924
0.12123624
36.89099621
1.72507498
-0.97013783
-1.00210675
0.33870143
-50.15855746
-5.73091273
-1.06653956
-1.88420231
-9.70898835
2.89640123
-2110.50736207
-114.21442851
