# Supplementary material for: Design of high-temperature f-block molecular nanomagnets through the control of vibration-induced spin relaxation
Source: Chem Sci. 2019 Dec 2;11(6):1593–8. doi: 10.1039/c9sc03133b (PMC7025469; doi:10.1039/c9sc03133b)
Supplement: Supplementary file 4 [file SC-011-C9SC03133B-s004.zip › SI/Home-Made-Codes/geom_dist_input]

0.045  10
0.042  11
0.042  11
0.044   8
0.044   8
0.045   8
0.043   8
0.044   8
0.045   8
0.046   8
0.043   8
0.046   7
0.044   7
0.041   7
0.044   6
0.045   5
0.043   5
0.044   5
0.043   5
0.044   5
0.041   6
0.043   6
0.042   5
0.041   5
0.042   5
0.039   6
0.040   6
0.039   6
0.039   6
0.042   4
0.039   5
0.041   5
0.041   5
0.039   5
0.034   5
0.040   4
0.037   5
0.038   4
0.038   4
0.036   5
0.034   5
0.033   5

U     -0.000172    0.000141    0.001493
N      2.553736   -1.034841   -0.003666
N     -0.380775    2.728814   -0.002944
N     -2.173085   -1.693989   -0.001855
N      1.567047    1.255747    1.616333
N     -1.870902    0.729862    1.616126
N      0.304106   -1.984333    1.616851
N      1.558428    1.272891   -1.600886
N     -1.881130    0.712793   -1.601394
N      0.322436   -1.986151   -1.600919
B      3.556930    1.265732    0.001847
B     -2.874780    2.447170    0.000736
B     -0.682191   -3.712975    0.002690
N      3.672468   -0.260267    0.006448
N     -1.611018    3.310265    0.004993
N     -2.061544   -3.050135    0.007195
N      2.806580    1.718220    1.285192
N     -2.891299    1.571777    1.284636
N      0.084930   -3.289080    1.285940
N      2.810136    1.712945   -1.284539
N     -2.888738    1.576023   -1.285138
N      0.078555   -3.290159   -1.283834
C      4.796582   -1.026690    0.013315
C     -3.287326   -3.640501    0.013825
C     -1.509425    4.667001    0.011358
C      4.400590   -2.364994    0.008516
C     -4.248401   -2.628460    0.009976
C     -0.152444    4.993321    0.008450
C      2.991900   -2.313195   -0.003148
C     -3.499247   -1.434366   -0.000885
C      0.507146    3.747512   -0.001560
C      3.255361    2.577939    2.239876
C     -3.859961    1.531242    2.239636
C      0.605157   -4.107404    2.240732
C      3.278227    2.535354   -2.264226
C     -3.835500    1.568611   -2.264335
C      0.557678   -4.107014   -2.262823
C      2.277348    2.685416    3.232015
C     -3.463727    0.631204    3.232286
C      1.187249   -3.313958    3.232708
C      2.299712    2.642062   -3.254990
C     -3.438305    0.667472   -3.254645
C      1.138967   -3.313123   -3.253970
C      1.238881    1.843379    2.791393
C     -2.215333    0.152658    2.791671
C      0.977096   -1.993678    2.791898
C      1.241063    1.837750   -2.790174
C     -2.211661    0.154358   -2.790127
C      0.970537   -1.993974   -2.790084

 0.00  -0.00   0.03
 0.00   0.00  -0.01
 0.00   0.00   0.02
-0.00   0.00   0.06
 0.01  -0.01   0.02
-0.03   0.05  -0.03
 0.01  -0.03  -0.01
-0.01   0.01   0.03
 0.04  -0.05  -0.03
-0.01   0.03  -0.00
 0.00   0.00   0.01
 0.00  -0.00  -0.11
-0.00  -0.00  -0.03
 0.00   0.00  -0.03
-0.00  -0.00  -0.12
-0.00  -0.00   0.00
 0.02  -0.03   0.04
-0.01   0.06  -0.06
 0.01  -0.03  -0.03
-0.02   0.03   0.04
 0.02  -0.06  -0.06
-0.02   0.02  -0.03
 0.00   0.00  -0.09
-0.00   0.00  -0.01
-0.00   0.00  -0.18
 0.00   0.00  -0.11
-0.00   0.00   0.04
-0.00   0.00  -0.09
 0.00   0.00  -0.06
-0.00   0.00   0.09
-0.00   0.00   0.04
 0.05  -0.08   0.07
-0.00   0.13  -0.05
 0.02  -0.04  -0.05
-0.05   0.09   0.07
 0.01  -0.14  -0.05
-0.03   0.04  -0.05
 0.06  -0.10   0.08
-0.02   0.18  -0.01
 0.03  -0.06  -0.04
-0.06   0.11   0.08
 0.02  -0.18  -0.01
-0.04   0.06  -0.04
 0.04  -0.05   0.05
-0.03   0.12   0.00
 0.02  -0.05  -0.01
-0.03   0.06   0.05
 0.04  -0.12   0.00
-0.02   0.05  -0.01

 0.00   0.00  -0.02
 0.00   0.00  -0.01
-0.00  -0.00  -0.06
-0.00   0.00   0.02
-0.06   0.00   0.03
 0.03   0.01   0.01
 0.01  -0.01  -0.03
 0.06   0.00   0.04
-0.03  -0.01   0.00
-0.01   0.02  -0.03
 0.00  -0.00   0.11
-0.00  -0.01   0.01
-0.00   0.00  -0.04
 0.00  -0.00   0.12
-0.00  -0.00  -0.03
-0.00   0.00   0.01
-0.05   0.02   0.07
 0.03   0.02   0.03
 0.03  -0.01  -0.06
 0.06  -0.02   0.07
-0.03  -0.03   0.03
-0.03   0.01  -0.06
-0.00  -0.00   0.17
-0.00   0.00   0.05
-0.00  -0.00  -0.05
-0.00  -0.00   0.08
-0.00   0.00   0.10
-0.00  -0.00  -0.09
-0.00  -0.00  -0.03
-0.00   0.00   0.08
-0.00  -0.00  -0.10
-0.11   0.06   0.05
 0.06   0.04   0.06
 0.08  -0.02  -0.09
 0.11  -0.06   0.06
-0.07  -0.05   0.06
-0.09   0.03  -0.09
-0.15   0.07   0.01
 0.08   0.05   0.06
 0.09  -0.03  -0.09
 0.15  -0.07   0.02
-0.08  -0.06   0.06
-0.10   0.04  -0.09
-0.11   0.04   0.00
 0.06   0.03   0.02
 0.05  -0.02  -0.05
 0.12  -0.03   0.01
-0.06  -0.03   0.02
-0.05   0.03  -0.06

 0.00  -0.00  -0.03
-0.00   0.00  -0.06
 0.00   0.00   0.01
 0.00   0.00  -0.01
-0.02  -0.03   0.01
-0.01  -0.00  -0.03
 0.03   0.05   0.03
 0.02   0.03   0.01
 0.01   0.00  -0.03
-0.03  -0.05   0.03
-0.00   0.00   0.04
 0.00  -0.00  -0.03
-0.00  -0.00   0.10
-0.00   0.00  -0.01
 0.00  -0.00   0.00
-0.00   0.00   0.12
-0.01  -0.03   0.04
-0.02  -0.02  -0.05
 0.05   0.04   0.06
 0.01   0.03   0.04
 0.02   0.02  -0.05
-0.05  -0.04   0.06
-0.00   0.00  -0.01
-0.00   0.00   0.19
 0.00  -0.00   0.05
 0.00   0.00  -0.07
-0.00   0.00   0.10
 0.00  -0.00   0.09
 0.00   0.00  -0.10
 0.00   0.00  -0.02
 0.00   0.00   0.06
-0.02  -0.06   0.07
-0.05  -0.06  -0.08
 0.13   0.06   0.03
 0.01   0.07   0.07
 0.05   0.06  -0.08
-0.13  -0.06   0.04
-0.03  -0.08   0.06
-0.06  -0.06  -0.08
 0.16   0.09  -0.01
 0.03   0.08   0.06
 0.07   0.07  -0.08
-0.16  -0.09  -0.00
-0.03  -0.06   0.02
-0.03  -0.03  -0.05
 0.10   0.08  -0.01
 0.03   0.05   0.02
 0.04   0.03  -0.05
-0.10  -0.08  -0.00

-0.00   0.00   0.06
-0.00  -0.00   0.02
 0.00  -0.00   0.02
 0.00   0.00   0.02
 0.03   0.02   0.02
-0.03   0.02   0.02
 0.00  -0.04   0.02
-0.03  -0.03   0.01
 0.04  -0.02   0.01
-0.00   0.04   0.01
-0.00  -0.00  -0.02
 0.00  -0.00  -0.02
 0.00   0.00  -0.02
-0.00  -0.00   0.02
 0.00  -0.00   0.02
 0.00   0.00   0.02
 0.01   0.04  -0.03
-0.04  -0.01  -0.03
 0.03  -0.03  -0.03
-0.02  -0.04  -0.03
 0.04   0.01  -0.03
-0.03   0.04  -0.03
-0.00   0.00   0.00
 0.00   0.00  -0.00
 0.00  -0.00  -0.00
-0.00   0.00  -0.01
 0.00  -0.00  -0.01
 0.00  -0.00  -0.01
-0.00  -0.00  -0.00
 0.00   0.00  -0.00
 0.00  -0.00  -0.00
-0.00   0.12  -0.09
-0.10  -0.06  -0.09
 0.10  -0.05  -0.09
-0.00  -0.12  -0.09
 0.10   0.06  -0.09
-0.10   0.06  -0.09
 0.01   0.14  -0.08
-0.13  -0.06  -0.08
 0.12  -0.08  -0.08
-0.01  -0.15  -0.08
 0.14   0.06  -0.08
-0.12   0.09  -0.08
 0.03   0.08  -0.01
-0.08  -0.01  -0.01
 0.05  -0.07  -0.01
-0.03  -0.09  -0.02
 0.09   0.02  -0.01
-0.06   0.07  -0.02

 0.04   0.03   0.00
 0.01   0.01  -0.00
-0.02  -0.02  -0.01
-0.03   0.02   0.01
 0.05   0.04  -0.02
 0.04  -0.02   0.03
-0.01   0.02  -0.01
 0.05   0.04   0.01
 0.04  -0.03  -0.03
-0.02   0.02   0.02
 0.06  -0.01  -0.00
-0.02  -0.08  -0.00
-0.04   0.02   0.00
 0.02  -0.01  -0.00
-0.04  -0.05   0.00
-0.04   0.02   0.00
 0.07   0.01  -0.01
 0.00  -0.08  -0.00
-0.05   0.02   0.01
 0.07   0.02   0.00
 0.00  -0.08  -0.00
-0.05   0.02   0.00
 0.01  -0.04  -0.01
-0.05   0.03  -0.01
-0.07  -0.05   0.01
-0.02  -0.03  -0.00
-0.04   0.03  -0.01
-0.08  -0.01   0.02
-0.02   0.00   0.00
-0.03   0.03  -0.00
-0.05   0.00   0.00
 0.07   0.03  -0.02
-0.04  -0.17  -0.05
-0.15   0.02   0.07
 0.07   0.03   0.01
-0.04  -0.16   0.03
-0.15   0.03  -0.05
 0.06   0.06  -0.04
-0.02  -0.16  -0.04
-0.17   0.02   0.08
 0.05   0.06   0.03
-0.02  -0.15   0.03
-0.17   0.03  -0.07
 0.05   0.07  -0.03
 0.03  -0.07   0.01
-0.08   0.02   0.02
 0.05   0.07   0.03
 0.03  -0.07  -0.01
-0.09   0.02  -0.02

-0.03   0.04  -0.00
 0.00  -0.04   0.01
-0.03  -0.01  -0.00
 0.01   0.00  -0.00
 0.02   0.01  -0.03
-0.05   0.02  -0.00
-0.01   0.07   0.03
 0.02  -0.00   0.03
-0.05   0.01  -0.00
-0.00   0.07  -0.03
 0.04  -0.06   0.00
-0.04   0.02  -0.00
 0.07   0.04   0.00
 0.02  -0.06   0.00
-0.02   0.00  -0.00
 0.05   0.00   0.00
 0.05  -0.05   0.00
-0.05   0.01  -0.01
 0.05   0.06   0.01
 0.05  -0.05   0.00
-0.05   0.01   0.00
 0.05   0.06  -0.00
 0.00  -0.08  -0.01
 0.07  -0.03   0.01
-0.01  -0.00   0.00
-0.02  -0.07  -0.01
 0.04  -0.06   0.01
-0.01  -0.01   0.01
-0.02  -0.05  -0.00
 0.01  -0.03   0.00
-0.02  -0.02   0.00
 0.11  -0.15   0.06
-0.09  -0.04  -0.05
 0.10   0.07  -0.01
 0.10  -0.15  -0.05
-0.09  -0.04   0.04
 0.09   0.07   0.01
 0.11  -0.15   0.07
-0.11  -0.07  -0.06
 0.07   0.08  -0.00
 0.10  -0.15  -0.06
-0.11  -0.07   0.05
 0.07   0.08   0.00
 0.05  -0.05   0.01
-0.08  -0.03  -0.03
 0.00   0.08   0.02
 0.05  -0.05  -0.01
-0.09  -0.03   0.03
 0.00   0.08  -0.02

 0.00   0.00  -0.02
 0.00   0.01  -0.02
-0.01   0.00  -0.02
-0.01   0.01   0.02
 0.01  -0.00  -0.01
-0.01   0.03  -0.03
 0.00  -0.01  -0.03
-0.02   0.01  -0.01
 0.02  -0.03  -0.03
 0.01   0.00  -0.02
-0.01   0.02  -0.03
-0.01  -0.01  -0.07
-0.01   0.00  -0.03
 0.00   0.02  -0.01
-0.01  -0.00  -0.01
-0.01   0.01  -0.01
-0.01   0.02  -0.02
-0.02   0.01  -0.05
-0.01  -0.01  -0.03
-0.01   0.00  -0.03
 0.02  -0.03  -0.06
-0.01   0.00  -0.03
 0.00   0.02   0.06
-0.01   0.01   0.05
-0.02  -0.00   0.22
 0.01   0.02   0.09
-0.01   0.01   0.11
-0.02   0.00   0.35
 0.01   0.02   0.04
-0.00   0.01   0.09
-0.02   0.01   0.19
-0.00   0.02  -0.03
 0.00   0.06  -0.03
-0.03  -0.02  -0.02
 0.01  -0.06  -0.07
 0.01  -0.07  -0.05
 0.01   0.00  -0.02
 0.01  -0.00  -0.01
 0.03   0.12   0.02
-0.03  -0.02  -0.02
 0.01  -0.08  -0.08
 0.01  -0.10  -0.02
 0.03   0.00  -0.00
 0.02  -0.01   0.00
 0.02   0.10   0.01
-0.01  -0.02  -0.02
-0.01  -0.03  -0.04
 0.02  -0.08  -0.01
 0.03   0.00  -0.00

-0.00  -0.00  -0.01
-0.00  -0.02   0.02
-0.01  -0.01  -0.00
 0.02  -0.03  -0.03
 0.02   0.01  -0.03
-0.00  -0.01  -0.00
-0.02  -0.01  -0.01
-0.01  -0.01  -0.02
-0.02  -0.01   0.01
 0.02   0.04  -0.03
 0.01  -0.02  -0.03
-0.01  -0.00   0.00
 0.04  -0.00  -0.05
 0.00  -0.02  -0.01
-0.01  -0.00  -0.01
 0.03  -0.03  -0.01
 0.02  -0.01  -0.03
-0.00  -0.01  -0.00
 0.03  -0.01  -0.04
-0.00  -0.02  -0.03
-0.01   0.01  -0.00
 0.03   0.03  -0.05
-0.00  -0.02   0.09
 0.04  -0.04   0.19
-0.00  -0.00  -0.05
-0.00  -0.02   0.17
 0.03  -0.05   0.28
-0.00  -0.01  -0.08
-0.00  -0.02   0.12
 0.01  -0.04   0.13
-0.00  -0.01  -0.05
 0.05  -0.04  -0.01
-0.01  -0.02  -0.01
-0.03  -0.01  -0.01
-0.04   0.04   0.01
 0.04   0.08  -0.05
 0.02   0.05  -0.07
 0.06  -0.05  -0.00
-0.01  -0.03  -0.01
-0.11  -0.01   0.04
-0.06   0.09   0.04
 0.06   0.12  -0.07
 0.00   0.08  -0.07
 0.04  -0.02  -0.02
-0.01  -0.02  -0.01
-0.10  -0.01   0.04
-0.04   0.05   0.02
 0.02   0.05  -0.03
 0.01   0.07  -0.04

 0.01  -0.00  -0.00
 0.02   0.02  -0.02
 0.03   0.01   0.04
 0.02  -0.01  -0.02
 0.02  -0.01  -0.00
-0.01  -0.00  -0.02
 0.01   0.01   0.01
-0.04  -0.01  -0.03
-0.00   0.02  -0.00
 0.02  -0.02   0.02
-0.02   0.03  -0.05
 0.03   0.03   0.00
 0.02  -0.01   0.02
 0.01   0.04  -0.00
 0.04   0.02  -0.00
 0.01  -0.01  -0.00
-0.00   0.02  -0.03
 0.01   0.03  -0.01
 0.02   0.01   0.02
-0.04   0.01  -0.04
 0.01   0.03   0.01
 0.00  -0.02   0.01
 0.01   0.05   0.18
 0.01  -0.01  -0.09
 0.05   0.02  -0.03
 0.03   0.04   0.28
 0.01  -0.01  -0.16
 0.05   0.01  -0.01
 0.03   0.03   0.13
 0.02  -0.01  -0.11
 0.04  -0.00   0.03
 0.03  -0.02   0.00
 0.01   0.03  -0.01
 0.05   0.02   0.00
-0.08   0.03  -0.04
-0.04  -0.02   0.05
-0.11  -0.01  -0.05
 0.07  -0.09   0.05
-0.02   0.00  -0.03
 0.06   0.02  -0.01
-0.09   0.02  -0.02
-0.07  -0.06   0.07
-0.17  -0.01  -0.08
 0.06  -0.08   0.04
-0.03  -0.02  -0.04
 0.03   0.02   0.00
-0.07  -0.01  -0.02
-0.05  -0.03   0.03
-0.08  -0.02  -0.04

-0.00   0.00  -0.00
-0.03  -0.03  -0.00
 0.03  -0.01  -0.00
-0.01   0.04  -0.01
 0.03  -0.01  -0.01
 0.00   0.02   0.00
-0.02  -0.02  -0.00
 0.01  -0.01  -0.01
 0.00   0.02  -0.01
-0.01  -0.00  -0.01
 0.02  -0.04  -0.02
 0.03   0.03  -0.01
-0.05   0.01  -0.01
-0.01  -0.05  -0.00
 0.04   0.01  -0.00
-0.03   0.04  -0.00
 0.03  -0.01  -0.02
 0.00   0.02  -0.01
-0.02  -0.01  -0.02
 0.01  -0.02  -0.01
 0.01   0.02  -0.00
-0.03  -0.00  -0.01
-0.03  -0.06   0.05
-0.04   0.05   0.04
 0.06   0.01   0.01
-0.05  -0.06   0.08
-0.03   0.07   0.06
 0.06  -0.01   0.02
-0.04  -0.04   0.04
-0.01   0.06   0.03
 0.05  -0.02   0.01
 0.00   0.06  -0.08
-0.05  -0.05  -0.08
 0.07  -0.03  -0.09
-0.03   0.07   0.05
-0.05  -0.05   0.05
 0.07  -0.01   0.05
-0.01   0.11  -0.10
-0.09  -0.10  -0.10
 0.13  -0.04  -0.11
-0.05   0.15   0.09
-0.09  -0.09   0.08
 0.14  -0.03   0.09
 0.01   0.07  -0.05
-0.06  -0.04  -0.05
 0.07  -0.04  -0.05
-0.03   0.09   0.05
-0.05  -0.05   0.04
 0.08  -0.02   0.04

 0.01   0.01  -0.00
 0.01   0.06  -0.01
-0.02   0.02   0.02
-0.04   0.06  -0.01
-0.01   0.01   0.00
 0.04  -0.00   0.03
 0.01  -0.03  -0.03
-0.02   0.02  -0.01
 0.03   0.02  -0.01
 0.01  -0.02   0.02
-0.02   0.07  -0.01
-0.01  -0.03   0.02
-0.10   0.01  -0.01
 0.00   0.07  -0.01
-0.03  -0.01   0.00
-0.07   0.05   0.00
-0.02   0.04   0.00
 0.01  -0.04   0.02
-0.06  -0.03  -0.02
-0.03   0.04  -0.02
 0.00  -0.02   0.01
-0.06  -0.01   0.00
 0.01   0.08   0.03
-0.09   0.09   0.06
-0.06  -0.01  -0.08
 0.02   0.08   0.05
-0.06   0.11   0.08
-0.07   0.02  -0.11
 0.02   0.06   0.03
-0.03   0.09   0.04
-0.04   0.03  -0.05
 0.02  -0.06   0.07
-0.01  -0.10  -0.01
-0.04  -0.05  -0.06
-0.00  -0.03  -0.07
 0.00  -0.03   0.01
-0.01  -0.03   0.04
 0.06  -0.15   0.12
 0.00  -0.10  -0.01
 0.04  -0.08  -0.09
 0.02  -0.10  -0.10
 0.04   0.01  -0.02
 0.09  -0.05   0.09
 0.03  -0.10   0.07
 0.03  -0.04   0.01
 0.07  -0.07  -0.07
 0.00  -0.06  -0.06
 0.05   0.03  -0.02
 0.10  -0.04   0.07

 0.01  -0.01   0.00
 0.03   0.04   0.02
 0.07   0.01  -0.00
 0.03  -0.01  -0.01
-0.03  -0.03   0.03
-0.01   0.02  -0.02
 0.02  -0.02  -0.01
-0.00  -0.03  -0.02
-0.01   0.02   0.02
 0.03  -0.00  -0.00
-0.03   0.06   0.02
 0.06   0.08  -0.00
 0.02  -0.01  -0.02
 0.01   0.06   0.00
 0.08   0.04   0.00
 0.02  -0.01  -0.00
-0.05   0.02   0.03
 0.02   0.06  -0.01
 0.01  -0.02  -0.01
-0.03   0.03   0.01
 0.03   0.06   0.01
 0.02  -0.00  -0.02
 0.03   0.09  -0.09
 0.02   0.00   0.08
 0.11   0.04   0.01
 0.06   0.08  -0.13
 0.02   0.01   0.12
 0.12   0.01   0.01
 0.06   0.05  -0.05
 0.03   0.00   0.05
 0.09  -0.01  -0.00
-0.08   0.04   0.03
-0.04  -0.00  -0.08
-0.09  -0.02   0.04
-0.03   0.01  -0.01
-0.03   0.01   0.06
-0.02   0.00  -0.04
-0.08  -0.00   0.03
-0.12  -0.08  -0.12
-0.14  -0.02   0.07
-0.00  -0.07  -0.05
-0.10  -0.07   0.10
-0.02   0.01  -0.04
-0.05  -0.05   0.04
-0.10  -0.07  -0.08
-0.07  -0.02   0.03
 0.01  -0.09  -0.05
-0.08  -0.05   0.07
 0.01   0.00  -0.01

 0.01   0.00  -0.00
-0.01  -0.01  -0.08
-0.01   0.02   0.22
 0.01  -0.01  -0.13
 0.04  -0.08   0.04
-0.07  -0.08  -0.05
-0.01   0.01  -0.01
-0.05   0.09   0.04
 0.07   0.09  -0.03
 0.02  -0.01  -0.00
-0.00  -0.01  -0.01
-0.01   0.00   0.01
 0.01  -0.01  -0.00
-0.00  -0.02  -0.01
-0.01   0.01   0.02
 0.01  -0.00  -0.01
 0.00  -0.02  -0.01
-0.02   0.00   0.01
 0.01   0.00  -0.01
-0.00  -0.00  -0.00
 0.00   0.00   0.01
 0.00  -0.01  -0.01
-0.01  -0.02   0.04
 0.01  -0.00   0.11
-0.02   0.01  -0.15
-0.01  -0.02  -0.00
 0.01  -0.00   0.06
-0.02   0.02  -0.05
-0.01  -0.01  -0.08
 0.01  -0.00  -0.10
-0.02   0.02   0.19
-0.04   0.07  -0.06
 0.03   0.08   0.06
-0.00   0.01   0.01
 0.05  -0.09  -0.05
-0.04  -0.08   0.05
 0.01  -0.01  -0.00
-0.03   0.06  -0.05
 0.00   0.04   0.03
-0.03   0.02   0.01
 0.03  -0.05  -0.03
 0.00  -0.04   0.03
 0.02  -0.02   0.00
 0.02  -0.04   0.02
-0.06  -0.07  -0.04
-0.03   0.02   0.00
-0.03   0.07   0.03
 0.07   0.08  -0.03
 0.03  -0.02   0.00

 0.00  -0.01   0.00
 0.01  -0.01   0.20
-0.01  -0.00  -0.03
 0.00   0.02  -0.17
-0.02   0.07  -0.02
-0.02  -0.04  -0.03
-0.12   0.02   0.05
 0.02  -0.07  -0.02
 0.02   0.04  -0.03
 0.12  -0.01   0.04
 0.00  -0.00   0.01
-0.01  -0.01   0.00
-0.01   0.01  -0.01
 0.01  -0.00   0.02
-0.01  -0.01   0.00
-0.00   0.02  -0.02
 0.01   0.01   0.01
-0.01  -0.01   0.00
-0.01   0.01  -0.01
-0.01  -0.01   0.01
-0.01  -0.00  -0.00
 0.00   0.00  -0.01
 0.01   0.00  -0.15
-0.01   0.03   0.11
-0.01  -0.01   0.04
 0.02   0.00  -0.06
-0.00   0.03   0.03
-0.02  -0.00   0.03
 0.01  -0.00   0.17
 0.00   0.03  -0.15
-0.01  -0.00  -0.02
 0.03  -0.03   0.03
 0.03   0.04   0.04
 0.10   0.01  -0.07
-0.03   0.03   0.03
-0.04  -0.05   0.03
-0.11  -0.00  -0.06
 0.02   0.01   0.01
 0.04   0.04   0.04
 0.06   0.01  -0.05
-0.02  -0.01   0.02
-0.03  -0.03   0.02
-0.05  -0.01  -0.04
-0.02   0.07  -0.02
 0.00  -0.01  -0.01
-0.08   0.01   0.03
 0.02  -0.08  -0.02
 0.01   0.03  -0.02
 0.10  -0.02   0.03

-0.00   0.00  -0.00
-0.11  -0.00  -0.01
 0.06  -0.09   0.01
 0.05   0.09  -0.01
-0.02  -0.09   0.10
 0.09   0.02   0.10
-0.06   0.06   0.10
-0.05  -0.03  -0.07
 0.06  -0.02  -0.07
-0.01   0.05  -0.07
-0.09  -0.00  -0.00
 0.05  -0.08  -0.00
 0.05   0.08  -0.00
-0.11  -0.00  -0.00
 0.06  -0.09  -0.00
 0.05   0.09  -0.00
-0.08  -0.01   0.02
 0.04  -0.06   0.02
 0.03   0.07   0.02
-0.07   0.01  -0.01
 0.03  -0.07  -0.01
 0.04   0.06  -0.01
-0.11  -0.01  -0.00
 0.05   0.10  -0.00
 0.06  -0.09  -0.02
-0.12  -0.01  -0.01
 0.05   0.10  -0.01
 0.06  -0.10  -0.01
-0.12  -0.00  -0.02
 0.05   0.10  -0.01
 0.06  -0.10   0.01
-0.08   0.05  -0.03
 0.00  -0.09  -0.02
 0.08   0.05  -0.02
-0.06   0.03   0.01
 0.00  -0.07   0.01
 0.06   0.04   0.01
-0.03  -0.01   0.03
 0.03  -0.02   0.03
-0.00   0.03   0.04
-0.02  -0.00  -0.03
 0.01  -0.02  -0.03
 0.02   0.02  -0.03
 0.01  -0.10   0.11
 0.08   0.05   0.11
-0.09   0.04   0.11
-0.01  -0.04  -0.08
 0.05   0.01  -0.08
-0.03   0.03  -0.08

 0.00  -0.03  -0.00
 0.06  -0.08  -0.01
-0.07   0.09  -0.02
 0.14   0.11   0.03
-0.04  -0.02  -0.05
 0.02   0.09   0.03
 0.08  -0.02   0.02
-0.04  -0.02   0.05
 0.00   0.07  -0.02
 0.06  -0.01  -0.03
 0.00  -0.06   0.00
-0.05   0.03  -0.00
 0.06   0.03   0.00
 0.04  -0.06   0.00
-0.08   0.06  -0.00
 0.09   0.11   0.00
-0.02  -0.07  -0.01
-0.03   0.03  -0.00
 0.06  -0.01   0.01
-0.02  -0.07   0.01
-0.03   0.03  -0.00
 0.06  -0.01  -0.01
 0.06  -0.04   0.01
 0.06   0.17  -0.02
-0.11   0.07   0.01
 0.09  -0.05   0.00
 0.10   0.21  -0.01
-0.12   0.10   0.00
 0.08  -0.07  -0.01
 0.15   0.17   0.02
-0.09   0.11  -0.01
-0.03  -0.07   0.00
-0.06  -0.03  -0.04
-0.01  -0.03   0.03
-0.04  -0.07   0.00
-0.05  -0.01   0.02
 0.01  -0.02  -0.02
-0.07  -0.03  -0.04
-0.04  -0.01  -0.02
-0.04  -0.05   0.06
-0.07  -0.02   0.05
-0.03   0.00   0.01
-0.03  -0.04  -0.06
-0.08   0.00  -0.07
 0.01   0.07   0.02
 0.03  -0.04   0.05
-0.08   0.01   0.08
-0.00   0.06  -0.01
 0.00  -0.03  -0.06

-0.03  -0.00  -0.00
 0.16  -0.03  -0.02
-0.01  -0.16   0.02
-0.03   0.05   0.00
 0.06  -0.08   0.00
-0.06  -0.02   0.04
 0.05   0.05  -0.05
 0.04  -0.05   0.01
-0.05  -0.01  -0.05
 0.04   0.05   0.04
 0.06  -0.00  -0.00
-0.03  -0.06   0.00
-0.03   0.05   0.00
 0.13   0.01  -0.00
 0.01  -0.11   0.00
-0.03   0.05   0.00
 0.04  -0.03  -0.01
-0.06  -0.04   0.01
-0.02   0.05  -0.00
 0.04  -0.03   0.00
-0.06  -0.04  -0.01
-0.02   0.05   0.01
 0.17   0.06   0.02
-0.04   0.06   0.00
 0.06  -0.12  -0.02
 0.22   0.04   0.01
-0.03   0.06   0.00
 0.08  -0.17  -0.01
 0.21  -0.01  -0.02
-0.03   0.06  -0.00
 0.03  -0.19   0.02
-0.02   0.04  -0.04
-0.06   0.01   0.02
-0.06   0.06   0.02
-0.00   0.02   0.02
-0.06   0.00  -0.01
-0.04   0.06  -0.01
-0.03   0.03  -0.05
-0.05   0.06   0.06
-0.01   0.06  -0.01
-0.02   0.02   0.04
-0.04   0.06  -0.06
 0.00   0.06   0.02
 0.02  -0.05  -0.02
-0.05   0.04   0.07
 0.06   0.05  -0.05
 0.01  -0.02   0.03
-0.04   0.05  -0.08
 0.05   0.05   0.05

-0.00   0.00  -0.01
 0.04  -0.07   0.01
 0.04   0.06   0.01
-0.08   0.00   0.01
-0.06  -0.07  -0.03
 0.09  -0.02  -0.04
-0.03   0.09  -0.04
-0.07  -0.04   0.05
 0.07  -0.04   0.04
-0.01   0.08   0.05
-0.03  -0.05   0.00
 0.06   0.00  -0.00
-0.03   0.05   0.00
 0.02  -0.05   0.00
 0.03   0.04  -0.00
-0.05   0.01   0.00
-0.05  -0.07   0.00
 0.09  -0.01  -0.00
-0.03   0.08   0.00
-0.05  -0.07   0.00
 0.08  -0.01  -0.00
-0.03   0.08   0.00
 0.04  -0.03  -0.01
-0.04  -0.02  -0.01
 0.01   0.04  -0.01
 0.06  -0.04  -0.00
-0.06  -0.03  -0.00
 0.00   0.07  -0.00
 0.06  -0.06   0.01
-0.08  -0.02   0.01
 0.03   0.08   0.01
-0.09  -0.06   0.01
 0.10  -0.05   0.01
-0.00   0.11   0.01
-0.08  -0.07  -0.02
 0.10  -0.04  -0.02
-0.02   0.11  -0.02
-0.13  -0.05  -0.03
 0.11  -0.09  -0.03
 0.02   0.14  -0.03
-0.13  -0.05   0.03
 0.10  -0.08   0.02
 0.02   0.14   0.03
-0.11  -0.06  -0.05
 0.11  -0.07  -0.05
 0.01   0.13  -0.06
-0.12  -0.03   0.07
 0.08  -0.09   0.06
 0.03   0.12   0.07

-0.00  -0.00  -0.00
 0.00   0.00  -0.05
 0.00  -0.00   0.05
-0.00   0.00   0.00
 0.01   0.08   0.05
-0.01   0.02   0.07
-0.05   0.08  -0.12
-0.01  -0.07   0.05
 0.02  -0.02   0.07
 0.05  -0.07  -0.12
 0.00   0.00   0.04
-0.00   0.00   0.03
-0.00   0.00  -0.07
 0.00   0.00   0.05
 0.00  -0.00   0.04
-0.00   0.00  -0.08
 0.04   0.02   0.05
-0.02   0.01   0.04
-0.00   0.06  -0.09
-0.04  -0.02   0.05
 0.02  -0.01   0.04
-0.00  -0.06  -0.09
 0.00   0.00   0.07
-0.00  -0.00  -0.07
 0.00  -0.00  -0.01
 0.00   0.00  -0.02
-0.00   0.00   0.04
 0.00  -0.00  -0.02
 0.00   0.00  -0.10
-0.00   0.00   0.08
 0.00  -0.00   0.02
 0.09   0.00   0.04
-0.05  -0.01   0.00
 0.01   0.12  -0.05
-0.08  -0.00   0.04
 0.05  -0.00   0.01
-0.02  -0.11  -0.05
 0.09   0.06   0.04
-0.07   0.00   0.02
-0.04   0.17  -0.06
-0.08  -0.05   0.04
 0.07  -0.01   0.02
 0.03  -0.17  -0.07
 0.05   0.12   0.04
-0.04   0.03   0.06
-0.08   0.15  -0.10
-0.04  -0.10   0.04
 0.05  -0.02   0.06
 0.08  -0.15  -0.11

-0.00   0.00   0.00
-0.00   0.00   0.03
 0.00  -0.00   0.03
-0.00  -0.00  -0.06
 0.04   0.05   0.11
 0.10   0.02  -0.09
 0.05  -0.02  -0.01
-0.03  -0.05   0.11
-0.10  -0.02  -0.10
-0.04   0.01  -0.01
 0.00   0.00   0.06
 0.00   0.00  -0.07
 0.00  -0.00   0.00
-0.00   0.00   0.07
 0.00  -0.00  -0.08
 0.00  -0.00   0.01
 0.04   0.03   0.07
 0.05  -0.03  -0.08
-0.00  -0.02   0.01
-0.04  -0.02   0.07
-0.05   0.03  -0.08
 0.00   0.01   0.01
-0.00   0.00   0.03
 0.00  -0.00   0.05
 0.00  -0.00  -0.08
-0.00   0.00  -0.04
 0.00  -0.00   0.00
 0.00  -0.00   0.04
-0.00   0.00  -0.04
-0.00  -0.00  -0.07
 0.00  -0.00   0.10
 0.08   0.05   0.03
 0.08  -0.08  -0.05
-0.04  -0.02   0.02
-0.08  -0.05   0.03
-0.08   0.08  -0.06
 0.04   0.01   0.02
 0.10   0.10   0.05
 0.15  -0.06  -0.06
-0.01  -0.03   0.01
-0.10  -0.09   0.05
-0.15   0.06  -0.06
 0.01   0.02   0.01
 0.08   0.10   0.10
 0.17   0.01  -0.08
 0.05  -0.03  -0.01
-0.08  -0.10   0.10
-0.16  -0.00  -0.09
-0.04   0.02  -0.01

-0.00   0.00  -0.02
-0.00  -0.00   0.15
 0.00  -0.00   0.15
 0.00   0.00   0.15
-0.01  -0.02  -0.00
 0.02  -0.00  -0.00
-0.01   0.02  -0.00
 0.01   0.02  -0.01
-0.03  -0.00  -0.01
 0.01  -0.02  -0.01
-0.00   0.00   0.00
 0.00  -0.00  -0.00
 0.00   0.00   0.00
-0.00   0.00  -0.04
 0.00  -0.00  -0.04
 0.00   0.00  -0.04
 0.00  -0.03   0.01
 0.03   0.02   0.01
-0.03   0.01   0.01
-0.00   0.04   0.01
-0.03  -0.02   0.01
 0.03  -0.02   0.01
-0.00   0.00  -0.13
 0.00   0.00  -0.13
 0.00  -0.00  -0.13
-0.00   0.00   0.02
 0.00   0.00   0.02
 0.00  -0.00   0.02
-0.01  -0.00   0.20
 0.00   0.00   0.20
 0.00  -0.00   0.20
-0.02  -0.00   0.00
 0.01  -0.02  -0.00
 0.01   0.02   0.00
 0.03   0.01   0.00
-0.02   0.02   0.00
-0.01  -0.03   0.00
-0.05   0.03  -0.03
-0.00  -0.05  -0.03
 0.05   0.02  -0.03
 0.06  -0.02  -0.03
-0.01   0.06  -0.03
-0.05  -0.04  -0.03
-0.04   0.02  -0.03
 0.00  -0.04  -0.03
 0.04   0.02  -0.03
 0.04  -0.01  -0.03
-0.01   0.04  -0.03
-0.03  -0.03  -0.03

 0.00  -0.00  -0.01
 0.03  -0.01   0.03
-0.00   0.03   0.03
-0.03  -0.02   0.03
 0.04  -0.10   0.06
 0.07   0.08   0.06
-0.11   0.02   0.06
-0.01   0.09   0.03
-0.07  -0.06   0.03
 0.09  -0.03   0.03
 0.01  -0.00  -0.00
 0.00   0.01  -0.00
-0.01  -0.00  -0.00
 0.02  -0.00   0.02
-0.01   0.02   0.02
-0.01  -0.02   0.02
-0.02   0.00  -0.02
 0.01  -0.02  -0.02
 0.01   0.01  -0.02
 0.04  -0.01  -0.02
-0.01   0.04  -0.02
-0.03  -0.02  -0.02
 0.03   0.01  -0.02
-0.01  -0.03  -0.02
-0.03   0.02  -0.02
 0.05   0.01  -0.03
-0.02  -0.04  -0.03
-0.03   0.04  -0.03
 0.04  -0.01   0.00
-0.03  -0.03   0.00
-0.01   0.04   0.00
-0.04   0.07  -0.07
-0.04  -0.07  -0.07
 0.08   0.00  -0.07
 0.07  -0.06  -0.04
 0.01   0.09  -0.04
-0.09  -0.03  -0.04
 0.01  -0.01  -0.01
 0.00   0.01  -0.01
-0.01  -0.01  -0.01
 0.04   0.03   0.00
-0.05   0.02   0.00
 0.01  -0.05   0.01
 0.06  -0.12   0.07
 0.07   0.11   0.07
-0.13   0.00   0.07
-0.02   0.13   0.05
-0.10  -0.08   0.05
 0.12  -0.05   0.05

-0.07   0.08  -0.00
 0.02  -0.07   0.03
-0.01  -0.01   0.01
 0.06  -0.01  -0.05
-0.02  -0.08   0.11
 0.04   0.05  -0.05
 0.12  -0.06  -0.06
-0.02  -0.04  -0.09
 0.03   0.03   0.09
 0.09  -0.05   0.01
-0.05  -0.06   0.00
-0.03   0.03   0.01
 0.04  -0.04  -0.01
 0.00  -0.05  -0.01
-0.00   0.01   0.03
 0.06  -0.01  -0.01
-0.05  -0.06   0.01
-0.02   0.00  -0.01
 0.03  -0.05  -0.00
-0.04  -0.05  -0.00
 0.01   0.03   0.00
 0.05  -0.05   0.00
 0.02  -0.02  -0.03
 0.06  -0.01   0.02
 0.03   0.01   0.01
 0.05  -0.03   0.01
 0.06  -0.01   0.01
 0.04  -0.02  -0.02
 0.05  -0.06   0.05
 0.06  -0.01  -0.04
 0.01  -0.03  -0.01
-0.02   0.01  -0.07
 0.02  -0.08   0.03
-0.08  -0.06   0.05
 0.00   0.01   0.07
 0.05  -0.05  -0.05
-0.04  -0.06  -0.03
 0.04   0.05  -0.02
 0.10  -0.07   0.00
-0.03  -0.07   0.02
 0.06   0.05   0.02
 0.12  -0.11   0.03
-0.04  -0.08  -0.04
 0.04  -0.02   0.09
 0.12   0.01  -0.04
 0.10  -0.07  -0.05
 0.05   0.01  -0.09
 0.11  -0.05   0.11
 0.04  -0.08  -0.01

 0.08   0.07  -0.00
 0.01  -0.02   0.04
-0.05  -0.06  -0.05
-0.05   0.01   0.01
 0.02  -0.11   0.00
-0.11  -0.06  -0.10
 0.01   0.03   0.09
 0.00  -0.08   0.05
-0.08  -0.03   0.06
 0.01   0.02  -0.10
 0.02  -0.03   0.01
-0.08  -0.00  -0.00
-0.01   0.07  -0.00
 0.01  -0.03   0.02
-0.05  -0.04  -0.00
-0.02   0.02  -0.02
-0.01  -0.02  -0.00
-0.08   0.01  -0.01
-0.02   0.05   0.01
 0.00  -0.05  -0.00
-0.07  -0.00   0.00
 0.00   0.04  -0.00
 0.01  -0.05  -0.01
-0.00  -0.01  -0.02
-0.02  -0.04   0.03
-0.01  -0.04  -0.02
-0.03  -0.04   0.02
-0.02  -0.06   0.00
-0.01  -0.03   0.01
-0.05  -0.02   0.04
-0.04  -0.07  -0.05
-0.09   0.04  -0.01
-0.00   0.07   0.07
-0.02  -0.02  -0.06
-0.08  -0.01  -0.01
-0.01   0.04  -0.06
-0.01  -0.05   0.06
-0.11  -0.04  -0.01
 0.01   0.03   0.02
 0.01  -0.10  -0.01
-0.14  -0.03   0.04
 0.02   0.03  -0.03
-0.01  -0.14  -0.01
-0.03  -0.13   0.00
-0.06  -0.06  -0.09
 0.02  -0.07   0.08
-0.09  -0.08   0.07
-0.03  -0.02   0.04
-0.00  -0.09  -0.11

 0.00   0.04  -0.00
 0.01   0.03   0.01
 0.05  -0.03   0.02
-0.03  -0.04  -0.03
-0.06   0.06  -0.10
 0.07   0.08   0.12
 0.03  -0.04  -0.02
-0.05   0.06   0.09
 0.07   0.07  -0.09
 0.01  -0.04  -0.01
 0.02   0.01  -0.00
 0.05  -0.02   0.01
 0.01  -0.03  -0.00
 0.02   0.01  -0.02
 0.06  -0.02   0.01
 0.01  -0.04   0.01
-0.00  -0.02   0.00
 0.02  -0.02   0.01
 0.01  -0.04  -0.01
-0.01   0.00   0.00
 0.03  -0.01  -0.00
 0.00  -0.04  -0.00
 0.01  -0.00  -0.02
 0.03  -0.08   0.03
 0.08  -0.02  -0.01
-0.01   0.00   0.01
-0.00  -0.11  -0.00
 0.08  -0.04  -0.01
-0.01   0.02   0.03
-0.04  -0.08  -0.04
 0.07  -0.05   0.01
-0.02  -0.08   0.07
-0.05  -0.06  -0.07
-0.01  -0.05  -0.00
-0.02  -0.06  -0.06
-0.03  -0.05   0.06
-0.01  -0.05   0.00
-0.10  -0.04  -0.01
-0.04   0.03   0.01
-0.01  -0.06   0.00
-0.08  -0.04   0.00
-0.03   0.01   0.01
-0.01  -0.06  -0.01
-0.12   0.06  -0.12
 0.04   0.12   0.13
 0.02  -0.05  -0.01
-0.10   0.04   0.10
 0.04   0.09  -0.09
 0.00  -0.06  -0.01

 0.04   0.00   0.00
-0.06  -0.01   0.03
 0.00   0.03  -0.02
 0.01  -0.05  -0.01
 0.01  -0.09   0.08
-0.02   0.04   0.05
 0.11   0.00  -0.13
-0.00  -0.07  -0.05
-0.00   0.05  -0.06
 0.10  -0.01   0.10
-0.04  -0.04   0.01
-0.01  -0.00  -0.00
 0.01  -0.04  -0.00
-0.04  -0.04   0.00
-0.01   0.00   0.02
 0.01  -0.05  -0.02
-0.03  -0.03   0.01
-0.04  -0.00  -0.01
-0.02  -0.01   0.00
-0.03  -0.03   0.00
-0.02   0.01  -0.00
 0.01  -0.02   0.00
-0.06  -0.07  -0.02
 0.01  -0.05  -0.00
-0.05   0.00   0.03
-0.10  -0.06  -0.00
 0.01  -0.05   0.01
-0.06   0.04  -0.01
-0.09  -0.03   0.03
 0.01  -0.05   0.01
-0.02   0.06  -0.04
-0.05   0.03  -0.04
-0.07   0.01  -0.04
-0.08   0.04   0.08
-0.04   0.02   0.04
-0.06   0.01   0.04
-0.06   0.03  -0.07
-0.00   0.00   0.01
-0.07   0.06   0.01
 0.02   0.09  -0.01
-0.02  -0.00   0.01
-0.07   0.05  -0.00
-0.00   0.07  -0.00
 0.03  -0.08   0.08
-0.04   0.09   0.06
 0.14   0.06  -0.15
 0.01  -0.06  -0.04
-0.03   0.08  -0.06
 0.10   0.04   0.10

-0.00   0.00   0.02
 0.06  -0.07  -0.03
 0.03   0.09  -0.03
-0.09  -0.02  -0.03
 0.03  -0.07   0.04
 0.04   0.06   0.04
-0.08   0.01   0.04
 0.04  -0.10  -0.08
 0.06   0.08  -0.07
-0.11   0.01  -0.08
-0.00  -0.03  -0.01
 0.02   0.01  -0.01
-0.02   0.02  -0.01
 0.03  -0.02  -0.03
 0.00   0.04  -0.03
-0.03  -0.01  -0.03
 0.01  -0.04   0.00
 0.03   0.02   0.00
-0.04   0.01   0.00
-0.01  -0.00   0.01
 0.00  -0.01   0.01
 0.00   0.01   0.01
 0.07   0.03   0.00
-0.01  -0.07   0.00
-0.06   0.04   0.00
 0.13   0.01   0.02
-0.05  -0.11   0.02
-0.07   0.10   0.02
 0.12  -0.05  -0.00
-0.10  -0.08  -0.00
-0.02   0.12  -0.00
-0.01   0.02  -0.05
-0.01  -0.02  -0.04
 0.02  -0.00  -0.05
-0.02   0.08   0.07
-0.05  -0.06   0.07
 0.08  -0.02   0.07
 0.01   0.02  -0.03
-0.02   0.00  -0.03
 0.01  -0.02  -0.03
 0.03   0.02   0.01
-0.03   0.02   0.01
-0.00  -0.04   0.01
 0.04  -0.05   0.03
 0.02   0.05   0.03
-0.06  -0.01   0.03
 0.08  -0.09  -0.08
 0.04   0.11  -0.08
-0.12  -0.02  -0.09

-0.01  -0.01   0.00
 0.01   0.00   0.14
 0.01  -0.00  -0.11
 0.01  -0.00  -0.02
 0.01  -0.00   0.05
-0.02  -0.03  -0.03
-0.03   0.00  -0.02
-0.03   0.08   0.07
 0.06   0.04  -0.06
-0.02  -0.02  -0.01
-0.00   0.01   0.02
 0.02  -0.00  -0.01
-0.00  -0.02  -0.01
 0.00   0.01   0.09
 0.01   0.00   0.00
 0.00  -0.00  -0.09
-0.04   0.07  -0.02
 0.01   0.01  -0.01
-0.07  -0.00   0.03
 0.04  -0.06  -0.03
 0.03  -0.01  -0.01
 0.07  -0.03   0.03
 0.01   0.02  -0.04
-0.00   0.01  -0.05
 0.02   0.00   0.08
 0.02   0.02  -0.06
 0.00   0.01   0.06
 0.02  -0.00  -0.00
 0.02   0.01   0.06
 0.01   0.01   0.07
 0.01  -0.01  -0.13
-0.01   0.07  -0.03
 0.02   0.03   0.00
-0.03   0.02   0.03
 0.05  -0.11  -0.06
-0.01  -0.06   0.03
 0.07  -0.03   0.03
 0.06  -0.02   0.05
-0.00   0.00  -0.02
 0.04   0.05  -0.03
-0.02   0.02   0.03
 0.00  -0.02  -0.00
-0.04  -0.02  -0.03
 0.07  -0.06   0.10
-0.02  -0.04  -0.04
 0.04   0.04  -0.06
-0.08   0.15   0.12
 0.05   0.05  -0.06
-0.10  -0.02  -0.05

-0.01   0.01   0.00
-0.00  -0.01  -0.05
 0.00  -0.00  -0.09
 0.00  -0.01   0.14
-0.02   0.03  -0.00
 0.01   0.01  -0.05
-0.02  -0.00   0.05
-0.01  -0.04  -0.03
 0.03   0.06  -0.05
 0.09  -0.02   0.08
-0.02  -0.01  -0.00
-0.00   0.01  -0.01
 0.01  -0.01   0.02
-0.00  -0.01   0.06
 0.00   0.00  -0.11
 0.01  -0.01   0.05
-0.02   0.03  -0.02
 0.05   0.08   0.03
 0.05  -0.00  -0.01
-0.01  -0.05  -0.03
-0.05  -0.07   0.04
-0.04  -0.02  -0.01
-0.00  -0.01   0.08
 0.02  -0.02  -0.07
 0.02   0.00  -0.01
-0.00  -0.01  -0.04
 0.01  -0.03  -0.03
 0.02  -0.01   0.07
-0.00  -0.01  -0.12
-0.00  -0.02   0.11
 0.01  -0.01   0.01
 0.01   0.00  -0.01
 0.05   0.04   0.03
 0.06  -0.01  -0.02
-0.02  -0.02  -0.00
-0.07  -0.08   0.05
-0.10  -0.01  -0.05
 0.04  -0.01   0.01
 0.02  -0.07  -0.05
-0.02  -0.02   0.04
-0.03   0.02   0.01
 0.01   0.05  -0.04
 0.01   0.00   0.02
 0.02   0.01   0.01
-0.00  -0.08  -0.10
-0.07  -0.02   0.08
-0.03   0.00  -0.01
 0.07   0.14  -0.10
 0.14  -0.01   0.10

 0.00  -0.00   0.14
-0.01   0.03  -0.09
-0.02  -0.02  -0.09
 0.03  -0.00  -0.09
-0.03  -0.05  -0.11
 0.06  -0.00  -0.11
-0.02   0.05  -0.11
 0.03   0.07  -0.06
-0.08  -0.01  -0.06
 0.05  -0.06  -0.06
 0.01   0.01  -0.06
-0.01   0.01  -0.06
 0.00  -0.02  -0.06
-0.00   0.01  -0.09
-0.01  -0.00  -0.09
 0.01  -0.01  -0.09
-0.03  -0.03  -0.06
 0.04  -0.01  -0.06
-0.01   0.04  -0.06
 0.04   0.04  -0.06
-0.06   0.02  -0.06
 0.02  -0.06  -0.06
-0.01  -0.01  -0.00
-0.00   0.02  -0.00
 0.02  -0.01  -0.00
-0.04  -0.00   0.05
 0.02   0.03   0.05
 0.02  -0.03   0.05
-0.04   0.02  -0.01
 0.04   0.02  -0.01
-0.00  -0.04  -0.01
-0.08  -0.06  -0.02
 0.09  -0.04  -0.02
-0.01   0.09  -0.01
 0.08   0.04  -0.05
-0.07   0.05  -0.05
-0.01  -0.08  -0.05
-0.11  -0.10  -0.05
 0.14  -0.05  -0.05
-0.03   0.15  -0.05
 0.08   0.07  -0.06
-0.10   0.04  -0.05
 0.02  -0.11  -0.06
-0.09  -0.09  -0.10
 0.12  -0.03  -0.10
-0.03   0.12  -0.11
 0.06   0.10  -0.06
-0.11   0.00  -0.06
 0.05  -0.10  -0.06

 0.05  -0.02  -0.00
-0.00  -0.07  -0.06
-0.08  -0.07   0.05
-0.03  -0.01   0.03
-0.09   0.05   0.07
-0.05   0.07  -0.12
-0.07   0.01   0.04
-0.11   0.07  -0.05
 0.01   0.15   0.02
-0.01  -0.01   0.05
-0.10  -0.03   0.00
-0.10   0.07  -0.01
-0.02  -0.01   0.01
-0.04  -0.02  -0.05
-0.05   0.01   0.10
-0.02  -0.01  -0.04
-0.05  -0.07   0.05
-0.13  -0.02  -0.08
-0.04   0.01   0.02
-0.10   0.01   0.01
-0.04   0.12  -0.03
 0.01  -0.01   0.03
-0.00   0.04  -0.00
-0.02  -0.02  -0.04
 0.05   0.00   0.04
 0.07   0.02   0.02
-0.03  -0.02   0.03
 0.07  -0.09  -0.05
 0.06  -0.05  -0.02
-0.03  -0.02   0.07
-0.02  -0.13  -0.05
 0.03  -0.08   0.03
-0.07  -0.06  -0.01
 0.02   0.01  -0.01
-0.00  -0.04   0.01
-0.05  -0.00  -0.02
 0.01   0.02   0.00
 0.04   0.05   0.02
 0.08   0.01  -0.01
 0.02   0.01  -0.01
 0.05   0.00  -0.04
-0.00  -0.04   0.03
-0.01   0.05   0.01
-0.04   0.13   0.04
 0.09   0.09  -0.08
-0.04   0.01   0.02
-0.02   0.08  -0.07
 0.04   0.07   0.05
-0.02   0.03   0.04

 0.02   0.05  -0.00
 0.03  -0.08  -0.00
 0.03  -0.00  -0.06
 0.09  -0.04   0.06
-0.04  -0.04   0.09
-0.02  -0.07   0.03
-0.07  -0.07  -0.12
-0.07   0.05   0.02
-0.01  -0.08  -0.04
-0.16  -0.07   0.03
-0.06  -0.04   0.01
 0.03  -0.05  -0.00
-0.03  -0.13  -0.01
-0.00  -0.03  -0.07
 0.02  -0.03  -0.03
 0.01  -0.05   0.10
-0.02  -0.09   0.05
 0.03  -0.01   0.03
 0.08  -0.11  -0.08
-0.06   0.02   0.03
 0.02  -0.06   0.00
-0.09  -0.10  -0.03
 0.03   0.02  -0.05
-0.04   0.03   0.04
-0.02  -0.03   0.02
 0.09   0.00   0.05
 0.03   0.10  -0.05
-0.02   0.00   0.01
 0.08  -0.06   0.08
 0.11   0.04  -0.03
 0.01   0.02  -0.05
-0.00  -0.04   0.00
 0.03   0.05   0.02
 0.10  -0.02  -0.02
-0.02  -0.03   0.01
 0.01   0.01   0.00
 0.03  -0.03  -0.02
 0.00   0.05  -0.00
-0.04   0.02   0.02
-0.04   0.07  -0.02
-0.00  -0.03  -0.01
-0.03   0.04  -0.03
 0.04   0.04   0.04
-0.02   0.04   0.06
-0.07  -0.07   0.01
-0.15   0.04  -0.08
-0.04   0.02  -0.00
-0.05  -0.03  -0.06
-0.10   0.01   0.07

 0.00   0.00   0.01
-0.00  -0.08  -0.04
 0.06   0.03  -0.02
-0.06   0.04  -0.03
-0.10   0.07   0.05
-0.01  -0.11   0.04
 0.08   0.04   0.06
-0.10   0.07  -0.06
-0.01  -0.11  -0.06
 0.11   0.04  -0.04
-0.10  -0.04  -0.00
 0.08  -0.06  -0.00
 0.01   0.09  -0.00
-0.04  -0.03  -0.02
 0.04  -0.02  -0.01
-0.01   0.05  -0.03
-0.06  -0.05   0.03
 0.06  -0.03   0.02
-0.02   0.07   0.03
-0.08  -0.02  -0.01
 0.05  -0.05  -0.01
 0.03   0.07   0.00
-0.00   0.03   0.01
 0.02  -0.01  -0.01
-0.02  -0.02   0.01
 0.06   0.01   0.01
-0.02  -0.04   0.02
-0.03   0.04   0.00
 0.06  -0.06  -0.02
-0.07  -0.01   0.00
 0.02   0.06  -0.01
 0.03  -0.08   0.00
 0.04   0.06   0.00
-0.07   0.01   0.00
 0.02  -0.05   0.01
 0.03   0.05   0.01
-0.05   0.01   0.01
 0.06   0.04   0.01
-0.05   0.03   0.01
 0.01  -0.06   0.01
 0.06   0.03  -0.02
-0.06   0.04  -0.02
-0.01  -0.06  -0.02
-0.03   0.13   0.04
-0.09  -0.08   0.04
 0.11  -0.03   0.04
-0.02   0.11  -0.07
-0.09  -0.07  -0.06
 0.09  -0.03  -0.05

-0.02   0.03   0.00
 0.01   0.02  -0.10
 0.06   0.03   0.10
 0.05  -0.01   0.02
 0.04  -0.02  -0.04
-0.05  -0.14  -0.06
-0.11  -0.01   0.08
 0.04  -0.05   0.01
 0.07   0.02  -0.14
 0.08  -0.05   0.13
 0.05   0.00  -0.00
 0.06  -0.05  -0.01
 0.00  -0.05   0.01
 0.03   0.00  -0.02
 0.03  -0.02   0.17
 0.02  -0.02  -0.12
 0.05  -0.02   0.00
-0.04  -0.14  -0.08
-0.08  -0.02   0.06
 0.01   0.02   0.02
 0.13   0.08  -0.11
 0.09  -0.06   0.07
 0.01  -0.02   0.04
 0.00   0.01  -0.11
-0.02  -0.01   0.07
-0.02  -0.02  -0.00
 0.03   0.04   0.07
-0.04   0.04  -0.08
-0.01   0.02  -0.09
 0.06   0.02   0.15
 0.02   0.07  -0.05
 0.01  -0.01   0.01
 0.02  -0.02  -0.01
 0.02  -0.02  -0.00
-0.04   0.05   0.02
 0.04   0.05  -0.02
 0.01  -0.02  -0.00
-0.03  -0.00  -0.03
 0.05   0.05   0.04
 0.04  -0.02  -0.01
-0.03  -0.02   0.01
-0.09  -0.03   0.00
-0.06   0.03  -0.00
-0.00  -0.01  -0.06
-0.00  -0.04   0.01
-0.05  -0.02   0.04
 0.02  -0.09   0.00
-0.06  -0.05  -0.08
-0.00   0.00   0.08

 0.03   0.02  -0.00
 0.01  -0.05   0.05
-0.00  -0.02   0.06
 0.04  -0.03  -0.12
-0.08   0.11  -0.09
 0.04   0.04   0.08
-0.11  -0.04   0.01
 0.00  -0.11  -0.14
-0.07  -0.07   0.07
-0.01  -0.04   0.09
-0.05  -0.02  -0.01
-0.01  -0.01   0.01
-0.02  -0.07   0.00
-0.01  -0.02   0.18
-0.00  -0.02  -0.07
-0.00  -0.04  -0.12
-0.08   0.10  -0.08
 0.03   0.02   0.04
-0.11  -0.05   0.05
 0.01  -0.15  -0.10
-0.05  -0.04   0.04
 0.09  -0.06   0.08
 0.01   0.01   0.11
-0.03   0.01  -0.02
-0.00  -0.02  -0.09
 0.05   0.00  -0.09
 0.01   0.05   0.05
-0.00  -0.02   0.05
 0.04  -0.04  -0.12
 0.06   0.02  -0.03
-0.00  -0.02   0.15
-0.03  -0.01  -0.01
-0.01  -0.01  -0.00
-0.01  -0.02   0.02
 0.00  -0.04  -0.01
 0.00   0.03  -0.01
 0.08  -0.00   0.02
 0.00  -0.07   0.03
-0.04  -0.01   0.01
 0.05   0.00  -0.04
-0.00   0.09   0.01
 0.02   0.03  -0.01
-0.05   0.06   0.00
-0.04   0.01  -0.03
-0.00   0.03   0.06
-0.03  -0.01  -0.04
-0.00   0.03  -0.08
-0.04  -0.04   0.05
-0.09   0.04   0.05

 0.00   0.00   0.01
-0.00  -0.03   0.18
 0.03   0.01   0.17
-0.02   0.02   0.17
-0.06   0.11  -0.09
-0.06  -0.09  -0.08
 0.12  -0.01  -0.09
 0.03  -0.11  -0.12
 0.07   0.07  -0.11
-0.11   0.03  -0.12
-0.03  -0.01  -0.01
 0.02  -0.01  -0.01
 0.00   0.02  -0.01
-0.02  -0.01   0.19
 0.02  -0.01   0.17
-0.00   0.02   0.19
-0.08   0.14  -0.09
-0.07  -0.12  -0.08
 0.15  -0.01  -0.09
 0.04  -0.15  -0.10
 0.09   0.10  -0.09
-0.15   0.03  -0.10
-0.00   0.01   0.04
 0.01  -0.00   0.04
-0.01  -0.01   0.03
 0.02   0.00  -0.07
-0.01  -0.02  -0.07
-0.01   0.01  -0.06
 0.02  -0.02   0.03
-0.03  -0.00   0.02
 0.01   0.02   0.04
-0.03   0.03  -0.02
-0.01  -0.03  -0.02
 0.04   0.01  -0.02
 0.02  -0.03  -0.01
 0.01   0.03  -0.01
-0.03  -0.00  -0.01
 0.02  -0.07   0.03
 0.05   0.05   0.03
-0.07   0.02   0.03
 0.00   0.09   0.02
-0.07  -0.04   0.02
 0.08  -0.04   0.02
-0.01  -0.01  -0.01
 0.01   0.00  -0.01
-0.01   0.02  -0.02
 0.01   0.03  -0.05
-0.03   0.00  -0.05
 0.01  -0.02  -0.05

 0.00   0.00   0.00
-0.02  -0.04  -0.03
 0.04  -0.00  -0.03
-0.03   0.05  -0.03
-0.13   0.03   0.04
 0.03  -0.12   0.04
 0.09   0.08   0.03
 0.14  -0.01   0.07
-0.06   0.12   0.07
-0.07  -0.11   0.07
-0.01  -0.01   0.00
 0.01  -0.00   0.01
-0.00   0.01   0.00
-0.04  -0.01  -0.05
 0.03  -0.03  -0.05
 0.01   0.05  -0.05
-0.13  -0.01  -0.05
 0.07  -0.10  -0.04
 0.06   0.10  -0.05
 0.13   0.04  -0.03
-0.10   0.09  -0.03
-0.02  -0.13  -0.03
-0.02   0.02  -0.03
 0.03   0.02  -0.03
-0.00  -0.03  -0.03
 0.01   0.01   0.02
-0.00  -0.02   0.02
-0.01   0.01   0.02
 0.01  -0.03   0.01
-0.04   0.01   0.02
 0.02   0.02   0.02
-0.03  -0.03  -0.07
 0.04  -0.01  -0.07
-0.01   0.04  -0.06
 0.03   0.05  -0.07
-0.06   0.00  -0.07
 0.03  -0.06  -0.07
 0.05  -0.00   0.00
-0.02   0.05   0.00
-0.03  -0.04   0.00
-0.05  -0.01  -0.00
 0.03  -0.04  -0.00
 0.02   0.05  -0.00
-0.02   0.04   0.07
-0.03  -0.04   0.07
 0.04  -0.01   0.06
 0.02  -0.05   0.09
 0.03   0.04   0.09
-0.05   0.01   0.09

 0.01  -0.00  -0.00
 0.04   0.07  -0.01
-0.13  -0.01   0.02
-0.13   0.20  -0.01
-0.05  -0.01   0.04
 0.01   0.03   0.03
 0.01  -0.07  -0.08
 0.02  -0.03  -0.02
 0.05  -0.06  -0.06
 0.03  -0.06   0.08
 0.01   0.00  -0.00
-0.02   0.00   0.00
-0.01   0.03  -0.00
 0.08   0.02  -0.01
-0.09   0.08   0.02
 0.05   0.21  -0.00
-0.05  -0.04  -0.00
 0.02   0.06   0.05
 0.07  -0.08  -0.04
 0.02  -0.03  -0.02
 0.10  -0.01  -0.01
 0.08  -0.08   0.05
 0.04  -0.04  -0.00
 0.13   0.05   0.01
 0.00   0.07  -0.00
-0.04  -0.02   0.00
-0.01  -0.10   0.00
 0.03  -0.03  -0.01
-0.04   0.06  -0.00
-0.18   0.01  -0.01
-0.06  -0.08   0.01
-0.02  -0.03  -0.03
 0.02   0.03   0.05
 0.06  -0.04  -0.00
-0.00   0.00  -0.01
 0.07   0.03   0.01
 0.06  -0.04   0.00
 0.02   0.01  -0.00
-0.01  -0.03   0.00
-0.03   0.02   0.00
-0.01   0.01   0.00
-0.03   0.00   0.00
-0.03   0.02  -0.01
-0.01   0.01   0.04
-0.01  -0.03  -0.01
-0.06  -0.00  -0.05
 0.00  -0.01  -0.01
-0.04  -0.06  -0.04
-0.05  -0.00   0.04

-0.00  -0.01  -0.00
 0.09   0.19   0.01
 0.19   0.01   0.00
-0.02   0.02  -0.02
-0.02  -0.04   0.06
-0.06   0.05  -0.07
 0.03   0.04   0.01
-0.07  -0.04  -0.08
-0.05  -0.02   0.06
-0.04  -0.05   0.03
 0.02   0.02   0.00
 0.03  -0.01  -0.00
-0.01   0.01  -0.00
 0.18   0.06   0.01
 0.12  -0.12   0.01
-0.00   0.02  -0.02
-0.00  -0.08   0.05
-0.10   0.01  -0.02
 0.03   0.05  -0.03
-0.05  -0.11  -0.03
-0.07  -0.04   0.04
-0.00  -0.06  -0.01
 0.10  -0.07  -0.01
 0.00   0.01  -0.00
-0.02  -0.11   0.01
-0.07  -0.02  -0.00
-0.01   0.00   0.01
-0.07   0.05  -0.00
-0.07   0.14   0.01
-0.02   0.01  -0.01
 0.08   0.12  -0.00
 0.01  -0.06   0.03
-0.06  -0.02   0.02
 0.01   0.02  -0.05
-0.00  -0.08   0.01
-0.03  -0.02   0.01
 0.04  -0.03  -0.02
-0.01   0.03   0.00
 0.03  -0.00   0.00
-0.02  -0.02  -0.00
 0.01   0.03   0.01
 0.02   0.02  -0.01
 0.00   0.02  -0.00
-0.03   0.04   0.02
 0.02   0.04  -0.06
-0.00  -0.00   0.04
-0.03   0.06  -0.05
 0.01   0.02   0.03
-0.05   0.00   0.02

-0.00   0.00   0.00
-0.02  -0.05  -0.02
-0.00  -0.00   0.07
 0.03  -0.05  -0.04
-0.09   0.03   0.01
-0.07   0.17  -0.06
 0.05   0.09   0.06
 0.11  -0.01   0.05
 0.07  -0.16  -0.07
-0.05  -0.05   0.01
-0.01  -0.01   0.00
-0.00   0.00   0.00
 0.00  -0.01  -0.00
-0.05  -0.01  -0.04
-0.00   0.00   0.07
-0.01  -0.06  -0.03
-0.09   0.01  -0.04
-0.13   0.13   0.06
-0.00   0.11  -0.01
 0.10   0.04  -0.02
 0.13  -0.13   0.06
-0.04  -0.07  -0.04
-0.03   0.02  -0.02
-0.04  -0.02   0.00
 0.00   0.00   0.02
 0.02   0.01   0.01
 0.00   0.02   0.01
 0.00  -0.00  -0.02
 0.02  -0.04   0.01
 0.05  -0.01  -0.03
-0.00  -0.01   0.02
-0.03  -0.02  -0.05
-0.09   0.00   0.10
-0.04   0.05  -0.05
 0.03   0.05  -0.05
 0.08  -0.01   0.11
 0.01  -0.03  -0.06
 0.03  -0.01   0.00
 0.03  -0.06   0.00
-0.01  -0.04  -0.01
-0.03  -0.00  -0.00
-0.03   0.06   0.01
 0.03   0.03  -0.01
-0.01   0.02   0.04
 0.04   0.06  -0.09
 0.05  -0.00   0.07
 0.03  -0.04   0.07
-0.03  -0.05  -0.10
-0.02   0.01   0.04

-0.00   0.00   0.00
-0.03  -0.05   0.06
-0.06  -0.00  -0.01
-0.02   0.03  -0.05
 0.17  -0.01  -0.08
 0.02  -0.00   0.03
 0.11   0.12   0.04
-0.14   0.03  -0.04
 0.01  -0.01  -0.02
-0.09  -0.13   0.07
-0.00  -0.00   0.00
-0.01   0.00  -0.00
-0.00   0.01  -0.00
-0.05  -0.01   0.06
-0.04   0.04   0.00
 0.01   0.03  -0.06
 0.16   0.07   0.04
 0.03   0.01   0.01
 0.06   0.14  -0.06
-0.14  -0.02   0.06
 0.02  -0.00  -0.01
-0.04  -0.16  -0.05
-0.03   0.02   0.01
 0.02   0.01  -0.02
 0.01   0.03   0.01
 0.02   0.01  -0.02
-0.00  -0.02   0.02
 0.02  -0.01  -0.00
 0.02  -0.04   0.02
-0.03   0.00  -0.00
-0.02  -0.04  -0.02
 0.04   0.09   0.09
 0.02   0.01  -0.00
-0.03   0.06  -0.08
-0.04  -0.05   0.09
 0.01  -0.00  -0.01
 0.03  -0.07  -0.09
-0.06  -0.01   0.01
-0.01  -0.00  -0.00
-0.04  -0.04  -0.00
 0.06  -0.01   0.01
-0.00  -0.01  -0.00
 0.03   0.05  -0.01
 0.04  -0.07  -0.10
-0.01  -0.01   0.02
 0.06  -0.00   0.08
-0.02   0.04  -0.07
-0.00  -0.01  -0.01
-0.06   0.00   0.10

-0.00   0.00   0.00
-0.09  -0.15  -0.00
 0.17  -0.00   0.00
-0.07   0.13   0.00
 0.07   0.03  -0.07
-0.07   0.06  -0.08
-0.02  -0.08  -0.07
 0.01   0.05   0.06
-0.05  -0.02   0.05
 0.05  -0.02   0.04
-0.02  -0.01  -0.00
 0.02  -0.01  -0.00
-0.00   0.02  -0.00
-0.16  -0.04   0.00
 0.12  -0.12   0.01
 0.04   0.14   0.01
 0.06   0.07  -0.01
-0.10   0.02  -0.01
 0.02  -0.10  -0.00
 0.01   0.07   0.03
-0.06  -0.04   0.04
 0.06  -0.02   0.03
-0.09   0.07   0.01
 0.09   0.04   0.01
-0.01  -0.12   0.01
 0.05   0.03  -0.00
 0.00  -0.05  -0.00
-0.05   0.03  -0.00
 0.05  -0.11  -0.01
-0.10   0.02  -0.01
 0.08   0.09  -0.00
 0.02   0.05   0.03
-0.06  -0.01   0.04
 0.03  -0.04   0.04
 0.01   0.03  -0.01
-0.03  -0.01   0.00
 0.01  -0.01   0.00
-0.02  -0.02   0.01
 0.03  -0.01   0.01
-0.00   0.03   0.01
 0.00  -0.03  -0.01
 0.02   0.02  -0.01
-0.02   0.00  -0.01
 0.02  -0.03  -0.06
 0.02   0.04  -0.07
-0.04   0.00  -0.06
 0.01  -0.00   0.03
 0.00   0.01   0.03
 0.00  -0.00   0.02
