# Supplementary material for: Design of high-temperature f-block molecular nanomagnets through the control of vibration-induced spin relaxation
Source: Chem Sci. 2019 Dec 2;11(6):1593–8. doi: 10.1039/c9sc03133b (PMC7025469; doi:10.1039/c9sc03133b)
Supplement: Supplementary file 4 [file SC-011-C9SC03133B-s004.zip › SI/Home-Made-Codes/geom_dist_output]

  
  Mode   min. dis.(A)   n. dist. geom.
  
    1         0.045          20
    2         0.042          22
    3         0.042          22
    4         0.044          16
    5         0.044          16
    6         0.045          16
    7         0.043          16
    8         0.044          16
    9         0.045          16
   10         0.046          16
   11         0.043          16
   12         0.046          14
   13         0.044          14
   14         0.041          14
   15         0.044          12
   16         0.045          10
   17         0.043          10
   18         0.044          10
   19         0.043          10
   20         0.044          10
   21         0.041          12
   22         0.043          12
   23         0.042          10
   24         0.041          10
   25         0.042          10
   26         0.039          12
   27         0.040          12
   28         0.039          12
   29         0.039          12
   30         0.042           8
   31         0.039          10
   32         0.041          10
   33         0.041          10
   34         0.039          10
   35         0.034          10
   36         0.040           8
   37         0.037          10
   38         0.038           8
   39         0.038           8
   40         0.036          10
   41         0.034          10
   42         0.033          10
  
  Equilibrium geometry (in Angstroms,degrees,degrees):
  
  1    1.3391597   90.1072662  329.9395403    0.0223333
  2    1.3385925   90.0922733   89.9405456    0.0223333
  3    1.3387928   90.0696210  209.9420622    0.0223333
  4    1.1604032   51.1959304   30.7005972    0.0223333
  5    1.1601574   51.1974414  150.6905931    0.0223333
  6    1.1603399   51.1800165  270.7172309    0.0223333
  7    1.1558034  128.5308149   31.2350147    0.0223333
  8    1.1554881  128.5508786  151.2494470    0.0223333
  9    1.1558833  128.5303373  271.2252646    0.0223333
  
  Mode:    1
  
  Distortion Coordinate (A):  -0.4500
  
  
  Atom coordinates (in Angstroms,degrees,degrees):
  
  1    1.3391848   89.7330109  329.9395403    0.0223333
  2    1.3385889   89.9986898   89.9405456    0.0223333
  3    1.3388423   90.3503468  209.9420622    0.0223333
  4    1.1626898   51.1084456   30.8811360    0.0223333
  5    1.1611780   50.4415509  151.1534949    0.0223333
  6    1.1607978   50.6727921  270.6481997    0.0223333
  7    1.1563113  128.5218087   31.0547843    0.0223333
  8    1.1583611  127.7362826  150.8368645    0.0223333
  9    1.1585357  128.1006382  271.2896618    0.0223333
  
  Distortion Coordinate (A):  -0.4050
  
  
  Atom coordinates (in Angstroms,degrees,degrees):
  
  1    1.3391770   89.7704359  329.9395403    0.0223333
  2    1.3385890   90.0080482   89.9405456    0.0223333
  3    1.3388344   90.3222747  209.9420622    0.0223333
  4    1.1624601   51.1171746   30.8630765    0.0223333
  5    1.1610512   50.5170281  151.1067719    0.0223333
  6    1.1607428   50.7235041  270.6551465    0.0223333
  7    1.1562598  128.5227216   31.0728021    0.0223333
  8    1.1580467  127.8177225  150.8776686    0.0223333
  9    1.1582639  128.1435696  271.2832623    0.0223333
  
  Distortion Coordinate (A):  -0.3600
  
  
  Atom coordinates (in Angstroms,degrees,degrees):
  
  1    1.3391704   89.8078612  329.9395403    0.0223333
  2    1.3385891   90.0174065   89.9405456    0.0223333
  3    1.3388271   90.2942025  209.9420622    0.0223333
  4    1.1622307   51.1259079   30.8450183    0.0223333
  5    1.1609299   50.5925313  151.0601456    0.0223333
  6    1.1606898   50.7742187  270.6620835    0.0223333
  7    1.1562085  128.5236317   31.0908211    0.0223333
  8    1.1577383  127.8991681  150.9185728    0.0223333
  9    1.1579935  128.1865096  271.2768539    0.0223333
  
  Distortion Coordinate (A):  -0.3150
  
  
  Atom coordinates (in Angstroms,degrees,degrees):
  
  1    1.3391649   89.8452866  329.9395403    0.0223333
  2    1.3385892   90.0267649   89.9405456    0.0223333
  3    1.3388205   90.2661302  209.9420622    0.0223333
  4    1.1620015   51.1346455   30.8269614    0.0223333
  5    1.1608141   50.6680600  151.0136160    0.0223333
  6    1.1606389   50.8249357  270.6690108    0.0223333
  7    1.1561573  128.5245392   31.1088412    0.0223333
  8    1.1574359  127.9806187  150.9595774    0.0223333
  9    1.1577246  128.2294583  271.2704366    0.0223333
  
  Distortion Coordinate (A):  -0.2700
  
  
  Atom coordinates (in Angstroms,degrees,degrees):
  
  1    1.3391607   89.8827121  329.9395403    0.0223333
  2    1.3385895   90.0361232   89.9405456    0.0223333
  3    1.3388146   90.2380577  209.9420622    0.0223333
  4    1.1617726   51.1433875   30.8089056    0.0223333
  5    1.1607038   50.7436138  150.9671827    0.0223333
  6    1.1605901   50.8756550  270.6759284    0.0223333
  7    1.1561063  128.5254439   31.1268625    0.0223333
  8    1.1571396  128.0620741  151.0006826    0.0223333
  9    1.1574572  128.2724156  271.2640104    0.0223333
  
  Distortion Coordinate (A):  -0.2250
  
  
  Atom coordinates (in Angstroms,degrees,degrees):
  
  1    1.3391576   89.9201377  329.9395403    0.0223333
  2    1.3385898   90.0454816   89.9405456    0.0223333
  3    1.3388093   90.2099852  209.9420622    0.0223333
  4    1.1615438   51.1521338   30.7908511    0.0223333
  5    1.1605990   50.8191924  150.9208455    0.0223333
  6    1.1605433   50.9263767  270.6828363    0.0223333
  7    1.1560554  128.5263459   31.1448850    0.0223333
  8    1.1568493  128.1435336  151.0418889    0.0223333
  9    1.1571912  128.3153815  271.2575752    0.0223333
  
  Distortion Coordinate (A):  -0.1800
  
  
  Atom coordinates (in Angstroms,degrees,degrees):
  
  1    1.3391556   89.9575634  329.9395403    0.0223333
  2    1.3385902   90.0548399   89.9405456    0.0223333
  3    1.3388047   90.1819125  209.9420622    0.0223333
  4    1.1613152   51.1608845   30.7727978    0.0223333
  5    1.1604997   50.8947952  150.8746042    0.0223333
  6    1.1604985   50.9771006  270.6897345    0.0223333
  7    1.1560047  128.5272451   31.1629086    0.0223333
  8    1.1565650  128.2249969  151.0831965    0.0223333
  9    1.1569267  128.3583558  271.2511311    0.0223333
  
  Distortion Coordinate (A):  -0.1350
  
  
  Atom coordinates (in Angstroms,degrees,degrees):
  
  1    1.3391549   89.9949891  329.9395403    0.0223333
  2    1.3385907   90.0641983   89.9405456    0.0223333
  3    1.3388007   90.1538397  209.9420622    0.0223333
  4    1.1610869   51.1696395   30.7547458    0.0223333
  5    1.1604058   50.9704219  150.8284585    0.0223333
  6    1.1604558   51.0278266  270.6966230    0.0223333
  7    1.1559542  128.5281417   31.1809334    0.0223333
  8    1.1562867  128.3064635  151.1246057    0.0223333
  9    1.1566636  128.4013386  271.2446779    0.0223333
  
  Distortion Coordinate (A):  -0.0900
  
  
  Atom coordinates (in Angstroms,degrees,degrees):
  
  1    1.3391553   90.0324148  329.9395403    0.0223333
  2    1.3385912   90.0735566   89.9405456    0.0223333
  3    1.3387974   90.1257669  209.9420622    0.0223333
  4    1.1608588   51.1783988   30.7366950    0.0223333
  5    1.1603175   51.0460721  150.7824083    0.0223333
  6    1.1604151   51.0785546  270.7035019    0.0223333
  7    1.1559038  128.5290355   31.1989594    0.0223333
  8    1.1560144  128.3879330  151.1661170    0.0223333
  9    1.1564021  128.4443298  271.2382158    0.0223333
  
  Distortion Coordinate (A):  -0.0450
  
  
  Atom coordinates (in Angstroms,degrees,degrees):
  
  1    1.3391569   90.0698405  329.9395403    0.0223333
  2    1.3385918   90.0829150   89.9405456    0.0223333
  3    1.3387948   90.0976940  209.9420622    0.0223333
  4    1.1606309   51.1871624   30.7186455    0.0223333
  5    1.1602347   51.1217454  150.7364532    0.0223333
  6    1.1603765   51.1292846  270.7103712    0.0223333
  7    1.1558535  128.5299265   31.2169865    0.0223333
  8    1.1557482  128.4694048  151.2077307    0.0223333
  9    1.1561420  128.4873294  271.2317447    0.0223333
  
  Distortion Coordinate (A):   0.0450
  
  
  Atom coordinates (in Angstroms,degrees,degrees):
  
  1    1.3391637   90.1446917  329.9395403    0.0223333
  2    1.3385933   90.1016316   89.9405456    0.0223333
  3    1.3387915   90.0415480  209.9420622    0.0223333
  4    1.1601757   51.2047027   30.6825502    0.0223333
  5    1.1600855   51.2731596  150.6448276    0.0223333
  6    1.1603053   51.2307502  270.7240810    0.0223333
  7    1.1557535  128.5317005   31.2530441    0.0223333
  8    1.1552339  128.6323538  151.2912663    0.0223333
  9    1.1556262  128.5733535  271.2187754    0.0223333
  
  Distortion Coordinate (A):   0.0900
  
  
  Atom coordinates (in Angstroms,degrees,degrees):
  
  1    1.3391688   90.1821172  329.9395403    0.0223333
  2    1.3385941   90.1109900   89.9405456    0.0223333
  3    1.3387909   90.0134750  209.9420622    0.0223333
  4    1.1599485   51.2134793   30.6645044    0.0223333
  5    1.1600192   51.3488997  150.5991566    0.0223333
  6    1.1602728   51.2814856  270.7309216    0.0223333
  7    1.1557037  128.5325834   31.2710746    0.0223333
  8    1.1549858  128.7138300  151.3331889    0.0223333
  9    1.1553705  128.6163778  271.2122771    0.0223333
  
  Distortion Coordinate (A):   0.1350
  
  
  Atom coordinates (in Angstroms,degrees,degrees):
  
  1    1.3391751   90.2195424  329.9395403    0.0223333
  2    1.3385950   90.1203483   89.9405456    0.0223333
  3    1.3387909   89.9854020  209.9420622    0.0223333
  4    1.1597214   51.2222602   30.6464599    0.0223333
  5    1.1599584   51.4246613  150.5535799    0.0223333
  6    1.1602423   51.3322227  270.7377526    0.0223333
  7    1.1556541  128.5334635   31.2891063    0.0223333
  8    1.1547438  128.7953067  151.3752153    0.0223333
  9    1.1551163  128.6594104  271.2057697    0.0223333
  
  Distortion Coordinate (A):   0.1800
  
  
  Atom coordinates (in Angstroms,degrees,degrees):
  
  1    1.3391826   90.2569675  329.9395403    0.0223333
  2    1.3385960   90.1297066   89.9405456    0.0223333
  3    1.3387916   89.9573290  209.9420622    0.0223333
  4    1.1594946   51.2310455   30.6284167    0.0223333
  5    1.1599031   51.5004439  150.5080971    0.0223333
  6    1.1602139   51.3829613  270.7445741    0.0223333
  7    1.1556047  128.5343410   31.3071391    0.0223333
  8    1.1545078  128.8767834  151.4173457    0.0223333
  9    1.1548635  128.7024511  271.1992532    0.0223333
  
  Distortion Coordinate (A):   0.2250
  
  
  Atom coordinates (in Angstroms,degrees,degrees):
  
  1    1.3391913   90.2943924  329.9395403    0.0223333
  2    1.3385970   90.1390649   89.9405456    0.0223333
  3    1.3387929   89.9292561  209.9420622    0.0223333
  4    1.1592680   51.2398351   30.6103747    0.0223333
  5    1.1598532   51.5762472  150.4627081    0.0223333
  6    1.1601875   51.4337014  270.7513861    0.0223333
  7    1.1555554  128.5352156   31.3251731    0.0223333
  8    1.1542778  128.9582598  151.4595804    0.0223333
  9    1.1546122  128.7454998  271.1927276    0.0223333
  
  Distortion Coordinate (A):   0.2700
  
  
  Atom coordinates (in Angstroms,degrees,degrees):
  
  1    1.3392011   90.3318170  329.9395403    0.0223333
  2    1.3385982   90.1484232   89.9405456    0.0223333
  3    1.3387949   89.9011831  209.9420622    0.0223333
  4    1.1590416   51.2486290   30.5923340    0.0223333
  5    1.1598089   51.6520707  150.4174127    0.0223333
  6    1.1601632   51.4844429  270.7581886    0.0223333
  7    1.1555062  128.5360876   31.3432081    0.0223333
  8    1.1540539  129.0397353  151.5019199    0.0223333
  9    1.1543624  128.7885566  271.1861929    0.0223333
  
  Distortion Coordinate (A):   0.3150
  
  
  Atom coordinates (in Angstroms,degrees,degrees):
  
  1    1.3392121   90.3692413  329.9395403    0.0223333
  2    1.3385994   90.1577815   89.9405456    0.0223333
  3    1.3387976   89.8731102  209.9420622    0.0223333
  4    1.1588154   51.2574272   30.5742945    0.0223333
  5    1.1597701   51.7279140  150.3722105    0.0223333
  6    1.1601409   51.5351856  270.7649817    0.0223333
  7    1.1554572  128.5369568   31.3612443    0.0223333
  8    1.1538360  129.1212094  151.5443644    0.0223333
  9    1.1541141  128.8316214  271.1796489    0.0223333
  
  Distortion Coordinate (A):   0.3600
  
  
  Atom coordinates (in Angstroms,degrees,degrees):
  
  1    1.3392243   90.4066653  329.9395403    0.0223333
  2    1.3386006   90.1671397   89.9405456    0.0223333
  3    1.3388009   89.8450374  209.9420622    0.0223333
  4    1.1585895   51.2662297   30.5562564    0.0223333
  5    1.1597368   51.8037768  150.3271014    0.0223333
  6    1.1601206   51.5859297  270.7717653    0.0223333
  7    1.1554084  128.5378233   31.3792817    0.0223333
  8    1.1536242  129.2026818  151.5869143    0.0223333
  9    1.1538672  128.8746940  271.1730958    0.0223333
  
  Distortion Coordinate (A):   0.4050
  
  
  Atom coordinates (in Angstroms,degrees,degrees):
  
  1    1.3392377   90.4440890  329.9395403    0.0223333
  2    1.3386020   90.1764980   89.9405456    0.0223333
  3    1.3388049   89.8169646  209.9420622    0.0223333
  4    1.1583637   51.2750366   30.5382195    0.0223333
  5    1.1597090   51.8796586  150.2820851    0.0223333
  6    1.1601024   51.6366748  270.7785395    0.0223333
  7    1.1553597  128.5386871   31.3973201    0.0223333
  8    1.1534184  129.2841518  151.6295700    0.0223333
  9    1.1536218  128.9177746  271.1665335    0.0223333
  
  Distortion Coordinate (A):   0.4500
  
  
  Atom coordinates (in Angstroms,degrees,degrees):
  
  1    1.3392522   90.4815123  329.9395403    0.0223333
  2    1.3386034   90.1858563   89.9405456    0.0223333
  3    1.3388095   89.7888919  209.9420622    0.0223333
  4    1.1581382   51.2838477   30.5201840    0.0223333
  5    1.1596867   51.9555590  150.2371615    0.0223333
  6    1.1600862   51.6874211  270.7853043    0.0223333
  7    1.1553112  128.5395481   31.4153596    0.0223333
  8    1.1532186  129.3656191  151.6723317    0.0223333
  9    1.1533779  128.9608630  271.1599620    0.0223333
  
  
  Mode:    2
  
  Distortion Coordinate (A):  -0.4620
  
  
  Atom coordinates (in Angstroms,degrees,degrees):
  
  1    1.3391722   90.2033248  329.9395403    0.0223333
  2    1.3386247   89.7079595   89.9405456    0.0223333
  3    1.3388773   90.4538999  209.9420622    0.0223333
  4    1.1630374   51.8979424   30.2113741    0.0223333
  5    1.1603052   51.5944343  150.9556380    0.0223333
  6    1.1591447   51.0265502  270.6065986    0.0223333
  7    1.1565738  129.3104536   31.7396124    0.0223333
  8    1.1524468  128.8691510  150.9850176    0.0223333
  9    1.1607399  128.3133938  271.3125015    0.0223333
  
  Distortion Coordinate (A):  -0.4200
  
  
  Atom coordinates (in Angstroms,degrees,degrees):
  
  1    1.3391708   90.1945923  329.9395403    0.0223333
  2    1.3386167   89.7428965   89.9405456    0.0223333
  3    1.3388645   90.4189666  209.9420622    0.0223333
  4    1.1627772   51.8341004   30.2554158    0.0223333
  5    1.1602853   51.5583216  150.9316652    0.0223333
  6    1.1592523   51.0405032  270.6166801    0.0223333
  7    1.1564791  129.2396890   31.6932926    0.0223333
  8    1.1527186  128.8402109  151.0091800    0.0223333
  9    1.1602967  128.3330848  271.3046061    0.0223333
  
  Distortion Coordinate (A):  -0.3780
  
  
  Atom coordinates (in Angstroms,degrees,degrees):
  
  1    1.3391694   90.1858597  329.9395403    0.0223333
  2    1.3386096   89.7778338   89.9405456    0.0223333
  3    1.3388527   90.3840330  209.9420622    0.0223333
  4    1.1625211   51.7702622   30.2995434    0.0223333
  5    1.1602666   51.5222132  150.9076681    0.0223333
  6    1.1593602   51.0544559  270.6267568    0.0223333
  7    1.1563893  129.1689011   31.6470629    0.0223333
  8    1.1529914  128.8112719  151.0333177    0.0223333
  9    1.1598539  128.3527820  271.2967036    0.0223333
  
  Distortion Coordinate (A):  -0.3360
  
  
  Atom coordinates (in Angstroms,degrees,degrees):
  
  1    1.3391680   90.1771271  329.9395403    0.0223333
  2    1.3386036   89.8127712   89.9405456    0.0223333
  3    1.3388419   90.3490991  209.9420622    0.0223333
  4    1.1622692   51.7064279   30.3437573    0.0223333
  5    1.1602493   51.4861092  150.8836465    0.0223333
  6    1.1594682   51.0684084  270.6368287    0.0223333
  7    1.1563045  129.0980901   31.6009231    0.0223333
  8    1.1532650  128.7823341  151.0574306    0.0223333
  9    1.1594113  128.3724855  271.2887941    0.0223333
  
  Distortion Coordinate (A):  -0.2940
  
  
  Atom coordinates (in Angstroms,degrees,degrees):
  
  1    1.3391668   90.1683945  329.9395403    0.0223333
  2    1.3385987   89.8477087   89.9405456    0.0223333
  3    1.3388322   90.3141650  209.9420622    0.0223333
  4    1.1620214   51.6425979   30.3880577    0.0223333
  5    1.1602332   51.4500097  150.8596006    0.0223333
  6    1.1595765   51.0823605  270.6468958    0.0223333
  7    1.1562246  129.0272564   31.5548728    0.0223333
  8    1.1535397  128.7533976  151.0815188    0.0223333
  9    1.1589692  128.3921951  271.2808776    0.0223333
  
  Distortion Coordinate (A):  -0.2520
  
  
  Atom coordinates (in Angstroms,degrees,degrees):
  
  1    1.3391656   90.1596619  329.9395403    0.0223333
  2    1.3385947   89.8826464   89.9405456    0.0223333
  3    1.3388235   90.2792306  209.9420622    0.0223333
  4    1.1617777   51.5787724   30.4324447    0.0223333
  5    1.1602185   51.4139146  150.8355302    0.0223333
  6    1.1596849   51.0963123  270.6569580    0.0223333
  7    1.1561496  128.9564004   31.5089121    0.0223333
  8    1.1538152  128.7244623  151.1055823    0.0223333
  9    1.1585273  128.4119111  271.2729541    0.0223333
  
  Distortion Coordinate (A):  -0.2100
  
  
  Atom coordinates (in Angstroms,degrees,degrees):
  
  1    1.3391644   90.1509293  329.9395403    0.0223333
  2    1.3385918   89.9175841   89.9405456    0.0223333
  3    1.3388158   90.2442961  209.9420622    0.0223333
  4    1.1615383   51.5149517   30.4769185    0.0223333
  5    1.1602051   51.3778241  150.8114354    0.0223333
  6    1.1597936   51.1102638  270.6670155    0.0223333
  7    1.1560796  128.8855224   31.4630406    0.0223333
  8    1.1540917  128.6955282  151.1296212    0.0223333
  9    1.1580858  128.4316332  271.2650235    0.0223333
  
  Distortion Coordinate (A):  -0.1680
  
  
  Atom coordinates (in Angstroms,degrees,degrees):
  
  1    1.3391634   90.1421967  329.9395403    0.0223333
  2    1.3385899   89.9525220   89.9405456    0.0223333
  3    1.3388092   90.2093613  209.9420622    0.0223333
  4    1.1613029   51.4511361   30.5214793    0.0223333
  5    1.1601929   51.3417382  150.7873160    0.0223333
  6    1.1599024   51.1242150  270.6770682    0.0223333
  7    1.1560145  128.8146228   31.4172581    0.0223333
  8    1.1543691  128.6665956  151.1536355    0.0223333
  9    1.1576447  128.4513616  271.2570859    0.0223333
  
  Distortion Coordinate (A):  -0.1260
  
  
  Atom coordinates (in Angstroms,degrees,degrees):
  
  1    1.3391624   90.1334641  329.9395403    0.0223333
  2    1.3385890   89.9874598   89.9405456    0.0223333
  3    1.3388036   90.1744264  209.9420622    0.0223333
  4    1.1610718   51.3873259   30.5661274    0.0223333
  5    1.1601821   51.3056569  150.7631722    0.0223333
  6    1.1600115   51.1381659  270.6871160    0.0223333
  7    1.1559543  128.7437019   31.3715645    0.0223333
  8    1.1546475  128.6376642  151.1776251    0.0223333
  9    1.1572038  128.4710962  271.2491412    0.0223333
  
  Distortion Coordinate (A):  -0.0840
  
  
  Atom coordinates (in Angstroms,degrees,degrees):
  
  1    1.3391614   90.1247315  329.9395403    0.0223333
  2    1.3385891   90.0223977   89.9405456    0.0223333
  3    1.3387990   90.1394914  209.9420622    0.0223333
  4    1.1608448   51.3235214   30.6108630    0.0223333
  5    1.1601725   51.2695803  150.7390037    0.0223333
  6    1.1601207   51.1521164  270.6971591    0.0223333
  7    1.1558991  128.6727600   31.3259595    0.0223333
  8    1.1549267  128.6087342  151.2015903    0.0223333
  9    1.1567633  128.4908370  271.2411894    0.0223333
  
  Distortion Coordinate (A):  -0.0420
  
  
  Atom coordinates (in Angstroms,degrees,degrees):
  
  1    1.3391605   90.1159988  329.9395403    0.0223333
  2    1.3385903   90.0573355   89.9405456    0.0223333
  3    1.3387954   90.1045562  209.9420622    0.0223333
  4    1.1606219   51.2597228   30.6556862    0.0223333
  5    1.1601643   51.2335085  150.7148107    0.0223333
  6    1.1602302   51.1660666  270.7071974    0.0223333
  7    1.1558488  128.6017976   31.2804430    0.0223333
  8    1.1552069  128.5798057  151.2255309    0.0223333
  9    1.1563232  128.5105841  271.2332305    0.0223333
  
  Distortion Coordinate (A):   0.0420
  
  
  Atom coordinates (in Angstroms,degrees,degrees):
  
  1    1.3391590   90.0985335  329.9395403    0.0223333
  2    1.3385957   90.1272110   89.9405456    0.0223333
  3    1.3387913   90.0346858  209.9420622    0.0223333
  4    1.1601886   51.1321445   30.7455963    0.0223333
  5    1.1601517   51.1613791  150.6663508    0.0223333
  6    1.1604497   51.1939661  270.7272596    0.0223333
  7    1.1557630  128.4598123   31.1896745    0.0223333
  8    1.1557701  128.5219529  151.2733386    0.0223333
  9    1.1554439  128.5500968  271.2172915    0.0223333
  
  Distortion Coordinate (A):   0.0840
  
  
  Atom coordinates (in Angstroms,degrees,degrees):
  
  1    1.3391583   90.0898009  329.9395403    0.0223333
  2    1.3386000   90.1621487   89.9405456    0.0223333
  3    1.3387908   89.9997505  209.9420622    0.0223333
  4    1.1599783   51.0683654   30.7906836    0.0223333
  5    1.1601474   51.1253217  150.6420838    0.0223333
  6    1.1605598   51.2079153  270.7372836    0.0223333
  7    1.1557275  128.3887902   31.1444221    0.0223333
  8    1.1560531  128.4930288  151.2972058    0.0223333
  9    1.1550047  128.5698625  271.2093113    0.0223333
  
  Distortion Coordinate (A):   0.1260
  
  
  Atom coordinates (in Angstroms,degrees,degrees):
  
  1    1.3391576   90.0810682  329.9395403    0.0223333
  2    1.3386052   90.1970862   89.9405456    0.0223333
  3    1.3387913   89.9648152  209.9420622    0.0223333
  4    1.1597720   51.0045934   30.8358594    0.0223333
  5    1.1601444   51.0892693  150.6177922    0.0223333
  6    1.1606700   51.2218642  270.7473027    0.0223333
  7    1.1556970  128.3177490   31.0992574    0.0223333
  8    1.1563370  128.4641062  151.3210486    0.0223333
  9    1.1545659  128.5896344  271.2013241    0.0223333
  
  Distortion Coordinate (A):   0.1680
  
  
  Atom coordinates (in Angstroms,degrees,degrees):
  
  1    1.3391571   90.0723356  329.9395403    0.0223333
  2    1.3386115   90.2320236   89.9405456    0.0223333
  3    1.3387929   89.9298799  209.9420622    0.0223333
  4    1.1595700   50.9408287   30.8811239    0.0223333
  5    1.1601426   51.0532218  150.5934758    0.0223333
  6    1.1607805   51.2358128  270.7573171    0.0223333
  7    1.1556714  128.2466888   31.0541801    0.0223333
  8    1.1566219  128.4351852  151.3448670    0.0223333
  9    1.1541274  128.6094124  271.1933297    0.0223333
  
  Distortion Coordinate (A):   0.2100
  
  
  Atom coordinates (in Angstroms,degrees,degrees):
  
  1    1.3391566   90.0636029  329.9395403    0.0223333
  2    1.3386188   90.2669607   89.9405456    0.0223333
  3    1.3387954   89.8949447  209.9420622    0.0223333
  4    1.1593720   50.8770716   30.9264773    0.0223333
  5    1.1601422   51.0171793  150.5691346    0.0223333
  6    1.1608911   51.2497610  270.7673267    0.0223333
  7    1.1556507  128.1756102   31.0091900    0.0223333
  8    1.1569077  128.4062657  151.3686610    0.0223333
  9    1.1536893  128.6291967  271.1853281    0.0223333
  
  Distortion Coordinate (A):   0.2520
  
  
  Atom coordinates (in Angstroms,degrees,degrees):
  
  1    1.3391561   90.0548703  329.9395403    0.0223333
  2    1.3386272   90.3018977   89.9405456    0.0223333
  3    1.3387990   89.8600095  209.9420622    0.0223333
  4    1.1591783   50.8133225   30.9719197    0.0223333
  5    1.1601431   50.9811419  150.5447686    0.0223333
  6    1.1610020   51.2637088  270.7773316    0.0223333
  7    1.1556350  128.1045135   30.9642870    0.0223333
  8    1.1571944  128.3773479  151.3924308    0.0223333
  9    1.1532515  128.6489872  271.1773194    0.0223333
  
  Distortion Coordinate (A):   0.2940
  
  
  Atom coordinates (in Angstroms,degrees,degrees):
  
  1    1.3391558   90.0461376  329.9395403    0.0223333
  2    1.3386365   90.3368345   89.9405456    0.0223333
  3    1.3388036   89.8250745  209.9420622    0.0223333
  4    1.1589887   50.7495815   31.0174514    0.0223333
  5    1.1601452   50.9451097  150.5203779    0.0223333
  6    1.1611131   51.2776564  270.7873316    0.0223333
  7    1.1556242  128.0333990   30.9194709    0.0223333
  8    1.1574820  128.3484318  151.4161762    0.0223333
  9    1.1528140  128.6687839  271.1693036    0.0223333
  
  Distortion Coordinate (A):   0.3360
  
  
  Atom coordinates (in Angstroms,degrees,degrees):
  
  1    1.3391555   90.0374049  329.9395403    0.0223333
  2    1.3386469   90.3717710   89.9405456    0.0223333
  3    1.3388093   89.7901396  209.9420622    0.0223333
  4    1.1588033   50.6858491   31.0630725    0.0223333
  5    1.1601487   50.9090825  150.4959623    0.0223333
  6    1.1612243   51.2916035  270.7973269    0.0223333
  7    1.1556183  127.9622670   30.8747414    0.0223333
  8    1.1577706  128.3195173  151.4398974    0.0223333
  9    1.1523769  128.6885868  271.1612805    0.0223333
  
  Distortion Coordinate (A):   0.3780
  
  
  Atom coordinates (in Angstroms,degrees,degrees):
  
  1    1.3391552   90.0286723  329.9395403    0.0223333
  2    1.3386583   90.4067073   89.9405456    0.0223333
  3    1.3388159   89.7552049  209.9420622    0.0223333
  4    1.1586220   50.6221254   31.1087834    0.0223333
  5    1.1601535   50.8730606  150.4715218    0.0223333
  6    1.1613358   51.3055503  270.8073175    0.0223333
  7    1.1556174  127.8911179   30.8300984    0.0223333
  8    1.1580601  128.2906046  151.4635943    0.0223333
  9    1.1519401  128.7083959  271.1532503    0.0223333
  
  Distortion Coordinate (A):   0.4200
  
  
  Atom coordinates (in Angstroms,degrees,degrees):
  
  1    1.3391550   90.0199396  329.9395403    0.0223333
  2    1.3386708   90.4416432   89.9405456    0.0223333
  3    1.3388236   89.7202703  209.9420622    0.0223333
  4    1.1584450   50.5584107   31.1545842    0.0223333
  5    1.1601595   50.8370440  150.4470564    0.0223333
  6    1.1614475   51.3194968  270.8173033    0.0223333
  7    1.1556214  127.8199521   30.7855417    0.0223333
  8    1.1583505  128.2616936  151.4872670    0.0223333
  9    1.1515036  128.7282111  271.1452130    0.0223333
  
  Distortion Coordinate (A):   0.4620
  
  
  Atom coordinates (in Angstroms,degrees,degrees):
  
  1    1.3391549   90.0112069  329.9395403    0.0223333
  2    1.3386842   90.4765788   89.9405456    0.0223333
  3    1.3388323   89.6853359  209.9420622    0.0223333
  4    1.1582720   50.4947054   31.2004750    0.0223333
  5    1.1601669   50.8010327  150.4225660    0.0223333
  6    1.1615593   51.3334429  270.8272843    0.0223333
  7    1.1556304  127.7487699   30.7410710    0.0223333
  8    1.1586418  128.2327844  151.5109156    0.0223333
  9    1.1510675  128.7480326  271.1371684    0.0223333
  
  
  Mode:    3
  
  Distortion Coordinate (A):  -0.4620
  
  
  Atom coordinates (in Angstroms,degrees,degrees):
  
  1    1.3391686   89.8190888  329.9395403    0.0223333
  2    1.3386842   90.4765788   89.9405456    0.0223333
  3    1.3388195   90.2617634  209.9420622    0.0223333
  4    1.1613154   51.7372601   30.8432491    0.0223333
  5    1.1568051   51.1373982  150.6425844    0.0223333
  6    1.1594057   51.9505281  270.2313724    0.0223333
  7    1.1549790  129.0738602   31.0946385    0.0223333
  8    1.1588687  128.4909686  151.2959732    0.0223333
  9    1.1573422  129.2973983  271.7253331    0.0223333
  
  Distortion Coordinate (A):  -0.4200
  
  
  Atom coordinates (in Angstroms,degrees,degrees):
  
  1    1.3391649   89.8452866  329.9395403    0.0223333
  2    1.3386708   90.4416432   89.9405456    0.0223333
  3    1.3388158   90.2442961  209.9420622    0.0223333
  4    1.1612225   51.6880576   30.8303734    0.0223333
  5    1.1571097   51.1428623  150.6469574    0.0223333
  6    1.1594667   51.8803781  270.2751288    0.0223333
  7    1.1550440  129.0244856   31.1074924    0.0223333
  8    1.1585612  128.4964093  151.2917518    0.0223333
  9    1.1571857  129.2277920  271.6794477    0.0223333
  
  Distortion Coordinate (A):  -0.3780
  
  
  Atom coordinates (in Angstroms,degrees,degrees):
  
  1    1.3391618   89.8714844  329.9395403    0.0223333
  2    1.3386583   90.4067073   89.9405456    0.0223333
  3    1.3388124   90.2268287  209.9420622    0.0223333
  4    1.1611317   51.6388530   30.8174792    0.0223333
  5    1.1574143   51.1483253  150.6513286    0.0223333
  6    1.1595325   51.8102478  270.3189671    0.0223333
  7    1.1551110  128.9751121   31.1203277    0.0223333
  8    1.1582538  128.5018510  151.2875287    0.0223333
  9    1.1570339  129.1581595  271.6336478    0.0223333
  
  Distortion Coordinate (A):  -0.3360
  
  
  Atom coordinates (in Angstroms,degrees,degrees):
  
  1    1.3391593   89.8976823  329.9395403    0.0223333
  2    1.3386469   90.3717710   89.9405456    0.0223333
  3    1.3388092   90.2093613  209.9420622    0.0223333
  4    1.1610428   51.5896464   30.8045666    0.0223333
  5    1.1577189   51.1537872  150.6556981    0.0223333
  6    1.1596030   51.7401375  270.3628876    0.0223333
  7    1.1551800  128.9257399   31.1331444    0.0223333
  8    1.1579463  128.5072939  151.2833040    0.0223333
  9    1.1568869  129.0885010  271.5879332    0.0223333
  
  Distortion Coordinate (A):  -0.2940
  
  
  Atom coordinates (in Angstroms,degrees,degrees):
  
  1    1.3391573   89.9238803  329.9395403    0.0223333
  2    1.3386365   90.3368345   89.9405456    0.0223333
  3    1.3388062   90.1918939  209.9420622    0.0223333
  4    1.1609559   51.5404378   30.7916355    0.0223333
  5    1.1580236   51.1592479  150.6600660    0.0223333
  6    1.1596784   51.6700476  270.4068904    0.0223333
  7    1.1552510  128.8763689   31.1459427    0.0223333
  8    1.1576389  128.5127380  151.2790776    0.0223333
  9    1.1567446  129.0188168  271.5423036    0.0223333
  
  Distortion Coordinate (A):  -0.2520
  
  
  Atom coordinates (in Angstroms,degrees,degrees):
  
  1    1.3391559   89.9500782  329.9395403    0.0223333
  2    1.3386272   90.3018977   89.9405456    0.0223333
  3    1.3388036   90.1744264  209.9420622    0.0223333
  4    1.1608710   51.4912274   30.7786859    0.0223333
  5    1.1583284   51.1647075  150.6644321    0.0223333
  6    1.1597585   51.5999784  270.4509757    0.0223333
  7    1.1553240  128.8269993   31.1587224    0.0223333
  8    1.1573316  128.5181832  151.2748496    0.0223333
  9    1.1566072  128.9491073  271.4967590    0.0223333
  
  Distortion Coordinate (A):  -0.2100
  
  
  Atom coordinates (in Angstroms,degrees,degrees):
  
  1    1.3391551   89.9762762  329.9395403    0.0223333
  2    1.3386188   90.2669607   89.9405456    0.0223333
  3    1.3388011   90.1569589  209.9420622    0.0223333
  4    1.1607881   51.4420152   30.7657177    0.0223333
  5    1.1586331   51.1701660  150.6687965    0.0223333
  6    1.1598434   51.5299303  270.4951438    0.0223333
  7    1.1553989  128.7776311   31.1714837    0.0223333
  8    1.1570242  128.5236296  151.2706200    0.0223333
  9    1.1564746  128.8793728  271.4512991    0.0223333
  
  Distortion Coordinate (A):  -0.1680
  
  
  Atom coordinates (in Angstroms,degrees,degrees):
  
  1    1.3391549   90.0024743  329.9395403    0.0223333
  2    1.3386115   90.2320236   89.9405456    0.0223333
  3    1.3387990   90.1394914  209.9420622    0.0223333
  4    1.1607071   51.3928013   30.7527310    0.0223333
  5    1.1589379   51.1756233  150.6731592    0.0223333
  6    1.1599331   51.4599035  270.5393947    0.0223333
  7    1.1554758  128.7282645   31.1842265    0.0223333
  8    1.1567169  128.5290771  151.2663887    0.0223333
  9    1.1563468  128.8096137  271.4059238    0.0223333
  
  Distortion Coordinate (A):  -0.1260
  
  
  Atom coordinates (in Angstroms,degrees,degrees):
  
  1    1.3391552   90.0286723  329.9395403    0.0223333
  2    1.3386052   90.1970862   89.9405456    0.0223333
  3    1.3387970   90.1220238  209.9420622    0.0223333
  4    1.1606282   51.3435858   30.7397256    0.0223333
  5    1.1592427   51.1810795  150.6775202    0.0223333
  6    1.1600276   51.3898984  270.5837287    0.0223333
  7    1.1555548  128.6788995   31.1969510    0.0223333
  8    1.1564097  128.5345257  151.2621557    0.0223333
  9    1.1562237  128.7398302  271.3606329    0.0223333
  
  Distortion Coordinate (A):  -0.0840
  
  
  Atom coordinates (in Angstroms,degrees,degrees):
  
  1    1.3391561   90.0548703  329.9395403    0.0223333
  2    1.3386000   90.1621487   89.9405456    0.0223333
  3    1.3387954   90.1045562  209.9420622    0.0223333
  4    1.1605512   51.2943688   30.7267015    0.0223333
  5    1.1595476   51.1865346  150.6818795    0.0223333
  6    1.1601269   51.3199153  270.6281460    0.0223333
  7    1.1556357  128.6295362   31.2096572    0.0223333
  8    1.1561024  128.5399755  151.2579211    0.0223333
  9    1.1561055  128.6700228  271.3154261    0.0223333
  
  Distortion Coordinate (A):  -0.0420
  
  
  Atom coordinates (in Angstroms,degrees,degrees):
  
  1    1.3391576   90.0810682  329.9395403    0.0223333
  2    1.3385957   90.1272110   89.9405456    0.0223333
  3    1.3387940   90.0870886  209.9420622    0.0223333
  4    1.1604762   51.2451503   30.7136587    0.0223333
  5    1.1598525   51.1919886  150.6862371    0.0223333
  6    1.1602310   51.2499546  270.6726466    0.0223333
  7    1.1557186  128.5801746   31.2223451    0.0223333
  8    1.1557952  128.5454265  151.2536849    0.0223333
  9    1.1559920  128.6001917  271.2703034    0.0223333
  
  Distortion Coordinate (A):   0.0420
  
  
  Atom coordinates (in Angstroms,degrees,degrees):
  
  1    1.3391624   90.1334641  329.9395403    0.0223333
  2    1.3385903   90.0573355   89.9405456    0.0223333
  3    1.3387919   90.0521534  209.9420622    0.0223333
  4    1.1603322   51.1467092   30.6875169    0.0223333
  5    1.1604623   51.2028931  150.6949473    0.0223333
  6    1.1604535   51.1101015  270.7618990    0.0223333
  7    1.1558903  128.4814571   31.2476661    0.0223333
  8    1.1551809  128.5563318  151.2452074    0.0223333
  9    1.1557795  128.4604599  271.1803094    0.0223333
  
  Distortion Coordinate (A):   0.0840
  
  
  Atom coordinates (in Angstroms,degrees,degrees):
  
  1    1.3391656   90.1596619  329.9395403    0.0223333
  2    1.3385891   90.0223977   89.9405456    0.0223333
  3    1.3387913   90.0346858  209.9420622    0.0223333
  4    1.1602631   51.0974868   30.6744177    0.0223333
  5    1.1607673   51.2083436  150.6992998    0.0223333
  6    1.1605719   51.0402098  270.8066510    0.0223333
  7    1.1559792  128.4321014   31.2602994    0.0223333
  8    1.1548738  128.5617862  151.2409662    0.0223333
  9    1.1556804  128.3905598  271.1354376    0.0223333
  
  Distortion Coordinate (A):   0.1260
  
  
  Atom coordinates (in Angstroms,degrees,degrees):
  
  1    1.3391694   90.1858597  329.9395403    0.0223333
  2    1.3385890   89.9874598   89.9405456    0.0223333
  3    1.3387909   90.0172181  209.9420622    0.0223333
  4    1.1601960   51.0482633   30.6612997    0.0223333
  5    1.1610723   51.2137931  150.7036506    0.0223333
  6    1.1606952   50.9703418  270.8514872    0.0223333
  7    1.1560700  128.3827477   31.2729145    0.0223333
  8    1.1545667  128.5672418  151.2367233    0.0223333
  9    1.1555861  128.3206374  271.0906492    0.0223333
  
  Distortion Coordinate (A):   0.1680
  
  
  Atom coordinates (in Angstroms,degrees,degrees):
  
  1    1.3391738   90.2120574  329.9395403    0.0223333
  2    1.3385899   89.9525220   89.9405456    0.0223333
  3    1.3387908   89.9997505  209.9420622    0.0223333
  4    1.1601310   50.9990388   30.6481628    0.0223333
  5    1.1613774   51.2192414  150.7079998    0.0223333
  6    1.1608232   50.9004978  270.8964077    0.0223333
  7    1.1561628  128.3333962   31.2855115    0.0223333
  8    1.1542597  128.5726985  151.2324787    0.0223333
  9    1.1554967  128.2506930  271.0459440    0.0223333
  
  Distortion Coordinate (A):   0.2100
  
  
  Atom coordinates (in Angstroms,degrees,degrees):
  
  1    1.3391787   90.2382550  329.9395403    0.0223333
  2    1.3385918   89.9175841   89.9405456    0.0223333
  3    1.3387909   89.9822828  209.9420622    0.0223333
  4    1.1600679   50.9498132   30.6350069    0.0223333
  5    1.1616824   51.2246886  150.7123472    0.0223333
  6    1.1609560   50.8306781  270.9414128    0.0223333
  7    1.1562576  128.2840469   31.2980904    0.0223333
  8    1.1539527  128.5781563  151.2282325    0.0223333
  9    1.1554120  128.1807270  271.0013217    0.0223333
  
  Distortion Coordinate (A):   0.2520
  
  
  Atom coordinates (in Angstroms,degrees,degrees):
  
  1    1.3391842   90.2644525  329.9395403    0.0223333
  2    1.3385947   89.8826464   89.9405456    0.0223333
  3    1.3387913   89.9648152  209.9420622    0.0223333
  4    1.1600068   50.9005868   30.6218321    0.0223333
  5    1.1619875   51.2301346  150.7166930    0.0223333
  6    1.1610936   50.7608831  270.9865025    0.0223333
  7    1.1563544  128.2347000   31.3106513    0.0223333
  8    1.1536457  128.5836153  151.2239847    0.0223333
  9    1.1553321  128.1107396  270.9567821    0.0223333
  
  Distortion Coordinate (A):   0.2940
  
  
  Atom coordinates (in Angstroms,degrees,degrees):
  
  1    1.3391903   90.2906499  329.9395403    0.0223333
  2    1.3385987   89.8477087   89.9405456    0.0223333
  3    1.3387920   89.9473475  209.9420622    0.0223333
  4    1.1599476   50.8513595   30.6086382    0.0223333
  5    1.1622927   51.2355796  150.7210370    0.0223333
  6    1.1612359   50.6911131  271.0316772    0.0223333
  7    1.1564532  128.1853555   31.3231942    0.0223333
  8    1.1533388  128.5890755  151.2197352    0.0223333
  9    1.1552570  128.0407312  270.9123252    0.0223333
  
  Distortion Coordinate (A):   0.3360
  
  
  Atom coordinates (in Angstroms,degrees,degrees):
  
  1    1.3391970   90.3168472  329.9395403    0.0223333
  2    1.3386036   89.8127712   89.9405456    0.0223333
  3    1.3387929   89.9298799  209.9420622    0.0223333
  4    1.1598905   50.8021316   30.5954253    0.0223333
  5    1.1625979   51.2410234  150.7253794    0.0223333
  6    1.1613831   50.6213684  271.0769369    0.0223333
  7    1.1565540  128.1360135   31.3357192    0.0223333
  8    1.1530318  128.5945368  151.2154840    0.0223333
  9    1.1551867  127.9707021  270.8679507    0.0223333
  
  Distortion Coordinate (A):   0.3780
  
  
  Atom coordinates (in Angstroms,degrees,degrees):
  
  1    1.3392043   90.3430443  329.9395403    0.0223333
  2    1.3386096   89.7778338   89.9405456    0.0223333
  3    1.3387940   89.9124123  209.9420622    0.0223333
  4    1.1598353   50.7529029   30.5821932    0.0223333
  5    1.1629031   51.2464660  150.7297201    0.0223333
  6    1.1615350   50.5516494  271.1222818    0.0223333
  7    1.1566567  128.0866741   31.3482262    0.0223333
  8    1.1527250  128.5999992  151.2112311    0.0223333
  9    1.1551213  127.9006528  270.8236585    0.0223333
  
  Distortion Coordinate (A):   0.4200
  
  
  Atom coordinates (in Angstroms,degrees,degrees):
  
  1    1.3392121   90.3692413  329.9395403    0.0223333
  2    1.3386167   89.7428965   89.9405456    0.0223333
  3    1.3387954   89.8949447  209.9420622    0.0223333
  4    1.1597821   50.7036737   30.5689420    0.0223333
  5    1.1632083   51.2519076  150.7340590    0.0223333
  6    1.1616917   50.4819564  271.1677122    0.0223333
  7    1.1567614  128.0373374   31.3607154    0.0223333
  8    1.1524181  128.6054628  151.2069766    0.0223333
  9    1.1550606  127.8305834  270.7794483    0.0223333
  
  Distortion Coordinate (A):   0.4620
  
  
  Atom coordinates (in Angstroms,degrees,degrees):
  
  1    1.3392205   90.3954382  329.9395403    0.0223333
  2    1.3386247   89.7079595   89.9405456    0.0223333
  3    1.3387971   89.8774771  209.9420622    0.0223333
  4    1.1597310   50.6544440   30.5556716    0.0223333
  5    1.1635136   51.2573480  150.7383963    0.0223333
  6    1.1618532   50.4122896  271.2132282    0.0223333
  7    1.1568681  127.9880033   31.3731867    0.0223333
  8    1.1521113  128.6109276  151.2027205    0.0223333
  9    1.1550047  127.7604943  270.7353200    0.0223333
  
  
  Mode:    4
  
  Distortion Coordinate (A):  -0.3520
  
  
  Atom coordinates (in Angstroms,degrees,degrees):
  
  1    1.3391693   89.8145146  329.9395403    0.0223333
  2    1.3386058   89.7994617   89.9405456    0.0223333
  3    1.3388117   89.7768311  209.9420622    0.0223333
  4    1.1594435   50.7756489   30.7324236    0.0223333
  5    1.1593894   50.7806112  150.7687190    0.0223333
  6    1.1583992   50.7417940  270.7785554    0.0223333
  7    1.1565667  128.0181147   31.2774150    0.0223333
  8    1.1568753  128.0271000  151.2043705    0.0223333
  9    1.1558905  128.0308224  271.1614357    0.0223333
  
  Distortion Coordinate (A):  -0.3080
  
  
  Atom coordinates (in Angstroms,degrees,degrees):
  
  1    1.3391642   89.8511083  329.9395403    0.0223333
  2    1.3386002   89.8360629   89.9405456    0.0223333
  3    1.3388054   89.8134295  209.9420622    0.0223333
  4    1.1595558   50.8282004   30.7284233    0.0223333
  5    1.1594778   50.8327254  150.7589003    0.0223333
  6    1.1586334   50.7966058  270.7708431    0.0223333
  7    1.1564600  128.0821859   31.2721489    0.0223333
  8    1.1566901  128.0925418  151.2099670    0.0223333
  9    1.1558788  128.0932630  271.1693664    0.0223333
  
  Distortion Coordinate (A):  -0.2640
  
  
  Atom coordinates (in Angstroms,degrees,degrees):
  
  1    1.3391602   89.8877022  329.9395403    0.0223333
  2    1.3385957   89.8726642   89.9405456    0.0223333
  3    1.3388002   89.8500281  209.9420622    0.0223333
  4    1.1596703   50.8807475   30.7244293    0.0223333
  5    1.1595684   50.8848368  150.7490967    0.0223333
  6    1.1588701   50.8514081  270.7631442    0.0223333
  7    1.1563565  128.1462620   31.2668733    0.0223333
  8    1.1565083  128.1579926  151.2155742    0.0223333
  9    1.1558702  128.1557035  271.1773107    0.0223333
  
  Distortion Coordinate (A):  -0.2200
  
  
  Atom coordinates (in Angstroms,degrees,degrees):
  
  1    1.3391573   89.9242961  329.9395403    0.0223333
  2    1.3385924   89.9092656   89.9405456    0.0223333
  3    1.3387962   89.8866268  209.9420622    0.0223333
  4    1.1597871   50.9332899   30.7204416    0.0223333
  5    1.1596611   50.9369453  150.7393083    0.0223333
  6    1.1591091   50.9062008  270.7554587    0.0223333
  7    1.1562562  128.2103430   31.2615879    0.0223333
  8    1.1563298  128.2234524  151.2211923    0.0223333
  9    1.1558647  128.2181439  271.1852686    0.0223333
  
  Distortion Coordinate (A):  -0.1760
  
  
  Atom coordinates (in Angstroms,degrees,degrees):
  
  1    1.3391555   89.9608901  329.9395403    0.0223333
  2    1.3385902   89.9458671   89.9405456    0.0223333
  3    1.3387933   89.9232256  209.9420622    0.0223333
  4    1.1599059   50.9858277   30.7164602    0.0223333
  5    1.1597560   50.9890508  150.7295351    0.0223333
  6    1.1593505   50.9609838  270.7477865    0.0223333
  7    1.1561592  128.2744287   31.2562928    0.0223333
  8    1.1561547  128.2889208  151.2268213    0.0223333
  9    1.1558623  128.2805838  271.1932403    0.0223333
  
  Distortion Coordinate (A):  -0.1320
  
  
  Atom coordinates (in Angstroms,degrees,degrees):
  
  1    1.3391549   89.9974842  329.9395403    0.0223333
  2    1.3385891   89.9824687   89.9405456    0.0223333
  3    1.3387915   89.9598244  209.9420622    0.0223333
  4    1.1600270   51.0383607   30.7124850    0.0223333
  5    1.1598531   51.0411533  150.7197770    0.0223333
  6    1.1595942   51.0157569  270.7401277    0.0223333
  7    1.1560654  128.3385189   31.2509880    0.0223333
  8    1.1559830  128.3543979  151.2324613    0.0223333
  9    1.1558629  128.3430233  271.2012257    0.0223333
  
  Distortion Coordinate (A):  -0.0880
  
  
  Atom coordinates (in Angstroms,degrees,degrees):
  
  1    1.3391554   90.0340782  329.9395403    0.0223333
  2    1.3385891   90.0190702   89.9405456    0.0223333
  3    1.3387908   89.9964233  209.9420622    0.0223333
  4    1.1601502   51.0908889   30.7085162    0.0223333
  5    1.1599523   51.0932526  150.7100340    0.0223333
  6    1.1598404   51.0705202  270.7324822    0.0223333
  7    1.1559749  128.4026134   31.2456734    0.0223333
  8    1.1558146  128.4198833  151.2381122    0.0223333
  9    1.1558666  128.4054622  271.2092248    0.0223333
  
  Distortion Coordinate (A):  -0.0440
  
  
  Atom coordinates (in Angstroms,degrees,degrees):
  
  1    1.3391570   90.0706722  329.9395403    0.0223333
  2    1.3385902   90.0556718   89.9405456    0.0223333
  3    1.3387913   90.0330222  209.9420622    0.0223333
  4    1.1602756   51.1434122   30.7045536    0.0223333
  5    1.1600538   51.1453487  150.7003060    0.0223333
  6    1.1600889   51.1252734  270.7248499    0.0223333
  7    1.1558875  128.4667121   31.2403490    0.0223333
  8    1.1556497  128.4853769  151.2437741    0.0223333
  9    1.1558734  128.4679002  271.2172378    0.0223333
  
  Distortion Coordinate (A):   0.0440
  
  
  Atom coordinates (in Angstroms,degrees,degrees):
  
  1    1.3391636   90.1438601  329.9395403    0.0223333
  2    1.3385959   90.1288747   89.9405456    0.0223333
  3    1.3387955   90.1062198  209.9420622    0.0223333
  4    1.1605329   51.2484435   30.6966471    0.0223333
  5    1.1602632   51.2495307  150.6808951    0.0223333
  6    1.1605932   51.2347494  270.7096251    0.0223333
  7    1.1557226  128.5949215   31.2296706    0.0223333
  8    1.1553299  128.6163881  151.2551309    0.0223333
  9    1.1558963  128.5927733  271.2333052    0.0223333
  
  Distortion Coordinate (A):   0.0880
  
  
  Atom coordinates (in Angstroms,degrees,degrees):
  
  1    1.3391685   90.1804538  329.9395403    0.0223333
  2    1.3386004   90.1654761   89.9405456    0.0223333
  3    1.3387994   90.1428185  209.9420622    0.0223333
  4    1.1606649   51.3009514   30.6927031    0.0223333
  5    1.1603711   51.3016164  150.6712120    0.0223333
  6    1.1608488   51.2894720  270.7020324    0.0223333
  7    1.1556450  128.6590318   31.2243166    0.0223333
  8    1.1551750  128.6819054  151.2608260    0.0223333
  9    1.1559124  128.6552080  271.2413598    0.0223333
  
  Distortion Coordinate (A):   0.1320
  
  
  Atom coordinates (in Angstroms,degrees,degrees):
  
  1    1.3391747   90.2170474  329.9395403    0.0223333
  2    1.3386061   90.2020772   89.9405456    0.0223333
  3    1.3388043   90.1794171  209.9420622    0.0223333
  4    1.1607989   51.3534540   30.6887654    0.0223333
  5    1.1604812   51.3536986  150.6615439    0.0223333
  6    1.1611069   51.3441841  270.6944529    0.0223333
  7    1.1555706  128.7231457   31.2189527    0.0223333
  8    1.1550236  128.7474301  151.2665321    0.0223333
  9    1.1559316  128.7176413  271.2494283    0.0223333
  
  Distortion Coordinate (A):   0.1760
  
  
  Atom coordinates (in Angstroms,degrees,degrees):
  
  1    1.3391819   90.2536409  329.9395403    0.0223333
  2    1.3386128   90.2386783   89.9405456    0.0223333
  3    1.3388104   90.2160156  209.9420622    0.0223333
  4    1.1609352   51.4059513   30.6848338    0.0223333
  5    1.1605935   51.4057770  150.6518907    0.0223333
  6    1.1613673   51.3988858  270.6868864    0.0223333
  7    1.1554994  128.7872630   31.2135789    0.0223333
  8    1.1548755  128.8129622  151.2722494    0.0223333
  9    1.1559538  128.7800731  271.2575108    0.0223333
  
  Distortion Coordinate (A):   0.2200
  
  
  Atom coordinates (in Angstroms,degrees,degrees):
  
  1    1.3391902   90.2902341  329.9395403    0.0223333
  2    1.3386207   90.2752791   89.9405456    0.0223333
  3    1.3388176   90.2526139  209.9420622    0.0223333
  4    1.1610736   51.4584431   30.6809084    0.0223333
  5    1.1607080   51.4578517  150.6422523    0.0223333
  6    1.1616301   51.4535768  270.6793330    0.0223333
  7    1.1554315  128.8513835   31.2081951    0.0223333
  8    1.1547308  128.8785016  151.2779779    0.0223333
  9    1.1559791  128.8425032  271.2656073    0.0223333
  
  Distortion Coordinate (A):   0.2640
  
  
  Atom coordinates (in Angstroms,degrees,degrees):
  
  1    1.3391997   90.3268271  329.9395403    0.0223333
  2    1.3386297   90.3118797   89.9405456    0.0223333
  3    1.3388259   90.2892119  209.9420622    0.0223333
  4    1.1612142   51.5109293   30.6769891    0.0223333
  5    1.1608247   51.5099225  150.6326287    0.0223333
  6    1.1618953   51.5082571  270.6717926    0.0223333
  7    1.1553668  128.9155070   31.2028013    0.0223333
  8    1.1545895  128.9440479  151.2837176    0.0223333
  9    1.1560075  128.9049313  271.2737178    0.0223333
  
  Distortion Coordinate (A):   0.3080
  
  
  Atom coordinates (in Angstroms,degrees,degrees):
  
  1    1.3392103   90.3634198  329.9395403    0.0223333
  2    1.3386399   90.3484801   89.9405456    0.0223333
  3    1.3388353   90.3258097  209.9420622    0.0223333
  4    1.1613570   51.5634099   30.6730760    0.0223333
  5    1.1609435   51.5619893  150.6230199    0.0223333
  6    1.1621629   51.5629266  270.6642652    0.0223333
  7    1.1553054  128.9796334   31.1973975    0.0223333
  8    1.1544515  129.0096010  151.2894686    0.0223333
  9    1.1560390  128.9673575  271.2818424    0.0223333
  
  Distortion Coordinate (A):   0.3520
  
  
  Atom coordinates (in Angstroms,degrees,degrees):
  
  1    1.3392220   90.4000122  329.9395403    0.0223333
  2    1.3386512   90.3850801   89.9405456    0.0223333
  3    1.3388459   90.3624073  209.9420622    0.0223333
  4    1.1615020   51.6158848   30.6691690    0.0223333
  5    1.1610645   51.6140520  150.6134258    0.0223333
  6    1.1624328   51.6175852  270.6567508    0.0223333
  7    1.1552471  129.0437626   31.1919837    0.0223333
  8    1.1543170  129.0751608  151.2952308    0.0223333
  9    1.1560736  129.0297815  271.2899812    0.0223333
  
  
  Mode:    5
  
  Distortion Coordinate (A):  -0.3520
  
  
  Atom coordinates (in Angstroms,degrees,degrees):
  
  1    1.3463224   90.1069881  330.1571000    0.0223333
  2    1.3532011   90.0189696   89.4575307    0.0223333
  3    1.3172312   90.1439453  210.2014140    0.0223333
  4    1.1609733   51.0050487   30.6849746    0.0223333
  5    1.1586057   51.4706543  150.2242324    0.0223333
  6    1.1619783   51.1088820  271.2291247    0.0223333
  7    1.1541284  128.6609554   31.2207418    0.0223333
  8    1.1548673  128.2616081  150.6889715    0.0223333
  9    1.1602944  128.6524418  271.8348971    0.0223333
  
  Distortion Coordinate (A):  -0.3080
  
  
  Atom coordinates (in Angstroms,degrees,degrees):
  
  1    1.3454249   90.1070229  330.1299668    0.0223333
  2    1.3513641   90.0280904   89.5176282    0.0223333
  3    1.3199231   90.1345909  210.1687715    0.0223333
  4    1.1609005   51.0289041   30.6869316    0.0223333
  5    1.1587908   51.4363838  150.2823634    0.0223333
  6    1.1617664   51.1176467  271.1651181    0.0223333
  7    1.1543370  128.6446787   31.2225298    0.0223333
  8    1.1549330  128.2979199  150.7588000    0.0223333
  9    1.1597327  128.6373746  271.7586948    0.0223333
  
  Distortion Coordinate (A):  -0.2640
  
  
  Atom coordinates (in Angstroms,degrees,degrees):
  
  1    1.3445280   90.1070576  330.1028160    0.0223333
  2    1.3495302   90.0372232   89.5778054    0.0223333
  3    1.3226159   90.1252548  210.1361932    0.0223333
  4    1.1608281   51.0527610   30.6888875    0.0223333
  5    1.1589784   51.4021471  150.3405414    0.0223333
  6    1.1615566   51.1264476  271.1011169    0.0223333
  7    1.1545459  128.6284046   31.2243166    0.0223333
  8    1.1550022  128.3341883  150.8286946    0.0223333
  9    1.1591739  128.6222514  271.6824915    0.0223333
  
  Distortion Coordinate (A):  -0.2200
  
  
  Atom coordinates (in Angstroms,degrees,degrees):
  
  1    1.3436317   90.1070924  330.0756475    0.0223333
  2    1.3476994   90.0463681   89.6380625    0.0223333
  3    1.3253097   90.1159370  210.1036789    0.0223333
  4    1.1607561   51.0766192   30.6908421    0.0223333
  5    1.1591685   51.3679442  150.3987663    0.0223333
  6    1.1613488   51.1352850  271.0371212    0.0223333
  7    1.1547550  128.6121331   31.2261024    0.0223333
  8    1.1550747  128.3704132  150.8986554    0.0223333
  9    1.1586180  128.6070723  271.6062874    0.0223333
  
  Distortion Coordinate (A):  -0.1760
  
  
  Atom coordinates (in Angstroms,degrees,degrees):
  
  1    1.3427361   90.1071272  330.0484614    0.0223333
  2    1.3458717   90.0555250   89.6983994    0.0223333
  3    1.3280044   90.1066375  210.0712285    0.0223333
  4    1.1606847   51.1004787   30.6927955    0.0223333
  5    1.1593612   51.3337752  150.4570381    0.0223333
  6    1.1611430   51.1441587  270.9731312    0.0223333
  7    1.1549642  128.5958642   31.2278871    0.0223333
  8    1.1551506  128.4065944  150.9686822    0.0223333
  9    1.1580652  128.5918372  271.5300827    0.0223333
  
  Distortion Coordinate (A):  -0.1320
  
  
  Atom coordinates (in Angstroms,degrees,degrees):
  
  1    1.3418410   90.1071619  330.0212576    0.0223333
  2    1.3440472   90.0646941   89.7588161    0.0223333
  3    1.3307001   90.0973562  210.0388418    0.0223333
  4    1.1606136   51.1243396   30.6947477    0.0223333
  5    1.1595565   51.2996404  150.5153568    0.0223333
  6    1.1609392   51.1530687  270.9091469    0.0223333
  7    1.1551737  128.5795979   31.2296706    0.0223333
  8    1.1552299  128.4427317  151.0387749    0.0223333
  9    1.1575153  128.5765461  271.4538779    0.0223333
  
  Distortion Coordinate (A):  -0.0880
  
  
  Atom coordinates (in Angstroms,degrees,degrees):
  
  1    1.3409466   90.1071967  329.9940361    0.0223333
  2    1.3422258   90.0738751   89.8193127    0.0223333
  3    1.3333967   90.0880930  210.0065186    0.0223333
  4    1.1605430   51.1482019   30.6966988    0.0223333
  5    1.1597542   51.2655397  150.5737222    0.0223333
  6    1.1607374   51.1620150  270.8451687    0.0223333
  7    1.1553834  128.5633343   31.2314531    0.0223333
  8    1.1553126  128.4788250  151.1089333    0.0223333
  9    1.1569683  128.5611991  271.3776731    0.0223333
  
  Distortion Coordinate (A):  -0.0440
  
  
  Atom coordinates (in Angstroms,degrees,degrees):
  
  1    1.3400529   90.1072314  329.9667970    0.0223333
  2    1.3404076   90.0830682   89.8798892    0.0223333
  3    1.3360943   90.0788480  209.9742588    0.0223333
  4    1.1604729   51.1720655   30.6986486    0.0223333
  5    1.1599545   51.2314733  150.6321343    0.0223333
  6    1.1605376   51.1709976  270.7811967    0.0223333
  7    1.1555933  128.5470733   31.2332344    0.0223333
  8    1.1553986  128.5148740  151.1791574    0.0223333
  9    1.1564243  128.5457961  271.3014685    0.0223333
  
  Distortion Coordinate (A):   0.0440
  
  
  Atom coordinates (in Angstroms,degrees,degrees):
  
  1    1.3382672   90.1073009  329.9122659    0.0223333
  2    1.3367806   90.1014904   90.0012820    0.0223333
  3    1.3414923   90.0604121  209.9099286    0.0223333
  4    1.1603339   51.2197966   30.7025446    0.0223333
  5    1.1603628   51.1634440  150.7490984    0.0223333
  6    1.1601441   51.1890717  270.6532716    0.0223333
  7    1.1560138  128.5145591   31.2367939    0.0223333
  8    1.1555809  128.5868385  151.3198019    0.0223333
  9    1.1553453  128.5148226  271.1490614    0.0223333
  
  Distortion Coordinate (A):   0.0880
  
  
  Atom coordinates (in Angstroms,degrees,degrees):
  
  1    1.3373753   90.1073357  329.8849738    0.0223333
  2    1.3349718   90.1107196   90.0620983    0.0223333
  3    1.3441927   90.0512212  209.8778578    0.0223333
  4    1.1602651   51.2436642   30.7044908    0.0223333
  5    1.1605707   51.1294812  150.8076502    0.0223333
  6    1.1599504   51.1981630  270.5893190    0.0223333
  7    1.1562243  128.4983060   31.2385720    0.0223333
  8    1.1556771  128.6227537  151.3902222    0.0223333
  9    1.1548103  128.4992520  271.0728594    0.0223333
  
  Distortion Coordinate (A):   0.1320
  
  
  Atom coordinates (in Angstroms,degrees,degrees):
  
  1    1.3364840   90.1073704  329.8576640    0.0223333
  2    1.3331663   90.1199608   90.1229945    0.0223333
  3    1.3468940   90.0420482  209.8458498    0.0223333
  4    1.1601968   51.2675330   30.7064359    0.0223333
  5    1.1607811   51.0955532  150.8662485    0.0223333
  6    1.1597587   51.2072906  270.5253731    0.0223333
  7    1.1564350  128.4820555   31.2403490    0.0223333
  8    1.1557767  128.6586239  151.4607076    0.0223333
  9    1.1542782  128.4836256  270.9966588    0.0223333
  
  Distortion Coordinate (A):   0.1760
  
  
  Atom coordinates (in Angstroms,degrees,degrees):
  
  1    1.3355933   90.1074052  329.8303365    0.0223333
  2    1.3313639   90.1292139   90.1839708    0.0223333
  3    1.3495963   90.0328932  209.8139043    0.0223333
  4    1.1601289   51.2914032   30.7083797    0.0223333
  5    1.1609941   51.0616602  150.9248931    0.0223333
  6    1.1595690   51.2164544  270.4614342    0.0223333
  7    1.1566460  128.4658077   31.2421249    0.0223333
  8    1.1558797  128.6944489  151.5312581    0.0223333
  9    1.1537491  128.4679433  270.9204598    0.0223333
  
  Distortion Coordinate (A):   0.2200
  
  
  Atom coordinates (in Angstroms,degrees,degrees):
  
  1    1.3347033   90.1074399  329.8029914    0.0223333
  2    1.3295647   90.1384791   90.2450271    0.0223333
  3    1.3522995   90.0237560  209.7820212    0.0223333
  4    1.1600615   51.3152746   30.7103223    0.0223333
  5    1.1612097   51.0278021  150.9835840    0.0223333
  6    1.1593813   51.2256544  270.3975023    0.0223333
  7    1.1568571  128.4495625   31.2438997    0.0223333
  8    1.1559861  128.7302286  151.6018735    0.0223333
  9    1.1532230  128.4522053  270.8442627    0.0223333
  
  Distortion Coordinate (A):   0.2640
  
  
  Atom coordinates (in Angstroms,degrees,degrees):
  
  1    1.3338139   90.1074747  329.7756285    0.0223333
  2    1.3277687   90.1477562   90.3061634    0.0223333
  3    1.3550036   90.0146366  209.7502002    0.0223333
  4    1.1599945   51.3391473   30.7122637    0.0223333
  5    1.1614277   50.9939791  151.0423212    0.0223333
  6    1.1591956   51.2348905  270.3335777    0.0223333
  7    1.1570685  128.4333199   31.2456734    0.0223333
  8    1.1560958  128.7659627  151.6725536    0.0223333
  9    1.1526998  128.4364114  270.7680678    0.0223333
  
  Distortion Coordinate (A):   0.3080
  
  
  Atom coordinates (in Angstroms,degrees,degrees):
  
  1    1.3329251   90.1075094  329.7482480    0.0223333
  2    1.3259759   90.1570453   90.3673798    0.0223333
  3    1.3577086   90.0055350  209.7184414    0.0223333
  4    1.1599279   51.3630213   30.7142040    0.0223333
  5    1.1616483   50.9601913  151.1011045    0.0223333
  6    1.1590119   51.2441628  270.2696606    0.0223333
  7    1.1572801  128.4170800   31.2474460    0.0223333
  8    1.1562089  128.8016512  151.7432985    0.0223333
  9    1.1521797  128.4205618  270.6918754    0.0223333
  
  Distortion Coordinate (A):   0.3520
  
  
  Atom coordinates (in Angstroms,degrees,degrees):
  
  1    1.3320370   90.1075442  329.7208498    0.0223333
  2    1.3241863   90.1663463   90.4286763    0.0223333
  3    1.3604146   89.9964511  209.6867444    0.0223333
  4    1.1598618   51.3868965   30.7161430    0.0223333
  5    1.1618715   50.9264389  151.1599340    0.0223333
  6    1.1588303   51.2534712  270.2057510    0.0223333
  7    1.1574919  128.4008427   31.2492175    0.0223333
  8    1.1563254  128.8372937  151.8141078    0.0223333
  9    1.1516625  128.4046564  270.6156857    0.0223333
  
  
  Mode:    6
  
  Distortion Coordinate (A):  -0.3600
  
  
  Atom coordinates (in Angstroms,degrees,degrees):
  
  1    1.3184364   90.1834977  330.4137457    0.0223333
  2    1.3564210   90.0916800   89.8891655    0.0223333
  3    1.3413691   90.0695560  209.5221802    0.0223333
  4    1.1615941   50.9086355   31.2642132    0.0223333
  5    1.1569872   51.1406655  150.4239977    0.0223333
  6    1.1610919   51.5008717  270.4686031    0.0223333
  7    1.1588738  128.7840153   31.8782900    0.0223333
  8    1.1532468  128.5907117  150.8885840    0.0223333
  9    1.1562086  128.2177826  270.8740041    0.0223333
  
  Distortion Coordinate (A):  -0.3150
  
  
  Atom coordinates (in Angstroms,degrees,degrees):
  
  1    1.3210163   90.1739063  330.3540777    0.0223333
  2    1.3541923   90.0917538   89.8955519    0.0223333
  3    1.3410390   90.0695643  209.5746222    0.0223333
  4    1.1614334   50.9443840   31.1935403    0.0223333
  5    1.1573815   51.1477370  150.4573812    0.0223333
  6    1.1609919   51.4607465  270.4995520    0.0223333
  7    1.1584764  128.7525915   31.7977168    0.0223333
  8    1.1535235  128.5857894  150.9337480    0.0223333
  9    1.1561605  128.2569046  270.9177410    0.0223333
  
  Distortion Coordinate (A):  -0.2700
  
  
  Atom coordinates (in Angstroms,degrees,degrees):
  
  1    1.3235991   90.1643328  330.2945221    0.0223333
  2    1.3519637   90.0918276   89.9019485    0.0223333
  3    1.3407112   90.0695726  209.6270768    0.0223333
  4    1.1612761   50.9801796   31.1229302    0.0223333
  5    1.1577763   51.1548157  150.4907479    0.0223333
  6    1.1608935   51.4206264  270.5305378    0.0223333
  7    1.1580829  128.7211028   31.7171898    0.0223333
  8    1.1538011  128.5808508  150.9788960    0.0223333
  9    1.1561145  128.2960117  270.9615265    0.0223333
  
  Distortion Coordinate (A):  -0.2250
  
  
  Atom coordinates (in Angstroms,degrees,degrees):
  
  1    1.3261850   90.1547771  330.2350789    0.0223333
  2    1.3497351   90.0919016   89.9083555    0.0223333
  3    1.3403857   90.0695808  209.6795438    0.0223333
  4    1.1611222   51.0160219   31.0523832    0.0223333
  5    1.1581717   51.1619018  150.5240977    0.0223333
  6    1.1607969   51.3805115  270.5615606    0.0223333
  7    1.1576933  128.6895492   31.6367093    0.0223333
  8    1.1540798  128.5758960  151.0240281    0.0223333
  9    1.1560707  128.3351039  271.0053608    0.0223333
  
  Distortion Coordinate (A):  -0.1800
  
  
  Atom coordinates (in Angstroms,degrees,degrees):
  
  1    1.3287740   90.1452393  330.1757477    0.0223333
  2    1.3475065   90.0919757   89.9147727    0.0223333
  3    1.3400625   90.0695890  209.7320231    0.0223333
  4    1.1609717   51.0519110   30.9818992    0.0223333
  5    1.1585677   51.1689952  150.5574306    0.0223333
  6    1.1607021   51.3404017  270.5926204    0.0223333
  7    1.1573076  128.6579310   31.5562757    0.0223333
  8    1.1543595  128.5709249  151.0691441    0.0223333
  9    1.1560290  128.3741811  271.0492439    0.0223333
  
  Distortion Coordinate (A):  -0.1350
  
  
  Atom coordinates (in Angstroms,degrees,degrees):
  
  1    1.3313659   90.1357194  330.1165285    0.0223333
  2    1.3452779   90.0920499   89.9212004    0.0223333
  3    1.3397416   90.0695971  209.7845147    0.0223333
  4    1.1608245   51.0878465   30.9114785    0.0223333
  5    1.1589643   51.1760959  150.5907466    0.0223333
  6    1.1606089   51.3002973  270.6237173    0.0223333
  7    1.1569257  128.6262483   31.4758891    0.0223333
  8    1.1546401  128.5659376  151.1142441    0.0223333
  9    1.1559894  128.4132431  271.0931758    0.0223333
  
  Distortion Coordinate (A):  -0.0900
  
  
  Atom coordinates (in Angstroms,degrees,degrees):
  
  1    1.3339608   90.1262172  330.0574209    0.0223333
  2    1.3430494   90.0921243   89.9276384    0.0223333
  3    1.3394230   90.0696051  209.8370184    0.0223333
  4    1.1606807   51.1238284   30.8411212    0.0223333
  5    1.1593614   51.1832038  150.6240457    0.0223333
  6    1.1605175   51.2601982  270.6548513    0.0223333
  7    1.1565478  128.5945013   31.3955499    0.0223333
  8    1.1549218  128.5609341  151.1593279    0.0223333
  9    1.1559519  128.4522899  271.1371565    0.0223333
  
  Distortion Coordinate (A):  -0.0450
  
  
  Atom coordinates (in Angstroms,degrees,degrees):
  
  1    1.3365588   90.1167328  329.9984249    0.0223333
  2    1.3408209   90.0921987   89.9340868    0.0223333
  3    1.3391068   90.0696131  209.8895343    0.0223333
  4    1.1605403   51.1598564   30.7708274    0.0223333
  5    1.1597591   51.1903190  150.6573278    0.0223333
  6    1.1604278   51.2201046  270.6860225    0.0223333
  7    1.1561737  128.5626901   31.3152584    0.0223333
  8    1.1552044  128.5559144  151.2043955    0.0223333
  9    1.1559166  128.4913213  271.1811861    0.0223333
  
  Distortion Coordinate (A):   0.0450
  
  
  Atom coordinates (in Angstroms,degrees,degrees):
  
  1    1.3417636   90.0978173  329.8807668    0.0223333
  2    1.3363641   90.0923480   89.9470149    0.0223333
  3    1.3384812   90.0696289  209.9946020    0.0223333
  4    1.1602695   51.2320502   30.6304308    0.0223333
  5    1.1605562   51.2045710  150.7238414    0.0223333
  6    1.1602536   51.1399340  270.7484766    0.0223333
  7    1.1554371  128.4988758   31.1548192    0.0223333
  8    1.1557727  128.5458266  151.2944821    0.0223333
  9    1.1558522  128.5693377  271.2693920    0.0223333
  
  Distortion Coordinate (A):   0.0900
  
  
  Atom coordinates (in Angstroms,degrees,degrees):
  
  1    1.3443705   90.0883862  329.8221043    0.0223333
  2    1.3341357   90.0924228   89.9534947    0.0223333
  3    1.3381719   90.0696367  210.0471536    0.0223333
  4    1.1601392   51.2682156   30.5603282    0.0223333
  5    1.1609556   51.2117079  150.7570727    0.0223333
  6    1.1601691   51.0998572  270.7797596    0.0223333
  7    1.1550747  128.4668730   31.0746722    0.0223333
  8    1.1560583  128.5407584  151.3395009    0.0223333
  9    1.1558233  128.6083224  271.3135683    0.0223333
  
  Distortion Coordinate (A):   0.1350
  
  
  Atom coordinates (in Angstroms,degrees,degrees):
  
  1    1.3469803   90.0789728  329.7635525    0.0223333
  2    1.3319074   90.0924977   89.9599850    0.0223333
  3    1.3378649   90.0696445  210.0997170    0.0223333
  4    1.1600122   51.3044264   30.4902896    0.0223333
  5    1.1613555   51.2188519  150.7902871    0.0223333
  6    1.1600863   51.0597862  270.8110799    0.0223333
  7    1.1547161  128.4348066   30.9945739    0.0223333
  8    1.1563449  128.5356742  151.3845034    0.0223333
  9    1.1557964  128.6472914  271.3577936    0.0223333
  
  Distortion Coordinate (A):   0.1800
  
  
  Atom coordinates (in Angstroms,degrees,degrees):
  
  1    1.3495931   90.0695770  329.7051113    0.0223333
  2    1.3296791   90.0925728   89.9664858    0.0223333
  3    1.3375602   90.0696522  210.1522921    0.0223333
  4    1.1598887   51.3406825   30.4203152    0.0223333
  5    1.1617561   51.2260031  150.8234845    0.0223333
  6    1.1600052   51.0197209  270.8424377    0.0223333
  7    1.1543614  128.4026769   30.9145246    0.0223333
  8    1.1566325  128.5305739  151.4294894    0.0223333
  9    1.1557717  128.6862444  271.4020680    0.0223333
  
  Distortion Coordinate (A):   0.2250
  
  
  Atom coordinates (in Angstroms,degrees,degrees):
  
  1    1.3522089   90.0601990  329.6467805    0.0223333
  2    1.3274508   90.0926480   89.9729972    0.0223333
  3    1.3372579   90.0696598  210.2048788    0.0223333
  4    1.1597685   51.3769837   30.3504050    0.0223333
  5    1.1621572   51.2331615  150.8566649    0.0223333
  6    1.1599259   50.9796616  270.8738329    0.0223333
  7    1.1540106  128.3704839   30.8345245    0.0223333
  8    1.1569211  128.5254575  151.4744590    0.0223333
  9    1.1557491  128.7251815  271.4463913    0.0223333
  
  Distortion Coordinate (A):   0.2700
  
  
  Atom coordinates (in Angstroms,degrees,degrees):
  
  1    1.3548276   90.0508386  329.5885599    0.0223333
  2    1.3252226   90.0927233   89.9795192    0.0223333
  3    1.3369579   90.0696674  210.2574770    0.0223333
  4    1.1596516   51.4133298   30.2805591    0.0223333
  5    1.1625588   51.2403270  150.8898284    0.0223333
  6    1.1598483   50.9396083  270.9052656    0.0223333
  7    1.1536638  128.3382279   30.7545739    0.0223333
  8    1.1572107  128.5203251  151.5194121    0.0223333
  9    1.1557287  128.7641025  271.4907638    0.0223333
  
  Distortion Coordinate (A):   0.3150
  
  
  Atom coordinates (in Angstroms,degrees,degrees):
  
  1    1.3574492   90.0414958  329.5304493    0.0223333
  2    1.3229944   90.0927987   89.9860518    0.0223333
  3    1.3366601   90.0696750  210.3100865    0.0223333
  4    1.1595382   51.4497206   30.2107777    0.0223333
  5    1.1629610   51.2474997  150.9229749    0.0223333
  6    1.1597724   50.8995610  270.9367359    0.0223333
  7    1.1533208  128.3059089   30.6746732    0.0223333
  8    1.1575013  128.5151767  151.5643486    0.0223333
  9    1.1557103  128.8030072  271.5351853    0.0223333
  
  Distortion Coordinate (A):   0.3600
  
  
  Atom coordinates (in Angstroms,degrees,degrees):
  
  1    1.3600737   90.0321706  329.4724485    0.0223333
  2    1.3207662   90.0928742   89.9925950    0.0223333
  3    1.3363648   90.0696824  210.3627075    0.0223333
  4    1.1594281   51.4861559   30.1410609    0.0223333
  5    1.1633638   51.2546795  150.9561043    0.0223333
  6    1.1596983   50.8595199  270.9682438    0.0223333
  7    1.1529817  128.2735272   30.5948224    0.0223333
  8    1.1577928  128.5100123  151.6092686    0.0223333
  9    1.1556941  128.8418956  271.5796560    0.0223333
  
  
  Mode:    7
  
  Distortion Coordinate (A):  -0.3440
  
  
  Atom coordinates (in Angstroms,degrees,degrees):
  
  1    1.3404536   90.1072158  329.8732831    0.0223333
  2    1.3381194   90.0922892   89.8696799    0.0223333
  3    1.3382504   90.3558299  210.0424819    0.0223333
  4    1.1561564   51.2181820   30.7620465    0.0223333
  5    1.1569160   51.0409612  150.9300851    0.0223333
  6    1.1598516   51.0730092  270.7321350    0.0223333
  7    1.1604226  128.5468058   31.0355547    0.0223333
  8    1.1612610  128.3511351  151.0450117    0.0223333
  9    1.1554542  128.5379506  271.1285596    0.0223333
  
  Distortion Coordinate (A):  -0.3010
  
  
  Atom coordinates (in Angstroms,degrees,degrees):
  
  1    1.3402916   90.1072221  329.8815619    0.0223333
  2    1.3381783   90.0922872   89.8785395    0.0223333
  3    1.3383140   90.3200478  210.0299271    0.0223333
  4    1.1566872   51.2153948   30.7543564    0.0223333
  5    1.1573186   51.0605159  150.9000579    0.0223333
  6    1.1599122   51.0863872  270.7302692    0.0223333
  7    1.1598442  128.5448285   31.0604529    0.0223333
  8    1.1605365  128.3760734  151.0704542    0.0223333
  9    1.1555076  128.5370031  271.1406506    0.0223333
  
  Distortion Coordinate (A):  -0.2580
  
  
  Atom coordinates (in Angstroms,degrees,degrees):
  
  1    1.3401298   90.1072284  329.8898416    0.0223333
  2    1.3382373   90.0922852   89.8873986    0.0223333
  3    1.3383788   90.2842673  210.0173729    0.0223333
  4    1.1572179   51.2126092   30.7466688    0.0223333
  5    1.1577220   51.0800722  150.8700566    0.0223333
  6    1.1599728   51.0997646  270.7284042    0.0223333
  7    1.1592660  128.5428451   31.0853609    0.0223333
  8    1.1598129  128.4010202  151.0959286    0.0223333
  9    1.1555611  128.5360545  271.1527408    0.0223333
  
  Distortion Coordinate (A):  -0.2150
  
  
  Atom coordinates (in Angstroms,degrees,degrees):
  
  1    1.3399679   90.1072347  329.8981223    0.0223333
  2    1.3382963   90.0922832   89.8962574    0.0223333
  3    1.3384448   90.2484885  210.0048194    0.0223333
  4    1.1577487   51.2098253   30.7389838    0.0223333
  5    1.1581261   51.0996300  150.8400813    0.0223333
  6    1.1600337   51.1131415  270.7265400    0.0223333
  7    1.1586882  128.5408556   31.1102787    0.0223333
  8    1.1590901  128.4259755  151.1214350    0.0223333
  9    1.1556146  128.5351046  271.1648301    0.0223333
  
  Distortion Coordinate (A):  -0.1720
  
  
  Atom coordinates (in Angstroms,degrees,degrees):
  
  1    1.3398062   90.1072410  329.9064039    0.0223333
  2    1.3383554   90.0922812   89.9051158    0.0223333
  3    1.3385120   90.2127114  209.9922666    0.0223333
  4    1.1582795   51.2070430   30.7313013    0.0223333
  5    1.1585309   51.1191894  150.8101319    0.0223333
  6    1.1600946   51.1265177  270.7246766    0.0223333
  7    1.1581106  128.5388598   31.1352063    0.0223333
  8    1.1583681  128.4509393  151.1469733    0.0223333
  9    1.1556682  128.5341536  271.1769187    0.0223333
  
  Distortion Coordinate (A):  -0.1290
  
  
  Atom coordinates (in Angstroms,degrees,degrees):
  
  1    1.3396445   90.1072473  329.9146866    0.0223333
  2    1.3384146   90.0922793   89.9139738    0.0223333
  3    1.3385804   90.1769361  209.9797145    0.0223333
  4    1.1588104   51.2042624   30.7236214    0.0223333
  5    1.1589364   51.1387502  150.7802084    0.0223333
  6    1.1601557   51.1398933  270.7228140    0.0223333
  7    1.1575334  128.5368579   31.1601437    0.0223333
  8    1.1576469  128.4759115  151.1725435    0.0223333
  9    1.1557219  128.5332013  271.1890064    0.0223333
  
  Distortion Coordinate (A):  -0.0860
  
  
  Atom coordinates (in Angstroms,degrees,degrees):
  
  1    1.3394828   90.1072536  329.9229702    0.0223333
  2    1.3384738   90.0922773   89.9228315    0.0223333
  3    1.3386500   90.1411626  209.9671630    0.0223333
  4    1.1593413   51.2014834   30.7159441    0.0223333
  5    1.1593427   51.1583125  150.7503107    0.0223333
  6    1.1602169   51.1532683  270.7209522    0.0223333
  7    1.1569564  128.5348497   31.1850909    0.0223333
  8    1.1569265  128.5008921  151.1981459    0.0223333
  9    1.1557756  128.5322478  271.2010933    0.0223333
  
  Distortion Coordinate (A):  -0.0430
  
  
  Atom coordinates (in Angstroms,degrees,degrees):
  
  1    1.3393212   90.1072599  329.9312547    0.0223333
  2    1.3385331   90.0922753   89.9316887    0.0223333
  3    1.3387208   90.1053909  209.9546123    0.0223333
  4    1.1598722   51.1987061   30.7082694    0.0223333
  5    1.1597497   51.1778762  150.7204390    0.0223333
  6    1.1602783   51.1666427  270.7190912    0.0223333
  7    1.1563798  128.5328354   31.2100479    0.0223333
  8    1.1562069  128.5258812  151.2237803    0.0223333
  9    1.1558294  128.5312932  271.2131793    0.0223333
  
  Distortion Coordinate (A):   0.0430
  
  
  Atom coordinates (in Angstroms,degrees,degrees):
  
  1    1.3389982   90.1072725  329.9478268    0.0223333
  2    1.3386519   90.0922713   89.9494021    0.0223333
  3    1.3388661   90.0338530  209.9295128    0.0223333
  4    1.1609342   51.1931564   30.6929276    0.0223333
  5    1.1605658   51.2170079  150.6607730    0.0223333
  6    1.1604015   51.1933897  270.7153715    0.0223333
  7    1.1552274  128.5287881   31.2599913    0.0223333
  8    1.1547701  128.5758843  151.2751458    0.0223333
  9    1.1559373  128.5293802  271.2373490    0.0223333
  
  Distortion Coordinate (A):   0.0860
  
  
  Atom coordinates (in Angstroms,degrees,degrees):
  
  1    1.3388368   90.1072788  329.9561143    0.0223333
  2    1.3387114   90.0922693   89.9582582    0.0223333
  3    1.3389405   89.9980870  209.9169640    0.0223333
  4    1.1614652   51.1903840   30.6852605    0.0223333
  5    1.1609750   51.2365758  150.6309787    0.0223333
  6    1.1604633   51.2067623  270.7135128    0.0223333
  7    1.1546517  128.5267552   31.2849776    0.0223333
  8    1.1540529  128.6008984  151.3008769    0.0223333
  9    1.1559913  128.5284220  271.2494325    0.0223333
  
  Distortion Coordinate (A):   0.1290
  
  
  Atom coordinates (in Angstroms,degrees,degrees):
  
  1    1.3386755   90.1072850  329.9644028    0.0223333
  2    1.3387710   90.0922673   89.9671140    0.0223333
  3    1.3390161   89.9623229  209.9044160    0.0223333
  4    1.1619963   51.1876132   30.6775960    0.0223333
  5    1.1613848   51.2561450  150.6012103    0.0223333
  6    1.1605253   51.2201342  270.7116549    0.0223333
  7    1.1540762  128.5247160   31.3099737    0.0223333
  8    1.1533365  128.6259208  151.3266402    0.0223333
  9    1.1560454  128.5274625  271.2615153    0.0223333
  
  Distortion Coordinate (A):   0.1720
  
  
  Atom coordinates (in Angstroms,degrees,degrees):
  
  1    1.3385142   90.1072913  329.9726922    0.0223333
  2    1.3388306   90.0922653   89.9759693    0.0223333
  3    1.3390930   89.9265607  209.8918686    0.0223333
  4    1.1625274   51.1848441   30.6699341    0.0223333
  5    1.1617955   51.2757156  150.5714676    0.0223333
  6    1.1605874   51.2335056  270.7097978    0.0223333
  7    1.1535011  128.5226706   31.3349796    0.0223333
  8    1.1526209  128.6509515  151.3524360    0.0223333
  9    1.1560996  128.5265018  271.2735972    0.0223333
  
  Distortion Coordinate (A):   0.2150
  
  
  Atom coordinates (in Angstroms,degrees,degrees):
  
  1    1.3383529   90.1072976  329.9809826    0.0223333
  2    1.3388903   90.0922633   89.9848243    0.0223333
  3    1.3391711   89.8908006  209.8793219    0.0223333
  4    1.1630585   51.1820766   30.6622747    0.0223333
  5    1.1622068   51.2952874  150.5417507    0.0223333
  6    1.1606496   51.2468763  270.7079415    0.0223333
  7    1.1529263  128.5206190   31.3599953    0.0223333
  8    1.1519062  128.6759905  151.3782642    0.0223333
  9    1.1561539  128.5255399  271.2856783    0.0223333
  
  Distortion Coordinate (A):   0.2580
  
  
  Atom coordinates (in Angstroms,degrees,degrees):
  
  1    1.3381917   90.1073039  329.9892740    0.0223333
  2    1.3389501   90.0922613   89.9936789    0.0223333
  3    1.3392503   89.8550425  209.8667760    0.0223333
  4    1.1635897   51.1793108   30.6546179    0.0223333
  5    1.1626188   51.3148605  150.5120595    0.0223333
  6    1.1607120   51.2602464  270.7060860    0.0223333
  7    1.1523517  128.5185611   31.3850207    0.0223333
  8    1.1511922  128.7010377  151.4041248    0.0223333
  9    1.1562082  128.5245769  271.2977585    0.0223333
  
  Distortion Coordinate (A):   0.3010
  
  
  Atom coordinates (in Angstroms,degrees,degrees):
  
  1    1.3380306   90.1073102  329.9975663    0.0223333
  2    1.3390099   90.0922593   90.0025331    0.0223333
  3    1.3393308   89.8192865  209.8542306    0.0223333
  4    1.1641209   51.1765466   30.6469637    0.0223333
  5    1.1630316   51.3344349  150.4823941    0.0223333
  6    1.1607745   51.2736159  270.7042312    0.0223333
  7    1.1517775  128.5164969   31.4100559    0.0223333
  8    1.1504791  128.7260931  151.4300179    0.0223333
  9    1.1562626  128.5236126  271.3098379    0.0223333
  
  Distortion Coordinate (A):   0.3440
  
  
  Atom coordinates (in Angstroms,degrees,degrees):
  
  1    1.3378695   90.1073164  330.0058596    0.0223333
  2    1.3390698   90.0922573   90.0113869    0.0223333
  3    1.3394125   89.7835326  209.8416860    0.0223333
  4    1.1646521   51.1737841   30.6393120    0.0223333
  5    1.1634451   51.3540104  150.4527543    0.0223333
  6    1.1608372   51.2869848  270.7023772    0.0223333
  7    1.1512036  128.5144265   31.4351008    0.0223333
  8    1.1497667  128.7511568  151.4559436    0.0223333
  9    1.1563170  128.5226471  271.3219165    0.0223333
  
  
  Mode:    8
  
  Distortion Coordinate (A):  -0.3520
  
  
  Atom coordinates (in Angstroms,degrees,degrees):
  
  1    1.3365634   90.3271400  330.0753300    0.0223333
  2    1.3416032   90.1652959   89.8580216    0.0223333
  3    1.3378814   89.9232001  209.6787822    0.0223333
  4    1.1588393   50.9665993   30.7479890    0.0223333
  5    1.1589530   51.2763385  150.5970814    0.0223333
  6    1.1584717   51.1465625  270.9313022    0.0223333
  7    1.1574919  128.4008427   31.2492175    0.0223333
  8    1.1557239  128.7474771  151.0841966    0.0223333
  9    1.1615386  128.2308685  270.9647957    0.0223333
  
  Distortion Coordinate (A):  -0.3080
  
  
  Atom coordinates (in Angstroms,degrees,degrees):
  
  1    1.3368848   90.2996333  330.0583421    0.0223333
  2    1.3412263   90.1561768   89.8683273    0.0223333
  3    1.3379911   89.9415080  209.7117017    0.0223333
  4    1.1590325   50.9952798   30.7420451    0.0223333
  5    1.1591031   51.2664682  150.6087639    0.0223333
  6    1.1587040   51.1507255  270.9045153    0.0223333
  7    1.1572801  128.4170800   31.2474460    0.0223333
  8    1.1556921  128.7229170  151.1049008    0.0223333
  9    1.1608261  128.2682615  270.9971742    0.0223333
  
  Distortion Coordinate (A):  -0.2640
  
  
  Atom coordinates (in Angstroms,degrees,degrees):
  
  1    1.3372072   90.2721329  330.0413582    0.0223333
  2    1.3408496   90.1470552   89.8786358    0.0223333
  3    1.3381021   89.9598144  209.7446185    0.0223333
  4    1.1592263   51.0239563   30.7361069    0.0223333
  5    1.1592532   51.2566003  150.6204482    0.0223333
  6    1.1589366   51.1548939  270.8777364    0.0223333
  7    1.1570685  128.4333199   31.2456734    0.0223333
  8    1.1556609  128.6983527  151.1255914    0.0223333
  9    1.1601151  128.3056662  271.0296039    0.0223333
  
  Distortion Coordinate (A):  -0.2200
  
  
  Atom coordinates (in Angstroms,degrees,degrees):
  
  1    1.3375304   90.2446390  330.0243784    0.0223333
  2    1.3404730   90.1379311   89.8889470    0.0223333
  3    1.3382142   89.9781193  209.7775326    0.0223333
  4    1.1594208   51.0526288   30.7301744    0.0223333
  5    1.1594036   51.2467347  150.6321343    0.0223333
  6    1.1591696   51.1590676  270.8509655    0.0223333
  7    1.1568571  128.4495625   31.2438997    0.0223333
  8    1.1556304  128.6737842  151.1462682    0.0223333
  9    1.1594058  128.3430826  271.0620850    0.0223333
  
  Distortion Coordinate (A):  -0.1760
  
  
  Atom coordinates (in Angstroms,degrees,degrees):
  
  1    1.3378545   90.2171514  330.0074027    0.0223333
  2    1.3400966   90.1288046   89.8992611    0.0223333
  3    1.3383276   89.9964227  209.8104440    0.0223333
  4    1.1596160   51.0812972   30.7242476    0.0223333
  5    1.1595541   51.2368714  150.6438223    0.0223333
  6    1.1594029   51.1632467  270.8242026    0.0223333
  7    1.1566460  128.4658077   31.2421249    0.0223333
  8    1.1556006  128.6492114  151.1669313    0.0223333
  9    1.1586981  128.3805105  271.0946176    0.0223333
  
  Distortion Coordinate (A):  -0.1320
  
  
  Atom coordinates (in Angstroms,degrees,degrees):
  
  1    1.3381795   90.1896704  329.9904310    0.0223333
  2    1.3397203   90.1196755   89.9095780    0.0223333
  3    1.3384421   90.0147246  209.8433527    0.0223333
  4    1.1598118   51.1099616   30.7183265    0.0223333
  5    1.1597047   51.2270104  150.6555122    0.0223333
  6    1.1596366   51.1674312  270.7974477    0.0223333
  7    1.1564350  128.4820555   31.2403490    0.0223333
  8    1.1555714  128.6246344  151.1875808    0.0223333
  9    1.1579920  128.4179501  271.1272017    0.0223333
  
  Distortion Coordinate (A):  -0.0880
  
  
  Atom coordinates (in Angstroms,degrees,degrees):
  
  1    1.3385054   90.1621958  329.9734634    0.0223333
  2    1.3393442   90.1105439   89.9198978    0.0223333
  3    1.3385578   90.0330250  209.8762586    0.0223333
  4    1.1600083   51.1386220   30.7124111    0.0223333
  5    1.1598554   51.2171517  150.6672040    0.0223333
  6    1.1598707   51.1716210  270.7707007    0.0223333
  7    1.1562243  128.4983060   31.2385720    0.0223333
  8    1.1555430  128.6000533  151.2082165    0.0223333
  9    1.1572875  128.4554011  271.1598375    0.0223333
  
  Distortion Coordinate (A):  -0.0440
  
  
  Atom coordinates (in Angstroms,degrees,degrees):
  
  1    1.3388321   90.1347278  329.9564998    0.0223333
  2    1.3389683   90.1014099   89.9302203    0.0223333
  3    1.3386747   90.0513238  209.9091618    0.0223333
  4    1.1602054   51.1672782   30.7065013    0.0223333
  5    1.1600063   51.2072954  150.6788976    0.0223333
  6    1.1601051   51.1758161  270.7439618    0.0223333
  7    1.1560138  128.5145591   31.2367939    0.0223333
  8    1.1555152  128.5754680  151.2288386    0.0223333
  9    1.1565846  128.4928635  271.1925251    0.0223333
  
  Distortion Coordinate (A):   0.0440
  
  
  Atom coordinates (in Angstroms,degrees,degrees):
  
  1    1.3394882   90.0798111  329.9225849    0.0223333
  2    1.3382169   90.0831342   89.9508738    0.0223333
  3    1.3389121   90.0879167  209.9749598    0.0223333
  4    1.1606016   51.2245784   30.6946988    0.0223333
  5    1.1603086   51.1875897  150.7022904    0.0223333
  6    1.1605750   51.1842223  270.6905081    0.0223333
  7    1.1555933  128.5470733   31.2332344    0.0223333
  8    1.1554616  128.5262850  151.2700417    0.0223333
  9    1.1551837  128.5678224  271.2580560    0.0223333
  
  Distortion Coordinate (A):   0.0880
  
  
  Atom coordinates (in Angstroms,degrees,degrees):
  
  1    1.3398175   90.0523626  329.9056335    0.0223333
  2    1.3378414   90.0739927   89.9612047    0.0223333
  3    1.3390326   90.1062107  210.0078545    0.0223333
  4    1.1608008   51.2532224   30.6888060    0.0223333
  5    1.1604599   51.1777403  150.7139896    0.0223333
  6    1.1608104   51.1884334  270.6637932    0.0223333
  7    1.1553834  128.5633343   31.2314531    0.0223333
  8    1.1554359  128.5016874  151.2906228    0.0223333
  9    1.1544856  128.6053186  271.2908995    0.0223333
  
  Distortion Coordinate (A):   0.1320
  
  
  Atom coordinates (in Angstroms,degrees,degrees):
  
  1    1.3401478   90.0249207  329.8886862    0.0223333
  2    1.3374661   90.0648486   89.9715385    0.0223333
  3    1.3391543   90.1245031  210.0407464    0.0223333
  4    1.1610006   51.2818622   30.6829188    0.0223333
  5    1.1606113   51.1678932  150.7256907    0.0223333
  6    1.1610463   51.1926498  270.6370864    0.0223333
  7    1.1551737  128.5795979   31.2296706    0.0223333
  8    1.1554108  128.4770856  151.3111902    0.0223333
  9    1.1537892  128.6428261  271.3237952    0.0223333
  
  Distortion Coordinate (A):   0.1760
  
  
  Atom coordinates (in Angstroms,degrees,degrees):
  
  1    1.3404789   89.9974854  329.8717430    0.0223333
  2    1.3370910   90.0557021   89.9818751    0.0223333
  3    1.3392771   90.1427938  210.0736354    0.0223333
  4    1.1612010   51.3104978   30.6770372    0.0223333
  5    1.1607629   51.1580485  150.7373936    0.0223333
  6    1.1612824   51.1968715  270.6103877    0.0223333
  7    1.1549642  128.5958642   31.2278871    0.0223333
  8    1.1553864  128.4524798  151.3317440    0.0223333
  9    1.1530944  128.6803446  271.3567432    0.0223333
  
  Distortion Coordinate (A):   0.2200
  
  
  Atom coordinates (in Angstroms,degrees,degrees):
  
  1    1.3408108   89.9700566  329.8548038    0.0223333
  2    1.3367160   90.0465531   89.9922145    0.0223333
  3    1.3394012   90.1610828  210.1065216    0.0223333
  4    1.1614021   51.3391293   30.6711613    0.0223333
  5    1.1609147   51.1482061  150.7490984    0.0223333
  6    1.1615190   51.2010985  270.5836970    0.0223333
  7    1.1547550  128.6121331   31.2261024    0.0223333
  8    1.1553627  128.4278699  151.3522841    0.0223333
  9    1.1524013  128.7178741  271.3897436    0.0223333
  
  Distortion Coordinate (A):   0.2640
  
  
  Atom coordinates (in Angstroms,degrees,degrees):
  
  1    1.3411437   89.9426345  329.8378688    0.0223333
  2    1.3363411   90.0374015   90.0025567    0.0223333
  3    1.3395264   90.1793701  210.1394048    0.0223333
  4    1.1616039   51.3677566   30.6652910    0.0223333
  5    1.1610666   51.1383660  150.7608050    0.0223333
  6    1.1617559   51.2053308  270.5570144    0.0223333
  7    1.1545459  128.6284046   31.2243166    0.0223333
  8    1.1553396  128.4032560  151.3728106    0.0223333
  9    1.1517097  128.7554145  271.4227965    0.0223333
  
  Distortion Coordinate (A):   0.3080
  
  
  Atom coordinates (in Angstroms,degrees,degrees):
  
  1    1.3414774   89.9152190  329.8209378    0.0223333
  2    1.3359665   90.0282475   90.0129017    0.0223333
  3    1.3396528   90.1976557  210.1722851    0.0223333
  4    1.1618063   51.3963796   30.6594263    0.0223333
  5    1.1612186   51.1285283  150.7725135    0.0223333
  6    1.1619931   51.2095683  270.5303399    0.0223333
  7    1.1543370  128.6446787   31.2225298    0.0223333
  8    1.1553172  128.3786381  151.3933236    0.0223333
  9    1.1510198  128.7929658  271.4559019    0.0223333
  
  Distortion Coordinate (A):   0.3520
  
  
  Atom coordinates (in Angstroms,degrees,degrees):
  
  1    1.3418120   89.8878101  329.8040109    0.0223333
  2    1.3355920   90.0190910   90.0232496    0.0223333
  3    1.3397804   90.2159396  210.2051624    0.0223333
  4    1.1620094   51.4249985   30.6535672    0.0223333
  5    1.1613708   51.1186929  150.7842239    0.0223333
  6    1.1622307   51.2138112  270.5036735    0.0223333
  7    1.1541284  128.6609554   31.2207418    0.0223333
  8    1.1552955  128.3540162  151.4138229    0.0223333
  9    1.1503315  128.8305280  271.4890601    0.0223333
  
  
  Mode:    9
  
  Distortion Coordinate (A):  -0.3600
  
  
  Atom coordinates (in Angstroms,degrees,degrees):
  
  1    1.3385351   89.9575538  329.7726465    0.0223333
  2    1.3360931   90.3920990   90.0993339    0.0223333
  3    1.3394237   89.9199167  209.8370184    0.0223333
  4    1.1599729   51.1882345   30.8450183    0.0223333
  5    1.1594618   50.9791689  150.6156846    0.0223333
  6    1.1608605   51.2919591  270.7016876    0.0223333
  7    1.1618445  128.1182985   30.9921963    0.0223333
  8    1.1508688  128.6330757  151.4053613    0.0223333
  9    1.1543796  128.7625205  271.1566927    0.0223333
  
  Distortion Coordinate (A):  -0.3150
  
  
  Atom coordinates (in Angstroms,degrees,degrees):
  
  1    1.3386109   89.9762716  329.7935123    0.0223333
  2    1.3364003   90.3545913   90.0794693    0.0223333
  3    1.3393433   89.9386260  209.8501463    0.0223333
  4    1.1600261   51.1891869   30.8269614    0.0223333
  5    1.1595465   51.0064567  150.6250756    0.0223333
  6    1.1607949   51.2779687  270.7036275    0.0223333
  7    1.1610806  128.1697842   31.0223357    0.0223333
  8    1.1514452  128.6227962  151.3858218    0.0223333
  9    1.1545652  128.7334850  271.1652929    0.0223333
  
  Distortion Coordinate (A):  -0.2700
  
  
  Atom coordinates (in Angstroms,degrees,degrees):
  
  1    1.3386873   89.9949883  329.8143770    0.0223333
  2    1.3367089   90.3170919   90.0596092    0.0223333
  3    1.3392633   89.9573363  209.8632749    0.0223333
  4    1.1600795   51.1901420   30.8089056    0.0223333
  5    1.1596319   51.0337435  150.6344587    0.0223333
  6    1.1607294   51.2639775  270.7055683    0.0223333
  7    1.1603191  128.2212927   31.0525356    0.0223333
  8    1.1520220  128.6125181  151.3662966    0.0223333
  9    1.1547514  128.7044531  271.1738849    0.0223333
  
  Distortion Coordinate (A):  -0.2250
  
  
  Atom coordinates (in Angstroms,degrees,degrees):
  
  1    1.3387644   90.0137039  329.8352405    0.0223333
  2    1.3370191   90.2796009   90.0397537    0.0223333
  3    1.3391838   89.9760478  209.8764042    0.0223333
  4    1.1601331   51.1910999   30.7908511    0.0223333
  5    1.1597179   51.0610292  150.6438340    0.0223333
  6    1.1606641   51.2499857  270.7075099    0.0223333
  7    1.1595602  128.2728238   31.0827962    0.0223333
  8    1.1525990  128.6022414  151.3467859    0.0223333
  9    1.1549383  128.6754247  271.1824687    0.0223333
  
  Distortion Coordinate (A):  -0.1800
  
  
  Atom coordinates (in Angstroms,degrees,degrees):
  
  1    1.3388421   90.0324185  329.8561028    0.0223333
  2    1.3373307   90.2421184   90.0199029    0.0223333
  3    1.3391047   89.9947603  209.8895343    0.0223333
  4    1.1601868   51.1920605   30.7727978    0.0223333
  5    1.1598046   51.0883139  150.6532015    0.0223333
  6    1.1605989   51.2359932  270.7094524    0.0223333
  7    1.1588037  128.3243774   31.1131176    0.0223333
  8    1.1531763  128.5919661  151.3272894    0.0223333
  9    1.1551259  128.6464000  271.1910442    0.0223333
  
  Distortion Coordinate (A):  -0.1350
  
  
  Atom coordinates (in Angstroms,degrees,degrees):
  
  1    1.3389205   90.0511321  329.8769639    0.0223333
  2    1.3376439   90.2046443   90.0000566    0.0223333
  3    1.3390261   90.0134739  209.9026652    0.0223333
  4    1.1602406   51.1930239   30.7547458    0.0223333
  5    1.1598918   51.1155974  150.6625611    0.0223333
  6    1.1605339   51.2220001  270.7113957    0.0223333
  7    1.1580499  128.3759534   31.1435000    0.0223333
  8    1.1537538  128.5816921  151.3078073    0.0223333
  9    1.1553142  128.6173788  271.1996116    0.0223333
  
  Distortion Coordinate (A):  -0.0900
  
  
  Atom coordinates (in Angstroms,degrees,degrees):
  
  1    1.3389996   90.0698445  329.8978239    0.0223333
  2    1.3379586   90.1671787   89.9802150    0.0223333
  3    1.3389479   90.0321885  209.9157967    0.0223333
  4    1.1602947   51.1939900   30.7366950    0.0223333
  5    1.1599797   51.1428799  150.6719129    0.0223333
  6    1.1604691   51.2080062  270.7133399    0.0223333
  7    1.1572985  128.4275518   31.1739435    0.0223333
  8    1.1543317  128.5714195  151.2883396    0.0223333
  9    1.1555032  128.5883613  271.2081707    0.0223333
  
  Distortion Coordinate (A):  -0.0450
  
  
  Atom coordinates (in Angstroms,degrees,degrees):
  
  1    1.3390793   90.0885559  329.9186827    0.0223333
  2    1.3382748   90.1297217   89.9603780    0.0223333
  3    1.3388702   90.0509043  209.9289291    0.0223333
  4    1.1603489   51.1949588   30.7186455    0.0223333
  5    1.1600682   51.1701612  150.6812569    0.0223333
  6    1.1604044   51.1940117  270.7152850    0.0223333
  7    1.1565497  128.4791723   31.2044484    0.0223333
  8    1.1549097  128.5611483  151.2688861    0.0223333
  9    1.1556929  128.5593475  271.2167217    0.0223333
  
  Distortion Coordinate (A):   0.0450
  
  
  Atom coordinates (in Angstroms,degrees,degrees):
  
  1    1.3392408   90.1259754  329.9603967    0.0223333
  2    1.3389117   90.0548335   89.9207179    0.0223333
  3    1.3387159   90.0883388  209.9551960    0.0223333
  4    1.1604577   51.1969047   30.6825502    0.0223333
  5    1.1602471   51.2247204  150.6999215    0.0223333
  6    1.1602755   51.1660207  270.7191777    0.0223333
  7    1.1550597  128.5824795   31.2656427    0.0223333
  8    1.1560667  128.5406102  151.2300221    0.0223333
  9    1.1560744  128.5013308  271.2337992    0.0223333
  
  Distortion Coordinate (A):   0.0900
  
  
  Atom coordinates (in Angstroms,degrees,degrees):
  
  1    1.3393225   90.1446834  329.9812519    0.0223333
  2    1.3392324   90.0174025   89.9008947    0.0223333
  3    1.3386395   90.1070577  209.9683306    0.0223333
  4    1.1605123   51.1978817   30.6645044    0.0223333
  5    1.1603375   51.2519983  150.7092421    0.0223333
  6    1.1602112   51.1520242  270.7211254    0.0223333
  7    1.1543185  128.6341659   31.2963325    0.0223333
  8    1.1566455  128.5303433  151.2106115    0.0223333
  9    1.1562662  128.4723280  271.2423258    0.0223333
  
  Distortion Coordinate (A):   0.1350
  
  
  Atom coordinates (in Angstroms,degrees,degrees):
  
  1    1.3394048   90.1633903  330.0021059    0.0223333
  2    1.3395546   89.9799801   89.8810763    0.0223333
  3    1.3385635   90.1257776  209.9814659    0.0223333
  4    1.1605671   51.1988615   30.6464599    0.0223333
  5    1.1604285   51.2792750  150.7185549    0.0223333
  6    1.1601472   51.1380270  270.7230739    0.0223333
  7    1.1535799  128.6858740   31.3270843    0.0223333
  8    1.1572247  128.5200777  151.1912152    0.0223333
  9    1.1564587  128.4433289  271.2508442    0.0223333
  
  Distortion Coordinate (A):   0.1800
  
  
  Atom coordinates (in Angstroms,degrees,degrees):
  
  1    1.3394878   90.1820961  330.0229586    0.0223333
  2    1.3398784   89.9425666   89.8612624    0.0223333
  3    1.3384879   90.1444985  209.9946020    0.0223333
  4    1.1606221   51.1998440   30.6284167    0.0223333
  5    1.1605202   51.3065505  150.7278600    0.0223333
  6    1.1600833   51.1240291  270.7250233    0.0223333
  7    1.1528438  128.7376037   31.3578983    0.0223333
  8    1.1578041  128.5098136  151.1718332    0.0223333
  9    1.1566519  128.4143336  271.2593545    0.0223333
  
  Distortion Coordinate (A):   0.2250
  
  
  Atom coordinates (in Angstroms,degrees,degrees):
  
  1    1.3395715   90.2008007  330.0438102    0.0223333
  2    1.3402036   89.9051618   89.8414532    0.0223333
  3    1.3384128   90.1632204  210.0077388    0.0223333
  4    1.1606772   51.2008293   30.6103747    0.0223333
  5    1.1606124   51.3338247  150.7371573    0.0223333
  6    1.1600195   51.1100306  270.7269735    0.0223333
  7    1.1521102  128.7893549   31.3887746    0.0223333
  8    1.1583837  128.4995509  151.1524653    0.0223333
  9    1.1568457  128.3853420  271.2678567    0.0223333
  
  Distortion Coordinate (A):   0.2700
  
  
  Atom coordinates (in Angstroms,degrees,degrees):
  
  1    1.3396558   90.2195041  330.0646605    0.0223333
  2    1.3405303   89.8677659   89.8216486    0.0223333
  3    1.3383381   90.1819433  210.0208763    0.0223333
  4    1.1607325   51.2018172   30.5923340    0.0223333
  5    1.1607053   51.3610978  150.7464468    0.0223333
  6    1.1599559   51.0960315  270.7289246    0.0223333
  7    1.1513792  128.8411275   31.4197134    0.0223333
  8    1.1589636  128.4892897  151.1331118    0.0223333
  9    1.1570403  128.3563541  271.2763508    0.0223333
  
  Distortion Coordinate (A):   0.3150
  
  
  Atom coordinates (in Angstroms,degrees,degrees):
  
  1    1.3397408   90.2382064  330.0855096    0.0223333
  2    1.3408586   89.8303789   89.8018487    0.0223333
  3    1.3382639   90.2006672  210.0340146    0.0223333
  4    1.1607879   51.2028079   30.5742945    0.0223333
  5    1.1607989   51.3883696  150.7557287    0.0223333
  6    1.1598924   51.0820316  270.7308766    0.0223333
  7    1.1506508  128.8929214   31.4507149    0.0223333
  8    1.1595438  128.4790299  151.1137724    0.0223333
  9    1.1572355  128.3273700  271.2848368    0.0223333
  
  Distortion Coordinate (A):   0.3600
  
  
  Atom coordinates (in Angstroms,degrees,degrees):
  
  1    1.3398265   90.2569075  330.1063575    0.0223333
  2    1.3411883   89.7930009   89.7820534    0.0223333
  3    1.3381901   90.2193921  210.0471536    0.0223333
  4    1.1608435   51.2038014   30.5562564    0.0223333
  5    1.1608930   51.4156402  150.7650028    0.0223333
  6    1.1598292   51.0680312  270.7328294    0.0223333
  7    1.1499249  128.9447364   31.4817792    0.0223333
  8    1.1601242  128.4687715  151.0944473    0.0223333
  9    1.1574315  128.2983898  271.2933147    0.0223333
  
  
  Mode:   10
  
  Distortion Coordinate (A):  -0.3680
  
  
  Atom coordinates (in Angstroms,degrees,degrees):
  
  1    1.3452824   90.1070284  330.2378314    0.0223333
  2    1.3437820   90.0920998   90.1569565    0.0223333
  3    1.3449743   89.9931116  210.2298703    0.0223333
  4    1.1578157   51.0443583   30.9803617    0.0223333
  5    1.1580827   51.1603056  150.8865023    0.0223333
  6    1.1555574   51.0942480  270.9574172    0.0223333
  7    1.1531086  128.4737942   31.3824884    0.0223333
  8    1.1511649  128.5227580  151.4457507    0.0223333
  9    1.1540571  128.4579344  271.3286577    0.0223333
  
  Distortion Coordinate (A):  -0.3220
  
  
  Atom coordinates (in Angstroms,degrees,degrees):
  
  1    1.3445130   90.1070582  330.2006175    0.0223333
  2    1.3431312   90.0921215   90.1299497    0.0223333
  3    1.3441975   90.0026565  210.1939649    0.0223333
  4    1.1581361   51.0632848   30.9452951    0.0223333
  5    1.1583409   51.1649329  150.8619852    0.0223333
  6    1.1561534   51.1049595  270.9273134    0.0223333
  7    1.1534447  128.4809385   31.3640501    0.0223333
  8    1.1517042  128.5262962  151.4211851    0.0223333
  9    1.1542849  128.4669954  271.3157369    0.0223333
  
  Distortion Coordinate (A):  -0.2760
  
  
  Atom coordinates (in Angstroms,degrees,degrees):
  
  1    1.3437447   90.1070880  330.1633828    0.0223333
  2    1.3424810   90.0921433   90.1029301    0.0223333
  3    1.3434219   90.0122068  210.1580393    0.0223333
  4    1.1584574   51.0822171   30.9102560    0.0223333
  5    1.1585995   51.1695644  150.8374763    0.0223333
  6    1.1567499   51.1156738  270.8972326    0.0223333
  7    1.1537811  128.4880780   31.3456129    0.0223333
  8    1.1522439  128.5298278  151.3966273    0.0223333
  9    1.1545128  128.4760533  271.3028151    0.0223333
  
  Distortion Coordinate (A):  -0.2300
  
  
  Atom coordinates (in Angstroms,degrees,degrees):
  
  1    1.3429776   90.1071178  330.1261274    0.0223333
  2    1.3418313   90.0921650   90.0758979    0.0223333
  3    1.3426475   90.0217625  210.1220935    0.0223333
  4    1.1587795   51.1011552   30.8752443    0.0223333
  5    1.1588584   51.1742001  150.8129754    0.0223333
  6    1.1573470   51.1263908  270.8671749    0.0223333
  7    1.1541176  128.4952127   31.3271769    0.0223333
  8    1.1527838  128.5333527  151.3720774    0.0223333
  9    1.1547409  128.4851082  271.2898924    0.0223333
  
  Distortion Coordinate (A):  -0.1840
  
  
  Atom coordinates (in Angstroms,degrees,degrees):
  
  1    1.3422117   90.1071475  330.0888513    0.0223333
  2    1.3411823   90.0921866   90.0488529    0.0223333
  3    1.3418742   90.0313235  210.0861275    0.0223333
  4    1.1591025   51.1200990   30.8402600    0.0223333
  5    1.1591176   51.1788400  150.7884827    0.0223333
  6    1.1579445   51.1371106  270.8371401    0.0223333
  7    1.1544544  128.5023426   31.3087421    0.0223333
  8    1.1533241  128.5368711  151.3475355    0.0223333
  9    1.1549691  128.4941601  271.2769687    0.0223333
  
  Distortion Coordinate (A):  -0.1380
  
  
  Atom coordinates (in Angstroms,degrees,degrees):
  
  1    1.3414470   90.1071772  330.0515546    0.0223333
  2    1.3405340   90.0922083   90.0217951    0.0223333
  3    1.3411021   90.0408899  210.0501414    0.0223333
  4    1.1594264   51.1390484   30.8053032    0.0223333
  5    1.1593771   51.1834841  150.7639981    0.0223333
  6    1.1585426   51.1478330  270.8071283    0.0223333
  7    1.1547913  128.5094678   31.2903085    0.0223333
  8    1.1538646  128.5403829  151.3230015    0.0223333
  9    1.1551974  128.5032089  271.2640441    0.0223333
  
  Distortion Coordinate (A):  -0.0920
  
  
  Atom coordinates (in Angstroms,degrees,degrees):
  
  1    1.3406834   90.1072069  330.0142371    0.0223333
  2    1.3398862   90.0922300   89.9947247    0.0223333
  3    1.3403312   90.0504616  210.0141351    0.0223333
  4    1.1597511   51.1580035   30.7703738    0.0223333
  5    1.1596369   51.1881324  150.7395216    0.0223333
  6    1.1591411   51.1585582  270.7771395    0.0223333
  7    1.1551285  128.5165883   31.2718760    0.0223333
  8    1.1544055  128.5438880  151.2984754    0.0223333
  9    1.1554259  128.5122548  271.2511186    0.0223333
  
  Distortion Coordinate (A):  -0.0460
  
  
  Atom coordinates (in Angstroms,degrees,degrees):
  
  1    1.3399210   90.1072366  329.9768990    0.0223333
  2    1.3392390   90.0922517   89.9676415    0.0223333
  3    1.3395614   90.0600387  209.9781087    0.0223333
  4    1.1600767   51.1769641   30.7354718    0.0223333
  5    1.1598970   51.1927848  150.7150533    0.0223333
  6    1.1597402   51.1692860  270.7471738    0.0223333
  7    1.1554659  128.5237040   31.2534448    0.0223333
  8    1.1549466  128.5473866  151.2739572    0.0223333
  9    1.1556546  128.5212975  271.2381920    0.0223333
  
  Distortion Coordinate (A):   0.0460
  
  
  Atom coordinates (in Angstroms,degrees,degrees):
  
  1    1.3383996   90.1072958  329.9021609    0.0223333
  2    1.3379466   90.0922949   89.9134370    0.0223333
  3    1.3380254   90.0792087  209.9059955    0.0223333
  4    1.1607305   51.2149022   30.6657500    0.0223333
  5    1.1604181   51.2021021  150.6661410    0.0223333
  6    1.1609400   51.1907496  270.6873110    0.0223333
  7    1.1561412  128.5379211   31.2165859    0.0223333
  8    1.1560298  128.5543640  151.2249447    0.0223333
  9    1.1561123  128.5393740  271.2123361    0.0223333
  
  Distortion Coordinate (A):   0.0920
  
  
  Atom coordinates (in Angstroms,degrees,degrees):
  
  1    1.3376407   90.1073253  329.8647609    0.0223333
  2    1.3373013   90.0923166   89.8863157    0.0223333
  3    1.3372591   90.0888017  209.8699088    0.0223333
  4    1.1610587   51.2338795   30.6309303    0.0223333
  5    1.1606791   51.2067670  150.6416971    0.0223333
  6    1.1615406   51.2014854  270.6574141    0.0223333
  7    1.1564792  128.5450225   31.1981582    0.0223333
  8    1.1565718  128.5578428  151.2004503    0.0223333
  9    1.1563413  128.5484077  271.1994068    0.0223333
  
  Distortion Coordinate (A):   0.1380
  
  
  Atom coordinates (in Angstroms,degrees,degrees):
  
  1    1.3368830   90.1073549  329.8273403    0.0223333
  2    1.3366566   90.0923382   89.8591817    0.0223333
  3    1.3364940   90.0984000  209.8338019    0.0223333
  4    1.1613877   51.2528623   30.5961379    0.0223333
  5    1.1609404   51.2114360  150.6172613    0.0223333
  6    1.1621418   51.2122237  270.6275401    0.0223333
  7    1.1568174  128.5521192   31.1797317    0.0223333
  8    1.1571142  128.5613151  151.1759639    0.0223333
  9    1.1565706  128.5574384  271.1864765    0.0223333
  
  Distortion Coordinate (A):   0.1840
  
  
  Atom coordinates (in Angstroms,degrees,degrees):
  
  1    1.3361265   90.1073844  329.7898991    0.0223333
  2    1.3360125   90.0923598   89.8320350    0.0223333
  3    1.3357301   90.1080036  209.7976750    0.0223333
  4    1.1617176   51.2718506   30.5613729    0.0223333
  5    1.1612020   51.2161092  150.5928337    0.0223333
  6    1.1627435   51.2229647  270.5976891    0.0223333
  7    1.1571557  128.5592111   31.1613065    0.0223333
  8    1.1576568  128.5647808  151.1514855    0.0223333
  9    1.1567999  128.5664661  271.1735452    0.0223333
  
  Distortion Coordinate (A):   0.2300
  
  
  Atom coordinates (in Angstroms,degrees,degrees):
  
  1    1.3353711   90.1074139  329.7524374    0.0223333
  2    1.3353691   90.0923814   89.8048755    0.0223333
  3    1.3349674   90.1176124  209.7615280    0.0223333
  4    1.1620484   51.2908442   30.5266353    0.0223333
  5    1.1614639   51.2207865  150.5684143    0.0223333
  6    1.1633457   51.2337082  270.5678609    0.0223333
  7    1.1574943  128.5662982   31.1428824    0.0223333
  8    1.1581997  128.5682400  151.1270151    0.0223333
  9    1.1570294  128.5754907  271.1606130    0.0223333
  
  Distortion Coordinate (A):   0.2760
  
  
  Atom coordinates (in Angstroms,degrees,degrees):
  
  1    1.3346169   90.1074433  329.7149551    0.0223333
  2    1.3347262   90.0924030   89.7777034    0.0223333
  3    1.3342058   90.1272266  209.7253609    0.0223333
  4    1.1623800   51.3098433   30.4919251    0.0223333
  5    1.1617261   51.2254679  150.5440030    0.0223333
  6    1.1639484   51.2444543  270.5380557    0.0223333
  7    1.1578331  128.5733806   31.1244596    0.0223333
  8    1.1587430  128.5716926  151.1025526    0.0223333
  9    1.1572591  128.5845123  271.1476799    0.0223333
  
  Distortion Coordinate (A):   0.3220
  
  
  Atom coordinates (in Angstroms,degrees,degrees):
  
  1    1.3338639   90.1074727  329.6774522    0.0223333
  2    1.3340840   90.0924245   89.7505186    0.0223333
  3    1.3334454   90.1368460  209.6891738    0.0223333
  4    1.1627125   51.3288477   30.4572422    0.0223333
  5    1.1619886   51.2301535  150.5195999    0.0223333
  6    1.1645516   51.2552029  270.5082733    0.0223333
  7    1.1581721  128.5804583   31.1060380    0.0223333
  8    1.1592865  128.5751386  151.0780980    0.0223333
  9    1.1574889  128.5935308  271.1347458    0.0223333
  
  Distortion Coordinate (A):   0.3680
  
  
  Atom coordinates (in Angstroms,degrees,degrees):
  
  1    1.3331120   90.1075021  329.6399289    0.0223333
  2    1.3334424   90.0924461   89.7233211    0.0223333
  3    1.3326861   90.1464707  209.6529667    0.0223333
  4    1.1630458   51.3478574   30.4225867    0.0223333
  5    1.1622514   51.2348432  150.4952050    0.0223333
  6    1.1651554   51.2659540  270.4785139    0.0223333
  7    1.1585113  128.5875312   31.0876176    0.0223333
  8    1.1598303  128.5785781  151.0536515    0.0223333
  9    1.1577188  128.6025463  271.1218108    0.0223333
  
  
  Mode:   11
  
  Distortion Coordinate (A):  -0.3440
  
  
  Atom coordinates (in Angstroms,degrees,degrees):
  
  1    1.3456615   90.0356574  329.6088778    0.0223333
  2    1.3337968   90.2357630   89.7375127    0.0223333
  3    1.3359078   89.9980849  210.4445846    0.0223333
  4    1.1645932   51.2706855   30.5781903    0.0223333
  5    1.1622001   51.5274082  150.7060749    0.0223333
  6    1.1562666   50.8110876  270.7771522    0.0223333
  7    1.1582357  128.3899958   30.9740446    0.0223333
  8    1.1574356  128.4185385  151.4100967    0.0223333
  9    1.1522277  128.7919132  271.2726110    0.0223333
  
  Distortion Coordinate (A):  -0.3010
  
  
  Atom coordinates (in Angstroms,degrees,degrees):
  
  1    1.3448435   90.0445901  329.6501252    0.0223333
  2    1.3343934   90.2177996   89.7629306    0.0223333
  3    1.3362566   90.0070351  210.3817122    0.0223333
  4    1.1640689   51.2613474   30.5934554    0.0223333
  5    1.1619401   51.4861910  150.7041488    0.0223333
  6    1.1567698   50.8572656  270.7696173    0.0223333
  7    1.1579290  128.4076152   31.0065831    0.0223333
  8    1.1571908  128.4350820  151.3900611    0.0223333
  9    1.1526817  128.7591766  271.2666664    0.0223333
  
  Distortion Coordinate (A):  -0.2580
  
  
  Atom coordinates (in Angstroms,degrees,degrees):
  
  1    1.3440270   90.0535281  329.6913971    0.0223333
  2    1.3349909   90.1998439   89.7883375    0.0223333
  3    1.3366088   90.0159831  210.3188559    0.0223333
  4    1.1635446   51.2520075   30.6087307    0.0223333
  5    1.1616814   51.4449655  150.7022201    0.0223333
  6    1.1572747   50.9034261  270.7620953    0.0223333
  7    1.1576231  128.4252298   31.0391453    0.0223333
  8    1.1569463  128.4516253  151.3700124    0.0223333
  9    1.1531365  128.7264513  271.2607293    0.0223333
  
  Distortion Coordinate (A):  -0.2150
  
  
  Atom coordinates (in Angstroms,degrees,degrees):
  
  1    1.3432120   90.0624714  329.7326934    0.0223333
  2    1.3355891   90.1818960   89.8137333    0.0223333
  3    1.3369644   90.0249287  210.2560157    0.0223333
  4    1.1630206   51.2426659   30.6240162    0.0223333
  5    1.1614241   51.4037318  150.7002888    0.0223333
  6    1.1577813   50.9495690  270.7545862    0.0223333
  7    1.1573179  128.4428395   31.0717312    0.0223333
  8    1.1567022  128.4681683  151.3499507    0.0223333
  9    1.1535922  128.6937373  271.2547997    0.0223333
  
  Distortion Coordinate (A):  -0.1720
  
  
  Atom coordinates (in Angstroms,degrees,degrees):
  
  1    1.3423986   90.0714199  329.7740141    0.0223333
  2    1.3361882   90.1639559   89.8391179    0.0223333
  3    1.3373233   90.0338720  210.1931919    0.0223333
  4    1.1624968   51.2333224   30.6393120    0.0223333
  5    1.1611680   51.3624899  150.6983549    0.0223333
  6    1.1582896   50.9956941  270.7470897    0.0223333
  7    1.1570135  128.4604444   31.1043406    0.0223333
  8    1.1564586  128.4847109  151.3298760    0.0223333
  9    1.1540487  128.6610346  271.2488777    0.0223333
  
  Distortion Coordinate (A):  -0.1290
  
  
  Atom coordinates (in Angstroms,degrees,degrees):
  
  1    1.3415866   90.0803736  329.8153592    0.0223333
  2    1.3367880   90.1460236   89.8644915    0.0223333
  3    1.3376856   90.0428129  210.1303844    0.0223333
  4    1.1619731   51.2239771   30.6546179    0.0223333
  5    1.1609134   51.3212399  150.6964183    0.0223333
  6    1.1587997   51.0418015  270.7396060    0.0223333
  7    1.1567099  128.4780444   31.1369737    0.0223333
  8    1.1562153  128.5012533  151.3097883    0.0223333
  9    1.1545061  128.6283433  271.2429632    0.0223333
  
  Distortion Coordinate (A):  -0.0860
  
  
  Atom coordinates (in Angstroms,degrees,degrees):
  
  1    1.3407761   90.0893326  329.8567285    0.0223333
  2    1.3373887   90.1280990   89.8898540    0.0223333
  3    1.3380513   90.0517514  210.0675936    0.0223333
  4    1.1614496   51.2146300   30.6699341    0.0223333
  5    1.1606600   51.2799818  150.6944792    0.0223333
  6    1.1593114   51.0878910  270.7321350    0.0223333
  7    1.1564070  128.4956395   31.1696304    0.0223333
  8    1.1559725  128.5177954  151.2896875    0.0223333
  9    1.1549643  128.5956633  271.2370562    0.0223333
  
  Distortion Coordinate (A):  -0.0430
  
  
  Atom coordinates (in Angstroms,degrees,degrees):
  
  1    1.3399672   90.0982968  329.8981223    0.0223333
  2    1.3379902   90.1101823   89.9152054    0.0223333
  3    1.3384204   90.0606875  210.0048194    0.0223333
  4    1.1609263   51.2052811   30.6852605    0.0223333
  5    1.1604080   51.2387156  150.6925374    0.0223333
  6    1.1598248   51.1339627  270.7246766    0.0223333
  7    1.1561048  128.5132297   31.2023107    0.0223333
  8    1.1557301  128.5343371  151.2695738    0.0223333
  9    1.1554234  128.5629946  271.2311566    0.0223333
  
  Distortion Coordinate (A):   0.0430
  
  
  Atom coordinates (in Angstroms,degrees,degrees):
  
  1    1.3383538   90.1162408  329.9809826    0.0223333
  2    1.3391956   90.0743722   89.9658748    0.0223333
  3    1.3391686   90.0785521  209.8793219    0.0223333
  4    1.1598802   51.1865779   30.7159441    0.0223333
  5    1.1599080   51.1561592  150.6886460    0.0223333
  6    1.1608566   51.2260523  270.7097978    0.0223333
  7    1.1555028  128.5483951   31.2677424    0.0223333
  8    1.1552465  128.5674197  151.2293071    0.0223333
  9    1.1563441  128.4976914  271.2193799    0.0223333
  
  Distortion Coordinate (A):   0.0860
  
  
  Atom coordinates (in Angstroms,degrees,degrees):
  
  1    1.3375493   90.1252206  330.0224492    0.0223333
  2    1.3397995   90.0564789   89.9911928    0.0223333
  3    1.3395478   90.0874806  209.8165989    0.0223333
  4    1.1593575   51.1772237   30.7313013    0.0223333
  5    1.1596601   51.1148691  150.6866964    0.0223333
  6    1.1613751   51.2720701  270.7023772    0.0223333
  7    1.1552029  128.5659703   31.3004936    0.0223333
  8    1.1550053  128.5839604  151.2091542    0.0223333
  9    1.1568058  128.4650569  271.2135028    0.0223333
  
  Distortion Coordinate (A):   0.1290
  
  
  Atom coordinates (in Angstroms,degrees,degrees):
  
  1    1.3367464   90.1342055  330.0639400    0.0223333
  2    1.3404042   90.0385934   90.0164997    0.0223333
  3    1.3399304   90.0964066  209.7538931    0.0223333
  4    1.1588349   51.1678676   30.7466688    0.0223333
  5    1.1594134   51.0735711  150.6847441    0.0223333
  6    1.1618953   51.3180699  270.6949692    0.0223333
  7    1.1549038  128.5835404   31.3332686    0.0223333
  8    1.1547645  128.6005008  151.1889882    0.0223333
  9    1.1572683  128.4324339  271.2076330    0.0223333
  
  Distortion Coordinate (A):   0.1720
  
  
  Atom coordinates (in Angstroms,degrees,degrees):
  
  1    1.3359450   90.1431956  330.1054550    0.0223333
  2    1.3410097   90.0207158   90.0417956    0.0223333
  3    1.3403163   90.1053299  209.6912048    0.0223333
  4    1.1583125   51.1585098   30.7620465    0.0223333
  5    1.1591681   51.0322652  150.6827892    0.0223333
  6    1.1624171   51.3640515  270.6875737    0.0223333
  7    1.1546054  128.6011055   31.3660672    0.0223333
  8    1.1545241  128.6170408  151.1688091    0.0223333
  9    1.1577316  128.3998223  271.2017706    0.0223333
  
  Distortion Coordinate (A):   0.2150
  
  
  Atom coordinates (in Angstroms,degrees,degrees):
  
  1    1.3351451   90.1521909  330.1469942    0.0223333
  2    1.3416161   90.0028460   90.0670802    0.0223333
  3    1.3407056   90.1142506  209.6285340    0.0223333
  4    1.1577903   51.1491502   30.7774345    0.0223333
  5    1.1589242   50.9909515  150.6808316    0.0223333
  6    1.1629406   51.4100149  270.6801907    0.0223333
  7    1.1543078  128.6186655   31.3988894    0.0223333
  8    1.1542841  128.6335805  151.1486170    0.0223333
  9    1.1581958  128.3672221  271.1959157    0.0223333
  
  Distortion Coordinate (A):   0.2580
  
  
  Atom coordinates (in Angstroms,degrees,degrees):
  
  1    1.3343467   90.1611913  330.1885576    0.0223333
  2    1.3422232   89.9849841   90.0923538    0.0223333
  3    1.3410982   90.1231686  209.5658810    0.0223333
  4    1.1572682   51.1397888   30.7928329    0.0223333
  5    1.1586815   50.9496301  150.6788713    0.0223333
  6    1.1634659   51.4559601  270.6728201    0.0223333
  7    1.1540110  128.6362204   31.4317354    0.0223333
  8    1.1540445  128.6501197  151.1284118    0.0223333
  9    1.1586609  128.3346334  271.1900681    0.0223333
  
  Distortion Coordinate (A):   0.3010
  
  
  Atom coordinates (in Angstroms,degrees,degrees):
  
  1    1.3335498   90.1701969  330.2301451    0.0223333
  2    1.3428311   89.9671300   90.1176162    0.0223333
  3    1.3414942   90.1320840  209.5032459    0.0223333
  4    1.1567464   51.1304256   30.8082415    0.0223333
  5    1.1584403   50.9083009  150.6769084    0.0223333
  6    1.1639928   51.5018871  270.6654619    0.0223333
  7    1.1537149  128.6537702   31.4646050    0.0223333
  8    1.1538054  128.6666586  151.1081934    0.0223333
  9    1.1591268  128.3020562  271.1842279    0.0223333
  
  Distortion Coordinate (A):   0.3440
  
  
  Atom coordinates (in Angstroms,degrees,degrees):
  
  1    1.3327545   90.1792076  330.2717567    0.0223333
  2    1.3434399   89.9492838   90.1428676    0.0223333
  3    1.3418936   90.1409966  209.4406288    0.0223333
  4    1.1562247   51.1210607   30.8236604    0.0223333
  5    1.1582003   50.8669640  150.6749428    0.0223333
  6    1.1645213   51.5477957  270.6581161    0.0223333
  7    1.1534196  128.6713147   31.4974982    0.0223333
  8    1.1535666  128.6831970  151.0879620    0.0223333
  9    1.1595935  128.2694905  271.1783951    0.0223333
  
  
  Mode:   12
  
  Distortion Coordinate (A):  -0.3220
  
  
  Atom coordinates (in Angstroms,degrees,degrees):
  
  1    1.3393122   90.2411542  329.5790196    0.0223333
  2    1.3349561   90.0923953   90.3575343    0.0223333
  3    1.3438724   90.0026568  209.8598719    0.0223333
  4    1.1653745   51.5588045   30.6148254    0.0223333
  5    1.1568136   50.9531615  150.8815082    0.0223333
  6    1.1595043   51.0730591  270.6401849    0.0223333
  7    1.1569471  128.3275367   31.3187809    0.0223333
  8    1.1521473  128.7943567  151.4426752    0.0223333
  9    1.1575716  128.5004202  271.0297845    0.0223333
  
  Distortion Coordinate (A):  -0.2760
  
  
  Atom coordinates (in Angstroms,degrees,degrees):
  
  1    1.3392829   90.2220288  329.6305202    0.0223333
  2    1.3354666   90.0923781   90.2978974    0.0223333
  3    1.3431462   90.0122081  209.8715949    0.0223333
  4    1.1646577   51.5070473   30.6270053    0.0223333
  5    1.1572873   50.9880783  150.8541236    0.0223333
  6    1.1596229   51.0883399  270.6512088    0.0223333
  7    1.1567815  128.3565690   31.3068477    0.0223333
  8    1.1526206  128.7595549  151.4149598    0.0223333
  9    1.1573292  128.5047116  271.0576846    0.0223333
  
  Distortion Coordinate (A):  -0.2300
  
  
  Atom coordinates (in Angstroms,degrees,degrees):
  
  1    1.3392560   90.2029028  329.6820218    0.0223333
  2    1.3359802   90.0923609   90.2382826    0.0223333
  3    1.3424202   90.0217643  209.8833240    0.0223333
  4    1.1639432   51.4552627   30.6392095    0.0223333
  5    1.1577624   51.0229887  150.8267761    0.0223333
  6    1.1597418   51.1036203  270.6622268    0.0223333
  7    1.1566167  128.3856038   31.2949034    0.0223333
  8    1.1530952  128.7247595  151.3872816    0.0223333
  9    1.1570873  128.5089971  271.0855932    0.0223333
  
  Distortion Coordinate (A):  -0.1840
  
  
  Atom coordinates (in Angstroms,degrees,degrees):
  
  1    1.3392317   90.1837763  329.7335241    0.0223333
  2    1.3364967   90.0923435   90.1786901    0.0223333
  3    1.3416943   90.0313256  209.8950592    0.0223333
  4    1.1632308   51.4034507   30.6514380    0.0223333
  5    1.1582388   51.0578925  150.7994657    0.0223333
  6    1.1598609   51.1189003  270.6732391    0.0223333
  7    1.1564526  128.4146411   31.2829479    0.0223333
  8    1.1535712  128.6899704  151.3596406    0.0223333
  9    1.1568457  128.5132768  271.1135104    0.0223333
  
  Distortion Coordinate (A):  -0.1380
  
  
  Atom coordinates (in Angstroms,degrees,degrees):
  
  1    1.3392099   90.1646494  329.7850273    0.0223333
  2    1.3370162   90.0923261   90.1191201    0.0223333
  3    1.3409686   90.0408919  209.9068007    0.0223333
  4    1.1625206   51.3516114   30.6636910    0.0223333
  5    1.1587165   51.0927897  150.7721922    0.0223333
  6    1.1599803   51.1341799  270.6842457    0.0223333
  7    1.1562892  128.4436808   31.2709814    0.0223333
  8    1.1540484  128.6551877  151.3320367    0.0223333
  9    1.1566045  128.5175507  271.1414361    0.0223333
  
  Distortion Coordinate (A):  -0.0920
  
  
  Atom coordinates (in Angstroms,degrees,degrees):
  
  1    1.3391906   90.1455220  329.8365310    0.0223333
  2    1.3375386   90.0923086   90.0595726    0.0223333
  3    1.3402432   90.0504632  209.9185483    0.0223333
  4    1.1618126   51.2997449   30.6759685    0.0223333
  5    1.1591955   51.1276803  150.7449557    0.0223333
  6    1.1600999   51.1494592  270.6952465    0.0223333
  7    1.1561266  128.4727231   31.2590037    0.0223333
  8    1.1545270  128.6204115  151.3044698    0.0223333
  9    1.1563637  128.5218187  271.1693704    0.0223333
  
  Distortion Coordinate (A):  -0.0460
  
  
  Atom coordinates (in Angstroms,degrees,degrees):
  
  1    1.3391739   90.1263942  329.8880354    0.0223333
  2    1.3380641   90.0922910   90.0000477    0.0223333
  3    1.3395179   90.0600396  209.9303022    0.0223333
  4    1.1611068   51.2478512   30.6882705    0.0223333
  5    1.1596758   51.1625642  150.7177560    0.0223333
  6    1.1602198   51.1647380  270.7062416    0.0223333
  7    1.1559646  128.5017678   31.2470148    0.0223333
  8    1.1550069  128.5856417  151.2769399    0.0223333
  9    1.1561233  128.5260810  271.1973132    0.0223333
  
  Distortion Coordinate (A):   0.0460
  
  
  Atom coordinates (in Angstroms,degrees,degrees):
  
  1    1.3391481   90.0881379  329.9910456    0.0223333
  2    1.3391239   90.0922555   89.8810664    0.0223333
  3    1.3380679   90.0792075  209.9538284    0.0223333
  4    1.1597018   51.1439826   30.7129486    0.0223333
  5    1.1606403   51.2323118  150.6634669    0.0223333
  6    1.1604602   51.1952946  270.7282145    0.0223333
  7    1.1556430  128.5598644   31.2230035    0.0223333
  8    1.1559706  128.5161220  151.2219909    0.0223333
  9    1.1556437  128.5345878  271.2532244    0.0223333
  
  Distortion Coordinate (A):   0.0920
  
  
  Atom coordinates (in Angstroms,degrees,degrees):
  
  1    1.3391389   90.0690093  330.0425512    0.0223333
  2    1.3396582   90.0922376   89.8216102    0.0223333
  3    1.3373432   90.0887990  209.9656008    0.0223333
  4    1.1590025   51.0920078   30.7253248    0.0223333
  5    1.1611245   51.2671754  150.6363774    0.0223333
  6    1.1605808   51.2105723  270.7391924    0.0223333
  7    1.1554832  128.5889163   31.2109810    0.0223333
  8    1.1564544  128.4813721  151.1945715    0.0223333
  9    1.1554045  128.5388325  271.2811928    0.0223333
  
  Distortion Coordinate (A):   0.1380
  
  
  Atom coordinates (in Angstroms,degrees,degrees):
  
  1    1.3391323   90.0498806  330.0940571    0.0223333
  2    1.3401955   90.0922196   89.7621771    0.0223333
  3    1.3366188   90.0983955  209.9773794    0.0223333
  4    1.1583055   51.0400062   30.7377258    0.0223333
  5    1.1616100   51.3020321  150.6093245    0.0223333
  6    1.1607016   51.2258495  270.7501645    0.0223333
  7    1.1553242  128.6179706   31.1989473    0.0223333
  8    1.1569395  128.4466289  151.1671890    0.0223333
  9    1.1551656  128.5430712  271.3091697    0.0223333
  
  Distortion Coordinate (A):   0.1840
  
  
  Atom coordinates (in Angstroms,degrees,degrees):
  
  1    1.3391283   90.0307518  330.1455631    0.0223333
  2    1.3407358   90.0922016   89.7027673    0.0223333
  3    1.3358944   90.1079971  209.9891642    0.0223333
  4    1.1576106   50.9879778   30.7501518    0.0223333
  5    1.1620969   51.3368819  150.5823082    0.0223333
  6    1.1608226   51.2411264  270.7611309    0.0223333
  7    1.1551660  128.6470272   31.1869024    0.0223333
  8    1.1574259  128.4118924  151.1398431    0.0223333
  9    1.1549272  128.5473041  271.3371550    0.0223333
  
  Distortion Coordinate (A):   0.2300
  
  
  Atom coordinates (in Angstroms,degrees,degrees):
  
  1    1.3391268   90.0116229  330.1970693    0.0223333
  2    1.3412791   90.0921834   89.6433807    0.0223333
  3    1.3351703   90.1176038  210.0009553    0.0223333
  4    1.1569179   50.9359226   30.7626028    0.0223333
  5    1.1625850   51.3717248  150.5553283    0.0223333
  6    1.1609439   51.2564029  270.7720915    0.0223333
  7    1.1550084  128.6760862   31.1748462    0.0223333
  8    1.1579136  128.3771627  151.1125338    0.0223333
  9    1.1546891  128.5515312  271.3651489    0.0223333
  
  Distortion Coordinate (A):   0.2760
  
  
  Atom coordinates (in Angstroms,degrees,degrees):
  
  1    1.3391278   89.9924940  330.2485754    0.0223333
  2    1.3418253   90.0921652   89.5840177    0.0223333
  3    1.3344464   90.1272155  210.0127525    0.0223333
  4    1.1562275   50.8838408   30.7750789    0.0223333
  5    1.1630744   51.4065606  150.5283848    0.0223333
  6    1.1610654   51.2716789  270.7830465    0.0223333
  7    1.1548516  128.7051474   31.1627787    0.0223333
  8    1.1584026  128.3424399  151.0852611    0.0223333
  9    1.1544515  128.5557523  271.3931512    0.0223333
  
  Distortion Coordinate (A):   0.3220
  
  
  Atom coordinates (in Angstroms,degrees,degrees):
  
  1    1.3391313   89.9733651  330.3000815    0.0223333
  2    1.3423744   90.0921468   89.5246782    0.0223333
  3    1.3337227   90.1368322  210.0245560    0.0223333
  4    1.1555392   50.8317324   30.7875801    0.0223333
  5    1.1635652   51.4413893  150.5014778    0.0223333
  6    1.1611872   51.2869545  270.7939957    0.0223333
  7    1.1546955  128.7342110   31.1507000    0.0223333
  8    1.1588930  128.3077240  151.0580248    0.0223333
  9    1.1542142  128.5599675  271.4211620    0.0223333
  
  
  Mode:   13
  
  Distortion Coordinate (A):  -0.3080
  
  
  Atom coordinates (in Angstroms,degrees,degrees):
  
  1    1.3437807   89.5956251  330.0468187    0.0223333
  2    1.3325902   91.5048830   89.8310896    0.0223333
  3    1.3371426   89.2365171  209.8915171    0.0223333
  4    1.1592327   51.5258971   31.4111453    0.0223333
  5    1.1591779   50.7388564  149.7737819    0.0223333
  6    1.1653761   51.1822126  270.8773579    0.0223333
  7    1.1611993  128.7858199   30.2894211    0.0223333
  8    1.1557961  128.2827397  152.1708388    0.0223333
  9    1.1531210  128.5794001  271.1526350    0.0223333
  
  Distortion Coordinate (A):  -0.2640
  
  
  Atom coordinates (in Angstroms,degrees,degrees):
  
  1    1.3431065   89.6686111  330.0315149    0.0223333
  2    1.3333446   91.3027169   89.8467600    0.0223333
  3    1.3373425   89.3555905  209.8987420    0.0223333
  4    1.1593798   51.4784787   31.3100005    0.0223333
  5    1.1592833   50.8039474  149.9055245    0.0223333
  6    1.1646559   51.1818860  270.8545215    0.0223333
  7    1.1603992  128.7499230   30.4246718    0.0223333
  8    1.1557237  128.3214813  152.0396465    0.0223333
  9    1.1535154  128.5723875  271.1630263    0.0223333
  
  Distortion Coordinate (A):  -0.2200
  
  
  Atom coordinates (in Angstroms,degrees,degrees):
  
  1    1.3424370   89.7416327  330.0162039    0.0223333
  2    1.3341333   91.1006641   89.8624191    0.0223333
  3    1.3375544   89.4746461  209.9059656    0.0223333
  4    1.1595337   51.4311530   31.2087343    0.0223333
  5    1.1594003   50.8691809  150.0370116    0.0223333
  6    1.1639359   51.1815637  270.8316722    0.0223333
  7    1.1596088  128.7138480   30.5598697    0.0223333
  8    1.1556607  128.3600787  151.9083073    0.0223333
  9    1.1539098  128.5653760  271.1734124    0.0223333
  
  Distortion Coordinate (A):  -0.1760
  
  
  Atom coordinates (in Angstroms,degrees,degrees):
  
  1    1.3417722   89.8146896  330.0008856    0.0223333
  2    1.3349565   90.8987296   89.8780670    0.0223333
  3    1.3377782   89.5936828  209.9131878    0.0223333
  4    1.1596943   51.3839203   31.1073472    0.0223333
  5    1.1595287   50.9345555  150.1682426    0.0223333
  6    1.1632162   51.1812457  270.8088098    0.0223333
  7    1.1588282  128.6775954   30.6950133    0.0223333
  8    1.1556072  128.3985312  151.7768222    0.0223333
  9    1.1543043  128.5583658  271.1837932    0.0223333
  
  Distortion Coordinate (A):  -0.1320
  
  
  Atom coordinates (in Angstroms,degrees,degrees):
  
  1    1.3411120   89.8877816  329.9855601    0.0223333
  2    1.3358141   90.6969183   89.8937035    0.0223333
  3    1.3380140   89.7126997  209.9204085    0.0223333
  4    1.1598615   51.3367813   31.0058395    0.0223333
  5    1.1596686   51.0000702  150.2992169    0.0223333
  6    1.1624967   51.1809320  270.7859346    0.0223333
  7    1.1580573  128.6411654   30.8301010    0.0223333
  8    1.1555632  128.4368380  151.6451925    0.0223333
  9    1.1546989  128.5513568  271.1941689    0.0223333
  
  Distortion Coordinate (A):  -0.0880
  
  
  Atom coordinates (in Angstroms,degrees,degrees):
  
  1    1.3404565   89.9609086  329.9702274    0.0223333
  2    1.3367059   90.4952353   89.9093288    0.0223333
  3    1.3382617   89.8316957  209.9276278    0.0223333
  4    1.1600354   51.2897363   30.9042116    0.0223333
  5    1.1598201   51.0657235  150.4299338    0.0223333
  6    1.1617775   51.1806225  270.7630463    0.0223333
  7    1.1572963  128.6045585   30.9651315    0.0223333
  8    1.1555287  128.4749987  151.5134193    0.0223333
  9    1.1550937  128.5443491  271.2045393    0.0223333
  
  Distortion Coordinate (A):  -0.0440
  
  
  Atom coordinates (in Angstroms,degrees,degrees):
  
  1    1.3398058   90.0340702  329.9548875    0.0223333
  2    1.3376321   90.2936853   89.9249429    0.0223333
  3    1.3385213   89.9506699  209.9348457    0.0223333
  4    1.1602159   51.2427858   30.8024640    0.0223333
  5    1.1599830   51.1315143  150.5603927    0.0223333
  6    1.1610586   51.1803174  270.7401451    0.0223333
  7    1.1565450  128.5677748   31.1001032    0.0223333
  8    1.1555036  128.5130124  151.3815037    0.0223333
  9    1.1554885  128.5373426  271.2149045    0.0223333
  
  Distortion Coordinate (A):   0.0440
  
  
  Atom coordinates (in Angstroms,degrees,degrees):
  
  1    1.3385183   90.1804964  329.9241859    0.0223333
  2    1.3395871   89.8910042   89.9561372    0.0223333
  3    1.3390763   90.1885482  209.9492772    0.0223333
  4    1.1605971   51.1491704   30.5986115    0.0223333
  5    1.1603432   51.2635034  150.8205343    0.0223333
  6    1.1596214   51.1797200  270.6943038    0.0223333
  7    1.1550717  128.4936790   31.3698646    0.0223333
  8    1.1554820  128.5885966  151.1172502    0.0223333
  9    1.1562783  128.5233333  271.2356194    0.0223333
  
  Distortion Coordinate (A):   0.0880
  
  
  Atom coordinates (in Angstroms,degrees,degrees):
  
  1    1.3378817   90.2537606  329.9088242    0.0223333
  2    1.3406160   89.6898828   89.9717174    0.0223333
  3    1.3393716   90.3074505  209.9564909    0.0223333
  4    1.1607977   51.1025064   30.4965074    0.0223333
  5    1.1605406   51.3296991  150.9502159    0.0223333
  6    1.1589032   51.1794278  270.6713636    0.0223333
  7    1.1543498  128.4563675   31.5046514    0.0223333
  8    1.1554854  128.6261658  150.9849146    0.0223333
  9    1.1566734  128.5163305  271.2459690    0.0223333
  
  Distortion Coordinate (A):   0.1320
  
  
  Atom coordinates (in Angstroms,degrees,degrees):
  
  1    1.3372497   90.3270585  329.8934552    0.0223333
  2    1.3416790   89.4889140   89.9872865    0.0223333
  3    1.3396789   90.4263267  209.9637031    0.0223333
  4    1.1610050   51.0559388   30.3942854    0.0223333
  5    1.1607495   51.3960273  151.0796372    0.0223333
  6    1.1581852   51.1791399  270.6484105    0.0223333
  7    1.1536377  128.4188808   31.6393736    0.0223333
  8    1.1554983  128.6635855  150.8524413    0.0223333
  9    1.1570685  128.5093289  271.2563135    0.0223333
  
  Distortion Coordinate (A):   0.1760
  
  
  Atom coordinates (in Angstroms,degrees,degrees):
  
  1    1.3366224   90.4003899  329.8780790    0.0223333
  2    1.3427761   89.2881025   90.0028444    0.0223333
  3    1.3399981   90.5451759  209.9709139    0.0223333
  4    1.1612189   51.0094680   30.2919458    0.0223333
  5    1.1609698   51.4624867  151.2087978    0.0223333
  6    1.1574675   51.1788563  270.6254444    0.0223333
  7    1.1529355  128.3812193   31.7740298    0.0223333
  8    1.1555207  128.7008551  150.7198317    0.0223333
  9    1.1574638  128.5023286  271.2666527    0.0223333
  
  Distortion Coordinate (A):   0.2200
  
  
  Atom coordinates (in Angstroms,degrees,degrees):
  
  1    1.3359999   90.4737546  329.8626956    0.0223333
  2    1.3439072   89.0874532   90.0183910    0.0223333
  3    1.3403292   90.6639971  209.9781233    0.0223333
  4    1.1614395   50.9630945   30.1894892    0.0223333
  5    1.1612016   51.5290760  151.3376971    0.0223333
  6    1.1567500   51.1785771  270.6024653    0.0223333
  7    1.1522430  128.3433834   31.9086187    0.0223333
  8    1.1555525  128.7379741  150.5870868    0.0223333
  9    1.1578591  128.4953296  271.2769868    0.0223333
  
  Distortion Coordinate (A):   0.2640
  
  
  Atom coordinates (in Angstroms,degrees,degrees):
  
  1    1.3353820   90.5471523  329.8473049    0.0223333
  2    1.3450724   88.8869708   90.0339264    0.0223333
  3    1.3406721   90.7827892  209.9853313    0.0223333
  4    1.1616667   50.9168189   30.0869160    0.0223333
  5    1.1614448   51.5957941  151.4663345    0.0223333
  6    1.1560328   51.1783022  270.5794732    0.0223333
  7    1.1515604  128.3053734   32.0431386    0.0223333
  8    1.1555939  128.7749417  150.4542080    0.0223333
  9    1.1582545  128.4883318  271.2873157    0.0223333
  
  Distortion Coordinate (A):   0.3080
  
  
  Atom coordinates (in Angstroms,degrees,degrees):
  
  1    1.3347689   90.6205829  329.8319069    0.0223333
  2    1.3462716   88.6866600   90.0494507    0.0223333
  3    1.3410270   90.9015512  209.9925379    0.0223333
  4    1.1619007   50.8706414   29.9842266    0.0223333
  5    1.1616995   51.6626395  151.5947097    0.0223333
  6    1.1553159   51.1780317  270.5564681    0.0223333
  7    1.1508877  128.2671897   32.1775883    0.0223333
  8    1.1556447  128.8117574  150.3211964    0.0223333
  9    1.1586501  128.4813352  271.2976394    0.0223333
  
  
  Mode:   14
  
  Distortion Coordinate (A):  -0.2870
  
  
  Atom coordinates (in Angstroms,degrees,degrees):
  
  1    1.3372059   91.3017639  329.9171063    0.0223333
  2    1.3353542   89.9131148   89.8896178    0.0223333
  3    1.3444671   89.0569419  210.0829906    0.0223333
  4    1.1564158   50.9601124   30.0839494    0.0223333
  5    1.1638562   51.0179347  150.4018798    0.0223333
  6    1.1623254   51.6233470  271.6450758    0.0223333
  7    1.1573401  128.3404857   31.7166132    0.0223333
  8    1.1503997  128.3958115  151.6895501    0.0223333
  9    1.1589697  128.8026514  270.2547848    0.0223333
  
  Distortion Coordinate (A):  -0.2460
  
  
  Atom coordinates (in Angstroms,degrees,degrees):
  
  1    1.3374117   91.1310252  329.9203138    0.0223333
  2    1.3358150   89.9387347   89.8969005    0.0223333
  3    1.3436028   89.2013505  210.0628912    0.0223333
  4    1.1569717   50.9936459   30.1724094    0.0223333
  5    1.1633238   51.0435034  150.4431631    0.0223333
  6    1.1620070   51.5596106  271.5133174    0.0223333
  7    1.1571120  128.3677820   31.6480044    0.0223333
  8    1.1511198  128.4181023  151.6266878    0.0223333
  9    1.1584977  128.7642817  270.3937305    0.0223333
  
  Distortion Coordinate (A):  -0.2050
  
  
  Atom coordinates (in Angstroms,degrees,degrees):
  
  1    1.3376419   90.9603135  329.9235204    0.0223333
  2    1.3362765   89.9643459   89.9041808    0.0223333
  3    1.3427563   89.3458488  210.0427807    0.0223333
  4    1.1575322   51.0272316   30.2607472    0.0223333
  5    1.1627928   51.0690972  150.4844336    0.0223333
  6    1.1617002   51.4960065  271.3812943    0.0223333
  7    1.1568868  128.3950430   31.5793317    0.0223333
  8    1.1518421  128.4403470  151.5638220    0.0223333
  9    1.1580360  128.7257336  270.5325767    0.0223333
  
  Distortion Coordinate (A):  -0.1640
  
  
  Atom coordinates (in Angstroms,degrees,degrees):
  
  1    1.3378966   90.7896319  329.9267262    0.0223333
  2    1.3367385   89.9899486   89.9114587    0.0223333
  3    1.3419277   89.4904349  210.0226591    0.0223333
  4    1.1580972   51.0608691   30.3489626    0.0223333
  5    1.1622630   51.0947160  150.5256913    0.0223333
  6    1.1614050   51.4325361  271.2490072    0.0223333
  7    1.1566644  128.4222687   31.5105953    0.0223333
  8    1.1525668  128.4625456  151.5009530    0.0223333
  9    1.1575847  128.6870078  270.6713221    0.0223333
  
  Distortion Coordinate (A):  -0.1230
  
  
  Atom coordinates (in Angstroms,degrees,degrees):
  
  1    1.3381757   90.6189833  329.9299310    0.0223333
  2    1.3372011   90.0155427   89.9187341    0.0223333
  3    1.3411171   89.6351070  210.0025265    0.0223333
  4    1.1586669   51.0945581   30.4370555    0.0223333
  5    1.1617346   51.1203599  150.5669361    0.0223333
  6    1.1611213   51.3692006  271.1164566    0.0223333
  7    1.1564449  128.4494589   31.4417953    0.0223333
  8    1.1532937  128.4846981  151.4380808    0.0223333
  9    1.1571438  128.6481047  270.8099651    0.0223333
  
  Distortion Coordinate (A):  -0.0820
  
  
  Atom coordinates (in Angstroms,degrees,degrees):
  
  1    1.3384793   90.4483708  329.9331350    0.0223333
  2    1.3376643   90.0411282   89.9260070    0.0223333
  3    1.3403244   89.7798632  209.9823828    0.0223333
  4    1.1592411   51.1282982   30.5250257    0.0223333
  5    1.1612076   51.1460287  150.6081680    0.0223333
  6    1.1608493   51.3060014  270.9836433    0.0223333
  7    1.1562282  128.4766134   31.3729318    0.0223333
  8    1.1540229  128.5068044  151.3752056    0.0223333
  9    1.1567133  128.6090249  270.9485042    0.0223333
  
  Distortion Coordinate (A):  -0.0410
  
  
  Atom coordinates (in Angstroms,degrees,degrees):
  
  1    1.3388073   90.2777974  329.9363381    0.0223333
  2    1.3381281   90.0667051   89.9332776    0.0223333
  3    1.3395496   89.9247019  209.9622280    0.0223333
  4    1.1598198   51.1620891   30.6128729    0.0223333
  5    1.1606818   51.1717226  150.6493870    0.0223333
  6    1.1605888   51.2429396  270.8505678    0.0223333
  7    1.1560144  128.5037321   31.3040049    0.0223333
  8    1.1547543  128.5288646  151.3123276    0.0223333
  9    1.1562931  128.5697689  271.0869378    0.0223333
  
  Distortion Coordinate (A):   0.0410
  
  
  Atom coordinates (in Angstroms,degrees,degrees):
  
  1    1.3395365   89.9367800  329.9427416    0.0223333
  2    1.3390575   90.1178329   89.9478113    0.0223333
  3    1.3380540   90.2146189  209.9218853    0.0223333
  4    1.1609911   51.2298218   30.7881983    0.0223333
  5    1.1596343   51.2231851  150.7317861    0.0223333
  6    1.1601025   51.1172334  270.5836332    0.0223333
  7    1.1555953  128.5578615   31.1659614    0.0223333
  8    1.1562241  128.5728464  151.1865637    0.0223333
  9    1.1554840  128.4907307  271.3634829    0.0223333
  
  Distortion Coordinate (A):   0.0820
  
  
  Atom coordinates (in Angstroms,degrees,degrees):
  
  1    1.3399378   89.7663420  329.9459421    0.0223333
  2    1.3395231   90.1433839   89.9550745    0.0223333
  3    1.3373332   90.3596935  209.9016973    0.0223333
  4    1.1615836   51.2637630   30.8756760    0.0223333
  5    1.1591125   51.2489537  150.7729661    0.0223333
  6    1.1598768   51.0545916  270.4497754    0.0223333
  7    1.1553901  128.5848719   31.0968449    0.0223333
  8    1.1569624  128.5947679  151.1236781    0.0223333
  9    1.1550950  128.4509496  271.5015914    0.0223333
  
  Distortion Coordinate (A):   0.1230
  
  
  Atom coordinates (in Angstroms,degrees,degrees):
  
  1    1.3403634   89.5959551  329.9491416    0.0223333
  2    1.3399892   90.1689263   89.9623352    0.0223333
  3    1.3366304   90.5048432  209.8814982    0.0223333
  4    1.1621806   51.2977537   30.9630303    0.0223333
  5    1.1585921   51.2747472  150.8141330    0.0223333
  6    1.1596627   50.9920923  270.3156582    0.0223333
  7    1.1551877  128.6118459   31.0276656    0.0223333
  8    1.1577029  128.6166432  151.0607903    0.0223333
  9    1.1547164  128.4109946  271.6395885    0.0223333
  
  Distortion Coordinate (A):   0.1640
  
  
  Atom coordinates (in Angstroms,degrees,degrees):
  
  1    1.3408134   89.4256224  329.9523403    0.0223333
  2    1.3404560   90.1944600   89.9695935    0.0223333
  3    1.3359456   90.6500659  209.8612881    0.0223333
  4    1.1627822   51.3317934   31.0502610    0.0223333
  5    1.1580730   51.3005656  150.8552868    0.0223333
  6    1.1594601   50.9297367  270.1812823    0.0223333
  7    1.1549882  128.6387833   30.9584234    0.0223333
  8    1.1584458  128.6384723  150.9979004    0.0223333
  9    1.1543482  128.3708663  271.7774728    0.0223333
  
  Distortion Coordinate (A):   0.2050
  
  
  Atom coordinates (in Angstroms,degrees,degrees):
  
  1    1.3412878   89.2553467  329.9555381    0.0223333
  2    1.3409233   90.2199850   89.9768494    0.0223333
  3    1.3352788   90.7953599  209.8410669    0.0223333
  4    1.1633883   51.3658819   31.1373679    0.0223333
  5    1.1575552   51.3264088  150.8964274    0.0223333
  6    1.1592692   50.8675261  270.0466485    0.0223333
  7    1.1547916  128.6656840   30.8891185    0.0223333
  8    1.1591908  128.6602551  150.9350086    0.0223333
  9    1.1539905  128.3305653  271.9152429    0.0223333
  
  Distortion Coordinate (A):   0.2460
  
  
  Atom coordinates (in Angstroms,degrees,degrees):
  
  1    1.3417866   89.0851311  329.9587350    0.0223333
  2    1.3413913   90.2455014   89.9841028    0.0223333
  3    1.3346301   90.9407233  209.8208345    0.0223333
  4    1.1639990   51.4000187   31.2243509    0.0223333
  5    1.1570387   51.3522767  150.9375549    0.0223333
  6    1.1590899   50.8054618  269.9117575    0.0223333
  7    1.1545978  128.6925479   30.8197510    0.0223333
  8    1.1599382  128.6819916  150.8721150    0.0223333
  9    1.1536431  128.2900922  272.0528972    0.0223333
  
  Distortion Coordinate (A):   0.2870
  
  
  Atom coordinates (in Angstroms,degrees,degrees):
  
  1    1.3423096   88.9149785  329.9619310    0.0223333
  2    1.3418598   90.2710092   89.9913538    0.0223333
  3    1.3339994   91.0861541  209.8005911    0.0223333
  4    1.1646142   51.4342037   31.3112099    0.0223333
  5    1.1565236   51.3781695  150.9786691    0.0223333
  6    1.1589222   50.7435449  269.7766100    0.0223333
  7    1.1544068  128.7193748   30.7503211    0.0223333
  8    1.1606878  128.7036818  150.8092198    0.0223333
  9    1.1533062  128.2494476  272.1904344    0.0223333
  
  
  Mode:   15
  
  Distortion Coordinate (A):  -0.2640
  
  
  Atom coordinates (in Angstroms,degrees,degrees):
  
  1    1.3660913   90.0518682  330.1641244    0.0223333
  2    1.3643460   90.1458127   90.1961527    0.0223333
  3    1.3638303   90.0145901  210.1609501    0.0223333
  4    1.1588975   51.9190133   31.1313813    0.0223333
  5    1.1596194   51.9374414  151.0734619    0.0223333
  6    1.1580911   51.8903009  271.0921693    0.0223333
  7    1.1563208  127.9975228   31.1724328    0.0223333
  8    1.1571384  127.9976550  151.2685054    0.0223333
  9    1.1549967  128.0215083  271.2391143    0.0223333
  
  Distortion Coordinate (A):  -0.2200
  
  
  Atom coordinates (in Angstroms,degrees,degrees):
  
  1    1.3615996   90.0610267  330.1269962    0.0223333
  2    1.3600498   90.1369586   90.1538809    0.0223333
  3    1.3596544   90.0236930  210.1247430    0.0223333
  4    1.1591137   51.7983340   31.0601470    0.0223333
  5    1.1596743   51.8140028  151.0101828    0.0223333
  6    1.1584337   51.7717533  271.0301459    0.0223333
  7    1.1562190  128.0863915   31.1827977    0.0223333
  8    1.1568467  128.0898090  151.2653508    0.0223333
  9    1.1551304  128.1063370  271.2368188    0.0223333
  
  Distortion Coordinate (A):  -0.1760
  
  
  Atom coordinates (in Angstroms,degrees,degrees):
  
  1    1.3571091   90.0702148  330.0897478    0.0223333
  2    1.3557551   90.1280770   90.1114780    0.0223333
  3    1.3554797   90.0328234  210.0884269    0.0223333
  4    1.1593439   51.6777187   30.9886886    0.0223333
  5    1.1597431   51.6906041  150.9466920    0.0223333
  6    1.1587892   51.6532707  270.9679368    0.0223333
  7    1.1561234  128.1752661   31.1931886    0.0223333
  8    1.1565616  128.1819837  151.2621875    0.0223333
  9    1.1552697  128.1911567  271.2345182    0.0223333
  
  Distortion Coordinate (A):  -0.1320
  
  
  Atom coordinates (in Angstroms,degrees,degrees):
  
  1    1.3526199   90.0794327  330.0523785    0.0223333
  2    1.3514621   90.1191678   90.0689436    0.0223333
  3    1.3513062   90.0419812  210.0520012    0.0223333
  4    1.1595879   51.5571691   30.9170052    0.0223333
  5    1.1598258   51.5672471  150.8829885    0.0223333
  6    1.1591575   51.5348543  270.9055414    0.0223333
  7    1.1560340  128.2641462   31.2036057    0.0223333
  8    1.1562832  128.2741784  151.2590155    0.0223333
  9    1.1554146  128.2759669  271.2322125    0.0223333
  
  Distortion Coordinate (A):  -0.0880
  
  
  Atom coordinates (in Angstroms,degrees,degrees):
  
  1    1.3481319   90.0886804  330.0148879    0.0223333
  2    1.3471706   90.1102309   90.0262771    0.0223333
  3    1.3471339   90.0511667  210.0154655    0.0223333
  4    1.1598458   51.4366867   30.8450961    0.0223333
  5    1.1599225   51.4439332  150.8190715    0.0223333
  6    1.1595388   51.4165055  270.8429592    0.0223333
  7    1.1559509  128.3530313   31.2140490    0.0223333
  8    1.1560115  128.3663928  151.2558348    0.0223333
  9    1.1555652  128.3607673  271.2299017    0.0223333
  
  Distortion Coordinate (A):  -0.0440
  
  
  Atom coordinates (in Angstroms,degrees,degrees):
  
  1    1.3436452   90.0979582  329.9772753    0.0223333
  2    1.3428807   90.1012661   89.9834780    0.0223333
  3    1.3429627   90.0603799  209.9788193    0.0223333
  4    1.1601175   51.3162733   30.7729604    0.0223333
  5    1.1600330   51.3206641  150.7549400    0.0223333
  6    1.1599329   51.2982258  270.7801892    0.0223333
  7    1.1558741  128.4419210   31.2245187    0.0223333
  8    1.1557464  128.4586264  151.2526453    0.0223333
  9    1.1557215  128.4455576  271.2275857    0.0223333
  
  Distortion Coordinate (A):   0.0440
  
  
  Atom coordinates (in Angstroms,degrees,degrees):
  
  1    1.3346755   90.1166044  329.9016822    0.0223333
  2    1.3343059   90.0832524   89.8974794    0.0223333
  3    1.3346241   90.0788901  209.9051936    0.0223333
  4    1.1607027   51.0756596   30.6280057    0.0223333
  5    1.1602957   51.0742666  150.6260299    0.0223333
  6    1.1607597   51.0618790  270.6540836    0.0223333
  7    1.1557391  128.6197125   31.2455373    0.0223333
  8    1.1552364  128.6431490  151.2462398    0.0223333
  9    1.1560508  128.6151061  271.2229383    0.0223333
  
  Distortion Coordinate (A):   0.0880
  
  
  Atom coordinates (in Angstroms,degrees,degrees):
  
  1    1.3301926   90.1259731  329.8637005    0.0223333
  2    1.3300209   90.0742034   89.8542789    0.0223333
  3    1.3304566   90.0881873  209.8682132    0.0223333
  4    1.1610161   50.9554624   30.5551851    0.0223333
  5    1.1604479   50.9511415  150.5612494    0.0223333
  6    1.1611924   50.9438147  270.5907465    0.0223333
  7    1.1556809  128.7086134   31.2560865    0.0223333
  8    1.1549913  128.7354372  151.2430237    0.0223333
  9    1.1562240  128.6998637  271.2206067    0.0223333
  
  Distortion Coordinate (A):   0.1320
  
  
  Atom coordinates (in Angstroms,degrees,degrees):
  
  1    1.3257110   90.1353724  329.8255946    0.0223333
  2    1.3257375   90.0651260   89.8109434    0.0223333
  3    1.3262903   90.0975127  209.8311204    0.0223333
  4    1.1613433   50.8353405   30.4821345    0.0223333
  5    1.1606139   50.8280674  150.4962508    0.0223333
  6    1.1616379   50.8258250  270.5272190    0.0223333
  7    1.1556291  128.7975171   31.2666624    0.0223333
  8    1.1547530  128.8277426  151.2397987    0.0223333
  9    1.1564028  128.7846096  271.2182700    0.0223333
  
  Distortion Coordinate (A):   0.1760
  
  
  Atom coordinates (in Angstroms,degrees,degrees):
  
  1    1.3212307   90.1448024  329.7873639    0.0223333
  2    1.3214558   90.0560202   89.7674723    0.0223333
  3    1.3221253   90.1068664  209.7939147    0.0223333
  4    1.1616844   50.7152956   30.4088530    0.0223333
  5    1.1607939   50.7050462  150.4310331    0.0223333
  6    1.1620962   50.7079112  270.4635004    0.0223333
  7    1.1555834  128.8864233   31.2772651    0.0223333
  8    1.1545213  128.9200648  151.2365647    0.0223333
  9    1.1565871  128.8693435  271.2159281    0.0223333
  
  Distortion Coordinate (A):   0.2200
  
  
  Atom coordinates (in Angstroms,degrees,degrees):
  
  1    1.3167516   90.1542632  329.7490079    0.0223333
  2    1.3171757   90.0468858   89.7238651    0.0223333
  3    1.3179615   90.1162486  209.7565956    0.0223333
  4    1.1620393   50.5953291   30.3353399    0.0223333
  5    1.1609877   50.5820792  150.3655953    0.0223333
  6    1.1625674   50.5900748  270.3995899    0.0223333
  7    1.1555440  128.9753314   31.2878948    0.0223333
  8    1.1542963  129.0124033  151.2333218    0.0223333
  9    1.1567772  128.9540651  271.2135809    0.0223333
  
  Distortion Coordinate (A):   0.2640
  
  
  Atom coordinates (in Angstroms,degrees,degrees):
  
  1    1.3122739   90.1637550  329.7105260    0.0223333
  2    1.3128973   90.0377228   89.6801211    0.0223333
  3    1.3137989   90.1256593  209.7191627    0.0223333
  4    1.1624081   50.4754426   30.2615941    0.0223333
  5    1.1611955   50.4591683  150.2999366    0.0223333
  6    1.1630514   50.4723170  270.3354868    0.0223333
  7    1.1555109  129.0642411   31.2985515    0.0223333
  8    1.1540780  129.1047577  151.2300698    0.0223333
  9    1.1569728  129.0387739  271.2112284    0.0223333
  
  
  Mode:   16
  
  Distortion Coordinate (A):  -0.2250
  
  
  Atom coordinates (in Angstroms,degrees,degrees):
  
  1    1.3224247   90.0608536  330.0515824    0.0223333
  2    1.3096978   89.9986759   89.6910959    0.0223333
  3    1.3830245   90.2066687  210.0540893    0.0223333
  4    1.1718462   51.0799678   30.4905322    0.0223333
  5    1.1516885   51.2387411  151.4570883    0.0223333
  6    1.1571921   51.2521772  270.1996242    0.0223333
  7    1.1671677  128.6491482   31.0238888    0.0223333
  8    1.1465360  128.5817273  151.8511474    0.0223333
  9    1.1535073  128.3803069  270.8257754    0.0223333
  
  Distortion Coordinate (A):  -0.1800
  
  
  Atom coordinates (in Angstroms,degrees,degrees):
  
  1    1.3257707   90.0701815  330.0290646    0.0223333
  2    1.3154720   90.0175538   89.7414079    0.0223333
  3    1.3741761   90.1796068  210.0319679    0.0223333
  4    1.1695551   51.1030482   30.5324511    0.0223333
  5    1.1533598   51.2300582  151.3034584    0.0223333
  6    1.1578111   51.2375483  270.3031623    0.0223333
  7    1.1648922  128.6255952   31.0660208    0.0223333
  8    1.1483125  128.5757873  151.7304310    0.0223333
  9    1.1539750  128.4104436  270.9055991    0.0223333
  
  Distortion Coordinate (A):  -0.1350
  
  
  Atom coordinates (in Angstroms,degrees,degrees):
  
  1    1.3291172   90.0794866  330.0066017    0.0223333
  2    1.3212486   90.0363521   89.7915075    0.0223333
  3    1.3653287   90.1523727  210.0097058    0.0223333
  4    1.1672652   51.1261845   30.5744170    0.0223333
  5    1.1550423   51.2215875  151.1499921    0.0223333
  6    1.1584354   51.2230178  270.4066927    0.0223333
  7    1.1626181  128.6019855   31.1081993    0.0223333
  8    1.1500960  128.5697319  151.6099021    0.0223333
  9    1.1544464  128.4405151  270.9854601    0.0223333
  
  Distortion Coordinate (A):  -0.0900
  
  
  Atom coordinates (in Angstroms,degrees,degrees):
  
  1    1.3324642   90.0887690  329.9841935    0.0223333
  2    1.3270275   90.0550711   89.8413962    0.0223333
  3    1.3564823   90.1249648  209.9873017    0.0223333
  4    1.1649766   51.1493768   30.6164300    0.0223333
  5    1.1567361   51.2133282  150.9966911    0.0223333
  6    1.1590649   51.2085856  270.5102147    0.0223333
  7    1.1603452  128.5783190   31.1504245    0.0223333
  8    1.1518864  128.5635616  151.4895613    0.0223333
  9    1.1549216  128.4705213  271.0653583    0.0223333
  
  Distortion Coordinate (A):  -0.0450
  
  
  Atom coordinates (in Angstroms,degrees,degrees):
  
  1    1.3358117   90.0980289  329.9618397    0.0223333
  2    1.3328088   90.0737113   89.8910752    0.0223333
  3    1.3476370   90.0973815  209.9647543    0.0223333
  4    1.1626893   51.1726254   30.6584901    0.0223333
  5    1.1584411   51.2052797  150.8435575    0.0223333
  6    1.1596998   51.1942519  270.6137277    0.0223333
  7    1.1580737  128.5545955   31.1926963    0.0223333
  8    1.1536838  128.5572769  151.3694094    0.0223333
  9    1.1554006  128.5004621  271.1452932    0.0223333
  
  Distortion Coordinate (A):   0.0450
  
  
  Atom coordinates (in Angstroms,degrees,degrees):
  
  1    1.3425082   90.1164811  329.9172950    0.0223333
  2    1.3443785   90.1107574   89.9898088    0.0223333
  3    1.3299497   90.0416818  209.9192239    0.0223333
  4    1.1581184   51.2192919   30.7427515    0.0223333
  5    1.1618848   51.1898126  150.5377998    0.0223333
  6    1.1609852   51.1658795  270.8207238    0.0223333
  7    1.1535345  128.5069770   31.2773799    0.0223333
  8    1.1572993  128.5443671  151.1296745    0.0223333
  9    1.1563698  128.5601469  271.3052722    0.0223333
  
  Distortion Coordinate (A):   0.0900
  
  
  Atom coordinates (in Angstroms,degrees,degrees):
  
  1    1.3458571   90.1256736  329.8951036    0.0223333
  2    1.3501668   90.1291641   90.0388660    0.0223333
  3    1.3211077   90.0135621  209.8962381    0.0223333
  4    1.1558349   51.2427100   30.7849529    0.0223333
  5    1.1636234   51.1823928  150.3851796    0.0223333
  6    1.1616358   51.1518409  270.9242056    0.0223333
  7    1.1512669  128.4830817   31.3197918    0.0223333
  8    1.1591174  128.5377430  151.0100927    0.0223333
  9    1.1568601  128.5898907  271.3853157    0.0223333
  
  Distortion Coordinate (A):   0.1350
  
  
  Atom coordinates (in Angstroms,degrees,degrees):
  
  1    1.3492066   90.1348439  329.8729659    0.0223333
  2    1.3559574   90.1474939   90.0877183    0.0223333
  3    1.3122668   89.9852601  209.8731034    0.0223333
  4    1.1535526   51.2661850   30.8272016    0.0223333
  5    1.1653731   51.1751811  150.2327342    0.0223333
  6    1.1622917   51.1379007  271.0276756    0.0223333
  7    1.1490005  128.4591289   31.3622504    0.0223333
  8    1.1609424  128.5310069  150.8907020    0.0223333
  9    1.1573541  128.6195686  271.4653949    0.0223333
  
  Distortion Coordinate (A):   0.1800
  
  
  Atom coordinates (in Angstroms,degrees,degrees):
  
  1    1.3525565   90.1439919  329.8508818    0.0223333
  2    1.3617503   90.1657471   90.1363671    0.0223333
  3    1.3034270   89.9567742  209.8498183    0.0223333
  4    1.1512716   51.2897169   30.8694975    0.0223333
  5    1.1671340   51.1681770  150.0804656    0.0223333
  6    1.1629528   51.1240589  271.1311333    0.0223333
  7    1.1467355  128.4351183   31.4047558    0.0223333
  8    1.1627743  128.5241594  150.7715032    0.0223333
  9    1.1578519  128.6491805  271.5455094    0.0223333
  
  Distortion Coordinate (A):   0.2250
  
  
  Atom coordinates (in Angstroms,degrees,degrees):
  
  1    1.3559069   90.1531178  329.8288510    0.0223333
  2    1.3675455   90.1839242   90.1848134    0.0223333
  3    1.2945883   89.9281026  209.8263813    0.0223333
  4    1.1489920   51.3133059   30.9118407    0.0223333
  5    1.1689059   51.1613798  149.9283756    0.0223333
  6    1.1636192   51.1103154  271.2345778    0.0223333
  7    1.1444718  128.4110499   31.4473081    0.0223333
  8    1.1646130  128.5172012  150.6524967    0.0223333
  9    1.1583535  128.6787262  271.6256590    0.0223333
  
  
  Mode:   17
  
  Distortion Coordinate (A):  -0.2150
  
  
  Atom coordinates (in Angstroms,degrees,degrees):
  
  1    1.2988894   90.0181252  329.7419378    0.0223333
  2    1.3732668   90.1794394   89.9304115    0.0223333
  3    1.3454156   90.0694541  210.1179341    0.0223333
  4    1.1571437   51.1375543   31.4303134    0.0223333
  5    1.1513140   51.2849553  150.5090043    0.0223333
  6    1.1733957   51.1071300  270.1876729    0.0223333
  7    1.1534090  128.6346757   31.7443608    0.0223333
  8    1.1462500  128.4082892  151.1486170    0.0223333
  9    1.1677075  128.5653314  270.7551522    0.0223333
  
  Distortion Coordinate (A):  -0.1720
  
  
  Atom coordinates (in Angstroms,degrees,degrees):
  
  1    1.3069403   90.0361644  329.7819257    0.0223333
  2    1.3663315   90.1621799   89.9324182    0.0223333
  3    1.3440890   90.0694875  210.0828273    0.0223333
  4    1.1577751   51.1488777   31.2841284    0.0223333
  5    1.1530809   51.2673819  150.5453864    0.0223333
  6    1.1707735   51.1214576  270.2932428    0.0223333
  7    1.1538773  128.6140649   31.6422983    0.0223333
  8    1.1480959  128.4368962  151.1688091    0.0223333
  9    1.1653341  128.5585082  270.8488662    0.0223333
  
  Distortion Coordinate (A):  -0.1290
  
  
  Atom coordinates (in Angstroms,degrees,degrees):
  
  1    1.3149928   90.0540971  329.8216779    0.0223333
  2    1.3593963   90.1448343   89.9344348    0.0223333
  3    1.3427634   90.0695208  210.0476867    0.0223333
  4    1.1584167   51.1603775   31.1380625    0.0223333
  5    1.1548487   51.2498438  150.5817362    0.0223333
  6    1.1681568   51.1359095  270.3989839    0.0223333
  7    1.1543508  128.5933732   31.5403320    0.0223333
  8    1.1499427  128.4654585  151.1889882    0.0223333
  9    1.1629650  128.5515977  270.9427346    0.0223333
  
  Distortion Coordinate (A):  -0.0860
  
  
  Atom coordinates (in Angstroms,degrees,degrees):
  
  1    1.3230469   90.0719244  329.8611963    0.0223333
  2    1.3524615   90.1274017   89.9364615    0.0223333
  3    1.3414388   90.0695542  210.0125123    0.0223333
  4    1.1590687   51.1720532   30.9921175    0.0223333
  5    1.1566174   51.2323411  150.6180540    0.0223333
  6    1.1655456   51.1504863  270.5048958    0.0223333
  7    1.1548297  128.5726007   31.4384623    0.0223333
  8    1.1517903  128.4939763  151.2091542    0.0223333
  9    1.1606001  128.5445992  271.0367572    0.0223333
  
  Distortion Coordinate (A):  -0.0430
  
  
  Atom coordinates (in Angstroms,degrees,degrees):
  
  1    1.3311025   90.0896471  329.9004832    0.0223333
  2    1.3455268   90.1098816   89.9384985    0.0223333
  3    1.3401153   90.0695876  209.9773041    0.0223333
  4    1.1597308   51.1839043   30.8462952    0.0223333
  5    1.1583870   51.2148736  150.6543396    0.0223333
  6    1.1629400   51.1651885  270.6109783    0.0223333
  7    1.1553139  128.5517479   31.3366897    0.0223333
  8    1.1536388  128.5224496  151.2293071    0.0223333
  9    1.1582396  128.5375126  271.1309339    0.0223333
  
  Distortion Coordinate (A):   0.0430
  
  
  Atom coordinates (in Angstroms,degrees,degrees):
  
  1    1.3472184   90.1247825  329.9783697    0.0223333
  2    1.3316584   90.0745761   89.9426031    0.0223333
  3    1.3374714   90.0696544  209.9067864    0.0223333
  4    1.1610858   51.2081309   30.5550253    0.0223333
  5    1.1619286   51.1800443  150.7268145    0.0223333
  6    1.1577453   51.1949710  270.8236535    0.0223333
  7    1.1562982  128.5098021   31.1334379    0.0223333
  8    1.1573382  128.5792632  151.2695738    0.0223333
  9    1.1535314  128.5230730  271.3197491    0.0223333
  
  Distortion Coordinate (A):   0.0860
  
  
  Atom coordinates (in Angstroms,degrees,degrees):
  
  1    1.3552787   90.1421968  330.0169734    0.0223333
  2    1.3247246   90.0567895   89.9446710    0.0223333
  3    1.3361510   90.0696878  209.8714767    0.0223333
  4    1.1617786   51.2205052   30.4095813    0.0223333
  5    1.1637008   51.1626822  150.7630038    0.0223333
  6    1.1551563   51.2100524  270.9302456    0.0223333
  7    1.1567983  128.4887098   31.0319597    0.0223333
  8    1.1591891  128.6076036  151.2896875    0.0223333
  9    1.1511838  128.5157193  271.4143873    0.0223333
  
  Distortion Coordinate (A):   0.1290
  
  
  Atom coordinates (in Angstroms,degrees,degrees):
  
  1    1.3633404   90.1595101  330.0553532    0.0223333
  2    1.3177911   90.0389126   89.9467494    0.0223333
  3    1.3348317   90.0697213  209.8361332    0.0223333
  4    1.1624817   51.2330529   30.2642667    0.0223333
  5    1.1654738   51.1453551  150.7991610    0.0223333
  6    1.1525729   51.2252612  271.0370070    0.0223333
  7    1.1573037  128.4675383   30.9305806    0.0223333
  8    1.1610409  128.6358999  151.3097883    0.0223333
  9    1.1488405  128.5082758  271.5091791    0.0223333
  
  Distortion Coordinate (A):   0.1720
  
  
  Atom coordinates (in Angstroms,degrees,degrees):
  
  1    1.3714037   90.1767232  330.0935111    0.0223333
  2    1.3108578   90.0209448   89.9488384    0.0223333
  3    1.3335134   90.0697547  209.8007557    0.0223333
  4    1.1631949   51.2457735   30.1190834    0.0223333
  5    1.1672476   51.1280630  150.8352862    0.0223333
  6    1.1499952   51.2405980  271.1439372    0.0223333
  7    1.1578144  128.4462878   30.8293012    0.0223333
  8    1.1628934  128.6641521  151.3298760    0.0223333
  9    1.1465016  128.5007421  271.6041244    0.0223333
  
  Distortion Coordinate (A):   0.2150
  
  
  Atom coordinates (in Angstroms,degrees,degrees):
  
  1    1.3794684   90.1938369  330.1314490    0.0223333
  2    1.3039248   90.0028854   89.9509380    0.0223333
  3    1.3321961   90.0697881  209.7653444    0.0223333
  4    1.1639183   51.2586663   29.9740329    0.0223333
  5    1.1690223   51.1108057  150.8713794    0.0223333
  6    1.1474230   51.2560633  271.2510360    0.0223333
  7    1.1583303  128.4249588   30.7281218    0.0223333
  8    1.1647468  128.6923602  151.3499507    0.0223333
  9    1.1441671  128.4931178  271.6992229    0.0223333
  
  
  Mode:   18
  
  Distortion Coordinate (A):  -0.2200
  
  
  Atom coordinates (in Angstroms,degrees,degrees):
  
  1    1.3252537   90.1997595  330.1687332    0.0223333
  2    1.3267656   90.1845697   90.1606676    0.0223333
  3    1.3249432   90.1619323  210.1682339    0.0223333
  4    1.1787107   51.3960171   30.8069684    0.0223333
  5    1.1799271   51.3611619  150.7780660    0.0223333
  6    1.1805189   51.3511205  270.8167496    0.0223333
  7    1.1777132  128.5181580   31.1524635    0.0223333
  8    1.1760466  128.4996835  151.1711418    0.0223333
  9    1.1779721  128.5145377  271.2069183    0.0223333
  
  Distortion Coordinate (A):  -0.1760
  
  
  Atom coordinates (in Angstroms,degrees,degrees):
  
  1    1.3280308   90.1811861  330.1227088    0.0223333
  2    1.3291272   90.1660470   90.1164914    0.0223333
  3    1.3277091   90.1433957  210.1228168    0.0223333
  4    1.1750463   51.3562183   30.7858618    0.0223333
  5    1.1759712   51.3286124  150.7607101    0.0223333
  6    1.1764809   51.3171061  270.7970078    0.0223333
  7    1.1733309  128.5206768   31.1688597    0.0223333
  8    1.1719345  128.5098616  151.1866945    0.0223333
  9    1.1735543  128.5176763  271.2105619    0.0223333
  
  Distortion Coordinate (A):  -0.1320
  
  
  Atom coordinates (in Angstroms,degrees,degrees):
  
  1    1.3308100   90.1626502  330.0767774    0.0223333
  2    1.3314907   90.1475561   90.0723913    0.0223333
  3    1.3304770   90.1248963  210.0774914    0.0223333
  4    1.1713833   51.3163106   30.7646718    0.0223333
  5    1.1720162   51.2959660  150.7432852    0.0223333
  6    1.1724439   51.2829889  270.7771854    0.0223333
  7    1.1689489  128.5232019   31.1853126    0.0223333
  8    1.1678226  128.5200700  151.2023010    0.0223333
  9    1.1691366  128.5208255  271.2142182    0.0223333
  
  Distortion Coordinate (A):  -0.0880
  
  
  Atom coordinates (in Angstroms,degrees,degrees):
  
  1    1.3335912   90.1441516  330.0309391    0.0223333
  2    1.3338560   90.1290968   90.0283670    0.0223333
  3    1.3332470   90.1064342  210.0322572    0.0223333
  4    1.1677218   51.2762937   30.7433981    0.0223333
  5    1.1680623   51.2632223  150.7257910    0.0223333
  6    1.1684081   51.2487685  270.7572822    0.0223333
  7    1.1645669  128.5257333   31.2018225    0.0223333
  8    1.1637109  128.5303089  151.2179618    0.0223333
  9    1.1647188  128.5239854  271.2178874    0.0223333
  
  Distortion Coordinate (A):  -0.0440
  
  
  Atom coordinates (in Angstroms,degrees,degrees):
  
  1    1.3363744   90.1256903  329.9851934    0.0223333
  2    1.3362233   90.1106693   89.9844185    0.0223333
  3    1.3360189   90.0880091  209.9871143    0.0223333
  4    1.1640617   51.2361671   30.7220400    0.0223333
  5    1.1641093   51.2303809  150.7082271    0.0223333
  6    1.1643734   51.2144445  270.7372975    0.0223333
  7    1.1601851  128.5282709   31.2183898    0.0223333
  8    1.1595994  128.5405784  151.2336770    0.0223333
  9    1.1603011  128.5271560  271.2215695    0.0223333
  
  Distortion Coordinate (A):   0.0440
  
  
  Atom coordinates (in Angstroms,degrees,degrees):
  
  1    1.3419470   90.0888793  329.8939794    0.0223333
  2    1.3409636   90.0739089   89.8967482    0.0223333
  3    1.3415687   90.0512699  209.8971008    0.0223333
  4    1.1567461   51.1555833   30.6790691    0.0223333
  5    1.1562064   51.1644033  150.6728885    0.0223333
  6    1.1563074   51.1454840  270.6970819    0.0223333
  7    1.1514219  128.5333652   31.2516975    0.0223333
  8    1.1513770  128.5612096  151.2652720    0.0223333
  9    1.1514656  128.5335295  271.2289727    0.0223333
  
  Distortion Coordinate (A):   0.0880
  
  
  Atom coordinates (in Angstroms,degrees,degrees):
  
  1    1.3447364   90.0705294  329.8485106    0.0223333
  2    1.3433365   90.0555761   89.8530261    0.0223333
  3    1.3443466   90.0329557  209.8522299    0.0223333
  4    1.1530906   51.1151253   30.6574551    0.0223333
  5    1.1522565   51.1312664  150.6551129    0.0223333
  6    1.1522761   51.1108466  270.6768500    0.0223333
  7    1.1470405  128.5359218   31.2684386    0.0223333
  8    1.1472661  128.5715717  151.2811523    0.0223333
  9    1.1470479  128.5367326  271.2326939    0.0223333
  
  Distortion Coordinate (A):   0.1320
  
  
  Atom coordinates (in Angstroms,degrees,degrees):
  
  1    1.3475277   90.0522166  329.8031337    0.0223333
  2    1.3457114   90.0372747   89.8093792    0.0223333
  3    1.3471265   90.0146783  209.8074492    0.0223333
  4    1.1494366   51.0745561   30.6357549    0.0223333
  5    1.1483075   51.0980300  150.6372659    0.0223333
  6    1.1482459   51.0761038  270.6565347    0.0223333
  7    1.1426593  128.5384847   31.2852381    0.0223333
  8    1.1431554  128.5819648  151.2970882    0.0223333
  9    1.1426303  128.5399466  271.2364283    0.0223333
  
  Distortion Coordinate (A):   0.1760
  
  
  Atom coordinates (in Angstroms,degrees,degrees):
  
  1    1.3503211   90.0339407  329.7578484    0.0223333
  2    1.3480881   90.0190047   89.7658073    0.0223333
  3    1.3499083   89.9964377  209.7627586    0.0223333
  4    1.1457840   51.0338753   30.6139678    0.0223333
  5    1.1443596   51.0646940  150.6193471    0.0223333
  6    1.1442169   51.0412552  270.6361354    0.0223333
  7    1.1382781  128.5410540   31.3020965    0.0223333
  8    1.1390449  128.5923892  151.3130801    0.0223333
  9    1.1382126  128.5431716  271.2401759    0.0223333
  
  Distortion Coordinate (A):   0.2200
  
  
  Atom coordinates (in Angstroms,degrees,degrees):
  
  1    1.3531164   90.0157016  329.7126544    0.0223333
  2    1.3504668   90.0007662   89.7223103    0.0223333
  3    1.3526921   89.9782337  209.7181578    0.0223333
  4    1.1421330   50.9930824   30.5920934    0.0223333
  5    1.1404127   51.0312577  150.6013561    0.0223333
  6    1.1401890   51.0063003  270.6156516    0.0223333
  7    1.1338972  128.5436298   31.3190139    0.0223333
  8    1.1349346  128.6028451  151.3291281    0.0223333
  9    1.1337949  128.5464076  271.2439369    0.0223333
  
  
  Mode:   19
  
  Distortion Coordinate (A):  -0.2150
  
  
  Atom coordinates (in Angstroms,degrees,degrees):
  
  1    1.3391606   89.8837517  329.9395403    0.0223333
  2    1.3386308   90.3158309   89.9405456    0.0223333
  3    1.3387928   90.0696210  209.9420622    0.0223333
  4    1.1440068   51.2095700   30.3538234    0.0223333
  5    1.1479673   51.4096002  150.7827687    0.0223333
  6    1.1910546   50.9951730  270.9439764    0.0223333
  7    1.1712702  128.5623861   31.5265901    0.0223333
  8    1.1692181  128.7350950  151.1784991    0.0223333
  9    1.1268749  128.3080832  270.9899038    0.0223333
  
  Distortion Coordinate (A):  -0.1720
  
  
  Atom coordinates (in Angstroms,degrees,degrees):
  
  1    1.3391570   89.9284545  329.9395403    0.0223333
  2    1.3386198   90.2711199   89.9405456    0.0223333
  3    1.3387928   90.0696210  209.9420622    0.0223333
  4    1.1472815   51.2067458   30.4235222    0.0223333
  5    1.1504022   51.3670015  150.7643074    0.0223333
  6    1.1849075   51.0317576  270.8989619    0.0223333
  7    1.1681735  128.5561597   31.4685339    0.0223333
  8    1.1664698  128.6984119  151.1926574    0.0223333
  9    1.1326714  128.3529764  271.0372879    0.0223333
  
  Distortion Coordinate (A):  -0.1290
  
  
  Atom coordinates (in Angstroms,degrees,degrees):
  
  1    1.3391552   89.9731574  329.9395403    0.0223333
  2    1.3386104   90.2264086   89.9405456    0.0223333
  3    1.3387928   90.0696210  209.9420622    0.0223333
  4    1.1505585   51.2039701   30.4930485    0.0223333
  5    1.1528386   51.3244865  150.7458591    0.0223333
  6    1.1787625   51.0685328  270.8537809    0.0223333
  7    1.1650785  128.5498897   31.4103486    0.0223333
  8    1.1637226  128.6616489  151.2068314    0.0223333
  9    1.1384705  128.3976470  271.0845153    0.0223333
  
  Distortion Coordinate (A):  -0.0860
  
  
  Atom coordinates (in Angstroms,degrees,degrees):
  
  1    1.3391550   90.0178604  329.9395403    0.0223333
  2    1.3386028   90.1816971   89.9405456    0.0223333
  3    1.3387928   90.0696210  209.9420622    0.0223333
  4    1.1538378   51.2012425   30.5624028    0.0223333
  5    1.1552766   51.2820549  150.7274240    0.0223333
  6    1.1726196   51.1055001  270.8084327    0.0223333
  7    1.1619851  128.5435757   31.3520338    0.0223333
  8    1.1609766  128.6248058  151.2210209    0.0223333
  9    1.1442722  128.4420963  271.1315867    0.0223333
  
  Distortion Coordinate (A):  -0.0430
  
  
  Atom coordinates (in Angstroms,degrees,degrees):
  
  1    1.3391565   90.0625633  329.9395403    0.0223333
  2    1.3385968   90.1369853   89.9405456    0.0223333
  3    1.3387928   90.0696210  209.9420622    0.0223333
  4    1.1571193   51.1985627   30.6315856    0.0223333
  5    1.1577162   51.2397066  150.7090020    0.0223333
  6    1.1664787   51.1426609  270.7629163    0.0223333
  7    1.1588935  128.5372175   31.2935893    0.0223333
  8    1.1582317  128.5878824  151.2352261    0.0223333
  9    1.1500765  128.4863259  271.1785029    0.0223333
  
  Distortion Coordinate (A):   0.0430
  
  
  Atom coordinates (in Angstroms,degrees,degrees):
  
  1    1.3391646   90.1519689  329.9395403    0.0223333
  2    1.3385899   90.0475612   89.9405456    0.0223333
  3    1.3387928   90.0696210  209.9420622    0.0223333
  4    1.1636893   51.1933452   30.7694382    0.0223333
  5    1.1626001   51.1552591  150.6721972    0.0223333
  6    1.1542031   51.2175684  270.6713757    0.0223333
  7    1.1527151  128.5243676   31.1763098    0.0223333
  8    1.1527456  128.5137940  151.2636835    0.0223333
  9    1.1616928  128.5741319  271.2718724    0.0223333
  
  Distortion Coordinate (A):   0.0860
  
  
  Atom coordinates (in Angstroms,degrees,degrees):
  
  1    1.3391711   90.1966715  329.9395403    0.0223333
  2    1.3385889   90.0028491   89.9405456    0.0223333
  3    1.3387928   90.0696210  209.9420622    0.0223333
  4    1.1669777   51.1908069   30.8381089    0.0223333
  5    1.1650443   51.1131596  150.6538144    0.0223333
  6    1.1480685   51.2553180  270.6253496    0.0223333
  7    1.1496285  128.5178754   31.1174741    0.0223333
  8    1.1500042  128.4766284  151.2779358    0.0223333
  9    1.1675047  128.6177111  271.3183270    0.0223333
  
  Distortion Coordinate (A):   0.1290
  
  
  Atom coordinates (in Angstroms,degrees,degrees):
  
  1    1.3391793   90.2413738  329.9395403    0.0223333
  2    1.3385897   89.9581370   89.9405456    0.0223333
  3    1.3387928   90.0696210  209.9420622    0.0223333
  4    1.1702683   51.1883150   30.9066098    0.0223333
  5    1.1674902   51.0711426  150.6354446    0.0223333
  6    1.1419361   51.2932668  270.5791519    0.0223333
  7    1.1465435  128.5113380   31.0585075    0.0223333
  8    1.1472641  128.4393816  151.2922038    0.0223333
  9    1.1733192  128.6610764  271.3646292    0.0223333
  
  Distortion Coordinate (A):   0.1720
  
  
  Atom coordinates (in Angstroms,degrees,degrees):
  
  1    1.3391892   90.2860758  329.9395403    0.0223333
  2    1.3385921   89.9134249   89.9405456    0.0223333
  3    1.3387928   90.0696210  209.9420622    0.0223333
  4    1.1735612   51.1858693   30.9749413    0.0223333
  5    1.1699375   51.0292079  150.6170879    0.0223333
  6    1.1358058   51.3314162  270.5327816    0.0223333
  7    1.1434603  128.5047552   30.9994095    0.0223333
  8    1.1445251  128.4020534  151.3064875    0.0223333
  9    1.1791362  128.7042293  271.4107796    0.0223333
  
  Distortion Coordinate (A):   0.2150
  
  
  Atom coordinates (in Angstroms,degrees,degrees):
  
  1    1.3392008   90.3307774  329.9395403    0.0223333
  2    1.3385962   89.8687129   89.9405456    0.0223333
  3    1.3387928   90.0696210  209.9420622    0.0223333
  4    1.1768563   51.1834695   31.0431039    0.0223333
  5    1.1723864   50.9873555  150.5987442    0.0223333
  6    1.1296776   51.3697676  270.4862378    0.0223333
  7    1.1403787  128.4981267   30.9401800    0.0223333
  8    1.1417873  128.3646436  151.3207871    0.0223333
  9    1.1849557  128.7471711  271.4567790    0.0223333
  
  
  Mode:   20
  
  Distortion Coordinate (A):  -0.2200
  
  
  Atom coordinates (in Angstroms,degrees,degrees):
  
  1    1.3391800   90.2444925  329.9395403    0.0223333
  2    1.3386110   90.2295280   89.9405456    0.0223333
  3    1.3388084   89.7951303  209.9420622    0.0223333
  4    1.1345487   51.4260678   30.6120443    0.0223333
  5    1.1873219   51.1189691  151.0324585    0.0223333
  6    1.1570576   51.0582535  270.4250919    0.0223333
  7    1.1803489  128.7825505   31.3580121    0.0223333
  8    1.1269410  128.4297356  150.9069806    0.0223333
  9    1.1573318  128.4421112  271.4621166    0.0223333
  
  Distortion Coordinate (A):  -0.1760
  
  
  Atom coordinates (in Angstroms,degrees,degrees):
  
  1    1.3391747   90.2170474  329.9395403    0.0223333
  2    1.3386061   90.2020772   89.9405456    0.0223333
  3    1.3388002   89.8500281  209.9420622    0.0223333
  4    1.1397160   51.3796626   30.6298524    0.0223333
  5    1.1818842   51.1344530  150.9645975    0.0223333
  6    1.1577099   51.0825726  270.4836593    0.0223333
  7    1.1754353  128.7325951   31.3335302    0.0223333
  8    1.1326450  128.4542615  150.9759946    0.0223333
  9    1.1570395  128.4597866  271.4148140    0.0223333
  
  Distortion Coordinate (A):  -0.1320
  
  
  Atom coordinates (in Angstroms,degrees,degrees):
  
  1    1.3391700   90.1896022  329.9395403    0.0223333
  2    1.3386017   90.1746264   89.9405456    0.0223333
  3    1.3387946   89.9049262  209.9420622    0.0223333
  4    1.1448851   51.3334473   30.6476115    0.0223333
  5    1.1764488   51.1500414  150.8964817    0.0223333
  6    1.1583643   51.1069086  270.5421570    0.0223333
  7    1.1705239  128.6824449   31.3089897    0.0223333
  8    1.1383517  128.4786375  151.0447469    0.0223333
  9    1.1567485  128.4774469  271.3674774    0.0223333
  
  Distortion Coordinate (A):  -0.0880
  
  
  Atom coordinates (in Angstroms,degrees,degrees):
  
  1    1.3391659   90.1621570  329.9395403    0.0223333
  2    1.3385980   90.1471754   89.9405456    0.0223333
  3    1.3387915   89.9598244  209.9420622    0.0223333
  4    1.1500560   51.2874209   30.6653219    0.0223333
  5    1.1710159   51.1657350  150.8281098    0.0223333
  6    1.1590207   51.1312613  270.6005848    0.0223333
  7    1.1656148  128.6320989   31.2843904    0.0223333
  8    1.1440612  128.5028650  151.1132389    0.0223333
  9    1.1564588  128.4950922  271.3201070    0.0223333
  
  Distortion Coordinate (A):  -0.0440
  
  
  Atom coordinates (in Angstroms,degrees,degrees):
  
  1    1.3391625   90.1347116  329.9395403    0.0223333
  2    1.3385949   90.1197244   89.9405456    0.0223333
  3    1.3387909   90.0147227  209.9420622    0.0223333
  4    1.1552287   51.2415823   30.6829837    0.0223333
  5    1.1655854   51.1815347  150.7594807    0.0223333
  6    1.1596792   51.1556306  270.6589428    0.0223333
  7    1.1607080  128.5815559   31.2597321    0.0223333
  8    1.1497733  128.5269450  151.1814719    0.0223333
  9    1.1561704  128.5127223  271.2727027    0.0223333
  
  Distortion Coordinate (A):   0.0440
  
  
  Atom coordinates (in Angstroms,degrees,degrees):
  
  1    1.3391576   90.0798207  329.9395403    0.0223333
  2    1.3385907   90.0648222   89.9405456    0.0223333
  3    1.3387973   90.1245192  209.9420622    0.0223333
  4    1.1655795   51.1504641   30.7181625    0.0223333
  5    1.1547318   51.2134559  150.6214456    0.0223333
  6    1.1610026   51.2044188  270.7754492    0.0223333
  7    1.1509012  128.4798749   31.2102379    0.0223333
  8    1.1612055  128.5746670  151.3171655    0.0223333
  9    1.1555976  128.5479370  271.1777927    0.0223333
  
  Distortion Coordinate (A):   0.0880
  
  
  Atom coordinates (in Angstroms,degrees,degrees):
  
  1    1.3391560   90.0523752  329.9395403    0.0223333
  2    1.3385895   90.0373710   89.9405456    0.0223333
  3    1.3388043   90.1794171  209.9420622    0.0223333
  4    1.1707575   51.1051824   30.7356799    0.0223333
  5    1.1493087   51.2295791  150.5520371    0.0223333
  6    1.1616673   51.2288373  270.8335977    0.0223333
  7    1.1460014  128.4287348   31.1854016    0.0223333
  8    1.1669256  128.5983113  151.3846288    0.0223333
  9    1.1553132  128.5655215  271.1302870    0.0223333
  
  Distortion Coordinate (A):   0.1320
  
  
  Atom coordinates (in Angstroms,degrees,degrees):
  
  1    1.3391551   90.0249297  329.9395403    0.0223333
  2    1.3385890   90.0099199   89.9405456    0.0223333
  3    1.3388138   90.2343147  209.9420622    0.0223333
  4    1.1759373   51.0600842   30.7531495    0.0223333
  5    1.1438882   51.2458119  150.4823662    0.0223333
  6    1.1623342   51.2532721  270.8916764    0.0223333
  7    1.1411039  128.3773935   31.1605054    0.0223333
  8    1.1726483  128.6218126  151.4518381    0.0223333
  9    1.1550301  128.5830906  271.0827476    0.0223333
  
  Distortion Coordinate (A):   0.1760
  
  
  Atom coordinates (in Angstroms,degrees,degrees):
  
  1    1.3391549   89.9974842  329.9395403    0.0223333
  2    1.3385891   89.9824687   89.9405456    0.0223333
  3    1.3388259   90.2892119  209.9420622    0.0223333
  4    1.1811188   51.0151685   30.7705715    0.0223333
  5    1.1384701   51.2621552  150.4124317    0.0223333
  6    1.1630031   51.2777228  270.9496853    0.0223333
  7    1.1362087  128.3258500   31.1355493    0.0223333
  8    1.1783736  128.6451720  151.5187946    0.0223333
  9    1.1547484  128.6006443  271.0351745    0.0223333
  
  Distortion Coordinate (A):   0.2200
  
  
  Atom coordinates (in Angstroms,degrees,degrees):
  
  1    1.3391553   89.9700386  329.9395403    0.0223333
  2    1.3385898   89.9550175   89.9405456    0.0223333
  3    1.3388405   90.3441086  209.9420622    0.0223333
  4    1.1863021   50.9704342   30.7879461    0.0223333
  5    1.1330546   51.2786098  150.3422323    0.0223333
  6    1.1636742   51.3021895  271.0076244    0.0223333
  7    1.1313159  128.2741031   31.1105329    0.0223333
  8    1.1841014  128.6683906  151.5854995    0.0223333
  9    1.1544679  128.6181826  270.9875677    0.0223333
  
  
  Mode:   21
  
  Distortion Coordinate (A):  -0.2460
  
  
  Atom coordinates (in Angstroms,degrees,degrees):
  
  1    1.3395553   90.9766962  329.9395403    0.0223333
  2    1.3389772   90.9618861   89.9405456    0.0223333
  3    1.3391610   90.9391764  209.9420622    0.0223333
  4    1.1612239   51.3507610   30.7661012    0.0223333
  5    1.1606557   51.3465523  150.7414934    0.0223333
  6    1.1613455   51.3381792  270.7652193    0.0223333
  7    1.1534169  128.6433830   31.1706501    0.0223333
  8    1.1516329  128.6897319  151.1747098    0.0223333
  9    1.1533140  128.6461596  271.1784639    0.0223333
  
  Distortion Coordinate (A):  -0.2050
  
  
  Atom coordinates (in Angstroms,degrees,degrees):
  
  1    1.3394453   90.8318116  329.9395403    0.0223333
  2    1.3388690   90.8169706   89.9405456    0.0223333
  3    1.3390556   90.7942697  209.9420622    0.0223333
  4    1.1610856   51.3249602   30.7552065    0.0223333
  5    1.1605714   51.3217030  150.7330261    0.0223333
  6    1.1611764   51.3118260  270.7572386    0.0223333
  7    1.1538138  128.6246096   31.1813999    0.0223333
  8    1.1522742  128.6665641  151.1872017    0.0223333
  9    1.1537414  128.6268411  271.1862810    0.0223333
  
  Distortion Coordinate (A):  -0.1640
  
  
  Atom coordinates (in Angstroms,degrees,degrees):
  
  1    1.3393529   90.6869164  329.9395403    0.0223333
  2    1.3387785   90.6720447   89.9405456    0.0223333
  3    1.3389678   90.6493529  209.9420622    0.0223333
  4    1.1609480   51.2991577   30.7443027    0.0223333
  5    1.1604875   51.2968526  150.7245524    0.0223333
  6    1.1610080   51.2854699  270.7492509    0.0223333
  7    1.1542111  128.6058410   31.1921407    0.0223333
  8    1.1529160  128.6434065  151.1996793    0.0223333
  9    1.1541691  128.6075286  271.1940913    0.0223333
  
  Distortion Coordinate (A):  -0.1230
  
  
  Atom coordinates (in Angstroms,degrees,degrees):
  
  1    1.3392782   90.5420124  329.9395403    0.0223333
  2    1.3387055   90.5271101   89.9405456    0.0223333
  3    1.3388976   90.5044277  209.9420622    0.0223333
  4    1.1608109   51.2733535   30.7333899    0.0223333
  5    1.1604042   51.2720013  150.7160722    0.0223333
  6    1.1608401   51.2591108  270.7412564    0.0223333
  7    1.1546087  128.5870773   31.2028726    0.0223333
  8    1.1535582  128.6202591  151.2121426    0.0223333
  9    1.1545972  128.5882219  271.2018948    0.0223333
  
  Distortion Coordinate (A):  -0.0820
  
  
  Atom coordinates (in Angstroms,degrees,degrees):
  
  1    1.3392211   90.3971015  329.9395403    0.0223333
  2    1.3386502   90.3821688   89.9405456    0.0223333
  3    1.3388450   90.3594962  209.9420622    0.0223333
  4    1.1606744   51.2475475   30.7224681    0.0223333
  5    1.1603214   51.2471490  150.7075856    0.0223333
  6    1.1606728   51.2327489  270.7332548    0.0223333
  7    1.1550066  128.5683183   31.2135955    0.0223333
  8    1.1542010  128.5971220  151.2245916    0.0223333
  9    1.1550256  128.5689211  271.2096915    0.0223333
  
  Distortion Coordinate (A):  -0.0410
  
  
  Atom coordinates (in Angstroms,degrees,degrees):
  
  1    1.3391816   90.2521854  329.9395403    0.0223333
  2    1.3386125   90.2372226   89.9405456    0.0223333
  3    1.3388101   90.2145600  209.9420622    0.0223333
  4    1.1605385   51.2217398   30.7115372    0.0223333
  5    1.1602391   51.2222957  150.6990926    0.0223333
  6    1.1605060   51.2063842  270.7252464    0.0223333
  7    1.1554049  128.5495642   31.2243096    0.0223333
  8    1.1548443  128.5739952  151.2370264    0.0223333
  9    1.1554543  128.5496262  271.2174814    0.0223333
  
  Distortion Coordinate (A):   0.0410
  
  
  Atom coordinates (in Angstroms,degrees,degrees):
  
  1    1.3391555   89.9623456  329.9395403    0.0223333
  2    1.3385901   89.9473229   89.9405456    0.0223333
  3    1.3387932   89.9246812  209.9420622    0.0223333
  4    1.1602684   51.1701193   30.6896482    0.0223333
  5    1.1600761   51.1725861  150.6820871    0.0223333
  6    1.1601743   51.1536460  270.7092085    0.0223333
  7    1.1562024  128.5120704   31.2457110    0.0223333
  8    1.1561323  128.5277722  151.2618533    0.0223333
  9    1.1563127  128.5110543  271.2330409    0.0223333
  
  Distortion Coordinate (A):   0.0820
  
  
  Atom coordinates (in Angstroms,degrees,degrees):
  
  1    1.3391689   89.8174254  329.9395403    0.0223333
  2    1.3386053   89.8023731   89.9405456    0.0223333
  3    1.3388112   89.7797423  209.9420622    0.0223333
  4    1.1601343   51.1443066   30.6786900    0.0223333
  5    1.1599954   51.1477300  150.6735746    0.0223333
  6    1.1600093   51.1272727  270.7011791    0.0223333
  7    1.1566016  128.4933308   31.2563983    0.0223333
  8    1.1567771  128.5046762  151.2742455    0.0223333
  9    1.1567424  128.4917772  271.2408105    0.0223333
  
  Distortion Coordinate (A):   0.1230
  
  
  Atom coordinates (in Angstroms,degrees,degrees):
  
  1    1.3391999   89.6725076  329.9395403    0.0223333
  2    1.3386382   89.6574259   89.9405456    0.0223333
  3    1.3388468   89.6348063  209.9420622    0.0223333
  4    1.1600007   51.1184922   30.6677228    0.0223333
  5    1.1599152   51.1228729  150.6650557    0.0223333
  6    1.1598448   51.1008966  270.6931427    0.0223333
  7    1.1570012  128.4745961   31.2670768    0.0223333
  8    1.1574223  128.4815904  151.2866235    0.0223333
  9    1.1571723  128.4725060  271.2485734    0.0223333
  
  Distortion Coordinate (A):   0.1640
  
  
  Atom coordinates (in Angstroms,degrees,degrees):
  
  1    1.3392485   89.5275940  329.9395403    0.0223333
  2    1.3386887   89.5124831   89.9405456    0.0223333
  3    1.3389000   89.4898749  209.9420622    0.0223333
  4    1.1598677   51.0926761   30.6567465    0.0223333
  5    1.1598355   51.0980148  150.6565302    0.0223333
  6    1.1596810   51.0745176  270.6850994    0.0223333
  7    1.1574011  128.4558662   31.2777465    0.0223333
  8    1.1580681  128.4585149  151.2989875    0.0223333
  9    1.1576027  128.4532408  271.2563295    0.0223333
  
  Distortion Coordinate (A):   0.2050
  
  
  Atom coordinates (in Angstroms,degrees,degrees):
  
  1    1.3393148   89.3826864  329.9395403    0.0223333
  2    1.3387568   89.3675465   89.9405456    0.0223333
  3    1.3389709   89.3449501  209.9420622    0.0223333
  4    1.1597352   51.0668584   30.6457610    0.0223333
  5    1.1597564   51.0731559  150.6479983    0.0223333
  6    1.1595177   51.0481359  270.6770490    0.0223333
  7    1.1578013  128.4371411   31.2884072    0.0223333
  8    1.1587143  128.4354497  151.3113373    0.0223333
  9    1.1580333  128.4339815  271.2640789    0.0223333
  
  Distortion Coordinate (A):   0.2460
  
  
  Atom coordinates (in Angstroms,degrees,degrees):
  
  1    1.3393987   89.2377868  329.9395403    0.0223333
  2    1.3388425   89.2226179   89.9405456    0.0223333
  3    1.3390594   89.2000336  209.9420622    0.0223333
  4    1.1596034   51.0410391   30.6347664    0.0223333
  5    1.1596777   51.0482960  150.6394598    0.0223333
  6    1.1593550   51.0217513  270.6689916    0.0223333
  7    1.1582019  128.4184209   31.2990592    0.0223333
  8    1.1593610  128.4123947  151.3236730    0.0223333
  9    1.1584642  128.4147281  271.2718216    0.0223333
  
  
  Mode:   22
  
  Distortion Coordinate (A):  -0.2580
  
  
  Atom coordinates (in Angstroms,degrees,degrees):
  
  1    1.3310562   90.3227909  329.9287816    0.0223333
  2    1.3309630   90.3077450   89.9628441    0.0223333
  3    1.3295482   90.2851814  209.9564529    0.0223333
  4    1.1555891   51.6246516   31.4560944    0.0223333
  5    1.1563134   51.6433033  151.4230874    0.0223333
  6    1.1565654   51.6271548  271.4918048    0.0223333
  7    1.1524310  128.8858228   30.6729195    0.0223333
  8    1.1531307  128.8877913  150.6514680    0.0223333
  9    1.1535595  128.8664805  270.6045337    0.0223333
  
  Distortion Coordinate (A):  -0.2150
  
  
  Atom coordinates (in Angstroms,degrees,degrees):
  
  1    1.3324041   90.2867819  329.9305791    0.0223333
  2    1.3322318   90.2717500   89.9591190    0.0223333
  3    1.3310862   90.2491540  209.9540477    0.0223333
  4    1.1563624   51.5527511   31.3306100    0.0223333
  5    1.1569254   51.5685852  151.3014857    0.0223333
  6    1.1571636   51.5521881  271.3632230    0.0223333
  7    1.1529757  128.8267782   30.7670923    0.0223333
  8    1.1535056  128.8318089  150.7515987    0.0223333
  9    1.1539279  128.8106435  270.7084718    0.0223333
  
  Distortion Coordinate (A):  -0.1720
  
  
  Atom coordinates (in Angstroms,degrees,degrees):
  
  1    1.3337530   90.2508082  329.9323749    0.0223333
  2    1.3335018   90.2357883   89.9553974    0.0223333
  3    1.3326254   90.2131669  209.9516452    0.0223333
  4    1.1571474   51.4810280   31.2049517    0.0223333
  5    1.1575488   51.4940289  151.1796909    0.0223333
  6    1.1577742   51.4773973  271.2344345    0.0223333
  7    1.1535274  128.7676833   30.8610688    0.0223333
  8    1.1538877  128.7757577  150.8515425    0.0223333
  9    1.1543038  128.7547308  270.8122168    0.0223333
  
  Distortion Coordinate (A):  -0.1290
  
  
  Atom coordinates (in Angstroms,degrees,degrees):
  
  1    1.3351031   90.2148698  329.9341689    0.0223333
  2    1.3347728   90.1998598   89.9516793    0.0223333
  3    1.3341656   90.1772201  209.9492454    0.0223333
  4    1.1579439   51.4094835   31.0791204    0.0223333
  5    1.1581838   51.4196353  151.0577036    0.0223333
  6    1.1583971   51.4027836  271.1054403    0.0223333
  7    1.1540860  128.7085388   30.9548492    0.0223333
  8    1.1542770  128.7196384  150.9512993    0.0223333
  9    1.1546874  128.6987431  270.9157688    0.0223333
  
  Distortion Coordinate (A):  -0.0860
  
  
  Atom coordinates (in Angstroms,degrees,degrees):
  
  1    1.3364542   90.1789667  329.9359611    0.0223333
  2    1.3360450   90.1639644   89.9479646    0.0223333
  3    1.3357069   90.1413136  209.9468483    0.0223333
  4    1.1587521   51.3381184   30.9531170    0.0223333
  5    1.1588302   51.3454054  150.9355244    0.0223333
  6    1.1590324   51.3283482  270.9762410    0.0223333
  7    1.1546516  128.6493455   31.0484336    0.0223333
  8    1.1546735  128.6634517  151.0508690    0.0223333
  9    1.1550785  128.6426811  271.0191275    0.0223333
  
  Distortion Coordinate (A):  -0.0430
  
  
  Atom coordinates (in Angstroms,degrees,degrees):
  
  1    1.3378064   90.1430988  329.9377516    0.0223333
  2    1.3373182   90.1281023   89.9442534    0.0223333
  3    1.3372493   90.1054472  209.9444539    0.0223333
  4    1.1595719   51.2669337   30.8269423    0.0223333
  5    1.1594880   51.2713405  150.8131540    0.0223333
  6    1.1596799   51.2540921  270.8468376    0.0223333
  7    1.1552241  128.5901039   31.1418221    0.0223333
  8    1.1550772  128.6071981  151.1502516    0.0223333
  9    1.1554771  128.5865456  271.1222928    0.0223333
  
  Distortion Coordinate (A):   0.0430
  
  
  Atom coordinates (in Angstroms,degrees,degrees):
  
  1    1.3405141   90.0714687  329.9413272    0.0223333
  2    1.3398679   90.0564775   89.9368413    0.0223333
  3    1.3403374   90.0338350  209.9396731    0.0223333
  4    1.1612461   51.1251094   30.5740826    0.0223333
  5    1.1608381   51.1237092  150.5678423    0.0223333
  6    1.1610121   51.1061226  270.5874217    0.0223333
  7    1.1563897  128.4714790   31.3280117    0.0223333
  8    1.1559062  128.4944936  151.3484550    0.0223333
  9    1.1562971  128.4740569  271.3280427    0.0223333
  
  Distortion Coordinate (A):   0.0860
  
  
  Atom coordinates (in Angstroms,degrees,degrees):
  
  1    1.3418695   90.0357064  329.9431124    0.0223333
  2    1.3411444   90.0207147   89.9331404    0.0223333
  3    1.3418830   89.9980890  209.9372868    0.0223333
  4    1.1621006   51.0544716   30.4473994    0.0223333
  5    1.1615304   51.0501449  150.4449023    0.0223333
  6    1.1616966   51.0324115  270.4574109    0.0223333
  7    1.1569829  128.4120970   31.4208131    0.0223333
  8    1.1563314  128.4380440  151.4472757    0.0223333
  9    1.1567184  128.4177051  271.4306272    0.0223333
  
  Distortion Coordinate (A):   0.1290
  
  
  Atom coordinates (in Angstroms,degrees,degrees):
  
  1    1.3432261   89.9999792  329.9448958    0.0223333
  2    1.3424220   89.9849851   89.9294429    0.0223333
  3    1.3434298   89.9623831  209.9349031    0.0223333
  4    1.1629666   50.9840181   30.3205484    0.0223333
  5    1.1622340   50.9767496  150.3217739    0.0223333
  6    1.1623934   50.9588843  270.3271994    0.0223333
  7    1.1575831  128.3526695   31.5134192    0.0223333
  8    1.1567639  128.3815303  151.5459090    0.0223333
  9    1.1571473  128.3612828  271.5330178    0.0223333
  
  Distortion Coordinate (A):   0.1720
  
  
  Atom coordinates (in Angstroms,degrees,degrees):
  
  1    1.3445837   89.9642872  329.9466775    0.0223333
  2    1.3437006   89.9492886   89.9257488    0.0223333
  3    1.3449776   89.9267172  209.9325221    0.0223333
  4    1.1638441   50.9137496   30.1935307    0.0223333
  5    1.1629491   50.9035243  150.1984576    0.0223333
  6    1.1631025   50.8855422  270.1967880    0.0223333
  7    1.1581901  128.2931972   31.6058299    0.0223333
  8    1.1572036  128.3249533  151.6443549    0.0223333
  9    1.1575837  128.3047905  271.6352144    0.0223333
  
  Distortion Coordinate (A):   0.2150
  
  
  Atom coordinates (in Angstroms,degrees,degrees):
  
  1    1.3459423   89.9286302  329.9484574    0.0223333
  2    1.3449804   89.9136252   89.9220582    0.0223333
  3    1.3465264   89.8910913  209.9301437    0.0223333
  4    1.1647331   50.8436672   30.0663470    0.0223333
  5    1.1636756   50.8304699  150.0749544    0.0223333
  6    1.1638239   50.8123861  270.0661777    0.0223333
  7    1.1588040  128.2336808   31.6980455    0.0223333
  8    1.1576504  128.2683137  151.7426133    0.0223333
  9    1.1580277  128.2482290  271.7372170    0.0223333
  
  Distortion Coordinate (A):   0.2580
  
  
  Atom coordinates (in Angstroms,degrees,degrees):
  
  1    1.3473021   89.8930084  329.9502356    0.0223333
  2    1.3462612   89.8779948   89.9183709    0.0223333
  3    1.3480764   89.8555053  209.9277680    0.0223333
  4    1.1656337   50.7737717   29.9389985    0.0223333
  5    1.1644134   50.7575875  149.9512648    0.0223333
  6    1.1645575   50.7394173  269.9353693    0.0223333
  7    1.1594248  128.1741209   31.7900661    0.0223333
  8    1.1581044  128.2116122  151.8406841    0.0223333
  9    1.1584791  128.1915992  271.8390254    0.0223333
  
  
  Mode:   23
  
  Distortion Coordinate (A):  -0.2100
  
  
  Atom coordinates (in Angstroms,degrees,degrees):
  
  1    1.3099213   90.2408117  330.4038819    0.0223333
  2    1.3590736   90.1349425   90.1442554    0.0223333
  3    1.3488904   89.8518184  209.2854446    0.0223333
  4    1.1562539   51.7793829   31.6300550    0.0223333
  5    1.1853025   51.3458356  150.7618060    0.0223333
  6    1.1413228   50.4714680  269.7011979    0.0223333
  7    1.1503451  128.0898889   31.9769675    0.0223333
  8    1.1855350  128.5557912  151.1824708    0.0223333
  9    1.1321534  129.0171404  270.3922495    0.0223333
  
  Distortion Coordinate (A):  -0.1680
  
  
  Atom coordinates (in Angstroms,degrees,degrees):
  
  1    1.3157533   90.2138751  330.3102185    0.0223333
  2    1.3549745   90.1264592   90.1037543    0.0223333
  3    1.3468387   89.8952505  209.4163831    0.0223333
  4    1.1570291   51.6619583   31.4451309    0.0223333
  5    1.1802719   51.3163833  150.7476973    0.0223333
  6    1.1450558   50.6133033  269.9072567    0.0223333
  7    1.1514033  128.1785962   31.8290480    0.0223333
  8    1.1795254  128.5548208  151.1957427    0.0223333
  9    1.1368582  128.9195346  270.5610049    0.0223333
  
  Distortion Coordinate (A):  -0.1260
  
  
  Atom coordinates (in Angstroms,degrees,degrees):
  
  1    1.3215932   90.1870528  330.2169547    0.0223333
  2    1.3508768   90.1179508   90.0631332    0.0223333
  3    1.3448031   89.9387473  209.5475151    0.0223333
  4    1.1578318   51.5448967   31.2597211    0.0223333
  5    1.1752421   51.2868183  150.7335221    0.0223333
  6    1.1488242   50.7550842  270.1118795    0.0223333
  7    1.1524783  128.2670441   31.6808915    0.0223333
  8    1.1735160  128.5538444  151.2090759    0.0223333
  9    1.1415837  128.8220477  270.7286765    0.0223333
  
  Distortion Coordinate (A):  -0.0840
  
  
  Atom coordinates (in Angstroms,degrees,degrees):
  
  1    1.3274410   90.1603441  330.1240884    0.0223333
  2    1.3467806   90.1094171   90.0223918    0.0223333
  3    1.3427835   89.9823084  209.6788396    0.0223333
  4    1.1586616   51.4282022   31.0738275    0.0223333
  5    1.1702130   51.2571401  150.7192800    0.0223333
  6    1.1526278   50.8968022  270.3150763    0.0223333
  7    1.1535700  128.3552309   31.5324995    0.0223333
  8    1.1675066  128.5528619  151.2224707    0.0223333
  9    1.1463298  128.7246835  270.8952720    0.0223333
  
  Distortion Coordinate (A):  -0.0420
  
  
  Atom coordinates (in Angstroms,degrees,degrees):
  
  1    1.3332965   90.1337488  330.0316176    0.0223333
  2    1.3426858   90.1008579   89.9815294    0.0223333
  3    1.3407801   90.0259332  209.8103556    0.0223333
  4    1.1595188   51.3118787   30.8874522    0.0223333
  5    1.1651848   51.2273480  150.7049704    0.0223333
  6    1.1564664   51.0384491  270.5168569    0.0223333
  7    1.1546784  128.4431551   31.3838734    0.0223333
  8    1.1614973  128.5518733  151.2359276    0.0223333
  9    1.1510964  128.6274455  271.0607989    0.0223333
  
  Distortion Coordinate (A):   0.0420
  
  
  Atom coordinates (in Angstroms,degrees,degrees):
  
  1    1.3450306   90.0808958  329.8478544    0.0223333
  2    1.3345007   90.0836631   89.8994399    0.0223333
  3    1.3368217   90.1133713  210.0739584    0.0223333
  4    1.1613148   51.0803611   30.5132647    0.0223333
  5    1.1551307   51.1674196  150.6761473    0.0223333
  6    1.1642481   51.3214964  270.9162083    0.0223333
  7    1.1569451  128.6182088   31.0859248    0.0223333
  8    1.1494789  128.5498776  151.2630293    0.0223333
  9    1.1606906  128.4333625  271.3886766    0.0223333
  
  Distortion Coordinate (A):   0.0840
  
  
  Atom coordinates (in Angstroms,degrees,degrees):
  
  1    1.3509091   90.0546372  329.7565578    0.0223333
  2    1.3304103   90.0750272   89.8582118    0.0223333
  3    1.3348669   90.1571834  210.2060432    0.0223333
  4    1.1622536   50.9651747   30.3254568    0.0223333
  5    1.1501049   51.1372821  150.6616327    0.0223333
  6    1.1681908   51.4628809  271.1137989    0.0223333
  7    1.1581035  128.7053353   30.9366053    0.0223333
  8    1.1434699  128.5488703  151.2766750    0.0223333
  9    1.1655180  128.3365245  271.5510425    0.0223333
  
  Distortion Coordinate (A):   0.1260
  
  
  Atom coordinates (in Angstroms,degrees,degrees):
  
  1    1.3567952   90.0284899  329.6656486    0.0223333
  2    1.3263215   90.0663655   89.8168607    0.0223333
  3    1.3329282   90.2010566  210.3383156    0.0223333
  4    1.1632195   50.8503752   30.1371758    0.0223333
  5    1.1450799   51.1070281  150.6470488    0.0223333
  6    1.1721680   51.6041620  271.3100124    0.0223333
  7    1.1592784  128.7921928   30.7870575    0.0223333
  8    1.1374610  128.5478567  151.2903845    0.0223333
  9    1.1703654  128.2398266  271.7123696    0.0223333
  
  Distortion Coordinate (A):   0.1680
  
  
  Atom coordinates (in Angstroms,degrees,degrees):
  
  1    1.3626889   90.0024533  329.5751248    0.0223333
  2    1.3222342   90.0576779   89.7753862    0.0223333
  3    1.3310059   90.2449905  210.4707746    0.0223333
  4    1.1642125   50.7359664   29.9484240    0.0223333
  5    1.1400557   51.0766570  150.6323951    0.0223333
  6    1.1761794   51.7453321  271.5048586    0.0223333
  7    1.1604699  128.8787797   30.6372831    0.0223333
  8    1.1314521  128.5468368  151.3041584    0.0223333
  9    1.1752328  128.1432722  271.8726653    0.0223333
  
  Distortion Coordinate (A):   0.2100
  
  
  Atom coordinates (in Angstroms,degrees,degrees):
  
  1    1.3685900   89.9765270  329.4849844    0.0223333
  2    1.3181483   90.0489643   89.7337878    0.0223333
  3    1.3290999   90.2889843  210.6034191    0.0223333
  4    1.1652326   50.6219521   29.7592038    0.0223333
  5    1.1350323   51.0461681  150.6176710    0.0223333
  6    1.1802249   51.8863837  271.6983473    0.0223333
  7    1.1616779  128.9650945   30.4872836    0.0223333
  8    1.1254434  128.5458103  151.3179969    0.0223333
  9    1.1801200  128.0468645  272.0319371    0.0223333
  
  
  Mode:   24
  
  Distortion Coordinate (A):  -0.2050
  
  
  Atom coordinates (in Angstroms,degrees,degrees):
  
  1    1.3456486   90.2771094  330.4060421    0.0223333
  2    1.3614707   89.8801065   89.3202121    0.0223333
  3    1.3102244   90.1134265  210.0825523    0.0223333
  4    1.1860296   51.6481749   31.2931499    0.0223333
  5    1.1527752   50.4747649  149.5634936    0.0223333
  6    1.1442221   51.4193025  271.1587903    0.0223333
  7    1.1874028  128.2659323   31.6118050    0.0223333
  8    1.1451457  129.0890200  150.3621013    0.0223333
  9    1.1370717  128.2788979  271.6770933    0.0223333
  
  Distortion Coordinate (A):  -0.1640
  
  
  Atom coordinates (in Angstroms,degrees,degrees):
  
  1    1.3443343   90.2432059  330.3129169    0.0223333
  2    1.3568662   89.9222591   89.4434590    0.0223333
  3    1.3159367   90.1045922  210.0542192    0.0223333
  4    1.1808779   51.5582040   31.1761680    0.0223333
  5    1.1541709   50.6187537  149.7912861    0.0223333
  6    1.1474346   51.3710717  271.0702718    0.0223333
  7    1.1810730  128.3184887   31.5373996    0.0223333
  8    1.1471661  128.9815865  150.5412177    0.0223333
  9    1.1408222  128.3296207  271.5864485    0.0223333
  
  Distortion Coordinate (A):  -0.1230
  
  
  Atom coordinates (in Angstroms,degrees,degrees):
  
  1    1.3430282   90.2092696  330.2197038    0.0223333
  2    1.3522760   89.9645520   89.5671149    0.0223333
  3    1.3216496   90.0957947  210.0260044    0.0223333
  4    1.1757394   51.4679931   31.0584282    0.0223333
  5    1.1556071   50.7630255  150.0178899    0.0223333
  6    1.1506527   51.3230282  270.9818563    0.0223333
  7    1.1747482  128.3712543   31.4625222    0.0223333
  8    1.1492106  128.8740508  150.7195082    0.0223333
  9    1.1445787  128.3801252  271.4959432    0.0223333
  
  Distortion Coordinate (A):  -0.0820
  
  
  Atom coordinates (in Angstroms,degrees,degrees):
  
  1    1.3417304   90.1753007  330.1264030    0.0223333
  2    1.3477003   90.0069853   89.6911807    0.0223333
  3    1.3273633   90.0870338  209.9979071    0.0223333
  4    1.1706140   51.3775433   30.9399241    0.0223333
  5    1.1570836   50.9075705  150.2433074    0.0223333
  6    1.1538763   51.2751716  270.8935442    0.0223333
  7    1.1684283  128.4242300   31.3871684    0.0223333
  8    1.1512791  128.7664178  150.8969750    0.0223333
  9    1.1483410  128.4304122  271.4055773    0.0223333
  
  Distortion Coordinate (A):  -0.0410
  
  
  Atom coordinates (in Angstroms,degrees,degrees):
  
  1    1.3404409   90.1412995  330.0330151    0.0223333
  2    1.3431391   90.0495590   89.8156573    0.0223333
  3    1.3330777   90.0783093  209.9699266    0.0223333
  4    1.1655019   51.2868554   30.8206493    0.0223333
  5    1.1586004   51.0523791  150.4675410    0.0223333
  6    1.1571053   51.2275012  270.8053357    0.0223333
  7    1.1621133  128.4774166   31.3113340    0.0223333
  8    1.1533716  128.6586922  151.0736205    0.0223333
  9    1.1521093  128.4804827  271.3153511    0.0223333
  
  Distortion Coordinate (A):   0.0410
  
  
  Atom coordinates (in Angstroms,degrees,degrees):
  
  1    1.3378868   90.0732010  329.8459790    0.0223333
  2    1.3340606   90.1351281   90.0658464    0.0223333
  3    1.3445087   90.0609687  209.9143131    0.0223333
  4    1.1553179   51.1047692   30.5797613    0.0223333
  5    1.1617545   51.3427478  150.9124663    0.0223333
  6    1.1635798   51.1327170  270.6292302    0.0223333
  7    1.1494986  128.5844257   31.1582061    0.0223333
  8    1.1576283  128.4429817  151.4244568    0.0223333
  9    1.1596633  128.5799769  271.1353179    0.0223333
  
  Distortion Coordinate (A):   0.0820
  
  
  Atom coordinates (in Angstroms,degrees,degrees):
  
  1    1.3366223   90.0391042  329.7523317    0.0223333
  2    1.3295434   90.1781235   90.1915606    0.0223333
  3    1.3502252   90.0523521  209.8866787    0.0223333
  4    1.1502460   51.0133728   30.4581350    0.0223333
  5    1.1633917   51.4882886  151.1331633    0.0223333
  6    1.1668253   51.0856021  270.5413338    0.0223333
  7    1.1431988  128.6382499   31.0809036    0.0223333
  8    1.1597924  128.3350063  151.5986525    0.0223333
  9    1.1634490  128.6294024  271.0455113    0.0223333
  
  Distortion Coordinate (A):   0.1230
  
  
  Atom coordinates (in Angstroms,degrees,degrees):
  
  1    1.3353660   90.0049761  329.6585986    0.0223333
  2    1.3250410   90.2212595   90.3176889    0.0223333
  3    1.3559424   90.0437710  209.8591583    0.0223333
  4    1.1451878   50.9217424   30.3357116    0.0223333
  5    1.1650689   51.6340543  151.3526871    0.0223333
  6    1.1700761   51.0386713  270.4535419    0.0223333
  7    1.1369042  128.6922883   31.0031029    0.0223333
  8    1.1619802  128.2269568  151.7720365    0.0223333
  9    1.1672404  128.6786144  270.9558448    0.0223333
  
  Distortion Coordinate (A):   0.1640
  
  
  Atom coordinates (in Angstroms,degrees,degrees):
  
  1    1.3341182   89.9708170  329.5647802    0.0223333
  2    1.3205535   90.2645361   90.4442323    0.0223333
  3    1.3616604   90.0352252  209.8317512    0.0223333
  4    1.1401432   50.8298790   30.2124844    0.0223333
  5    1.1667859   51.7800354  151.5710405    0.0223333
  6    1.1733324   50.9919241  270.3658546    0.0223333
  7    1.1306147  128.7465416   30.9247993    0.0223333
  8    1.1641917  128.1188379  151.9446113    0.0223333
  9    1.1710377  128.7276139  270.8663184    0.0223333
  
  Distortion Coordinate (A):   0.2050
  
  
  Atom coordinates (in Angstroms,degrees,degrees):
  
  1    1.3328787   89.9366270  329.4708769    0.0223333
  2    1.3160810   90.3079532   90.5711914    0.0223333
  3    1.3673790   90.0267145  209.8044567    0.0223333
  4    1.1351124   50.7377837   30.0884465    0.0223333
  5    1.1685429   51.9262223  151.7882265    0.0223333
  6    1.1765940   50.9453598  270.2782724    0.0223333
  7    1.1243305  128.8010107   30.8459884    0.0223333
  8    1.1664268  128.0106541  152.1163795    0.0223333
  9    1.1748406  128.7764016  270.7769324    0.0223333
  
  
  Mode:   25
  
  Distortion Coordinate (A):  -0.2100
  
  
  Atom coordinates (in Angstroms,degrees,degrees):
  
  1    1.3364297   90.1510792  329.9636316    0.0223333
  2    1.3546246   90.1785789   90.1135757    0.0223333
  3    1.3235103   89.9382713  209.7460149    0.0223333
  4    1.1792306   50.9348203   30.3834438    0.0223333
  5    1.1528282   51.7847076  151.0643294    0.0223333
  6    1.1493332   50.8611703  270.6112524    0.0223333
  7    1.1719048  128.7822411   30.9540520    0.0223333
  8    1.1528321  128.0608180  151.5638147    0.0223333
  9    1.1413551  128.7296236  271.2430809    0.0223333
  
  Distortion Coordinate (A):  -0.1680
  
  
  Atom coordinates (in Angstroms,degrees,degrees):
  
  1    1.3369755   90.1423097  329.9588095    0.0223333
  2    1.3514157   90.1613979   90.0791299    0.0223333
  3    1.3265631   89.9646583  209.7853991    0.0223333
  4    1.1754570   50.9866703   30.4466920    0.0223333
  5    1.1542670   51.6668928  150.9898993    0.0223333
  6    1.1515277   50.9251504  270.6325975    0.0223333
  7    1.1686776  128.7322602   31.0101219    0.0223333
  8    1.1533444  128.1589774  151.5012287    0.0223333
  9    1.1442582  128.6895857  271.2394935    0.0223333
  
  Distortion Coordinate (A):  -0.1260
  
  
  Atom coordinates (in Angstroms,degrees,degrees):
  
  1    1.3375215   90.1335436  329.9539893    0.0223333
  2    1.3482080   90.1441769   90.0446043    0.0223333
  3    1.3296177   89.9909866  209.8246956    0.0223333
  4    1.1716875   51.0387055   30.5100313    0.0223333
  5    1.1557194   51.5492577  150.9153108    0.0223333
  6    1.1537257   50.9890249  270.6538674    0.0223333
  7    1.1654538  128.6821276   31.0662530    0.0223333
  8    1.1538662  128.2570640  151.4384993    0.0223333
  9    1.1471626  128.6496384  271.2359183    0.0223333
  
  Distortion Coordinate (A):  -0.0840
  
  
  Atom coordinates (in Angstroms,degrees,degrees):
  
  1    1.3380675   90.1247810  329.9491711    0.0223333
  2    1.3450016   90.1269159   90.0099986    0.0223333
  3    1.3326742   90.0172564  209.8639048    0.0223333
  4    1.1679220   51.0909269   30.5734620    0.0223333
  5    1.1571852   51.4318032  150.8405638    0.0223333
  6    1.1559270   51.0527941  270.6750627    0.0223333
  7    1.1622335  128.6318428   31.1224456    0.0223333
  8    1.1543974  128.3550770  151.3756260    0.0223333
  9    1.1500683  128.6097814  271.2323550    0.0223333
  
  Distortion Coordinate (A):  -0.0420
  
  
  Atom coordinates (in Angstroms,degrees,degrees):
  
  1    1.3386135   90.1160219  329.9443547    0.0223333
  2    1.3417964   90.1096148   89.9753124    0.0223333
  3    1.3357326   90.0434678  209.9030269    0.0223333
  4    1.1641605   51.1433349   30.6369839    0.0223333
  5    1.1586646   51.3145307  150.7656580    0.0223333
  6    1.1581317   51.1164579  270.6961838    0.0223333
  7    1.1590167  128.5814054   31.1786995    0.0223333
  8    1.1549380  128.4530155  151.3126087    0.0223333
  9    1.1529752  128.5700145  271.2288038    0.0223333
  
  Distortion Coordinate (A):   0.0420
  
  
  Atom coordinates (in Angstroms,degrees,degrees):
  
  1    1.3397060   90.0985140  329.9347278    0.0223333
  2    1.3353899   90.0748914   89.9056979    0.0223333
  3    1.3418549   90.0957161  209.9810108    0.0223333
  4    1.1566500   51.2487140   30.7643019    0.0223333
  5    1.1616636   51.0805363  150.6153689    0.0223333
  6    1.1625513   51.2434700  270.7382046    0.0223333
  7    1.1525937  128.4800709   31.2913913    0.0223333
  8    1.1560475  128.6486655  151.1861404    0.0223333
  9    1.1587927  128.4907497  271.2217372    0.0223333
  
  Distortion Coordinate (A):   0.0840
  
  
  Atom coordinates (in Angstroms,degrees,degrees):
  
  1    1.3402523   90.0897653  329.9299172    0.0223333
  2    1.3321885   90.0574690   89.8707691    0.0223333
  3    1.3449188   90.1217533  210.0198731    0.0223333
  4    1.1529009   51.3016864   30.8280980    0.0223333
  5    1.1631832   50.9638167  150.5399851    0.0223333
  6    1.1647662   51.3068183  270.7591051    0.0223333
  7    1.1493875  128.4291729   31.3478292    0.0223333
  8    1.1566164  128.7463753  151.1226887    0.0223333
  9    1.1617033  128.4512513  271.2182216    0.0223333
  
  Distortion Coordinate (A):   0.1260
  
  
  Atom coordinates (in Angstroms,degrees,degrees):
  
  1    1.3407987   90.0810200  329.9251085    0.0223333
  2    1.3289884   90.0400060   89.8357588    0.0223333
  3    1.3479846   90.1477327  210.0586493    0.0223333
  4    1.1491559   51.3548482   30.8919856    0.0223333
  5    1.1647163   50.8472838  150.4644416    0.0223333
  6    1.1669844   51.3700617  270.7799328    0.0223333
  7    1.1461849  128.3781205   31.4043284    0.0223333
  8    1.1571947  128.8440072  151.0590915    0.0223333
  9    1.1646152  128.4118419  271.2147178    0.0223333
  
  Distortion Coordinate (A):   0.1680
  
  
  Atom coordinates (in Angstroms,degrees,degrees):
  
  1    1.3413452   90.0722782  329.9203017    0.0223333
  2    1.3257896   90.0225022   89.8006668    0.0223333
  3    1.3510522   90.1736544  210.0973397    0.0223333
  4    1.1454151   51.4082003   30.9559646    0.0223333
  5    1.1662627   50.7309386  150.3887380    0.0223333
  6    1.1692060   51.4332002  270.8006882    0.0223333
  7    1.1429859  128.3269133   31.4608890    0.0223333
  8    1.1577824  128.9415604  150.9953485    0.0223333
  9    1.1675282  128.3725213  271.2112257    0.0223333
  
  Distortion Coordinate (A):   0.2100
  
  
  Atom coordinates (in Angstroms,degrees,degrees):
  
  1    1.3418918   90.0635399  329.9154968    0.0223333
  2    1.3225921   90.0049575   89.7654929    0.0223333
  3    1.3541216   90.1995187  210.1359445    0.0223333
  4    1.1416785   51.4617432   31.0200353    0.0223333
  5    1.1678224   50.6147823  150.3128741    0.0223333
  6    1.1714309   51.4962338  270.8213715    0.0223333
  7    1.1397904  128.2755507   31.5175108    0.0223333
  8    1.1583794  129.0390339  150.9314594    0.0223333
  9    1.1704425  128.3332891  271.2077453    0.0223333
  
  
  Mode:   26
  
  Distortion Coordinate (A):  -0.2340
  
  
  Atom coordinates (in Angstroms,degrees,degrees):
  
  1    1.3600112   90.2513253  330.1656581    0.0223333
  2    1.3303557   89.9949313   89.7674084    0.0223333
  3    1.3260653   90.0210584  209.8394721    0.0223333
  4    1.1633650   51.7799376   31.0411341    0.0223333
  5    1.1399843   51.1703677  150.7946781    0.0223333
  6    1.1776487   50.6230720  270.2546082    0.0223333
  7    1.1623785  128.0835828   31.4260241    0.0223333
  8    1.1366642  128.4846578  151.4680399    0.0223333
  9    1.1670140  128.9986868  270.8404962    0.0223333
  
  Distortion Coordinate (A):  -0.1950
  
  
  Atom coordinates (in Angstroms,degrees,degrees):
  
  1    1.3565317   90.2274662  330.1282077    0.0223333
  2    1.3317262   90.0111955   89.7963366    0.0223333
  3    1.3281858   90.0291835  209.8566365    0.0223333
  4    1.1628489   51.6826292   30.9848147    0.0223333
  5    1.1433461   51.1749032  150.7772112    0.0223333
  6    1.1747399   50.7152513  270.3317889    0.0223333
  7    1.1612706  128.1579840   31.3944198    0.0223333
  8    1.1397997  128.4957906  151.4314123    0.0223333
  9    1.1651420  128.9209973  270.9047441    0.0223333
  
  Distortion Coordinate (A):  -0.1560
  
  
  Atom coordinates (in Angstroms,degrees,degrees):
  
  1    1.3530540   90.2035470  330.0906634    0.0223333
  2    1.3330977   90.0274435   89.8252360    0.0223333
  3    1.3303066   90.0372960  209.8737744    0.0223333
  4    1.1623418   51.5853092   30.9283216    0.0223333
  5    1.1467080   51.1794293  150.7597922    0.0223333
  6    1.1718407   50.8076885  270.4089393    0.0223333
  7    1.1601674  128.2324405   31.3627239    0.0223333
  8    1.1429359  128.5068848  151.3948632    0.0223333
  9    1.1632768  128.8431601  270.9689442    0.0223333
  
  Distortion Coordinate (A):  -0.1170
  
  
  Atom coordinates (in Angstroms,degrees,degrees):
  
  1    1.3495779   90.1795676  330.0530249    0.0223333
  2    1.3344700   90.0436752   89.8541066    0.0223333
  3    1.3324277   90.0453960  209.8908858    0.0223333
  4    1.1618437   51.4879784   30.8716540    0.0223333
  5    1.1500701   51.1839462  150.7424212    0.0223333
  6    1.1689511   50.9003836  270.4860589    0.0223333
  7    1.1590692  128.3069521   31.3309357    0.0223333
  8    1.1460729  128.5179406  151.3583923    0.0223333
  9    1.1614183  128.7651753  271.0330965    0.0223333
  
  Distortion Coordinate (A):  -0.0780
  
  
  Atom coordinates (in Angstroms,degrees,degrees):
  
  1    1.3461035   90.1555278  330.0152917    0.0223333
  2    1.3358432   90.0598908   89.8829483    0.0223333
  3    1.3345491   90.0534834  209.9079709    0.0223333
  4    1.1613545   51.3906378   30.8148112    0.0223333
  5    1.1534324   51.1884538  150.7250977    0.0223333
  6    1.1660710   50.9933366  270.5631475    0.0223333
  7    1.1579757  128.3815186   31.2990551    0.0223333
  8    1.1492105  128.5289580  151.3219994    0.0223333
  9    1.1595665  128.6870431  271.0972006    0.0223333
  
  Distortion Coordinate (A):  -0.0390
  
  
  Atom coordinates (in Angstroms,degrees,degrees):
  
  1    1.3426307   90.1314274  329.9774636    0.0223333
  2    1.3372174   90.0760901   89.9117613    0.0223333
  3    1.3366708   90.0615585  209.9250297    0.0223333
  4    1.1608743   51.2932882   30.7577925    0.0223333
  5    1.1567948   51.1929522  150.7078218    0.0223333
  6    1.1632006   51.0865475  270.6402050    0.0223333
  7    1.1568872  128.4561396   31.2670816    0.0223333
  8    1.1523489  128.5399373  151.2856844    0.0223333
  9    1.1577215  128.6087637  271.1612567    0.0223333
  
  Distortion Coordinate (A):   0.0390
  
  
  Atom coordinates (in Angstroms,degrees,degrees):
  
  1    1.3356904   90.0830440  329.9015214    0.0223333
  2    1.3399685   90.1084403   89.9693012    0.0223333
  3    1.3409151   90.0776712  209.9590685    0.0223333
  4    1.1599410   51.0985653   30.6432246    0.0223333
  5    1.1635201   51.2019214  150.6734114    0.0223333
  6    1.1574888   51.2737435  270.7942251    0.0223333
  7    1.1547246  128.6055442   31.2028542    0.0223333
  8    1.1586279  128.5617821  151.2132869    0.0223333
  9    1.1540519  128.4517641  271.2892241    0.0223333
  
  Distortion Coordinate (A):   0.0780
  
  
  Atom coordinates (in Angstroms,degrees,degrees):
  
  1    1.3322228   90.0587607  329.8634066    0.0223333
  2    1.3413454   90.1245911   89.9980281    0.0223333
  3    1.3430377   90.0857089  209.9760486    0.0223333
  4    1.1594879   51.0011938   30.5856740    0.0223333
  5    1.1668830   51.2063922  150.6562767    0.0223333
  6    1.1546475   51.3677285  270.8711873    0.0223333
  7    1.1536506  128.6803273   31.1705996    0.0223333
  8    1.1617685  128.5726479  151.1772040    0.0223333
  9    1.1522273  128.3730443  271.3531351    0.0223333
  
  Distortion Coordinate (A):   0.1170
  
  
  Atom coordinates (in Angstroms,degrees,degrees):
  
  1    1.3287569   90.0344160  329.8251955    0.0223333
  2    1.3427232   90.1407258   90.0267264    0.0223333
  3    1.3451606   90.0937343  209.9930026    0.0223333
  4    1.1590438   50.9038167   30.5279447    0.0223333
  5    1.1702460   51.2108539  150.6391886    0.0223333
  6    1.1518160   51.4619716  270.9481173    0.0223333
  7    1.1525815  128.7551639   31.1382506    0.0223333
  8    1.1649098  128.5834763  151.1411980    0.0223333
  9    1.1504095  128.2941782  271.4169977    0.0223333
  
  Distortion Coordinate (A):   0.1560
  
  
  Atom coordinates (in Angstroms,degrees,degrees):
  
  1    1.3252927   90.0100098  329.7868879    0.0223333
  2    1.3441020   90.1568443   90.0553960    0.0223333
  3    1.3472838   90.1017474  210.0099306    0.0223333
  4    1.1586087   50.8064349   30.4700360    0.0223333
  5    1.1736092   51.2153065  150.6221471    0.0223333
  6    1.1489942   51.5564727  271.0250147    0.0223333
  7    1.1515173  128.8300538   31.1058066    0.0223333
  8    1.1680518  128.5942673  151.1052687    0.0223333
  9    1.1485986  128.2151658  271.4808115    0.0223333
  
  Distortion Coordinate (A):   0.1950
  
  
  Atom coordinates (in Angstroms,degrees,degrees):
  
  1    1.3218302   89.9855418  329.7484834    0.0223333
  2    1.3454816   90.1729467   90.0840371    0.0223333
  3    1.3494073   90.1097482  210.0268326    0.0223333
  4    1.1581826   50.7090494   30.4119471    0.0223333
  5    1.1769726   51.2197500  150.6051518    0.0223333
  6    1.1461823   51.6512319  271.1018794    0.0223333
  7    1.1504580  128.9049965   31.0732675    0.0223333
  8    1.1711945  128.6050212  151.0694160    0.0223333
  9    1.1467945  128.1360074  271.5445767    0.0223333
  
  Distortion Coordinate (A):   0.2340
  
  
  Atom coordinates (in Angstroms,degrees,degrees):
  
  1    1.3183695   89.9610119  329.7099817    0.0223333
  2    1.3468622   90.1890330   90.1126496    0.0223333
  3    1.3515311   90.1177366  210.0437087    0.0223333
  4    1.1577655   50.6116609   30.3536773    0.0223333
  5    1.1803361   51.2241845  150.5882027    0.0223333
  6    1.1433803   51.7462491  271.1787110    0.0223333
  7    1.1494036  128.9799920   31.0406326    0.0223333
  8    1.1743379  128.6157381  151.0336395    0.0223333
  9    1.1449972  128.0567033  271.6082929    0.0223333
  
  
  Mode:   27
  
  Distortion Coordinate (A):  -0.2400
  
  
  Atom coordinates (in Angstroms,degrees,degrees):
  
  1    1.3195267   89.8567409  330.1523383    0.0223333
  2    1.3182198   89.8415455   90.1524668    0.0223333
  3    1.3188351   89.8187703  210.1409641    0.0223333
  4    1.1612713   51.3481896   31.2018869    0.0223333
  5    1.1601038   51.3333186  151.1720281    0.0223333
  6    1.1615232   51.3379232  271.2470509    0.0223333
  7    1.1471384  128.0012934   31.9344866    0.0223333
  8    1.1474279  128.0787481  151.9040132    0.0223333
  9    1.1463279  128.0163884  271.9538316    0.0223333
  
  Distortion Coordinate (A):  -0.2000
  
  
  Atom coordinates (in Angstroms,degrees,degrees):
  
  1    1.3227926   89.8987443  330.1166601    0.0223333
  2    1.3216090   89.8835924   90.1169276    0.0223333
  3    1.3221555   89.8608325  210.1076124    0.0223333
  4    1.1611171   51.3226718   31.1185109    0.0223333
  5    1.1601041   51.3105351  151.0919152    0.0223333
  6    1.1613153   51.3114498  271.1589446    0.0223333
  7    1.1485509  128.0900819   31.8182895    0.0223333
  8    1.1487448  128.1578937  151.7952264    0.0223333
  9    1.1478883  128.1026236  271.8327448    0.0223333
  
  Distortion Coordinate (A):  -0.1600
  
  
  Atom coordinates (in Angstroms,degrees,degrees):
  
  1    1.3260610   89.9406477  330.0810671    0.0223333
  2    1.3250007   89.9255353   90.0814764    0.0223333
  3    1.3254782   89.9027928  210.0743416    0.0223333
  4    1.1609666   51.2972103   31.0350656    0.0223333
  5    1.1601078   51.2878064  151.0117514    0.0223333
  6    1.1611116   51.2850384  271.0707591    0.0223333
  7    1.1499761  128.1786577   31.7019389    0.0223333
  8    1.1500723  128.2368574  151.6863158    0.0223333
  9    1.1494616  128.1886292  271.7115204    0.0223333
  
  Distortion Coordinate (A):  -0.1200
  
  
  Atom coordinates (in Angstroms,degrees,degrees):
  
  1    1.3293319   89.9824513  330.0455588    0.0223333
  2    1.3283949   89.9673746   90.0461129    0.0223333
  3    1.3288033   89.9446515  210.0411514    0.0223333
  4    1.1608200   51.2718052   30.9515513    0.0223333
  5    1.1601150   51.2651325  150.9315370    0.0223333
  6    1.1609123   51.2586891  270.9824946    0.0223333
  7    1.1514140  128.2670199   31.5854354    0.0223333
  8    1.1514104  128.3156385  151.5772820    0.0223333
  9    1.1510478  128.2744042  271.5901594    0.0223333
  
  Distortion Coordinate (A):  -0.0800
  
  
  Atom coordinates (in Angstroms,degrees,degrees):
  
  1    1.3326054   90.0241554  330.0101351    0.0223333
  2    1.3317916   90.0091105   90.0108368    0.0223333
  3    1.3321308   89.9864089  210.0080417    0.0223333
  4    1.1606772   51.2464568   30.8679683    0.0223333
  5    1.1601256   51.2425136  150.8512723    0.0223333
  6    1.1607172   51.2324022  270.8941516    0.0223333
  7    1.1528645  128.3551674   31.4687798    0.0223333
  8    1.1527591  128.3942362  151.4681255    0.0223333
  9    1.1526468  128.3599478  271.4686625    0.0223333
  
  Distortion Coordinate (A):  -0.0400
  
  
  Atom coordinates (in Angstroms,degrees,degrees):
  
  1    1.3358813   90.0657603  329.9747957    0.0223333
  2    1.3351908   90.0507433   89.9756478    0.0223333
  3    1.3354606   90.0280653  209.9750120    0.0223333
  4    1.1605383   51.2211651   30.7843169    0.0223333
  5    1.1601398   51.2199498  150.7709576    0.0223333
  6    1.1605264   51.2061779  270.8057302    0.0223333
  7    1.1543277  128.4430994   31.3519727    0.0223333
  8    1.1541183  128.4726498  151.3588470    0.0223333
  9    1.1542587  128.4452591  271.3470306    0.0223333
  
  Distortion Coordinate (A):   0.0400
  
  
  Atom coordinates (in Angstroms,degrees,degrees):
  
  1    1.3424406   90.1486734  329.9043686    0.0223333
  2    1.3419967   90.1337008   89.9055300    0.0223333
  3    1.3421274   90.1110763  209.9091919    0.0223333
  4    1.1602719   51.1707529   30.6168096    0.0223333
  5    1.1601785   51.1749883  150.6101790    0.0223333
  6    1.1601576   51.1539182  270.6286540    0.0223333
  7    1.1572918  128.6183129   31.1179066    0.0223333
  8    1.1568684  128.6289219  151.1399261    0.0223333
  9    1.1575208  128.6151815  271.1033653    0.0223333
  
  Distortion Coordinate (A):   0.0800
  
  
  Atom coordinates (in Angstroms,degrees,degrees):
  
  1    1.3457240   90.1899821  329.8692803    0.0223333
  2    1.3454033   90.1750261   89.8706006    0.0223333
  3    1.3454643   90.1524313  209.8764010    0.0223333
  4    1.1601445   51.1456328   30.5329544    0.0223333
  5    1.1602030   51.1525908  150.5297157    0.0223333
  6    1.1599796   51.1278832  270.5399997    0.0223333
  7    1.1587927  128.7055926   31.0006491    0.0223333
  8    1.1582592  128.7067791  151.0302849    0.0223333
  9    1.1591709  128.6997909  270.9813338    0.0223333
  
  Distortion Coordinate (A):   0.1200
  
  
  Atom coordinates (in Angstroms,degrees,degrees):
  
  1    1.3490098   90.2311926  329.8342753    0.0223333
  2    1.3488124   90.2162495   89.8357571    0.0223333
  3    1.3488036   90.1936865  209.8436891    0.0223333
  4    1.1600210   51.1205702   30.4490319    0.0223333
  5    1.1602311   51.1302490  150.4492034    0.0223333
  6    1.1598058   51.1019117  270.4512684    0.0223333
  7    1.1603061  128.7926530   30.8832428    0.0223333
  8    1.1596605  128.7844495  150.9205241    0.0223333
  9    1.1608338  128.7841647  270.8591708    0.0223333
  
  Distortion Coordinate (A):   0.1600
  
  
  Atom coordinates (in Angstroms,degrees,degrees):
  
  1    1.3522982   90.2723052  329.7993531    0.0223333
  2    1.3522239   90.2573713   89.8009993    0.0223333
  3    1.3521452   90.2348421  209.8110560    0.0223333
  4    1.1599013   51.0955654   30.3650422    0.0223333
  5    1.1602626   51.1079631  150.3686425    0.0223333
  6    1.1596364   51.0760040  270.3624604    0.0223333
  7    1.1618320  128.8794932   30.7656885    0.0223333
  8    1.1610722  128.8619324  150.8106443    0.0223333
  9    1.1625094  128.8683019  270.7368773    0.0223333
  
  Distortion Coordinate (A):   0.2000
  
  
  Atom coordinates (in Angstroms,degrees,degrees):
  
  1    1.3555889   90.3133201  329.7645136    0.0223333
  2    1.3556379   90.2983917   89.7663268    0.0223333
  3    1.3554891   90.2758983  209.7785013    0.0223333
  4    1.1597854   51.0706185   30.2809858    0.0223333
  5    1.1602976   51.0857331  150.2880331    0.0223333
  6    1.1594712   51.0501602  270.2735761    0.0223333
  7    1.1633705  128.9661124   30.6479869    0.0223333
  8    1.1624945  128.9392271  150.7006460    0.0223333
  9    1.1641977  128.9522020  270.6144541    0.0223333
  
  Distortion Coordinate (A):   0.2400
  
  
  Atom coordinates (in Angstroms,degrees,degrees):
  
  1    1.3588821   90.3542375  329.7297565    0.0223333
  2    1.3590543   90.3393110   89.7317394    0.0223333
  3    1.3588353   90.3168554  209.7460250    0.0223333
  4    1.1596734   51.0457297   30.1968628    0.0223333
  5    1.1603361   51.0635591  150.2073755    0.0223333
  6    1.1593103   51.0243807  270.1846158    0.0223333
  7    1.1649214  129.0525095   30.5301386    0.0223333
  8    1.1639271  129.0163330  150.5905299    0.0223333
  9    1.1658986  129.0358640  270.4919022    0.0223333
  
  
  Mode:   28
  
  Distortion Coordinate (A):  -0.2340
  
  
  Atom coordinates (in Angstroms,degrees,degrees):
  
  1    1.3359604   90.7893546  329.8577993    0.0223333
  2    1.3370048   89.5567162   90.0437245    0.0223333
  3    1.3439209   89.9723528  209.9206384    0.0223333
  4    1.1490919   51.3279655   30.7320614    0.0223333
  5    1.1641946   51.0694073  150.5418867    0.0223333
  6    1.1656325   51.1412106  270.8389438    0.0223333
  7    1.1585637  128.9490249   30.6836235    0.0223333
  8    1.1555925  128.1502239  151.7237681    0.0223333
  9    1.1529138  128.5163661  271.3017832    0.0223333
  
  Distortion Coordinate (A):  -0.1950
  
  
  Atom coordinates (in Angstroms,degrees,degrees):
  
  1    1.3364661   90.6755647  329.8714371    0.0223333
  2    1.3372520   89.6460178   90.0265193    0.0223333
  3    1.3430656   89.9885390  209.9242035    0.0223333
  4    1.1509761   51.3058783   30.7268062    0.0223333
  5    1.1635201   51.0907054  150.5666759    0.0223333
  6    1.1647498   51.1476585  270.8186838    0.0223333
  7    1.1580840  128.8795665   30.7758882    0.0223333
  8    1.1555589  128.2171292  151.6450816    0.0223333
  9    1.1534085  128.5187004  271.2890198    0.0223333
  
  Distortion Coordinate (A):  -0.1560
  
  
  Atom coordinates (in Angstroms,degrees,degrees):
  
  1    1.3369828   90.5618170  329.8850691    0.0223333
  2    1.3375063   89.7353031   90.0093176    0.0223333
  3    1.3422106   90.0047353  209.9277708    0.0223333
  4    1.1528607   51.2838237   30.7215555    0.0223333
  5    1.1628462   51.1120198  150.5914632    0.0223333
  6    1.1638673   51.1541142  270.7984136    0.0223333
  7    1.1576123  128.8100099   30.8680065    0.0223333
  8    1.1555317  128.2839834  151.5662484    0.0223333
  9    1.1539033  128.5210323  271.2762606    0.0223333
  
  Distortion Coordinate (A):  -0.1170
  
  
  Atom coordinates (in Angstroms,degrees,degrees):
  
  1    1.3375106   90.4481124  329.8986955    0.0223333
  2    1.3377674   89.8245718   89.9921194    0.0223333
  3    1.3413558   90.0209417  209.9313403    0.0223333
  4    1.1547458   51.2618017   30.7163092    0.0223333
  5    1.1621730   51.1333506  150.6162486    0.0223333
  6    1.1629851   51.1605779  270.7781332    0.0223333
  7    1.1571483  128.7403558   30.9599785    0.0223333
  8    1.1555110  128.3507860  151.4872684    0.0223333
  9    1.1543982  128.5233620  271.2635055    0.0223333
  
  Distortion Coordinate (A):  -0.0780
  
  
  Atom coordinates (in Angstroms,degrees,degrees):
  
  1    1.3380493   90.3344518  329.9123161    0.0223333
  2    1.3380355   89.9138234   89.9749247    0.0223333
  3    1.3405013   90.0371581  209.9349121    0.0223333
  4    1.1566312   51.2398122   30.7110674    0.0223333
  5    1.1615005   51.1546978  150.6410321    0.0223333
  6    1.1621031   51.1670495  270.7578426    0.0223333
  7    1.1566922  128.6706048   31.0518040    0.0223333
  8    1.1554969  128.4175365  151.4081416    0.0223333
  9    1.1548932  128.5256894  271.2507544    0.0223333
  
  Distortion Coordinate (A):  -0.0390
  
  
  Atom coordinates (in Angstroms,degrees,degrees):
  
  1    1.3385990   90.2208361  329.9259310    0.0223333
  2    1.3383105   90.0030574   89.9577334    0.0223333
  3    1.3396469   90.0533845  209.9384860    0.0223333
  4    1.1585170   51.2178551   30.7058301    0.0223333
  5    1.1608286   51.1760614  150.6658135    0.0223333
  6    1.1612214   51.1735290  270.7375419    0.0223333
  7    1.1562439  128.6007576   31.1434827    0.0223333
  8    1.1554892  128.4842342  151.3288678    0.0223333
  9    1.1553882  128.5280145  271.2380075    0.0223333
  
  Distortion Coordinate (A):   0.0390
  
  
  Atom coordinates (in Angstroms,degrees,degrees):
  
  1    1.3397314   89.9937429  329.9531438    0.0223333
  2    1.3388814   90.1814707   89.9233613    0.0223333
  3    1.3379390   90.0858676  209.9456406    0.0223333
  4    1.1622898   51.1740380   30.6953687    0.0223333
  5    1.1594868   51.2188377  150.7153706    0.0223333
  6    1.1594586   51.1865120  270.6969098    0.0223333
  7    1.1553708  128.4607773   31.3263998    0.0223333
  8    1.1554934  128.6174691  151.1698789    0.0223333
  9    1.1563786  128.5326579  271.2125258    0.0223333
  
  Distortion Coordinate (A):   0.0780
  
  
  Atom coordinates (in Angstroms,degrees,degrees):
  
  1    1.3403140   89.8802671  329.9667417    0.0223333
  2    1.3391772   90.2706492   89.9061805    0.0223333
  3    1.3370853   90.1021242  209.9492212    0.0223333
  4    1.1641768   51.1521779   30.6901447    0.0223333
  5    1.1588168   51.2402504  150.7401462    0.0223333
  6    1.1585775   51.1930154  270.6765784    0.0223333
  7    1.1549461  128.3906454   31.4176379    0.0223333
  8    1.1555053  128.6840052  151.0901636    0.0223333
  9    1.1568739  128.5349762  271.1997910    0.0223333
  
  Distortion Coordinate (A):   0.1170
  
  
  Atom coordinates (in Angstroms,degrees,degrees):
  
  1    1.3409077   89.7668398  329.9803339    0.0223333
  2    1.3394799   90.3598083   89.8890031    0.0223333
  3    1.3362319   90.1183910  209.9528040    0.0223333
  4    1.1660641   51.1303499   30.6849251    0.0223333
  5    1.1581476   51.2616795  150.7649198    0.0223333
  6    1.1576966   51.1995268  270.6562369    0.0223333
  7    1.1545292  128.3204200   31.5087289    0.0223333
  8    1.1555236  128.7504863  151.0103009    0.0223333
  9    1.1573692  128.5372922  271.1870604    0.0223333
  
  Distortion Coordinate (A):   0.1560
  
  
  Atom coordinates (in Angstroms,degrees,degrees):
  
  1    1.3415122   89.6534618  329.9939204    0.0223333
  2    1.3397895   90.4489476   89.8718292    0.0223333
  3    1.3353788   90.1346678  209.9563891    0.0223333
  4    1.1679519   51.1085540   30.6797100    0.0223333
  5    1.1574789   51.2831249  150.7896913    0.0223333
  6    1.1568160   51.2060462  270.6358851    0.0223333
  7    1.1541202  128.2501016   31.5996727    0.0223333
  8    1.1555485  128.8169119  150.9302907    0.0223333
  9    1.1578647  128.5396059  271.1743338    0.0223333
  
  Distortion Coordinate (A):   0.1950
  
  
  Atom coordinates (in Angstroms,degrees,degrees):
  
  1    1.3421278   89.5401339  330.0075012    0.0223333
  2    1.3401061   90.5380666   89.8546588    0.0223333
  3    1.3345258   90.1509547  209.9599764    0.0223333
  4    1.1698400   51.0867902   30.6744992    0.0223333
  5    1.1568110   51.3045867  150.8144609    0.0223333
  6    1.1559357   51.2125735  270.6155232    0.0223333
  7    1.1537191  128.1796910   31.6904692    0.0223333
  8    1.1555799  128.8832814  150.8501330    0.0223333
  9    1.1583602  128.5419174  271.1616114    0.0223333
  
  Distortion Coordinate (A):   0.2340
  
  
  Atom coordinates (in Angstroms,degrees,degrees):
  
  1    1.3427542   89.4268570  330.0210763    0.0223333
  2    1.3404296   90.6271648   89.8374919    0.0223333
  3    1.3336731   90.1672517  209.9635659    0.0223333
  4    1.1717285   51.0650584   30.6692929    0.0223333
  5    1.1561436   51.3260648  150.8392285    0.0223333
  6    1.1550555   51.2191089  270.5951510    0.0223333
  7    1.1533258  128.1091888   31.7811182    0.0223333
  8    1.1556178  128.9495941  150.7698276    0.0223333
  9    1.1588559  128.5442266  271.1488930    0.0223333
  
  
  Mode:   29
  
  Distortion Coordinate (A):  -0.2340
  
  
  Atom coordinates (in Angstroms,degrees,degrees):
  
  1    1.3352384   89.8638054  330.0115522    0.0223333
  2    1.3412806   89.6546377   89.9819801    0.0223333
  3    1.3380001   90.7510965  209.8353535    0.0223333
  4    1.1595512   51.1806897   30.5545659    0.0223333
  5    1.1708953   51.0560437  150.7390158    0.0223333
  6    1.1514931   51.3560363  270.7934349    0.0223333
  7    1.1572553  128.3056583   31.4921044    0.0223333
  8    1.1518676  128.2819982  151.6546311    0.0223333
  9    1.1593711  129.0023979  270.5963564    0.0223333
  
  Distortion Coordinate (A):  -0.1950
  
  
  Atom coordinates (in Angstroms,degrees,degrees):
  
  1    1.3358882   89.9044303  329.9995360    0.0223333
  2    1.3408213   89.7275173   89.9750799    0.0223333
  3    1.3381045   90.6374916  209.8531438    0.0223333
  4    1.1596924   51.1832179   30.5789154    0.0223333
  5    1.1691045   51.0795270  150.7309599    0.0223333
  6    1.1529657   51.3266121  270.7807240    0.0223333
  7    1.1570083  128.3432056   31.4493875    0.0223333
  8    1.1524616  128.3269608  151.5872308    0.0223333
  9    1.1587646  128.9240456  270.7016336    0.0223333
  
  Distortion Coordinate (A):  -0.1560
  
  
  Atom coordinates (in Angstroms,degrees,degrees):
  
  1    1.3365395   89.9450360  329.9875254    0.0223333
  2    1.3403665   89.8004211   89.9681775    0.0223333
  3    1.3382200   90.5238958  209.8709319    0.0223333
  4    1.1598340   51.1857509   30.6032606    0.0223333
  5    1.1673141   51.1030435  150.7228982    0.0223333
  6    1.1544390   51.2972230  270.7680171    0.0223333
  7    1.1567634  128.3807445   31.4066181    0.0223333
  8    1.1530593  128.3718639  151.5197782    0.0223333
  9    1.1581682  128.8455622  270.8067275    0.0223333
  
  Distortion Coordinate (A):  -0.1170
  
  
  Atom coordinates (in Angstroms,degrees,degrees):
  
  1    1.3371923   89.9856224  329.9755206    0.0223333
  2    1.3399163   89.8733488   89.9612728    0.0223333
  3    1.3383465   90.4103099  209.8887178    0.0223333
  4    1.1599759   51.1882886   30.6276014    0.0223333
  5    1.1655242   51.1265930  150.7148307    0.0223333
  6    1.1559131   51.2678689  270.7553144    0.0223333
  7    1.1565204  128.4182750   31.3637961    0.0223333
  8    1.1536609  128.4167075  151.4522733    0.0223333
  9    1.1575818  128.7669488  270.9116377    0.0223333
  
  Distortion Coordinate (A):  -0.0780
  
  
  Atom coordinates (in Angstroms,degrees,degrees):
  
  1    1.3378466   90.0261897  329.9635215    0.0223333
  2    1.3394705   89.9463002   89.9543660    0.0223333
  3    1.3384842   90.2967349  209.9065015    0.0223333
  4    1.1601180   51.1908311   30.6519378    0.0223333
  5    1.1637348   51.1501758  150.7067573    0.0223333
  6    1.1573879   51.2385498  270.7426158    0.0223333
  7    1.1562794  128.4557970   31.3209216    0.0223333
  8    1.1542662  128.4614912  151.3847164    0.0223333
  9    1.1570056  128.6882062  271.0163641    0.0223333
  
  Distortion Coordinate (A):  -0.0390
  
  
  Atom coordinates (in Angstroms,degrees,degrees):
  
  1    1.3385024   90.0667376  329.9515280    0.0223333
  2    1.3390292   90.0192751   89.9474569    0.0223333
  3    1.3386330   90.1831716  209.9242829    0.0223333
  4    1.1602605   51.1933784   30.6762697    0.0223333
  5    1.1619459   51.1737919  150.6986781    0.0223333
  6    1.1588635   51.2092657  270.7299213    0.0223333
  7    1.1560404  128.4933103   31.2779945    0.0223333
  8    1.1548752  128.5062150  151.3171076    0.0223333
  9    1.1564394  128.6093354  271.1209065    0.0223333
  
  Distortion Coordinate (A):   0.0390
  
  
  Atom coordinates (in Angstroms,degrees,degrees):
  
  1    1.3398185   90.1477754  329.9275582    0.0223333
  2    1.3381603   90.1652945   89.9336322    0.0223333
  3    1.3389638   89.9560841  209.9598392    0.0223333
  4    1.1605462   51.1984872   30.7249203    0.0223333
  5    1.1583694   51.2211242  150.6825022    0.0223333
  6    1.1618169   51.1508022  270.7045447    0.0223333
  7    1.1555684  128.5683106   31.1919822    0.0223333
  8    1.1561046  128.5954819  151.1817346    0.0223333
  9    1.1553374  128.4512129  271.3294382    0.0223333
  
  Distortion Coordinate (A):   0.0780
  
  
  Atom coordinates (in Angstroms,degrees,degrees):
  
  1    1.3404788   90.1882653  329.9155819    0.0223333
  2    1.3377326   90.2383385   89.9267165    0.0223333
  3    1.3391458   89.8425617  209.9776140    0.0223333
  4    1.1606895   51.2010487   30.7492389    0.0223333
  5    1.1565818   51.2448405  150.6744054    0.0223333
  6    1.1632947   51.1216227  270.6918626    0.0223333
  7    1.1553354  128.6057974   31.1488969    0.0223333
  8    1.1567250  128.6400247  151.1139708    0.0223333
  9    1.1548016  128.3719631  271.4334271    0.0223333
  
  Distortion Coordinate (A):   0.1170
  
  
  Atom coordinates (in Angstroms,degrees,degrees):
  
  1    1.3411406   90.2287357  329.9036112    0.0223333
  2    1.3373094   90.3114051   89.9197986    0.0223333
  3    1.3393389   89.7290548  209.9953866    0.0223333
  4    1.1608331   51.2036150   30.7735530    0.0223333
  5    1.1547947   51.2685904  150.6663027    0.0223333
  6    1.1647733   51.0924780  270.6791846    0.0223333
  7    1.1551044  128.6432751   31.1057588    0.0223333
  8    1.1573491  128.6845069  151.0461555    0.0223333
  9    1.1542759  128.2925889  271.5372312    0.0223333
  
  Distortion Coordinate (A):   0.1560
  
  
  Atom coordinates (in Angstroms,degrees,degrees):
  
  1    1.3418039   90.2691867  329.8916462    0.0223333
  2    1.3368907   90.3844940   89.9128785    0.0223333
  3    1.3395431   89.6155642  210.0131569    0.0223333
  4    1.1609770   51.2061861   30.7978627    0.0223333
  5    1.1530082   51.2923738  150.6581942    0.0223333
  6    1.1662526   51.0633681  270.6665108    0.0223333
  7    1.1548753  128.6807437   31.0625678    0.0223333
  8    1.1579769  128.7289283  150.9782889    0.0223333
  9    1.1537603  128.2130912  271.6408503    0.0223333
  
  Distortion Coordinate (A):   0.1950
  
  
  Atom coordinates (in Angstroms,degrees,degrees):
  
  1    1.3424687   90.3096182  329.8796869    0.0223333
  2    1.3364765   90.4576050   89.9059561    0.0223333
  3    1.3397583   89.5020910  210.0309250    0.0223333
  4    1.1611211   51.2087619   30.8221679    0.0223333
  5    1.1512220   51.3161909  150.6500798    0.0223333
  6    1.1677327   51.0342928  270.6538410    0.0223333
  7    1.1546483  128.7182030   31.0193240    0.0223333
  8    1.1586085  128.7732887  150.9103711    0.0223333
  9    1.1532548  128.1334709  271.7442841    0.0223333
  
  Distortion Coordinate (A):   0.2340
  
  
  Atom coordinates (in Angstroms,degrees,degrees):
  
  1    1.3431350   90.3500302  329.8677333    0.0223333
  2    1.3360669   90.5307378   89.8990316    0.0223333
  3    1.3399847   89.3886360  210.0486909    0.0223333
  4    1.1612656   51.2113424   30.8464687    0.0223333
  5    1.1494364   51.3400417  150.6419596    0.0223333
  6    1.1692135   51.0052522  270.6411754    0.0223333
  7    1.1544232  128.7556529   30.9760271    0.0223333
  8    1.1592438  128.8175880  150.8424023    0.0223333
  9    1.1527595  128.0537291  271.8475325    0.0223333
  
  
  Mode:   30
  
  Distortion Coordinate (A):  -0.1680
  
  
  Atom coordinates (in Angstroms,degrees,degrees):
  
  1    1.3428109   89.3047659  329.8556448    0.0223333
  2    1.3416672   89.2894783   89.8617688    0.0223333
  3    1.3429929   89.2672068  209.8777136    0.0223333
  4    1.1940226   50.6039297   30.7972843    0.0223333
  5    1.1939352   50.6082330  150.7946280    0.0223333
  6    1.1936769   50.5829801  270.7754251    0.0223333
  7    1.1260798  128.0975961   31.0654678    0.0223333
  8    1.1252623  128.1266018  151.0679771    0.0223333
  9    1.1261977  128.0964579  271.0341281    0.0223333
  
  Distortion Coordinate (A):  -0.1260
  
  
  Atom coordinates (in Angstroms,degrees,degrees):
  
  1    1.3418469   89.5051892  329.8765990    0.0223333
  2    1.3408473   89.4900066   89.8814476    0.0223333
  3    1.3418919   89.4675787  209.8937834    0.0223333
  4    1.1855915   50.7504873   30.7731952    0.0223333
  5    1.1854646   50.7540913  150.7687102    0.0223333
  6    1.1853162   50.7308011  270.7609243    0.0223333
  7    1.1334957  128.2068702   31.1080343    0.0223333
  8    1.1328040  128.2336401  151.1135478    0.0223333
  9    1.1336037  128.2059035  271.0821140    0.0223333
  
  Distortion Coordinate (A):  -0.0840
  
  
  Atom coordinates (in Angstroms,degrees,degrees):
  
  1    1.3409170   89.7057503  329.8975663    0.0223333
  2    1.3400616   89.6906518   89.9011367    0.0223333
  3    1.3408248   89.6681083  209.9098647    0.0223333
  4    1.1771777   50.8980017   30.7490511    0.0223333
  5    1.1770114   50.9009072  150.7427319    0.0223333
  6    1.1769730   50.8795761  270.7463918    0.0223333
  7    1.1409216  128.3154948   31.1504807    0.0223333
  8    1.1403557  128.3400290  151.1589827    0.0223333
  9    1.1410200  128.3146954  271.1299651    0.0223333
  
  Distortion Coordinate (A):  -0.0420
  
  
  Atom coordinates (in Angstroms,degrees,degrees):
  
  1    1.3400212   89.9064442  329.9185467    0.0223333
  2    1.3393099   89.8914090   89.9208361    0.0223333
  3    1.3397918   89.8687906  209.9259576    0.0223333
  4    1.1687816   51.0464803   30.7248518    0.0223333
  5    1.1685755   51.0486880  150.7166930    0.0223333
  6    1.1686475   51.0293121  270.7318273    0.0223333
  7    1.1483576  128.4234748   31.1928073    0.0223333
  8    1.1479170  128.4457735  151.2042822    0.0223333
  9    1.1484466  128.4228384  271.1776817    0.0223333
  
  Distortion Coordinate (A):   0.0420
  
  
  Atom coordinates (in Angstroms,degrees,degrees):
  
  1    1.3383324   90.3082112  329.9605470    0.0223333
  2    1.3379093   90.2932397   89.9602654    0.0223333
  3    1.3378279   90.2705946  209.9581783    0.0223333
  4    1.1520427   51.3463595   30.6762870    0.0223333
  5    1.1517570   51.3471747  150.6644321    0.0223333
  6    1.1520503   51.3316965  270.7026024    0.0223333
  7    1.1632591  128.6375199   31.2771033    0.0223333
  8    1.1630687  128.6553490  151.2944775    0.0223333
  9    1.1633302  128.6371969  271.2727140    0.0223333
  
  Distortion Coordinate (A):   0.0840
  
  
  Atom coordinates (in Angstroms,degrees,degrees):
  
  1    1.3375394   90.5092744  329.9815669    0.0223333
  2    1.3372602   90.4943033   89.9799955    0.0223333
  3    1.3368972   90.4717065  209.9743061    0.0223333
  4    1.1437004   51.4977751   30.6519212    0.0223333
  5    1.1433746   51.4978955  150.6382098    0.0223333
  6    1.1437789   51.4843595  270.6879418    0.0223333
  7    1.1707246  128.7435946   31.3190736    0.0223333
  8    1.1706588  128.7591897  151.3393744    0.0223333
  9    1.1707870  128.7434219  271.3200306    0.0223333
  
  Distortion Coordinate (A):   0.1260
  
  
  Atom coordinates (in Angstroms,degrees,degrees):
  
  1    1.3367807   90.7104509  330.0025999    0.0223333
  2    1.3366455   90.6954591   89.9997358    0.0223333
  3    1.3360006   90.6729519  209.9904456    0.0223333
  4    1.1353763   51.6501847   30.6274994    0.0223333
  5    1.1350104   51.6496115  150.6119260    0.0223333
  6    1.1355259   51.6380129  270.6732489    0.0223333
  7    1.1781997  128.8490435   31.3609260    0.0223333
  8    1.1782583  128.8624054  151.3841381    0.0223333
  9    1.1782538  128.8490169  271.3672148    0.0223333
  
  Distortion Coordinate (A):   0.1680
  
  
  Atom coordinates (in Angstroms,degrees,degrees):
  
  1    1.3360564   90.9117356  330.0236461    0.0223333
  2    1.3360650   90.8967022   90.0194864    0.0223333
  3    1.3351382   90.8743259  210.0065967    0.0223333
  4    1.1270707   51.8035958   30.6030215    0.0223333
  5    1.1266645   51.8023302  150.5855804    0.0223333
  6    1.1272916   51.7926639  270.6585236    0.0223333
  7    1.1856843  128.9538714   31.4026610    0.0223333
  8    1.1858671  128.9650009  151.4287692    0.0223333
  9    1.1857303  128.9539867  271.4142671    0.0223333
  
  
  Mode:   31
  
  Distortion Coordinate (A):  -0.1950
  
  
  Atom coordinates (in Angstroms,degrees,degrees):
  
  1    1.3445661   89.8642655  330.2030451    0.0223333
  2    1.3449066   90.2943640   89.3916450    0.0223333
  3    1.3277251   90.1920424  210.1744379    0.0223333
  4    1.1620180   51.6127783   29.9146927    0.0223333
  5    1.1559292   50.4489826  150.9581897    0.0223333
  6    1.1628420   51.4466232  271.3490535    0.0223333
  7    1.1602146  128.1764353   30.2922665    0.0223333
  8    1.1432282  128.8819477  152.0613834    0.0223333
  9    1.1649597  128.6466460  271.5445767    0.0223333
  
  Distortion Coordinate (A):  -0.1560
  
  
  Atom coordinates (in Angstroms,degrees,degrees):
  
  1    1.3434762   89.9127892  330.1504268    0.0223333
  2    1.3436208   90.2540218   89.5012245    0.0223333
  3    1.3299340   90.1674794  210.1278128    0.0223333
  4    1.1616604   51.5290324   30.0710639    0.0223333
  5    1.1567370   50.5988197  150.9041425    0.0223333
  6    1.1623218   51.3930724  271.2231643    0.0223333
  7    1.1592902  128.2478148   30.4798173    0.0223333
  8    1.1456482  128.8159327  151.8977728    0.0223333
  9    1.1631397  128.6235191  271.4808115    0.0223333
  
  Distortion Coordinate (A):  -0.1170
  
  
  Atom coordinates (in Angstroms,degrees,degrees):
  
  1    1.3423906   89.9613513  330.0977671    0.0223333
  2    1.3423465   90.2136411   89.6109049    0.0223333
  3    1.3321452   90.1429558  210.0812628    0.0223333
  4    1.1613201   51.4454723   30.2278407    0.0223333
  5    1.1575637   50.7485865  150.8503610    0.0223333
  6    1.1618115   51.3396352  271.0970369    0.0223333
  7    1.1583869  128.3189456   30.6678697    0.0223333
  8    1.1480842  128.7498156  151.7347747    0.0223333
  9    1.1613220  128.6003249  271.4169977    0.0223333
  
  Distortion Coordinate (A):  -0.0780
  
  
  Atom coordinates (in Angstroms,degrees,degrees):
  
  1    1.3413093   90.0099516  330.0450661    0.0223333
  2    1.3410836   90.1732225   89.7206857    0.0223333
  3    1.3343588   90.1184716  210.0347878    0.0223333
  4    1.1609972   51.3621003   30.3850224    0.0223333
  5    1.1584094   50.8982806  150.7968435    0.0223333
  6    1.1613111   51.2863129  270.9706719    0.0223333
  7    1.1575046  128.3898247   30.8564214    0.0223333
  8    1.1505362  128.6835990  151.5723882    0.0223333
  9    1.1595068  128.5770633  271.3531351    0.0223333
  
  Distortion Coordinate (A):  -0.0390
  
  
  Atom coordinates (in Angstroms,degrees,degrees):
  
  1    1.3402323   90.0585900  329.9923238    0.0223333
  2    1.3398323   90.1327665   89.8305662    0.0223333
  3    1.3365747   90.0940267  209.9883876    0.0223333
  4    1.1606915   51.2789189   30.5426081    0.0223333
  5    1.1592739   51.0478997  150.7435881    0.0223333
  6    1.1608205   51.2331063  270.8440697    0.0223333
  7    1.1566435  128.4604488   31.0454705    0.0223333
  8    1.1530042  128.6172858  151.4106126    0.0223333
  9    1.1576939  128.5537341  271.2892241    0.0223333
  
  Distortion Coordinate (A):   0.0390
  
  
  Atom coordinates (in Angstroms,degrees,degrees):
  
  1    1.3380914   90.1559801  329.8867156    0.0223333
  2    1.3373642   90.0517435   90.0506234    0.0223333
  3    1.3410133   90.0452546  209.8958114    0.0223333
  4    1.1601322   51.1131372   30.8589887    0.0223333
  5    1.1610597   51.3469032  150.6378565    0.0223333
  6    1.1598691   51.1270446  270.5901562    0.0223333
  7    1.1549845  128.6009200   31.4250519    0.0223333
  8    1.1579878  128.4843800  151.0888903    0.0223333
  9    1.1540752  128.5068727  271.1612567    0.0223333
  
  Distortion Coordinate (A):   0.0780
  
  
  Atom coordinates (in Angstroms,degrees,degrees):
  
  1    1.3370274   90.2047317  329.8338497    0.0223333
  2    1.3361475   90.0111775   90.1607988    0.0223333
  3    1.3432360   90.0209274  209.8496351    0.0223333
  4    1.1598785   51.0305416   31.0177816    0.0223333
  5    1.1619809   51.4962830  150.5853765    0.0223333
  6    1.1594082   51.0741914  270.4628461    0.0223333
  7    1.1541868  128.6707609   31.6155797    0.0223333
  8    1.1605034  128.4177927  150.9289418    0.0223333
  9    1.1522695  128.4833402  271.0972006    0.0223333
  
  Distortion Coordinate (A):   0.1170
  
  
  Atom coordinates (in Angstroms,degrees,degrees):
  
  1    1.3359678   90.2535207  329.7809428    0.0223333
  2    1.3349424   89.9705758   90.2710712    0.0223333
  3    1.3454611   89.9966394  209.8035331    0.0223333
  4    1.1596421   50.9481461   31.1769752    0.0223333
  5    1.1629209   51.6455782  150.5331515    0.0223333
  6    1.1589572   51.0214581  270.3353013    0.0223333
  7    1.1534102  128.7403346   31.8065958    0.0223333
  8    1.1630347  128.3511193  150.7696004    0.0223333
  9    1.1504662  128.4597397  271.0330965    0.0223333
  
  Distortion Coordinate (A):   0.1560
  
  
  Atom coordinates (in Angstroms,degrees,degrees):
  
  1    1.3349126   90.3023470  329.7279947    0.0223333
  2    1.3337488   89.9299388   90.3814398    0.0223333
  3    1.3476884   89.9723905  209.7575054    0.0223333
  4    1.1594231   50.8659530   31.3365684    0.0223333
  5    1.1638797   51.7947866  150.4811796    0.0223333
  6    1.1585161   50.9688457  270.2075223    0.0223333
  7    1.1526548  128.8096381   31.9980979    0.0223333
  8    1.1655817  128.2843625  150.6108652    0.0223333
  9    1.1486653  128.4360710  270.9689442    0.0223333
  
  Distortion Coordinate (A):   0.1950
  
  
  Atom coordinates (in Angstroms,degrees,degrees):
  
  1    1.3338616   90.3512104  329.6750057    0.0223333
  2    1.3325668   89.8892669   90.4919039    0.0223333
  3    1.3499180   89.9481806  209.7115519    0.0223333
  4    1.1592215   50.7839647   31.4965603    0.0223333
  5    1.1648574   51.9439059  150.4294591    0.0223333
  6    1.1580849   50.9163551  270.0795097    0.0223333
  7    1.1519207  128.8786684   32.1900835    0.0223333
  8    1.1681444  128.2175247  150.4527351    0.0223333
  9    1.1468668  128.4123341  270.9047441    0.0223333
  
  
  Mode:   32
  
  Distortion Coordinate (A):  -0.2050
  
  
  Atom coordinates (in Angstroms,degrees,degrees):
  
  1    1.3273548   90.1077277  330.4392197    0.0223333
  2    1.3490351   89.8370958   89.9532737    0.0223333
  3    1.3389070   90.3253854  209.4560196    0.0223333
  4    1.1654682   51.8090591   30.8899987    0.0223333
  5    1.1574533   51.3245940  149.9521490    0.0223333
  6    1.1592954   50.4552837  271.3508509    0.0223333
  7    1.1695692  128.4041797   30.9050841    0.0223333
  8    1.1534220  128.3540891  150.4789577    0.0223333
  9    1.1457165  128.8880683  272.3850279    0.0223333
  
  Distortion Coordinate (A):  -0.1640
  
  
  Atom coordinates (in Angstroms,degrees,degrees):
  
  1    1.3296990   90.1076357  330.3389408    0.0223333
  2    1.3469422   89.8879769   89.9507358    0.0223333
  3    1.3388639   90.2742359  209.5532255    0.0223333
  4    1.1644302   51.6866028   30.8524349    0.0223333
  5    1.1579723   51.2987708  150.0997496    0.0223333
  6    1.1594561   50.5999987  271.2230384    0.0223333
  7    1.1668109  128.4294724   30.9706964    0.0223333
  8    1.1538100  128.3938753  150.6328163    0.0223333
  9    1.1476905  128.8172176  272.1514150    0.0223333
  
  Distortion Coordinate (A):  -0.1230
  
  
  Atom coordinates (in Angstroms,degrees,degrees):
  
  1    1.3320517   90.1075436  330.2388332    0.0223333
  2    1.3448515   89.9389352   89.9481940    0.0223333
  3    1.3388310   90.2230842  209.6504333    0.0223333
  4    1.1634047   51.5640606   30.8147138    0.0223333
  5    1.1585022   51.2731436  150.2473962    0.0223333
  6    1.1596410   50.7448335  271.0957723    0.0223333
  7    1.1640551  128.4547825   31.0364950    0.0223333
  8    1.1542106  128.4334480  150.7867966    0.0223333
  9    1.1496943  128.7460134  271.9186291    0.0223333
  
  Distortion Coordinate (A):  -0.0820
  
  
  Atom coordinates (in Angstroms,degrees,degrees):
  
  1    1.3344127   90.1074513  330.1388971    0.0223333
  2    1.3427629   89.9899706   89.9456484    0.0223333
  3    1.3388081   90.1719308  209.7476424    0.0223333
  4    1.1623917   51.4414336   30.7768344    0.0223333
  5    1.1590430   51.2477128  150.3950870    0.0223333
  6    1.1598499   50.8897841  270.9690506    0.0223333
  7    1.1613019  128.4801097   31.1024805    0.0223333
  8    1.1546238  128.4728066  150.9408966    0.0223333
  9    1.1517278  128.6744616  271.6866733    0.0223333
  
  Distortion Coordinate (A):  -0.0410
  
  
  Atom coordinates (in Angstroms,degrees,degrees):
  
  1    1.3367820   90.1073588  330.0391328    0.0223333
  2    1.3406766   90.0410832   89.9430990    0.0223333
  3    1.3387954   90.1207762  209.8448522    0.0223333
  4    1.1613912   51.3187232   30.7387959    0.0223333
  5    1.1595947   51.2224786  150.5428199    0.0223333
  6    1.1600828   51.0348465  270.8428709    0.0223333
  7    1.1585514  128.5054539   31.1686535    0.0223333
  8    1.1550496  128.5119503  151.0951140    0.0223333
  9    1.1537908  128.6025677  271.4555508    0.0223333
  
  Distortion Coordinate (A):   0.0410
  
  
  Atom coordinates (in Angstroms,degrees,degrees):
  
  1    1.3415457   90.1071734  329.8401198    0.0223333
  2    1.3365106   90.1435408   89.9379884    0.0223333
  3    1.3388004   90.0184657  210.0392718    0.0223333
  4    1.1594277   51.0730565   30.6622374    0.0223333
  5    1.1607309   51.1726013  150.8384045    0.0223333
  6    1.1606209   51.3252902  270.5921285    0.0223333
  7    1.1530581  128.5561925   31.3015647    0.0223333
  8    1.1559391  128.5895906  151.4038932    0.0223333
  9    1.1580053  128.4577762  270.9958175    0.0223333
  
  Distortion Coordinate (A):   0.0820
  
  
  Atom coordinates (in Angstroms,degrees,degrees):
  
  1    1.3439400   90.1070804  329.7408715    0.0223333
  2    1.3344309   90.1948859   89.9354273    0.0223333
  3    1.3388181   89.9673109  210.1364804    0.0223333
  4    1.1584649   50.9501028   30.6237154    0.0223333
  5    1.1613153   51.1479586  150.9862523    0.0223333
  6    1.1609260   51.4706635  270.4675614    0.0223333
  7    1.1503154  128.5815865   31.3683041    0.0223333
  8    1.1564028  128.6280858  151.5584506    0.0223333
  9    1.1601567  128.3848899  270.7672124    0.0223333
  
  Distortion Coordinate (A):   0.1230
  
  
  Atom coordinates (in Angstroms,degrees,degrees):
  
  1    1.3463426   90.1069873  329.6417955    0.0223333
  2    1.3323534   90.2463086   89.9328624    0.0223333
  3    1.3388459   89.9161569  210.2336876    0.0223333
  4    1.1575145   50.8270703   30.5850303    0.0223333
  5    1.1619107   51.1235136  151.1341345    0.0223333
  6    1.1612551   51.6161325  270.3435272    0.0223333
  7    1.1475754  128.6069968   31.4352335    0.0223333
  8    1.1568790  128.6663635  151.7131171    0.0223333
  9    1.1623374  128.3116841  270.5394519    0.0223333
  
  Distortion Coordinate (A):   0.1640
  
  
  Atom coordinates (in Angstroms,degrees,degrees):
  
  1    1.3487534   90.1068940  329.5428920    0.0223333
  2    1.3302781   90.2978091   89.9302935    0.0223333
  3    1.3388838   89.8650045  210.3308927    0.0223333
  4    1.1565768   50.7039605   30.5461810    0.0223333
  5    1.1625168   51.0992665  151.2820490    0.0223333
  6    1.1616083   51.7616931  270.2200239    0.0223333
  7    1.1448380  128.6324232   31.5023536    0.0223333
  8    1.1573678  128.7044231  151.8678906    0.0223333
  9    1.1645473  128.2381644  270.3125383    0.0223333
  
  Distortion Coordinate (A):   0.2050
  
  
  Atom coordinates (in Angstroms,degrees,degrees):
  
  1    1.3511724   90.1068006  329.4441610    0.0223333
  2    1.3282051   90.3493874   89.9277207    0.0223333
  3    1.3389318   89.8138540  210.4280951    0.0223333
  4    1.1556517   50.5807745   30.5071666    0.0223333
  5    1.1631339   51.0752174  151.4299941    0.0223333
  6    1.1619854   51.9073413  270.0970490    0.0223333
  7    1.1421032  128.6578654   31.5696649    0.0223333
  8    1.1578692  128.7422639  152.0227688    0.0223333
  9    1.1667863  128.1643365  270.0864741    0.0223333
  
  
  Mode:   33
  
  Distortion Coordinate (A):  -0.2050
  
  
  Atom coordinates (in Angstroms,degrees,degrees):
  
  1    1.3330420   89.8939122  330.2562705    0.0223333
  2    1.3342285   89.9643194   90.2119872    0.0223333
  3    1.3341726   89.8989341  210.2342972    0.0223333
  4    1.1608747   51.4378635   30.0177873    0.0223333
  5    1.1613080   51.3931406  150.0718559    0.0223333
  6    1.1583777   51.4371656  270.2205418    0.0223333
  7    1.1523448  128.1839327   30.5516789    0.0223333
  8    1.1514305  128.2144024  150.6299825    0.0223333
  9    1.1531328  128.2874270  270.5556055    0.0223333
  
  Distortion Coordinate (A):  -0.1640
  
  
  Atom coordinates (in Angstroms,degrees,degrees):
  
  1    1.3342558   89.9366587  330.1928119    0.0223333
  2    1.3350952   89.9899426   90.1576302    0.0223333
  3    1.3350889   89.9331172  210.1757718    0.0223333
  4    1.1607589   51.3891673   30.1539588    0.0223333
  5    1.1610608   51.3537546  150.1952873    0.0223333
  6    1.1587565   51.3855368  270.3196541    0.0223333
  7    1.1530110  128.2536999   30.6879682    0.0223333
  8    1.1522201  128.2820426  150.7535700    0.0223333
  9    1.1536620  128.3363548  270.6892905    0.0223333
  
  Distortion Coordinate (A):  -0.1230
  
  
  Atom coordinates (in Angstroms,degrees,degrees):
  
  1    1.3354744   89.9793675  330.1294095    0.0223333
  2    1.3359650   90.0155497   90.1033074    0.0223333
  3    1.3360091   89.9672775  210.1172855    0.0223333
  4    1.1606538   51.3406249   30.2903267    0.0223333
  5    1.1608222   51.3144909  150.3188776    0.0223333
  6    1.1591422   51.3340071  270.4188796    0.0223333
  7    1.1536899  128.3232729   30.8244475    0.0223333
  8    1.1530207  128.3495111  150.8773110    0.0223333
  9    1.1542016  128.3851104  270.8231002    0.0223333
  
  Distortion Coordinate (A):  -0.0820
  
  
  Atom coordinates (in Angstroms,degrees,degrees):
  
  1    1.3366980   90.0220385  330.0660634    0.0223333
  2    1.3368378   90.0411405   90.0490190    0.0223333
  3    1.3369332   90.0014150  210.0588384    0.0223333
  4    1.1605595   51.2922374   30.4268898    0.0223333
  5    1.1605921   51.2753505  150.4426259    0.0223333
  6    1.1595346   51.2825768  270.5182178    0.0223333
  7    1.1543817  128.3926505   30.9611159    0.0223333
  8    1.1538323  128.4168072  151.0012048    0.0223333
  9    1.1547517  128.4336931  270.9570333    0.0223333
  
  Distortion Coordinate (A):  -0.0410
  
  
  Atom coordinates (in Angstroms,degrees,degrees):
  
  1    1.3379264   90.0646714  330.0027736    0.0223333
  2    1.3377137   90.0667151   89.9947651    0.0223333
  3    1.3378611   90.0355295  210.0004306    0.0223333
  4    1.1604760   51.2440056   30.5636470    0.0223333
  5    1.1603704   51.2363337  150.5665313    0.0223333
  6    1.1599338   51.2312465  270.6176684    0.0223333
  7    1.1550862  128.4618315   31.0979720    0.0223333
  8    1.1546547  128.4839300  151.1252504    0.0223333
  9    1.1553123  128.4821023  271.0910885    0.0223333
  
  Distortion Coordinate (A):   0.0410
  
  
  Atom coordinates (in Angstroms,degrees,degrees):
  
  1    1.3403979   90.1498226  329.8763635    0.0223333
  2    1.3394744   90.1178151   89.8863607    0.0223333
  3    1.3397284   90.1036893  209.8837332    0.0223333
  4    1.1603412   51.1480128   30.8377392    0.0223333
  5    1.1599528   51.1586741  150.8148102    0.0223333
  6    1.1607527   51.1288874  270.8169050    0.0223333
  7    1.1565334  128.5995996   31.3722429    0.0223333
  8    1.1563323  128.6176522  151.3737936    0.0223333
  9    1.1564648  128.5783975  271.3595601    0.0223333
  
  Distortion Coordinate (A):   0.0820
  
  
  Atom coordinates (in Angstroms,degrees,degrees):
  
  1    1.3416410   90.1923406  329.8132432    0.0223333
  2    1.3403592   90.1433404   89.8322105    0.0223333
  3    1.3406678   90.1377344  209.8254438    0.0223333
  4    1.1602899   51.1002537   30.9750718    0.0223333
  5    1.1597568   51.1200325  150.9391819    0.0223333
  6    1.1611722   51.0778597  270.9166902    0.0223333
  7    1.1572761  128.6681845   31.5096553    0.0223333
  8    1.1571875  128.6842500  151.4982894    0.0223333
  9    1.1570568  128.6262822  271.4939739    0.0223333
  
  Distortion Coordinate (A):   0.1230
  
  
  Atom coordinates (in Angstroms,degrees,degrees):
  
  1    1.3428889   90.2348200  329.7501797    0.0223333
  2    1.3412471   90.1688492   89.7780949    0.0223333
  3    1.3416110   90.1717560  209.7671940    0.0223333
  4    1.1602494   51.0526540   31.1125939    0.0223333
  5    1.1595693   51.0815173  151.0637072    0.0223333
  6    1.1615986   51.0269337  271.0165861    0.0223333
  7    1.1580315  128.7365686   31.6472507    0.0223333
  8    1.1580535  128.7506712  151.6229335    0.0223333
  9    1.1576592  128.6739908  271.6285045    0.0223333
  
  Distortion Coordinate (A):   0.1640
  
  
  Atom coordinates (in Angstroms,degrees,degrees):
  
  1    1.3441417   90.2772607  329.6871728    0.0223333
  2    1.3421380   90.1943414   89.7240141    0.0223333
  3    1.3425581   90.2057542  209.7089839    0.0223333
  4    1.1602197   51.0052146   31.2503042    0.0223333
  5    1.1593904   51.0431290  151.1883853    0.0223333
  6    1.1620317   50.9761099  271.1165923    0.0223333
  7    1.1587997  128.8047507   31.7850278    0.0223333
  8    1.1589304  128.8169150  151.7477249    0.0223333
  9    1.1582720  128.7215227  271.7631506    0.0223333
  
  Distortion Coordinate (A):   0.2050
  
  
  Atom coordinates (in Angstroms,degrees,degrees):
  
  1    1.3453993   90.3196624  329.6242228    0.0223333
  2    1.3430318   90.2198170   89.6699680    0.0223333
  3    1.3435089   90.2397288  209.6508136    0.0223333
  4    1.1602007   50.9579363   31.3882016    0.0223333
  5    1.1592200   51.0048684  151.3132153    0.0223333
  6    1.1624716   50.9253888  271.2167083    0.0223333
  7    1.1595805  128.8727300   31.9229856    0.0223333
  8    1.1598182  128.8829806  151.8726627    0.0223333
  9    1.1588953  128.7688773  271.8979109    0.0223333
  
  
  Mode:   34
  
  Distortion Coordinate (A):  -0.1950
  
  
  Atom coordinates (in Angstroms,degrees,degrees):
  
  1    1.3330382   89.7011562  329.9314146    0.0223333
  2    1.3408912   90.4973927   90.2616035    0.0223333
  3    1.3448075   90.1503926  209.6402740    0.0223333
  4    1.1629817   51.0194448   31.1270530    0.0223333
  5    1.1728452   51.0909048  149.7518832    0.0223333
  6    1.1467087   51.3821395  271.2473513    0.0223333
  7    1.1577216  128.5523026   31.7895373    0.0223333
  8    1.1520527  127.8367917  151.3735676    0.0223333
  9    1.1574290  129.2276801  270.7440212    0.0223333
  
  Distortion Coordinate (A):  -0.1560
  
  
  Atom coordinates (in Angstroms,degrees,degrees):
  
  1    1.3342514   89.7825225  329.9330426    0.0223333
  2    1.3404135   90.4164243   90.1974331    0.0223333
  3    1.3435980   90.1342668  209.7005264    0.0223333
  4    1.1624571   51.0545894   31.0416609    0.0223333
  5    1.1702733   51.1115285  149.9391089    0.0223333
  6    1.1494217   51.3413515  271.1411178    0.0223333
  7    1.1573261  128.5482169   31.6786733    0.0223333
  8    1.1527072  127.9797704  151.3489113    0.0223333
  9    1.1570806  129.0884393  270.8409807    0.0223333
  
  Distortion Coordinate (A):  -0.1170
  
  
  Atom coordinates (in Angstroms,degrees,degrees):
  
  1    1.3354702   89.8638168  329.9346692    0.0223333
  2    1.3399448   90.3354275   90.1332419    0.0223333
  3    1.3423918   90.1181266  209.7608315    0.0223333
  4    1.1619370   51.0898105   30.9563189    0.0223333
  5    1.1677186   51.1324928  150.1265962    0.0223333
  6    1.1521413   51.3007456  271.0349884    0.0223333
  7    1.1569366  128.5440252   31.5677881    0.0223333
  8    1.1533780  128.1226703  151.3241714    0.0223333
  9    1.1567518  128.9490819  270.9375833    0.0223333
  
  Distortion Coordinate (A):  -0.0780
  
  
  Atom coordinates (in Angstroms,degrees,degrees):
  
  1    1.3366945   89.9450391  329.9362944    0.0223333
  2    1.3394850   90.2544030   90.0690302    0.0223333
  3    1.3411889   90.1019723  209.8211892    0.0223333
  4    1.1614213   51.1251078   30.8710274    0.0223333
  5    1.1651810   51.1537989  150.3143417    0.0223333
  6    1.1548675   51.2603214  270.9289638    0.0223333
  7    1.1565530  128.5397277   31.4568828    0.0223333
  8    1.1540651  128.2654894  151.2993477    0.0223333
  9    1.1564427  128.8096106  271.0338306    0.0223333
  
  Distortion Coordinate (A):  -0.0390
  
  
  Atom coordinates (in Angstroms,degrees,degrees):
  
  1    1.3379243   90.0261889  329.9379181    0.0223333
  2    1.3390343   90.1733514   90.0047980    0.0223333
  3    1.3399892   90.0858037  209.8815994    0.0223333
  4    1.1609100   51.1604811   30.7857867    0.0223333
  5    1.1626605   51.1754480  150.5023418    0.0223333
  6    1.1576004   51.2200785  270.8230444    0.0223333
  7    1.1561752  128.5353243   31.3459580    0.0223333
  8    1.1547685  128.4082261  151.2744397    0.0223333
  9    1.1561532  128.6700281  271.1297239    0.0223333
  
  Distortion Coordinate (A):   0.0390
  
  
  Atom coordinates (in Angstroms,degrees,degrees):
  
  1    1.3404006   90.1882706  329.9411611    0.0223333
  2    1.3381597   90.0111694   89.8762731    0.0223333
  3    1.3375997   90.0534242  210.0025773    0.0223333
  4    1.1599008   51.2314554   30.6154592    0.0223333
  5    1.1576715   51.2197801  150.8790919    0.0223333
  6    1.1630859   51.1401349  270.6115238    0.0223333
  7    1.1554376  128.5261995   31.1240536    0.0223333
  8    1.1562239  128.6934450  151.2243691    0.0223333
  9    1.1556332  128.3905409  271.3204541    0.0223333
  
  Distortion Coordinate (A):   0.0780
  
  
  Atom coordinates (in Angstroms,degrees,degrees):
  
  1    1.3416470   90.2692020  329.9427804    0.0223333
  2    1.3377359   89.9300402   89.8119807    0.0223333
  3    1.3364100   90.0372133  210.0631448    0.0223333
  4    1.1594029   51.2670559   30.5303729    0.0223333
  5    1.1552030   51.2424653  151.0678346    0.0223333
  6    1.1658385   51.1004334  270.5059237    0.0223333
  7    1.1550776  128.5214780   31.0130757    0.0223333
  8    1.1569759  128.8359236  151.1992056    0.0223333
  9    1.1554027  128.2506417  271.4152939    0.0223333
  
  Distortion Coordinate (A):   0.1170
  
  
  Atom coordinates (in Angstroms,degrees,degrees):
  
  1    1.3428989   90.3500601  329.9443983    0.0223333
  2    1.3373211   89.8488864   89.7476684    0.0223333
  3    1.3352235   90.0209884  210.1237646    0.0223333
  4    1.1589094   51.3027317   30.4453388    0.0223333
  5    1.1527519   51.2654982  151.2568176    0.0223333
  6    1.1685977   51.0609114  270.4004311    0.0223333
  7    1.1547235  128.5166505   30.9020816    0.0223333
  8    1.1577442  128.9783126  151.1739562    0.0223333
  9    1.1551918  128.1106424  271.5097854    0.0223333
  
  Distortion Coordinate (A):   0.1560
  
  
  Atom coordinates (in Angstroms,degrees,degrees):
  
  1    1.3441562   90.4308448  329.9460148    0.0223333
  2    1.3369152   89.7677087   89.6833365    0.0223333
  3    1.3340403   90.0047494  210.1844366    0.0223333
  4    1.1584204   51.3384828   30.3603572    0.0223333
  5    1.1503182   51.2888798  151.4460373    0.0223333
  6    1.1713634   51.0215685  270.2950466    0.0223333
  7    1.1543754  128.5117168   30.7910722    0.0223333
  8    1.1585286  129.1206104  151.1486203    0.0223333
  9    1.1550007  127.9705458  271.6039300    0.0223333
  
  Distortion Coordinate (A):   0.1950
  
  
  Atom coordinates (in Angstroms,degrees,degrees):
  
  1    1.3454191   90.5115557  329.9476298    0.0223333
  2    1.3365184   89.6865075   89.6189851    0.0223333
  3    1.3328604   89.9884965  210.2451607    0.0223333
  4    1.1579358   51.3743088   30.2754283    0.0223333
  5    1.1479020   51.3126112  151.6354900    0.0223333
  6    1.1741356   50.9824043  270.1897707    0.0223333
  7    1.1540333  128.5066770   30.6800485    0.0223333
  8    1.1593293  129.2628150  151.1231975    0.0223333
  9    1.1548292  127.8303547  271.6977290    0.0223333
  
  
  Mode:   35
  
  Distortion Coordinate (A):  -0.1700
  
  
  Atom coordinates (in Angstroms,degrees,degrees):
  
  1    1.3378979   90.2841297  330.1955234    0.0223333
  2    1.3446645   90.3037277   89.8162376    0.0223333
  3    1.3349689   89.6449119  209.7807033    0.0223333
  4    1.1740317   51.0038255   30.0280380    0.0223333
  5    1.1519320   51.4387900  150.7985832    0.0223333
  6    1.1543530   51.1212659  271.4349962    0.0223333
  7    1.1552126  127.8665215   31.6270695    0.0223333
  8    1.1548402  128.9022999  150.6673171    0.0223333
  9    1.1584643  128.9208611  271.4639960    0.0223333
  
  Distortion Coordinate (A):  -0.1360
  
  
  Atom coordinates (in Angstroms,degrees,degrees):
  
  1    1.3381437   90.2487445  330.1443077    0.0223333
  2    1.3434460   90.2615114   89.8410557    0.0223333
  3    1.3357198   89.7299476  209.8130114    0.0223333
  4    1.1712865   51.0417762   30.1622721    0.0223333
  5    1.1535730   51.3903888  150.7769882    0.0223333
  6    1.1555305   51.1326858  271.2910826    0.0223333
  7    1.1552972  127.9995067   31.5492152    0.0223333
  8    1.1549491  128.8322335  150.7842244    0.0223333
  9    1.1579364  128.8428583  271.4160791    0.0223333
  
  Distortion Coordinate (A):  -0.1020
  
  
  Atom coordinates (in Angstroms,degrees,degrees):
  
  1    1.3383928   90.2133654  330.0931014    0.0223333
  2    1.3422296   90.2192578   89.8658955    0.0223333
  3    1.3364777   89.8149368  209.8453013    0.0223333
  4    1.1685509   51.0799615   30.2966463    0.0223333
  5    1.1552160   51.3420534  150.7553917    0.0223333
  6    1.1567180   51.1442715  271.1473478    0.0223333
  7    1.1553985  128.1324308   31.4710838    0.0223333
  8    1.1550684  128.7620571  150.9008913    0.0223333
  9    1.1574143  128.7648041  271.3682477    0.0223333
  
  Distortion Coordinate (A):  -0.0680
  
  
  Atom coordinates (in Angstroms,degrees,degrees):
  
  1    1.3386452   90.1779926  330.0419047    0.0223333
  2    1.3410152   90.1769669   89.8907571    0.0223333
  3    1.3372425   89.8998790  209.8775731    0.0223333
  4    1.1658252   51.1183819   30.4311594    0.0223333
  5    1.1568611   51.2937837  150.7337937    0.0223333
  6    1.1579154   51.1560223  271.0037933    0.0223333
  7    1.1555167  128.2652917   31.3926740    0.0223333
  8    1.1551979  128.6917717  151.0173175    0.0223333
  9    1.1568981  128.6866989  271.3205015    0.0223333
  
  Distortion Coordinate (A):  -0.0340
  
  
  Atom coordinates (in Angstroms,degrees,degrees):
  
  1    1.3389008   90.1426261  329.9907177    0.0223333
  2    1.3398028   90.1346387   89.9156405    0.0223333
  3    1.3380142   89.9847739  209.9098267    0.0223333
  4    1.1631093   51.1570381   30.5658101    0.0223333
  5    1.1585082   51.2455797  150.7121941    0.0223333
  6    1.1591227   51.1679376  270.8604205    0.0223333
  7    1.1556517  128.3980871   31.3139848    0.0223333
  8    1.1553378  128.6213785  151.1335028    0.0223333
  9    1.1563878  128.6085432  271.2728406    0.0223333
  
  Distortion Coordinate (A):   0.0340
  
  
  Atom coordinates (in Angstroms,degrees,degrees):
  
  1    1.3394218   90.0719128  329.8883727    0.0223333
  2    1.3373842   90.0498707   89.9654726    0.0223333
  3    1.3395784   90.1544200  209.9742794    0.0223333
  4    1.1577070   51.2350595   30.8355193    0.0223333
  5    1.1618086   51.1493686  150.6689905    0.0223333
  6    1.1615669   51.1922585  270.5742259    0.0223333
  7    1.1559720  128.6634729   31.1557627    0.0223333
  8    1.1556486  128.4802731  151.3651498    0.0223333
  9    1.1553848  128.4520817  271.1777734    0.0223333
  
  Distortion Coordinate (A):   0.0680
  
  
  Atom coordinates (in Angstroms,degrees,degrees):
  
  1    1.3396872   90.0365662  329.8372150    0.0223333
  2    1.3361779   90.0074308   89.9904214    0.0223333
  3    1.3403708   90.2391703  210.0064785    0.0223333
  4    1.1550206   51.2744260   30.9705752    0.0223333
  5    1.1634618   51.1013614  150.6473865    0.0223333
  6    1.1628038   51.2046628  270.4314069    0.0223333
  7    1.1561574  128.7960591   31.0762276    0.0223333
  8    1.1558195  128.4095631  151.4806112    0.0223333
  9    1.1548921  128.3737769  271.1303669    0.0223333
  
  Distortion Coordinate (A):   0.1020
  
  
  Atom coordinates (in Angstroms,degrees,degrees):
  
  1    1.3399558   90.0012264  329.7860673    0.0223333
  2    1.3349736   89.9649538   90.0153921    0.0223333
  3    1.3411702   90.3238717  210.0386594    0.0223333
  4    1.1523442   51.3140303   31.1057635    0.0223333
  5    1.1651171   51.0534197  150.6257809    0.0223333
  6    1.1640506   51.2172287  270.2887754    0.0223333
  7    1.1563595  128.9285712   30.9964081    0.0223333
  8    1.1560007  128.3387498  151.5958309    0.0223333
  9    1.1544053  128.2954231  271.0830449    0.0223333
  
  Distortion Coordinate (A):   0.1360
  
  
  Atom coordinates (in Angstroms,degrees,degrees):
  
  1    1.3402276   89.9658935  329.7349296    0.0223333
  2    1.3337714   89.9224396   90.0403846    0.0223333
  3    1.3419764   90.4085237  210.0708221    0.0223333
  4    1.1496777   51.3538730   31.2410829    0.0223333
  5    1.1667744   51.0055434  150.6041739    0.0223333
  6    1.1653071   51.2299554  270.1463326    0.0223333
  7    1.1565784  129.0610070   30.9163031    0.0223333
  8    1.1561922  128.2678342  151.7108088    0.0223333
  9    1.1539243  128.2170208  271.0358073    0.0223333
  
  Distortion Coordinate (A):   0.1700
  
  
  Atom coordinates (in Angstroms,degrees,degrees):
  
  1    1.3405027   89.9305676  329.6838019    0.0223333
  2    1.3325712   89.8798882   90.0653990    0.0223333
  3    1.3427895   90.4931258  210.1029666    0.0223333
  4    1.1470213   51.3939547   31.3765321    0.0223333
  5    1.1684337   50.9577326  150.5825655    0.0223333
  6    1.1665735   51.2428423  270.0040801    0.0223333
  7    1.1568142  129.1933645   30.8359112    0.0223333
  8    1.1563941  128.1968176  151.8255447    0.0223333
  9    1.1534493  128.1385705  270.9886538    0.0223333
  
  
  Mode:   36
  
  Distortion Coordinate (A):  -0.1600
  
  
  Atom coordinates (in Angstroms,degrees,degrees):
  
  1    1.3375458   90.6732193  330.0320960    0.0223333
  2    1.3378356   90.6248430   90.0440422    0.0223333
  3    1.3383905   90.6020670  210.0354745    0.0223333
  4    1.1678096   50.8720413   30.1364792    0.0223333
  5    1.1663801   50.8979125  150.2073755    0.0223333
  6    1.1669836   50.8423243  270.1813584    0.0223333
  7    1.1487855  128.0632773   31.7078659    0.0223333
  8    1.1487215  128.1242235  151.6594840    0.0223333
  9    1.1489796  128.0608196  271.6962090    0.0223333
  
  Distortion Coordinate (A):  -0.1200
  
  
  Atom coordinates (in Angstroms,degrees,degrees):
  
  1    1.3379234   90.5316698  330.0089458    0.0223333
  2    1.3380017   90.4916740   90.0181616    0.0223333
  3    1.3384681   90.4689418  210.0121179    0.0223333
  4    1.1659361   50.9525843   30.2776879    0.0223333
  5    1.1648074   50.9724722  150.3283438    0.0223333
  6    1.1653015   50.9263540  270.3155466    0.0223333
  7    1.1505138  128.1805783   31.5899824    0.0223333
  8    1.1503922  128.2312313  151.5572250    0.0223333
  9    1.1506793  128.1786113  271.5788072    0.0223333
  
  Distortion Coordinate (A):  -0.0800
  
  
  Atom coordinates (in Angstroms,degrees,degrees):
  
  1    1.3383182   90.3901600  329.9858030    0.0223333
  2    1.3381832   90.3585217   89.9922853    0.0223333
  3    1.3385610   90.3358247  209.9887636    0.0223333
  4    1.1640772   51.0334140   30.4187782    0.0223333
  5    1.1632460   51.0472473  150.4492034    0.0223333
  6    1.1636335   51.0106466  270.4495888    0.0223333
  7    1.1522596  128.2976027   31.4718791    0.0223333
  8    1.1520769  128.3380105  151.4547991    0.0223333
  9    1.1523965  128.2961293  271.4611822    0.0223333
  
  Distortion Coordinate (A):  -0.0400
  
  
  Atom coordinates (in Angstroms,degrees,degrees):
  
  1    1.3387304   90.2486915  329.9626679    0.0223333
  2    1.3383801   90.2253877   89.9664133    0.0223333
  3    1.3386693   90.2027173  209.9654117    0.0223333
  4    1.1622329   51.1145296   30.5597485    0.0223333
  5    1.1616960   51.1222372  150.5699535    0.0223333
  6    1.1619796   51.0952011  270.5834840    0.0223333
  7    1.1540228  128.4143487   31.3535564    0.0223333
  8    1.1537755  128.4445600  151.3522063    0.0223333
  9    1.1541312  128.4133718  271.3433346    0.0223333
  
  Distortion Coordinate (A):   0.0400
  
  
  Atom coordinates (in Angstroms,degrees,degrees):
  
  1    1.3396063   89.9658858  329.9164203    0.0223333
  2    1.3388203   89.9591802   89.9146823    0.0223333
  3    1.3389317   89.9365374  209.9187150    0.0223333
  4    1.1585882   51.2776154   30.8413228    0.0223333
  5    1.1586301   51.2728591  150.8111212    0.0223333
  6    1.1587143   51.2650919  270.8508283    0.0223333
  7    1.1576014  128.6469995   31.1162544    0.0223333
  8    1.1572145  128.6569652  151.1465213    0.0223333
  9    1.1576529  128.6470241  271.1069726    0.0223333
  
  Distortion Coordinate (A):   0.0800
  
  
  Atom coordinates (in Angstroms,degrees,degrees):
  
  1    1.3400701   89.8245521  329.8933078    0.0223333
  2    1.3390635   89.8261099   89.8888233    0.0223333
  3    1.3390860   89.8034680  209.8953701    0.0223333
  4    1.1567879   51.3595839   30.9819237    0.0223333
  5    1.1571142   51.3484896  150.9315370    0.0223333
  6    1.1571029   51.3504262  270.9842749    0.0223333
  7    1.1594167  128.7629009   30.9972760    0.0223333
  8    1.1589549  128.7628188  151.0434296    0.0223333
  9    1.1594397  128.7634305  270.9884590    0.0223333
  
  Distortion Coordinate (A):   0.1200
  
  
  Atom coordinates (in Angstroms,degrees,degrees):
  
  1    1.3405511   89.6832669  329.8702029    0.0223333
  2    1.3393222   89.6930638   89.8629686    0.0223333
  3    1.3392555   89.6704143  209.8720277    0.0223333
  4    1.1550023   51.4418349   31.1223984    0.0223333
  5    1.1556098   51.4243324  151.0518396    0.0223333
  6    1.1555058   51.4360185  271.1175696    0.0223333
  7    1.1612492  128.8785175   30.8780798    0.0223333
  8    1.1607091  128.8684381  150.9401722    0.0223333
  9    1.1612439  128.8795549  270.8697242    0.0223333
  
  Distortion Coordinate (A):   0.1600
  
  
  Atom coordinates (in Angstroms,degrees,degrees):
  
  1    1.3410494   89.5420319  329.8471056    0.0223333
  2    1.3395962   89.5600435   89.8371183    0.0223333
  3    1.3394403   89.5373777  209.8486876    0.0223333
  4    1.1532315   51.5243676   31.2627455    0.0223333
  5    1.1541168   51.5003867  151.1720281    0.0223333
  6    1.1539229   51.5218678  271.2507113    0.0223333
  7    1.1630990  128.9938478   30.7586663    0.0223333
  8    1.1624771  128.9738223  150.8367492    0.0223333
  9    1.1630654  128.9953957  270.7507686    0.0223333
  
  
  Mode:   37
  
  Distortion Coordinate (A):  -0.1850
  
  
  Atom coordinates (in Angstroms,degrees,degrees):
  
  1    1.3398170   89.9918723  330.1109902    0.0223333
  2    1.3396212   89.9768623   90.0929062    0.0223333
  3    1.3401231   89.9542319  210.1646127    0.0223333
  4    1.1678066   51.5376300   30.1521774    0.0223333
  5    1.1659426   51.5106392  150.1615083    0.0223333
  6    1.1663876   51.4454813  270.1867541    0.0223333
  7    1.1492479  129.0187241   31.7470580    0.0223333
  8    1.1494349  129.0299405  151.7331459    0.0223333
  9    1.1499999  129.0060703  271.6862199    0.0223333
  
  Distortion Coordinate (A):  -0.1480
  
  
  Atom coordinates (in Angstroms,degrees,degrees):
  
  1    1.3396827   90.0149466  330.0767068    0.0223333
  2    1.3394130   89.9999376   90.0624432    0.0223333
  3    1.3398528   89.9773008  210.1201198    0.0223333
  4    1.1663070   51.4692433   30.2611921    0.0223333
  5    1.1647687   51.4479223  150.2667658    0.0223333
  6    1.1651628   51.3922971  270.2923358    0.0223333
  7    1.1505341  128.9211234   31.6438783    0.0223333
  8    1.1506223  128.9341085  151.6357023    0.0223333
  9    1.1511543  128.9108956  271.5933668    0.0223333
  
  Distortion Coordinate (A):  -0.1110
  
  
  Atom coordinates (in Angstroms,degrees,degrees):
  
  1    1.3395498   90.0380233  330.0424201    0.0223333
  2    1.3392060   90.0230164   90.0319756    0.0223333
  3    1.3395846   90.0003742  210.0756183    0.0223333
  4    1.1648169   51.4008788   30.3705407    0.0223333
  5    1.1636032   51.3852432  150.3723026    0.0223333
  6    1.1639457   51.3391576  270.3981741    0.0223333
  7    1.1518328  128.8235305   31.5410857    0.0223333
  8    1.1518213  128.8382848  151.5386120    0.0223333
  9    1.1523199  128.8157336  271.5008461    0.0223333
  
  Distortion Coordinate (A):  -0.0740
  
  
  Atom coordinates (in Angstroms,degrees,degrees):
  
  1    1.3394183   90.0611021  330.0081301    0.0223333
  2    1.3390003   90.0460986   90.0015035    0.0223333
  3    1.3393186   90.0234521  210.0311081    0.0223333
  4    1.1633362   51.3325377   30.4802239    0.0223333
  5    1.1624461   51.3226026  150.4781192    0.0223333
  6    1.1627361   51.2860638  270.5042693    0.0223333
  7    1.1531439  128.7259471   31.4386785    0.0223333
  8    1.1530319  128.7424710  151.4418735    0.0223333
  9    1.1534966  128.7205857  271.4086563    0.0223333
  
  Distortion Coordinate (A):  -0.0370
  
  
  Atom coordinates (in Angstroms,degrees,degrees):
  
  1    1.3392883   90.0841831  329.9738368    0.0223333
  2    1.3387958   90.0691843   89.9710268    0.0223333
  3    1.3390547   90.0465344  209.9865894    0.0223333
  4    1.1618650   51.2642212   30.5902425    0.0223333
  5    1.1612975   51.2600017  150.5842159    0.0223333
  6    1.1615342   51.2330165  270.6106215    0.0223333
  7    1.1544675  128.6283746   31.3366554    0.0223333
  8    1.1542542  128.6466684  151.3454857    0.0223333
  9    1.1546844  128.6254531  271.3167962    0.0223333
  
  Distortion Coordinate (A):   0.0370
  
  
  Atom coordinates (in Angstroms,degrees,degrees):
  
  1    1.3390325   90.1303514  329.9052405    0.0223333
  2    1.3383904   90.1153657   89.9100599    0.0223333
  3    1.3385331   90.0927120  209.8975265    0.0223333
  4    1.1589509   51.1276665   30.8112887    0.0223333
  5    1.1590257   51.1349226  150.7972512    0.0223333
  6    1.1591532   51.1270647  270.8240978    0.0223333
  7    1.1571518  128.4332694   31.1337550    0.0223333
  8    1.1567335  128.4551029  151.1537561    0.0223333
  9    1.1570934  128.4352396  271.1340600    0.0223333
  
  Distortion Coordinate (A):   0.0740
  
  
  Atom coordinates (in Angstroms,degrees,degrees):
  
  1    1.3389068   90.1534387  329.8709375    0.0223333
  2    1.3381896   90.1384615   89.8795696    0.0223333
  3    1.3382755   90.1158073  209.8529823    0.0223333
  4    1.1575081   51.0594307   30.9223177    0.0223333
  5    1.1579025   51.0724464  150.9041905    0.0223333
  6    1.1579741   51.0741619  270.9312223    0.0223333
  7    1.1585125  128.3357398   31.0328748    0.0223333
  8    1.1579906  128.3593428  151.0584117    0.0223333
  9    1.1583145  128.3401612  271.0431812    0.0223333
  
  Distortion Coordinate (A):   0.1110
  
  
  Atom coordinates (in Angstroms,degrees,degrees):
  
  1    1.3387825   90.1765280  329.8366313    0.0223333
  2    1.3379900   90.1615605   89.8490749    0.0223333
  3    1.3380200   90.1389068  209.8084298    0.0223333
  4    1.1560748   50.9912242   31.0336849    0.0223333
  5    1.1567879   51.0100137  151.0114115    0.0223333
  6    1.1568027   51.0213089  271.0386047    0.0223333
  7    1.1598856  128.2382276   30.9323725    0.0223333
  8    1.1592592  128.2635997  150.9634124    0.0223333
  9    1.1595466  128.2451035  270.9526270    0.0223333
  
  Distortion Coordinate (A):   0.1480
  
  
  Atom coordinates (in Angstroms,degrees,degrees):
  
  1    1.3386597   90.1996194  329.8023220    0.0223333
  2    1.3377916   90.1846629   89.8185757    0.0223333
  3    1.3377667   90.1620105  209.7638690    0.0223333
  4    1.1546511   50.9230481   31.1453910    0.0223333
  5    1.1556817   50.9476255  151.1189145    0.0223333
  6    1.1556390   50.9685067  271.1462450    0.0223333
  7    1.1612710  128.1407344   30.8322466    0.0223333
  8    1.1605393  128.1678750  150.8687569    0.0223333
  9    1.1607899  128.1500679  270.8623960    0.0223333
  
  Distortion Coordinate (A):   0.1850
  
  
  Atom coordinates (in Angstroms,degrees,degrees):
  
  1    1.3385383   90.2227127  329.7680095    0.0223333
  2    1.3375945   90.2077685   89.7880720    0.0223333
  3    1.3375154   90.1851183  209.7192999    0.0223333
  4    1.1532369   50.8549037   31.2574368    0.0223333
  5    1.1545841   50.8852829  151.2266998    0.0223333
  6    1.1544829   50.9157560  271.2541434    0.0223333
  7    1.1626688  128.0432618   30.7324957    0.0223333
  8    1.1618310  128.0721702  150.7744438    0.0223333
  9    1.1620441  128.0550555  270.7724870    0.0223333
  
  
  Mode:   38
  
  Distortion Coordinate (A):  -0.1520
  
  
  Atom coordinates (in Angstroms,degrees,degrees):
  
  1    1.3389517   90.0756680  329.6988806    0.0223333
  2    1.3372470   90.1555702   89.4976540    0.0223333
  3    1.3409502   90.0379832  210.7121122    0.0223333
  4    1.1629029   51.4135512   30.5722639    0.0223333
  5    1.1560132   51.2535242  150.8119103    0.0223333
  6    1.1598192   50.8227029  270.7634938    0.0223333
  7    1.1552512  128.4540749   31.3628489    0.0223333
  8    1.1568170  128.2682044  151.0686781    0.0223333
  9    1.1560815  128.8738439  271.1812494    0.0223333
  
  Distortion Coordinate (A):  -0.1140
  
  
  Atom coordinates (in Angstroms,degrees,degrees):
  
  1    1.3389990   90.0835681  329.7590488    0.0223333
  2    1.3375677   90.1397410   89.6084172    0.0223333
  3    1.3403641   90.0458888  210.5197149    0.0223333
  4    1.1622737   51.3591725   30.6042507    0.0223333
  5    1.1570484   51.2394748  150.7815623    0.0223333
  6    1.1599399   50.9120429  270.7518825    0.0223333
  7    1.1553881  128.4732760   31.3309108    0.0223333
  8    1.1564774  128.3388714  151.1137204    0.0223333
  9    1.1560232  128.7879740  271.1922922    0.0223333
  
  Distortion Coordinate (A):  -0.0760
  
  
  Atom coordinates (in Angstroms,degrees,degrees):
  
  1    1.3390495   90.0914679  329.8192149    0.0223333
  2    1.3378988   90.1239150   89.7191541    0.0223333
  3    1.3398092   90.0537971  210.3272380    0.0223333
  4    1.1616474   51.3047760   30.6363018    0.0223333
  5    1.1580841   51.2254446  150.7512267    0.0223333
  6    1.1600669   51.0013755  270.7403016    0.0223333
  7    1.1555258  128.4924664   31.2989590    0.0223333
  8    1.1561427  128.4095397  151.1588624    0.0223333
  9    1.1559707  128.7020993  271.2033090    0.0223333
  
  Distortion Coordinate (A):  -0.0380
  
  
  Atom coordinates (in Angstroms,degrees,degrees):
  
  1    1.3391031   90.0993672  329.8793788    0.0223333
  2    1.3382404   90.1080923   89.8298639    0.0223333
  3    1.3392854   90.0617080  210.1346856    0.0223333
  4    1.1610239   51.2503619   30.6684172    0.0223333
  5    1.1591204   51.2114334  150.7209037    0.0223333
  6    1.1602002   51.0907002  270.7287511    0.0223333
  7    1.1556642  128.5116460   31.2669936    0.0223333
  8    1.1558130  128.4802089  151.2041045    0.0223333
  9    1.1559241  128.6162203  271.2142997    0.0223333
  
  Distortion Coordinate (A):   0.0380
  
  
  Atom coordinates (in Angstroms,degrees,degrees):
  
  1    1.3392194   90.1151647  329.9996993    0.0223333
  2    1.3389551   90.0764580   90.0511986    0.0223333
  3    1.3383315   90.0775360  209.7493720    0.0223333
  4    1.1597853   51.1414815   30.7328419    0.0223333
  5    1.1611949   51.1834684  150.6602950    0.0223333
  6    1.1604858   51.2693241  270.7057408    0.0223333
  7    1.1559434  128.5499730   31.2030222    0.0223333
  8    1.1551681  128.6215485  151.2948900    0.0223333
  9    1.1558484  128.4444508  271.2362036    0.0223333
  
  Distortion Coordinate (A):   0.0760
  
  
  Atom coordinates (in Angstroms,degrees,degrees):
  
  1    1.3392823   90.1230627  330.0598556    0.0223333
  2    1.3393282   90.0606467   90.1618219    0.0223333
  3    1.3379013   90.0854527  209.5566193    0.0223333
  4    1.1591703   51.0870155   30.7651514    0.0223333
  5    1.1622330   51.1695145  150.6300094    0.0223333
  6    1.1606381   51.3586224  270.6942807    0.0223333
  7    1.1560842  128.5691202   31.1710162    0.0223333
  8    1.1548530  128.6922182  151.3404339    0.0223333
  9    1.1558193  128.3585611  271.2471168    0.0223333
  
  Distortion Coordinate (A):   0.1140
  
  
  Atom coordinates (in Angstroms,degrees,degrees):
  
  1    1.3393482   90.1309602  330.1200092    0.0223333
  2    1.3397117   90.0448394   90.2724148    0.0223333
  3    1.3375024   90.0933709  209.3638086    0.0223333
  4    1.1585580   51.0325324   30.7975260    0.0223333
  5    1.1632717   51.1555797  150.5997364    0.0223333
  6    1.1607968   51.4479111  270.6828506    0.0223333
  7    1.1562258  128.5882567   31.1389966    0.0223333
  8    1.1545428  128.7628875  151.3860791    0.0223333
  9    1.1557960  128.2726687  271.2580045    0.0223333
  
  Distortion Coordinate (A):   0.1520
  
  
  Atom coordinates (in Angstroms,degrees,degrees):
  
  1    1.3394172   90.1388572  330.1801598    0.0223333
  2    1.3401058   90.0290365   90.3829764    0.0223333
  3    1.3371347   90.1012901  209.1709441    0.0223333
  4    1.1579486   50.9780324   30.8299659    0.0223333
  5    1.1643110   51.1416639  150.5694759    0.0223333
  6    1.1609617   51.5371897  270.6714502    0.0223333
  7    1.1563681  128.6073823   31.1069635    0.0223333
  8    1.1542375  128.8335558  151.4318256    0.0223333
  9    1.1557786  128.1867739  271.2688665    0.0223333
  
  
  Mode:   39
  
  Distortion Coordinate (A):  -0.1520
  
  
  Atom coordinates (in Angstroms,degrees,degrees):
  
  1    1.3381037   90.1389234  329.2466241    0.0223333
  2    1.3397241   90.0922354   90.5438825    0.0223333
  3    1.3392026   90.0064038  210.0556963    0.0223333
  4    1.1587803   51.4268918   30.7477787    0.0223333
  5    1.1576736   50.8482412  150.8393351    0.0223333
  6    1.1647134   51.3013295  270.5562741    0.0223333
  7    1.1569863  128.1646943   31.1444614    0.0223333
  8    1.1560626  128.8008419  151.1318736    0.0223333
  9    1.1548099  128.6794284  271.4243877    0.0223333
  
  Distortion Coordinate (A):  -0.1140
  
  
  Atom coordinates (in Angstroms,degrees,degrees):
  
  1    1.3383299   90.1310086  329.4199015    0.0223333
  2    1.3394126   90.0922458   90.3930958    0.0223333
  3    1.3390988   90.0222064  210.0272910    0.0223333
  4    1.1591820   51.3691224   30.7360063    0.0223333
  5    1.1582846   50.9355864  150.8019849    0.0223333
  6    1.1636178   51.2710192  270.5964109    0.0223333
  7    1.1566803  128.2561991   31.1670062    0.0223333
  8    1.1559138  128.7383727  151.1613390    0.0223333
  9    1.1550748  128.6421756  271.3745137    0.0223333
  
  Distortion Coordinate (A):  -0.0760
  
  
  Atom coordinates (in Angstroms,degrees,degrees):
  
  1    1.3385812   90.1230940  329.5931488    0.0223333
  2    1.3391201   90.0922556   90.2422760    0.0223333
  3    1.3389959   90.0380101  209.9988835    0.0223333
  4    1.1595864   51.3113723   30.7242186    0.0223333
  5    1.1589022   51.0229019  150.7647448    0.0223333
  6    1.1625237   51.2406968  270.6366159    0.0223333
  7    1.1563812  128.3477212   31.1896132    0.0223333
  8    1.1557684  128.6758889  151.1907563    0.0223333
  9    1.1553421  128.6049095  271.3247019    0.0223333
  
  Distortion Coordinate (A):  -0.0380
  
  
  Atom coordinates (in Angstroms,degrees,degrees):
  
  1    1.3388579   90.1151798  329.7663628    0.0223333
  2    1.3388467   90.0922648   90.0914253    0.0223333
  3    1.3388939   90.0538150  209.9704739    0.0223333
  4    1.1599934   51.2536416   30.7124156    0.0223333
  5    1.1595265   51.1101870  150.7276144    0.0223333
  6    1.1614310   51.2103626  270.6768892    0.0223333
  7    1.1560889  128.4392600   31.2122826    0.0223333
  8    1.1556265  128.6133908  151.2201256    0.0223333
  9    1.1556116  128.5676300  271.2749522    0.0223333
  
  Distortion Coordinate (A):   0.0380
  
  
  Atom coordinates (in Angstroms,degrees,degrees):
  
  1    1.3394868   90.0993534  330.1126782    0.0223333
  2    1.3383574   90.0922812   89.7896392    0.0223333
  3    1.3386926   90.0854282  209.9136484    0.0223333
  4    1.1608156   51.1382388   30.6887634    0.0223333
  5    1.1607949   51.2846644  150.6536805    0.0223333
  6    1.1592502   51.1496586  270.7576413    0.0223333
  7    1.1555248  128.6223855   31.2578097    0.0223333
  8    1.1553531  128.4883524  151.2787205    0.0223333
  9    1.1561574  128.4930316  271.1756389    0.0223333
  
  Distortion Coordinate (A):   0.0760
  
  
  Atom coordinates (in Angstroms,degrees,degrees):
  
  1    1.3398391   90.0914417  330.2857734    0.0223333
  2    1.3381413   90.0922884   89.6387080    0.0223333
  3    1.3385933   90.1012365  209.8852325    0.0223333
  4    1.1612307   51.0805669   30.6769143    0.0223333
  5    1.1614390   51.3718557  150.6168762    0.0223333
  6    1.1581621   51.1192890  270.7981203    0.0223333
  7    1.1552529  128.7139713   31.2806679    0.0223333
  8    1.1552216  128.4258124  151.3079462    0.0223333
  9    1.1564337  128.4557129  271.1260753    0.0223333
  
  Distortion Coordinate (A):   0.1140
  
  
  Atom coordinates (in Angstroms,degrees,degrees):
  
  1    1.3402165   90.0835312  330.4588226    0.0223333
  2    1.3379444   90.0922950   89.4877542    0.0223333
  3    1.3384948   90.1170459  209.8568145    0.0223333
  4    1.1616485   51.0229148   30.6650497    0.0223333
  5    1.1620897   51.4590147  150.5801797    0.0223333
  6    1.1570754   51.0889078  270.8386683    0.0223333
  7    1.1549879  128.8055717   31.3035896    0.0223333
  8    1.1550936  128.3632589  151.3371244    0.0223333
  9    1.1567123  128.4183815  271.0765736    0.0223333
  
  Distortion Coordinate (A):   0.1520
  
  
  Atom coordinates (in Angstroms,degrees,degrees):
  
  1    1.3406192   90.0756222  330.6318228    0.0223333
  2    1.3377666   90.0923010   89.3367799    0.0223333
  3    1.3383973   90.1328564  209.8283945    0.0223333
  4    1.1620690   50.9652826   30.6531696    0.0223333
  5    1.1627471   51.5461408  150.5435905    0.0223333
  6    1.1559903   51.0585149  270.8792852    0.0223333
  7    1.1547297  128.8971863   31.3265749    0.0223333
  8    1.1549691  128.3006921  151.3662550    0.0223333
  9    1.1569932  128.3810373  271.0271337    0.0223333
  
  
  Mode:   40
  
  Distortion Coordinate (A):  -0.1800
  
  
  Atom coordinates (in Angstroms,degrees,degrees):
  
  1    1.3391285   90.0324152  330.1410843    0.0223333
  2    1.3386416   90.3543028   89.9405456    0.0223333
  3    1.3375380   89.9198619  209.7253232    0.0223333
  4    1.1665464   51.3565605   30.2932475    0.0223333
  5    1.1493234   50.6916444  151.3812018    0.0223333
  6    1.1650677   51.5710246  270.3956324    0.0223333
  7    1.1503902  128.8847078   31.6341125    0.0223333
  8    1.1650355  128.0263399  150.6164025    0.0223333
  9    1.1512118  128.6648144  271.5203727    0.0223333
  
  Distortion Coordinate (A):  -0.1440
  
  
  Atom coordinates (in Angstroms,degrees,degrees):
  
  1    1.3391317   90.0473855  330.1007753    0.0223333
  2    1.3386272   90.3018977   89.9405456    0.0223333
  3    1.3377843   89.9498246  209.7686868    0.0223333
  4    1.1653098   51.3243830   30.3744158    0.0223333
  5    1.1514561   50.7928162  151.2418203    0.0223333
  6    1.1641086   51.4928679  270.4595779    0.0223333
  7    1.1514589  128.8139191   31.5538417    0.0223333
  8    1.1630933  128.1312063  150.7419064    0.0223333
  9    1.1521416  128.6379393  271.4611767    0.0223333
  
  Distortion Coordinate (A):  -0.1080
  
  
  Atom coordinates (in Angstroms,degrees,degrees):
  
  1    1.3391364   90.0623559  330.0604663    0.0223333
  2    1.3386150   90.2494922   89.9405456    0.0223333
  3    1.3380330   89.9797819  209.8120425    0.0223333
  4    1.1640772   51.2922308   30.4557349    0.0223333
  5    1.1536059   50.8939846  151.1030714    0.0223333
  6    1.1631562   51.4146881  270.5237098    0.0223333
  7    1.1525346  128.7431348   31.4737972    0.0223333
  8    1.1611674  128.2360958  150.8679605    0.0223333
  9    1.1530737  128.6110539  271.4020680    0.0223333
  
  Distortion Coordinate (A):  -0.0720
  
  
  Atom coordinates (in Angstroms,degrees,degrees):
  
  1    1.3391426   90.0773261  330.0201574    0.0223333
  2    1.3386052   90.1970862   89.9405456    0.0223333
  3    1.3382839   90.0097338  209.8553903    0.0223333
  4    1.1628485   51.2601045   30.5372047    0.0223333
  5    1.1557727   50.9951468  150.9649523    0.0223333
  6    1.1622106   51.3364859  270.5880288    0.0223333
  7    1.1536173  128.6723556   31.3939783    0.0223333
  8    1.1592579  128.3410061  150.9945670    0.0223333
  9    1.1540080  128.5841583  271.3430464    0.0223333
  
  Distortion Coordinate (A):  -0.0360
  
  
  Atom coordinates (in Angstroms,degrees,degrees):
  
  1    1.3391504   90.0922962  329.9798487    0.0223333
  2    1.3385977   90.1446799   89.9405456    0.0223333
  3    1.3385372   90.0396802  209.8987302    0.0223333
  4    1.1616239   51.2280042   30.6188255    0.0223333
  5    1.1579566   51.0962999  150.8274604    0.0223333
  6    1.1612718   51.2582618  270.6525357    0.0223333
  7    1.1547069  128.6015820   31.3143843    0.0223333
  8    1.1573647  128.4459345  151.1217283    0.0223333
  9    1.1549446  128.5572528  271.2841120    0.0223333
  
  Distortion Coordinate (A):   0.0360
  
  
  Atom coordinates (in Angstroms,degrees,degrees):
  
  1    1.3391706   90.1222360  329.8992321    0.0223333
  2    1.3385896   90.0398666   89.9405456    0.0223333
  3    1.3390508   90.0995563  209.9853861    0.0223333
  4    1.1591865   51.1638833   30.7825200    0.0223333
  5    1.1623751   51.2985683  150.5543475    0.0223333
  6    1.1594147   51.1017506  270.7821153    0.0223333
  7    1.1569069  128.4600549   31.1558688    0.0223333
  8    1.1536279  128.6558358  151.3777252    0.0223333
  9    1.1568243  128.5034121  271.1665041    0.0223333
  
  Distortion Coordinate (A):   0.0720
  
  
  Atom coordinates (in Angstroms,degrees,degrees):
  
  1    1.3391830   90.1372056  329.8589242    0.0223333
  2    1.3385890   89.9874598   89.9405456    0.0223333
  3    1.3393110   90.1294858  210.0287020    0.0223333
  4    1.1579739   51.1318634   30.8645940    0.0223333
  5    1.1646097   51.3996781  150.4187210    0.0223333
  6    1.1584963   51.0234647  270.8471894    0.0223333
  7    1.1580173  128.3893026   31.0769459    0.0223333
  8    1.1517842  128.7608035  151.5065655    0.0223333
  9    1.1577676  128.4764773  271.1078306    0.0223333
  
  Distortion Coordinate (A):   0.1080
  
  
  Atom coordinates (in Angstroms,degrees,degrees):
  
  1    1.3391970   90.1521750  329.8186166    0.0223333
  2    1.3385907   89.9350530   89.9405456    0.0223333
  3    1.3395736   90.1594096  210.0720097    0.0223333
  4    1.1567652   51.0998709   30.9468192    0.0223333
  5    1.1668611   51.5007679  150.2837110    0.0223333
  6    1.1575848   50.9451594  270.9124539    0.0223333
  7    1.1591347  128.3185588   30.9982454    0.0223333
  8    1.1499571  128.8657793  151.6359702    0.0223333
  9    1.1587130  128.4495331  271.0492439    0.0223333
  
  Distortion Coordinate (A):   0.1440
  
  
  Atom coordinates (in Angstroms,degrees,degrees):
  
  1    1.3392126   90.1671442  329.7783094    0.0223333
  2    1.3385947   89.8826464   89.9405456    0.0223333
  3    1.3398386   90.1893276  210.1153093    0.0223333
  4    1.1555606   51.0679062   31.0291957    0.0223333
  5    1.1691293   51.6018352  150.1493146    0.0223333
  6    1.1566800   50.8668353  270.9779095    0.0223333
  7    1.1602589  128.2478241   30.9197667    0.0223333
  8    1.1481465  128.9707604  151.7659418    0.0223333
  9    1.1596607  128.4225795  270.9907440    0.0223333
  
  Distortion Coordinate (A):   0.1800
  
  
  Atom coordinates (in Angstroms,degrees,degrees):
  
  1    1.3392297   90.1821131  329.7380026    0.0223333
  2    1.3386010   89.8302399   89.9405456    0.0223333
  3    1.3401058   90.2192397  210.1586006    0.0223333
  4    1.1543600   51.0359696   31.1117236    0.0223333
  5    1.1714143   51.7028773  150.0155293    0.0223333
  6    1.1557822   50.7884931  271.0435569    0.0223333
  7    1.1613900  128.1770992   30.8415091    0.0223333
  8    1.1463526  129.0757442  151.8964825    0.0223333
  9    1.1606106  128.3956167  270.9323308    0.0223333
  
  
  Mode:   41
  
  Distortion Coordinate (A):  -0.1700
  
  
  Atom coordinates (in Angstroms,degrees,degrees):
  
  1    1.3407492   90.3191625  330.1430467    0.0223333
  2    1.3371997   90.0569483   89.7303502    0.0223333
  3    1.3392568   89.8928831  210.0691507    0.0223333
  4    1.1523637   50.6604766   31.2599750    0.0223333
  5    1.1594372   51.3299996  150.7257928    0.0223333
  6    1.1697199   51.5396700  270.1067834    0.0223333
  7    1.1635773  128.2010616   30.6979831    0.0223333
  8    1.1550868  128.4611950  151.2213511    0.0223333
  9    1.1483071  129.0065145  271.7612788    0.0223333
  
  Distortion Coordinate (A):  -0.1360
  
  
  Atom coordinates (in Angstroms,degrees,degrees):
  
  1    1.3404255   90.2768031  330.1023638    0.0223333
  2    1.3374752   90.0640162   89.7724062    0.0223333
  3    1.3391609   89.9282259  210.0437364    0.0223333
  4    1.1539417   50.7676191   31.1471385    0.0223333
  5    1.1595801   51.3034812  150.7187618    0.0223333
  6    1.1678215   51.4676961  270.2280290    0.0223333
  7    1.1620045  128.2670479   30.8047394    0.0223333
  8    1.1551665  128.4791345  151.2269654    0.0223333
  9    1.1497972  128.9112518  271.6532489    0.0223333
  
  Distortion Coordinate (A):  -0.1020
  
  
  Atom coordinates (in Angstroms,degrees,degrees):
  
  1    1.3401047   90.2344336  330.0616716    0.0223333
  2    1.3377523   90.0710827   89.8144538    0.0223333
  3    1.3390665   89.9635711  210.0183204    0.0223333
  4    1.1555348   50.8747379   31.0347847    0.0223333
  5    1.1597235   51.2769662  150.7117262    0.0223333
  6    1.1659342   51.3957423  270.3496954    0.0223333
  7    1.1604408  128.3330175   30.9118199    0.0223333
  8    1.1552465  128.4970726  151.2325821    0.0223333
  9    1.1512999  128.8160011  271.5456342    0.0223333
  
  Distortion Coordinate (A):  -0.0680
  
  
  Atom coordinates (in Angstroms,degrees,degrees):
  
  1    1.3397868   90.1920543  330.0209703    0.0223333
  2    1.3380308   90.0781477   89.8564929    0.0223333
  3    1.3389737   89.9989187  209.9929027    0.0223333
  4    1.1571427   50.9818308   30.9229113    0.0223333
  5    1.1598676   51.2504545  150.7046863    0.0223333
  6    1.1640582   51.3238101  270.4717838    0.0223333
  7    1.1588860  128.3989692   31.0192256    0.0223333
  8    1.1553268  128.5150093  151.2382013    0.0223333
  9    1.1528152  128.7207640  271.4384330    0.0223333
  
  Distortion Coordinate (A):  -0.0340
  
  
  Atom coordinates (in Angstroms,degrees,degrees):
  
  1    1.3394718   90.1496651  329.9802599    0.0223333
  2    1.3383109   90.0852113   89.8985236    0.0223333
  3    1.3388824   90.0342687  209.9674833    0.0223333
  4    1.1587655   51.0888957   30.8115163    0.0223333
  5    1.1600122   51.2239462  150.6976419    0.0223333
  6    1.1621934   51.2519010  270.5942953    0.0223333
  7    1.1573402  128.4649021   31.1269569    0.0223333
  8    1.1554073  128.5329446  151.2438229    0.0223333
  9    1.1543430  128.6255422  271.3316437    0.0223333
  
  Distortion Coordinate (A):   0.0340
  
  
  Atom coordinates (in Angstroms,degrees,degrees):
  
  1    1.3388505   90.0648577  329.8988117    0.0223333
  2    1.3388756   90.0993339   89.9825591    0.0223333
  3    1.3387048   90.1049756  209.9166394    0.0223333
  4    1.1620557   51.3029329   30.5901520    0.0223333
  5    1.1603031   51.1709399  150.6835398    0.0223333
  6    1.1584976   51.1081582  270.8405917    0.0223333
  7    1.1542757  128.5967066   31.3433997    0.0223333
  8    1.1555691  128.5688111  151.2550735    0.0223333
  9    1.1574362  128.4351510  271.1192941    0.0223333
  
  Distortion Coordinate (A):   0.0680
  
  
  Atom coordinates (in Angstroms,degrees,degrees):
  
  1    1.3385442   90.0224396  329.8580740    0.0223333
  2    1.3391603   90.1063929   90.0245639    0.0223333
  3    1.3386184   90.1403324  209.8912149    0.0223333
  4    1.1637230   51.4099011   30.4801783    0.0223333
  5    1.1604495   51.1444419  150.6764820    0.0223333
  6    1.1566666   51.0363277  270.9643788    0.0223333
  7    1.1527569  128.6625761   31.4521126    0.0223333
  8    1.1556504  128.5867422  151.2607025    0.0223333
  9    1.1590016  128.3399850  271.0137306    0.0223333
  
  Distortion Coordinate (A):   0.1020
  
  
  Atom coordinates (in Angstroms,degrees,degrees):
  
  1    1.3382408   89.9800122  329.8173273    0.0223333
  2    1.3394464   90.1134504   90.0665601    0.0223333
  3    1.3385335   90.1756913  209.8657888    0.0223333
  4    1.1654051   51.5168329   30.3706740    0.0223333
  5    1.1605964   51.1179473  150.6694198    0.0223333
  6    1.1548470   50.9645265  271.0885932    0.0223333
  7    1.1512472  128.7284224   31.5611541    0.0223333
  8    1.1557320  128.6046720  151.2663339    0.0223333
  9    1.1605794  128.2448408  270.9085725    0.0223333
  
  Distortion Coordinate (A):   0.1360
  
  
  Atom coordinates (in Angstroms,degrees,degrees):
  
  1    1.3379403   89.9375755  329.7765717    0.0223333
  2    1.3397341   90.1205064   90.1085475    0.0223333
  3    1.3384503   90.2110524  209.8403611    0.0223333
  4    1.1671019   51.6237264   30.2616369    0.0223333
  5    1.1607439   51.0914562  150.6623532    0.0223333
  6    1.1530387   50.8927562  271.2132360    0.0223333
  7    1.1497466  128.7942442   31.6705248    0.0223333
  8    1.1558139  128.6226003  151.2719678    0.0223333
  9    1.1621696  128.1497200  270.8038181    0.0223333
  
  Distortion Coordinate (A):   0.1700
  
  
  Atom coordinates (in Angstroms,degrees,degrees):
  
  1    1.3376428   89.8951296  329.7358072    0.0223333
  2    1.3400234   90.1275609   90.1505262    0.0223333
  3    1.3383686   90.2464156  209.8149317    0.0223333
  4    1.1688135   51.7305794   30.1530648    0.0223333
  5    1.1608919   51.0649685  150.6552821    0.0223333
  6    1.1512418   50.8210184  271.3383081    0.0223333
  7    1.1482551  128.8600405   31.7802256    0.0223333
  8    1.1558960  128.6405272  151.2776041    0.0223333
  9    1.1637723  128.0546244  270.6994658    0.0223333
  
  
  Mode:   42
  
  Distortion Coordinate (A):  -0.1650
  
  
  Atom coordinates (in Angstroms,degrees,degrees):
  
  1    1.3437741   90.1070869  330.5314548    0.0223333
  2    1.3426073   90.0921390   90.5174591    0.0223333
  3    1.3429775   90.0695154  210.4407582    0.0223333
  4    1.1582604   50.8268149   30.7970026    0.0223333
  5    1.1573168   50.7682399  150.8350304    0.0223333
  6    1.1578650   50.8047703  270.8683574    0.0223333
  7    1.1569213  128.7932414   31.0822888    0.0223333
  8    1.1555391  128.7853529  151.0777248    0.0223333
  9    1.1564356  128.7086429  271.0079744    0.0223333
  
  Distortion Coordinate (A):  -0.1320
  
  
  Atom coordinates (in Angstroms,degrees,degrees):
  
  1    1.3428277   90.1071236  330.4132312    0.0223333
  2    1.3417820   90.0921666   90.4022117    0.0223333
  3    1.3421238   90.0695370  210.3411406    0.0223333
  4    1.1586800   50.9006805   30.7776281    0.0223333
  5    1.1578725   50.8541412  150.8059768    0.0223333
  6    1.1583502   50.8798613  270.8379803    0.0223333
  7    1.1566925  128.7407904   31.1129130    0.0223333
  8    1.1555243  128.7384790  151.1121587    0.0223333
  9    1.1563214  128.6730201  271.0515114    0.0223333
  
  Distortion Coordinate (A):  -0.0990
  
  
  Atom coordinates (in Angstroms,degrees,degrees):
  
  1    1.3418930   90.1071599  330.2949271    0.0223333
  2    1.3409679   90.0921938   90.2868958    0.0223333
  3    1.3412786   90.0695583  210.2414617    0.0223333
  4    1.1591041   50.9745251   30.7583005    0.0223333
  5    1.1584345   50.9400125  150.7770066    0.0223333
  6    1.1588404   50.9549318  270.8076794    0.0223333
  7    1.1564663  128.6883221   31.1434976    0.0223333
  8    1.1555118  128.6915945  151.1465478    0.0223333
  9    1.1562090  128.6373781  271.0950089    0.0223333
  
  Distortion Coordinate (A):  -0.0660
  
  
  Atom coordinates (in Angstroms,degrees,degrees):
  
  1    1.3409701   90.1071958  330.1765433    0.0223333
  2    1.3401649   90.0922207   90.1715122    0.0223333
  3    1.3404416   90.0695794  210.1417219    0.0223333
  4    1.1595327   51.0483485   30.7390195    0.0223333
  5    1.1590026   51.0258532  150.7481195    0.0223333
  6    1.1593353   51.0299813  270.7774544    0.0223333
  7    1.1562428  128.6358366   31.1740427    0.0223333
  8    1.1555016  128.6446995  151.1808922    0.0223333
  9    1.1560986  128.6017169  271.1384670    0.0223333
  
  Distortion Coordinate (A):  -0.0330
  
  
  Atom coordinates (in Angstroms,degrees,degrees):
  
  1    1.3400590   90.1072312  330.0580807    0.0223333
  2    1.3393731   90.0922472   90.0560619    0.0223333
  3    1.3396130   90.0696003  210.0419219    0.0223333
  4    1.1599657   51.1221503   30.7197852    0.0223333
  5    1.1595769   51.1116630  150.7193151    0.0223333
  6    1.1598352   51.1050097  270.7473050    0.0223333
  7    1.1560218  128.5833342   31.2045484    0.0223333
  8    1.1554937  128.5977941  151.2151919    0.0223333
  9    1.1559900  128.5660366  271.1818855    0.0223333
  
  Distortion Coordinate (A):   0.0330
  
  
  Atom coordinates (in Angstroms,degrees,degrees):
  
  1    1.3382722   90.1073007  329.8209230    0.0223333
  2    1.3378231   90.0922991   89.8249644    0.0223333
  3    1.3379810   90.0696415  209.8421433    0.0223333
  4    1.1608451   51.2696884   30.6814555    0.0223333
  5    1.1607440   51.2831879  150.6619531    0.0223333
  6    1.1608494   51.2550015  270.6872319    0.0223333
  7    1.1555877  128.4782788   31.2654417    0.0223333
  8    1.1554847  128.5039529  151.2836575    0.0223333
  9    1.1557786  128.4946191  271.2686042    0.0223333
  
  Distortion Coordinate (A):   0.0660
  
  
  Atom coordinates (in Angstroms,degrees,degrees):
  
  1    1.3373965   90.1073349  329.7022297    0.0223333
  2    1.3370649   90.0923245   89.7093190    0.0223333
  3    1.3371775   90.0696619  209.7421658    0.0223333
  4    1.1612915   51.3434241   30.6623598    0.0223333
  5    1.1613368   51.3689022  150.6333947    0.0223333
  6    1.1613637   51.3299644  270.6573078    0.0223333
  7    1.1553745  128.4257262   31.2958295    0.0223333
  8    1.1554837  128.4570171  151.3178235    0.0223333
  9    1.1556757  128.4588820  271.3119043    0.0223333
  
  Distortion Coordinate (A):   0.0990
  
  
  Atom coordinates (in Angstroms,degrees,degrees):
  
  1    1.3365326   90.1073685  329.5834615    0.0223333
  2    1.3363180   90.0923495   89.5936104    0.0223333
  3    1.3363825   90.0696820  209.6421302    0.0223333
  4    1.1617423   51.4171372   30.6433100    0.0223333
  5    1.1619357   51.4545837  150.6049178    0.0223333
  6    1.1618829   51.4049048  270.6274582    0.0223333
  7    1.1551640  128.3731570   31.3261780    0.0223333
  8    1.1554849  128.4100715  151.3519450    0.0223333
  9    1.1555748  128.4231262  271.3551649    0.0223333
  
  Distortion Coordinate (A):   0.1320
  
  
  Atom coordinates (in Angstroms,degrees,degrees):
  
  1    1.3356806   90.1074018  329.4646192    0.0223333
  2    1.3355823   90.0923742   89.4778395    0.0223333
  3    1.3355958   90.0697019  209.5420371    0.0223333
  4    1.1621975   51.4908276   30.6243059    0.0223333
  5    1.1625408   51.5402322  150.5765218    0.0223333
  6    1.1624070   51.4798225  270.5976829    0.0223333
  7    1.1549561  128.3205714   31.3564874    0.0223333
  8    1.1554884  128.3631161  151.3860222    0.0223333
  9    1.1554757  128.3873517  271.3983861    0.0223333
  
  Distortion Coordinate (A):   0.1650
  
  
  Atom coordinates (in Angstroms,degrees,degrees):
  
  1    1.3348404   90.1074346  329.3457038    0.0223333
  2    1.3348578   90.0923986   89.3620072    0.0223333
  3    1.3348175   90.0697216  209.4418871    0.0223333
  4    1.1626572   51.5644948   30.6053475    0.0223333
  5    1.1631521   51.6258471  150.5482066    0.0223333
  6    1.1629358   51.5547171  270.5679817    0.0223333
  7    1.1547508  128.2679697   31.3867577    0.0223333
  8    1.1554942  128.3161510  151.4200551    0.0223333
  9    1.1553786  128.3515586  271.4415679    0.0223333
  
