# Supplementary material for: Design of high-temperature f-block molecular nanomagnets through the control of vibration-induced spin relaxation
Source: Chem Sci. 2019 Dec 2;11(6):1593–8. doi: 10.1039/c9sc03133b (PMC7025469; doi:10.1039/c9sc03133b)
Supplement: Supplementary file 4 [file SC-011-C9SC03133B-s004.zip › SI/Home-Made-Codes/Number-Distorted-Geom.xlsx]

## Sheet: Hoja1
	h =	6.626e-34	J·s	l.c. = classical limit for different 1D harmonic vibrational energy levels (n=0 ground level, n=1 first excited level)
	Mode	1	2	3	4	5	6	7	8	9	10	11	12	13	14	15		Change ν and k for each vibrational mode
	ν (cm-1)	30.6812	30.8852	31.0042	45.1336	49.9377	50.1133	62.6181	63.444	63.6478	65.2072	66.1138	66.3239	94.913	95.2243	97.9803		and both l.c. (n=0) and l.c. (n=1) will be changed
	k (mD/A)	0.0032	0.0032	0.0033	0.0074	0.009	0.0091	0.0118	0.012	0.0119	0.0124	0.0135	0.0135	0.0255	0.0256	0.037		authomatically.
	l.c.(n=0) (Å)	0.436564	0.438013	0.432155	0.348193	0.332108	0.330858	0.324784	0.324184	0.326065	0.323313	0.312008	0.312503	0.272006	0.271919	0.229432
	l.c.(n=1) (Å)	0.75615	0.75866	0.748515	0.603089	0.575228	0.573064	0.562543	0.561502	0.564762	0.559995	0.540413	0.541271	0.471129	0.470978	0.397389		ν is the harmonic frequency while k is the force
	Mode	16	17	18	19	20	21	22	23	24	25	26	27	28	29	30		constant of the given mode. These two variables
	ν (cm-1)	108.077	108.245	122.866	124.512	124.867	129.306	137.627	144.219	144.361	145.555	145.842	151.44	153.263	153.431	160.857		are used here as directly provided by Gaussian09
	k (mD/A)	0.0474	0.0475	0.0589	0.056	0.0565	0.0447	0.0516	0.0979	0.0959	0.0672	0.0677	0.0707	0.065	0.0651	0.1717
	l.c.(n=0) (Å)	0.212894	0.212836	0.203631	0.210231	0.209597	0.239796	0.230258	0.171122	0.172983	0.207499	0.206935	0.206346	0.216495	0.216448	0.136465
	l.c.(n=1) (Å)	0.368743	0.368642	0.3527	0.364132	0.363033	0.415339	0.398818	0.296392	0.299615	0.359398	0.358421	0.357402	0.374981	0.374899	0.236364
	Mode	31	32	33	34	35	36	37	38	39	40	41	42
	ν (cm-1)	175.858	176.075	177.645	178.208	178.349	180.851	262.416	264.41	264.798	267.039	267.298	268.052
	k (mD/A)	0.1155	0.1167	0.0984	0.1261	0.1268	0.1683	0.2318	0.2321	0.233	0.2429	0.2436	0.2438
	l.c.(n=0) (Å)	0.173971	0.173181	0.189437	0.167607	0.16721	0.146152	0.150011	0.150483	0.150302	0.147829	0.147688	0.147835
	l.c.(n=1) (Å)	0.301326	0.299958	0.328115	0.290304	0.289616	0.253142	0.259827	0.260644	0.260331	0.256047	0.255803	0.256059
	min dis (minimum displacement of the distortion coordinate of a given vibrational mode, Angstroms) is provided by the prefactor-v2.f90 code for each vibrational mode.
	We take mad (maximum displacement of the distortion coordinate of a given vibrational mode, Angstroms) as the value (min dis)*s where s is the natural number such that (min dis)*s is the smallest real number above l.c. (n=0) (Angstroms).
	The parameters s are introduced in the geom_dist_input input along with the corresponding min dis values.
	The number of distorted geometries for each vibrational mode is 2*s. Do not forget to also include the relaxed geometry, which corresponds to the value zero in the distortion coordinate of the given vibrational mode.
	Mode	1	2	3	4	5	6	7	8	9	10	11	12	13	14	15
	min dis (Å)	0.045	0.042	0.042	0.044	0.044	0.045	0.043	0.044	0.045	0.046	0.043	0.046	0.044	0.041	0.044
	s	10	11	11	8	8	8	8	8	8	8	8	7	7	7	6
	nº dist. Geom.	20	22	22	16	16	16	16	16	16	16	16	14	14	14	12
	Mode	16	17	18	19	20	21	22	23	24	25	26	27	28	29	30
	min dis (Å)	0.045	0.043	0.044	0.043	0.044	0.041	0.043	0.042	0.041	0.042	0.039	0.04	0.039	0.039	0.042
	s	5	5	5	5	5	6	6	5	5	5	6	6	6	6	4
	nº dist. Geom.	10	10	10	10	10	12	12	10	10	10	12	12	12	12	8
	Mode	31	32	33	34	35	36	37	38	39	40	41	42
	min dis (Å)	0.039	0.041	0.041	0.039	0.034	0.04	0.037	0.038	0.038	0.036	0.034	0.033
	s	5	5	5	5	5	4	5	4	4	5	5	5
	nº dist. Geom.	10	10	10	10	10	8	10	8	8	10	10	10
	We are using the min dis values of uranocenium since the ones calculated for UTp3 are too large.
