# Supplementary material for: Design of high-temperature f-block molecular nanomagnets through the control of vibration-induced spin relaxation
Source: Chem Sci. 2019 Dec 2;11(6):1593–8. doi: 10.1039/c9sc03133b (PMC7025469; doi:10.1039/c9sc03133b)
Supplement: Supplementary file 4 [file SC-011-C9SC03133B-s004.zip › SI/UTp3.inp]

%nproc=36
%mem=10Gb
%chk=/home/lv51/lv51920/UTp3/UTp3.chk
#P UPBEPBE/GEN PSEUDO=READ  INT=UltraFine SCF=(XQC,MaxCycle=512,TightLinEq)
EmpiricalDispersion=GD3BJ
Opt=ReadOpt Freq maxdisk=250Gb

opt freq UTp3

0 4
U        -6.35920     3.66966     2.00938
N        -5.88766     0.99436     1.31410
N        -4.46482     5.08020     3.52105
N        -8.72494     4.93446     1.19310
N        -5.42246     2.24019     3.96742
N        -7.40623     5.09097     3.91679
N        -8.45760     2.19425     2.32825
N        -3.93510     3.22576     1.18386
N        -5.91887     6.07654     1.13323
N        -6.99241     3.18507    -0.46419
B        -3.69964     1.01120     2.48920
B        -5.87447     7.12486     3.49177
B        -9.50331     2.87295     0.04727
N        -4.78476     0.35545     1.67720
N        -4.64418     6.34524     3.87312
N        -9.64848     4.30833     0.47792
N        -4.32243     1.45496     3.84337
N        -7.10528     6.40059     4.10749
N        -9.38788     2.00171     1.33029
N        -3.16365     2.22280     1.67476
N        -5.94650     7.16843     1.93888
N        -8.22910     2.76955    -0.83832
C        -4.88496    -0.90681     1.17673
C       -10.64788     5.20749     0.26227
C        -3.54458     6.70833     4.58924
C        -6.03068    -1.07680     0.50434
C       -10.37254     6.38979     0.82801
C        -2.67419     5.69603     4.69589
C        -6.66143     0.16163     0.60580
C        -9.12804     6.19091     1.42258
C        -3.28795     4.65647     3.99986
C        -3.92884     1.05849     5.09477
C        -8.00723     6.92857     4.99395
C       -10.22187     0.98071     1.70463
C        -1.87516     2.41932     1.25137
C        -5.95355     8.28940     1.15054
C        -8.16819     2.34154    -2.13878
C        -4.77121     1.57505     6.04025
C        -8.89567     5.96797     5.39179
C        -9.86890     0.51175     2.93988
C        -1.79897     3.54455     0.47780
C        -5.92343     7.93746    -0.17066
C        -6.89666     2.48125    -2.62258
C        -5.69819     2.30374     5.27711
C        -8.46773     4.82840     4.69114
C        -8.77242     1.31852     3.28559
C        -3.12424     4.00931     0.46004
C        -5.89379     6.53398    -0.12593
C        -6.19847     3.02410    -1.53147
H        -4.22423    -1.58482     1.28972
H       -11.44342     5.02074    -0.22894
H        -3.40978     7.57310     4.96746
H        -6.34343    -1.85397     0.06205
H       -10.89698     7.17870     0.82711
H        -1.83701     5.68429     5.13908
H        -7.50635     0.37499     0.22986
H        -8.64707     6.84673     1.91178
H        -2.92400     3.78730     3.88659
H       -10.94062     0.64727     1.17950
H        -8.90437     1.99656    -2.63129
H        -8.01346     7.83257     5.28770
H        -5.97720     9.18186     1.47690
H        -3.17772     0.50525     5.27723
H        -1.14147     1.85453     1.46644
H        -6.56688     2.26360    -3.48635
H       -10.26848    -0.18920     3.44110
H        -1.03517     3.91978     0.05586
H        -5.92296     8.50483    -0.93245
H        -9.62457     6.05204     5.99500
H        -4.73677     1.46698     6.98331
H        -6.43060     2.78185     5.64331
H        -8.87885     3.97656     4.75813
H        -8.29727     1.24935     4.10326
H        -3.41107     4.78269    -0.00766
H        -5.85931     5.97740    -0.89284
H        -5.27774     3.25018    -1.54771
H        -2.96449     0.42927     2.67598
H        -5.86598     8.02459     3.81487
H       -10.24696     2.55516    -0.46261

noatoms atoms=1-79

H 0
cc-pVDZ
****
B 0
cc-pVDZ
****
C 0
cc-pVDZ
****
N 0
cc-pVDZ
****
U     0 
S   7   1.00
   1534.9336000              0.0009200        
    227.7483800              0.0036820        
     30.6968310             -0.1502310        
     18.1706260              0.9039950        
     10.8135370             -1.4859220        
      2.7332980              1.1244040        
      1.4314980              0.3510760        
S   7   1.00
   1534.9336000             -0.0006950        
    227.7483800             -0.0022930        
     30.6968310              0.0724440        
     18.1706260             -0.4905590        
     10.8135370              0.8898400        
      2.7332980             -1.1157580        
      1.4314980             -0.3336500        
S   7   1.00
   1534.9336000              0.0002230        
    227.7483800              0.0007220        
     30.6968310             -0.0217020        
     18.1706260              0.1497960        
     10.8135370             -0.2761100        
      2.7332980              0.3765790        
      1.4314980              0.1244080        
S   1   1.00
      0.6152980              1.0000000        
S   1   1.00
      0.2866390              1.0000000        
S   1   1.00
      0.0711700              1.0000000        
S   1   1.00
      0.0305390              1.0000000        
S   1   1.00
      0.0050000              1.0000000        
P   6   1.00
    553.3452500             -0.0016100        
    109.2550100             -0.0110870        
     23.4760300             -0.0466190        
      6.7944720              0.6441530        
      5.4323190             -0.5204550        
      2.7021690             -0.6311540        
P   6   1.00
    553.3452500             -0.0010750        
    109.2550100             -0.0080420        
     23.4760300             -0.0279690        
      6.7944720              0.4690490        
      5.4323190             -0.4926390        
      2.7021690             -0.3757660        
P   1   1.00
      1.4938570              1.0000000        
P   1   1.00
      0.7928170              1.0000000        
P   1   1.00
      0.3515420              1.0000000        
P   1   1.00
      0.1439620              1.0000000        
P   1   1.00
      0.0050000              1.0000000        
D   6   1.00
     81.2028580             -0.0016200        
     18.3255750             -0.0251810        
     10.4546990              0.0896320        
      3.6663120             -0.4094290        
      1.9233490             -0.4822600        
      0.9896380             -0.2109030        
D   6   1.00
     81.2028580             -0.0006390        
     18.3255750             -0.0070210        
     10.4546990              0.0266420        
      3.6663120             -0.1571320        
      1.9233490             -0.1575720        
      0.9896380             -0.0011000        
D   1   1.00
      0.4953460              1.0000000        
D   1   1.00
      0.2044550              1.0000000        
D   1   1.00
      0.0732730              1.0000000        
D   1   1.00
      0.0050000              1.0000000        
F   5   1.00
     55.3345250              0.0012940        
     16.5886490              0.0098570        
      4.7575180              0.1303860        
      2.3875500              0.3180830        
      1.1301950              0.3953140        
F   1   1.00
      0.4895350              1.0000000        
F   1   1.00
      0.1814200              1.0000000        
F   1   1.00
      0.0050000              1.0000000        
****

U     0
U-ECP     5     60
h-ul potential
  1
2      1.000000000            0.000000000      
s-ul potential
  1
2     16.414038690          536.516627780      
p-ul potential
  1
2      9.060556060          169.544924650      
d-ul potential
  1
2      8.831831980          142.615598370      
f-ul potential
  1
2      7.018516290           60.393076020      
g-ul potential
  1
2     12.804088440          -60.129989580      
