# Supplementary material for: Design of high-temperature f-block molecular nanomagnets through the control of vibration-induced spin relaxation
Source: Chem Sci. 2019 Dec 2;11(6):1593–8. doi: 10.1039/c9sc03133b (PMC7025469; doi:10.1039/c9sc03133b)
Supplement: Supplementary file 4 [file SC-011-C9SC03133B-s004.zip › SI/UTp3.log]

 Entering Gaussian System, Link 0=g09
 Initial command:
 /storage/apps/GAUSSIAN/G09_RevD01/g09/l1.exe "/scratch/tmp/69333/Gau-165163.inp" -scrdir="/scratch/tmp/69333/"
 Entering Link 1 = /storage/apps/GAUSSIAN/G09_RevD01/g09/l1.exe PID=    165164.
  
 Copyright (c) 1988,1990,1992,1993,1995,1998,2003,2009,2013,
            Gaussian, Inc.  All Rights Reserved.
  
 This is part of the Gaussian(R) 09 program.  It is based on
 the Gaussian(R) 03 system (copyright 2003, Gaussian, Inc.),
 the Gaussian(R) 98 system (copyright 1998, Gaussian, Inc.),
 the Gaussian(R) 94 system (copyright 1995, Gaussian, Inc.),
 the Gaussian 92(TM) system (copyright 1992, Gaussian, Inc.),
 the Gaussian 90(TM) system (copyright 1990, Gaussian, Inc.),
 the Gaussian 88(TM) system (copyright 1988, Gaussian, Inc.),
 the Gaussian 86(TM) system (copyright 1986, Carnegie Mellon
 University), and the Gaussian 82(TM) system (copyright 1983,
 Carnegie Mellon University). Gaussian is a federally registered
 trademark of Gaussian, Inc.
  
 This software contains proprietary and confidential information,
 including trade secrets, belonging to Gaussian, Inc.
  
 This software is provided under written license and may be
 used, copied, transmitted, or stored only in accord with that
 written license.
  
 The following legend is applicable only to US Government
 contracts under FAR:
  
                    RESTRICTED RIGHTS LEGEND
  
 Use, reproduction and disclosure by the US Government is
 subject to restrictions as set forth in subparagraphs (a)
 and (c) of the Commercial Computer Software - Restricted
 Rights clause in FAR 52.227-19.
  
 Gaussian, Inc.
 340 Quinnipiac St., Bldg. 40, Wallingford CT 06492
  
  
 ---------------------------------------------------------------
 Warning -- This program may not be used in any manner that
 competes with the business of Gaussian, Inc. or will provide
 assistance to any competitor of Gaussian, Inc.  The licensee
 of this program is prohibited from giving any competitor of
 Gaussian, Inc. access to this program.  By using this program,
 the user acknowledges that Gaussian, Inc. is engaged in the
 business of creating and licensing software in the field of
 computational chemistry and represents and warrants to the
 licensee that it is not a competitor of Gaussian, Inc. and that
 it will not use this program in any manner prohibited above.
 ---------------------------------------------------------------
  

 Cite this work as:
 Gaussian 09, Revision D.01,
 M. J. Frisch, G. W. Trucks, H. B. Schlegel, G. E. Scuseria, 
 M. A. Robb, J. R. Cheeseman, G. Scalmani, V. Barone, B. Mennucci, 
 G. A. Petersson, H. Nakatsuji, M. Caricato, X. Li, H. P. Hratchian, 
 A. F. Izmaylov, J. Bloino, G. Zheng, J. L. Sonnenberg, M. Hada, 
 M. Ehara, K. Toyota, R. Fukuda, J. Hasegawa, M. Ishida, T. Nakajima, 
 Y. Honda, O. Kitao, H. Nakai, T. Vreven, J. A. Montgomery, Jr., 
 J. E. Peralta, F. Ogliaro, M. Bearpark, J. J. Heyd, E. Brothers, 
 K. N. Kudin, V. N. Staroverov, T. Keith, R. Kobayashi, J. Normand, 
 K. Raghavachari, A. Rendell, J. C. Burant, S. S. Iyengar, J. Tomasi, 
 M. Cossi, N. Rega, J. M. Millam, M. Klene, J. E. Knox, J. B. Cross, 
 V. Bakken, C. Adamo, J. Jaramillo, R. Gomperts, R. E. Stratmann, 
 O. Yazyev, A. J. Austin, R. Cammi, C. Pomelli, J. W. Ochterski, 
 R. L. Martin, K. Morokuma, V. G. Zakrzewski, G. A. Voth, 
 P. Salvador, J. J. Dannenberg, S. Dapprich, A. D. Daniels, 
 O. Farkas, J. B. Foresman, J. V. Ortiz, J. Cioslowski, 
 and D. J. Fox, Gaussian, Inc., Wallingford CT, 2013.
 
 ******************************************
 Gaussian 09:  ES64L-G09RevD.01 24-Apr-2013
                27-Sep-2019 
 ******************************************
 %nproc=36
 Will use up to   36 processors via shared memory.
 %mem=10Gb
 %chk=/home/lv51/lv51920/UTp3/UTp3.chk
 ----------------------------------------------------------------------
 #P UPBEPBE/GEN PSEUDO=READ INT=UltraFine SCF=(XQC,MaxCycle=512,TightLi
 nEq) EmpiricalDispersion=GD3BJ Opt=ReadOpt Freq maxdisk=250Gb
 ----------------------------------------------------------------------
 1/14=-1,18=20,19=15,26=4,29=6000,38=1/1,3;
 2/9=110,12=2,17=6,18=5,40=1/2;
 3/5=7,11=2,16=1,17=8,25=1,30=1,71=1,74=1009,75=-5,116=2,124=41/1,2,3;
 4//1;
 5/5=2,7=512,8=3,13=1,17=2,38=5/2,8;
 6/7=2,8=2,9=2,10=2,28=1/1;
 7//1,2,3,16;
 1/14=-1,18=20,19=15,26=4/3(2);
 2/9=110/2;
 99//99;
 2/9=110/2;
 3/5=7,6=1,11=2,16=1,17=8,25=1,30=1,71=1,74=1009,75=-5,82=7,116=2,124=41/1,2,3;
 4/5=5,16=3,69=1/1;
 5/5=2,7=512,8=3,13=1,17=2,38=5/2,8;
 7//1,2,3,16;
 1/14=-1,18=20,19=15,26=4/3(-5);
 2/9=110/2;
 6/7=2,8=2,9=2,10=2,19=2,28=1/1;
 99/9=1/99;
 Leave Link    1 at Fri Sep 27 02:54:16 2019, MaxMem=  1342177280 cpu:         5.1
 (Enter /storage/apps/GAUSSIAN/G09_RevD01/g09/l101.exe)
 -------------
 opt freq UTp3
 -------------
 Symbolic Z-matrix:
 Charge =  0 Multiplicity = 4
 U                    -6.3592    3.66966   2.00938 
 N                    -5.88766   0.99436   1.3141 
 N                    -4.46482   5.0802    3.52105 
 N                    -8.72494   4.93446   1.1931 
 N                    -5.42246   2.24019   3.96742 
 N                    -7.40623   5.09097   3.91679 
 N                    -8.4576    2.19425   2.32825 
 N                    -3.9351    3.22576   1.18386 
 N                    -5.91887   6.07654   1.13323 
 N                    -6.99241   3.18507  -0.46419 
 B                    -3.69964   1.0112    2.4892 
 B                    -5.87447   7.12486   3.49177 
 B                    -9.50331   2.87295   0.04727 
 N                    -4.78476   0.35545   1.6772 
 N                    -4.64418   6.34524   3.87312 
 N                    -9.64848   4.30833   0.47792 
 N                    -4.32243   1.45496   3.84337 
 N                    -7.10528   6.40059   4.10749 
 N                    -9.38788   2.00171   1.33029 
 N                    -3.16365   2.2228    1.67476 
 N                    -5.9465    7.16843   1.93888 
 N                    -8.2291    2.76955  -0.83832 
 C                    -4.88496  -0.90681   1.17673 
 C                    -10.64788   5.20749   0.26227 
 C                    -3.54458   6.70833   4.58924 
 C                    -6.03068  -1.0768    0.50434 
 C                    -10.37254   6.38979   0.82801 
 C                    -2.67419   5.69603   4.69589 
 C                    -6.66143   0.16163   0.6058 
 C                    -9.12804   6.19091   1.42258 
 C                    -3.28795   4.65647   3.99986 
 C                    -3.92884   1.05849   5.09477 
 C                    -8.00723   6.92857   4.99395 
 C                    -10.22187   0.98071   1.70463 
 C                    -1.87516   2.41932   1.25137 
 C                    -5.95355   8.2894    1.15054 
 C                    -8.16819   2.34154  -2.13878 
 C                    -4.77121   1.57505   6.04025 
 C                    -8.89567   5.96797   5.39179 
 C                    -9.8689    0.51175   2.93988 
 C                    -1.79897   3.54455   0.4778 
 C                    -5.92343   7.93746  -0.17066 
 C                    -6.89666   2.48125  -2.62258 
 C                    -5.69819   2.30374   5.27711 
 C                    -8.46773   4.8284    4.69114 
 C                    -8.77242   1.31852   3.28559 
 C                    -3.12424   4.00931   0.46004 
 C                    -5.89379   6.53398  -0.12593 
 C                    -6.19847   3.0241   -1.53147 
 H                    -4.22423  -1.58482   1.28972 
 H                    -11.44342   5.02074  -0.22894 
 H                    -3.40978   7.5731    4.96746 
 H                    -6.34343  -1.85397   0.06205 
 H                    -10.89698   7.1787    0.82711 
 H                    -1.83701   5.68429   5.13908 
 H                    -7.50635   0.37499   0.22986 
 H                    -8.64707   6.84673   1.91178 
 H                    -2.924     3.7873    3.88659 
 H                    -10.94062   0.64727   1.1795 
 H                    -8.90437   1.99656  -2.63129 
 H                    -8.01346   7.83257   5.2877 
 H                    -5.9772    9.18186   1.4769 
 H                    -3.17772   0.50525   5.27723 
 H                    -1.14147   1.85453   1.46644 
 H                    -6.56688   2.2636   -3.48635 
 H                    -10.26848  -0.1892    3.4411 
 H                    -1.03517   3.91978   0.05586 
 H                    -5.92296   8.50483  -0.93245 
 H                    -9.62457   6.05204   5.995 
 H                    -4.73677   1.46698   6.98331 
 H                    -6.4306    2.78185   5.64331 
 H                    -8.87885   3.97656   4.75813 
 H                    -8.29727   1.24935   4.10326 
 H                    -3.41107   4.78269  -0.00766 
 H                    -5.85931   5.9774   -0.89284 
 H                    -5.27774   3.25018  -1.54771 
 H                    -2.96449   0.42927   2.67598 
 H                    -5.86598   8.02459   3.81487 
 H                    -10.24696   2.55516  -0.46261 
 
 AtmSel:  Line="noatoms atoms=1-79"
 AtmSel:  NamVal=Blocks NAtLst=    79 NIVal=     0 NNoVal=     0:
 AtmSel:  IAtLst=      1      2      3      4      5      6      7      8      9     10
 AtmSel:  IAtLst=     11     12     13     14     15     16     17     18     19     20
 AtmSel:  IAtLst=     21     22     23     24     25     26     27     28     29     30
 AtmSel:  IAtLst=     31     32     33     34     35     36     37     38     39     40
 AtmSel:  IAtLst=     41     42     43     44     45     46     47     48     49     50
 AtmSel:  IAtLst=     51     52     53     54     55     56     57     58     59     60
 AtmSel:  IAtLst=     61     62     63     64     65     66     67     68     69     70
 AtmSel:  IAtLst=     71     72     73     74     75     76     77     78     79
 Add virtual bond connecting atoms N7         and U1         Dist= 4.88D+00.
 Add virtual bond connecting atoms N10        and U1         Dist= 4.91D+00.
 Add virtual bond connecting atoms N6         and U1         Dist= 4.91D+00.
 Add virtual bond connecting atoms N9         and U1         Dist= 4.91D+00.
 Add virtual bond connecting atoms N18        and H57        Dist= 5.14D+00.
 Add virtual bond connecting atoms N21        and H57        Dist= 5.14D+00.
 Add virtual bond connecting atoms N5         and U1         Dist= 4.91D+00.
 Add virtual bond connecting atoms N8         and U1         Dist= 4.91D+00.
 Add virtual bond connecting atoms N17        and H58        Dist= 5.14D+00.
 Add virtual bond connecting atoms N20        and H58        Dist= 5.14D+00.
 Add virtual bond connecting atoms H56        and N19        Dist= 5.14D+00.
 NAtoms=     79 NQM=       79 NQMF=       0 NMMI=      0 NMMIF=      0
                NMic=       0 NMicF=      0.
                    Isotopes and Nuclear Properties:
 (Nuclear quadrupole moments (NQMom) in fm**2, nuclear magnetic moments (NMagM)
  in nuclear magnetons)

  Atom         1           2           3           4           5           6           7           8           9          10
 IAtWgt=         238          14          14          14          14          14          14          14          14          14
 AtmWgt= 238.0508000  14.0030740  14.0030740  14.0030740  14.0030740  14.0030740  14.0030740  14.0030740  14.0030740  14.0030740
 NucSpn=           0           2           2           2           2           2           2           2           2           2
 AtZEff=   0.0000000   0.0000000   0.0000000   0.0000000   0.0000000   0.0000000   0.0000000   0.0000000   0.0000000   0.0000000
 NQMom=    0.0000000   2.0440000   2.0440000   2.0440000   2.0440000   2.0440000   2.0440000   2.0440000   2.0440000   2.0440000
 NMagM=    0.0000000   0.4037610   0.4037610   0.4037610   0.4037610   0.4037610   0.4037610   0.4037610   0.4037610   0.4037610
 AtZNuc=  92.0000000   7.0000000   7.0000000   7.0000000   7.0000000   7.0000000   7.0000000   7.0000000   7.0000000   7.0000000

  Atom        11          12          13          14          15          16          17          18          19          20
 IAtWgt=          11          11          11          14          14          14          14          14          14          14
 AtmWgt=  11.0093053  11.0093053  11.0093053  14.0030740  14.0030740  14.0030740  14.0030740  14.0030740  14.0030740  14.0030740
 NucSpn=           3           3           3           2           2           2           2           2           2           2
 AtZEff=   0.0000000   0.0000000   0.0000000   0.0000000   0.0000000   0.0000000   0.0000000   0.0000000   0.0000000   0.0000000
 NQMom=    4.0590000   4.0590000   4.0590000   2.0440000   2.0440000   2.0440000   2.0440000   2.0440000   2.0440000   2.0440000
 NMagM=    2.6886370   2.6886370   2.6886370   0.4037610   0.4037610   0.4037610   0.4037610   0.4037610   0.4037610   0.4037610
 AtZNuc=   5.0000000   5.0000000   5.0000000   7.0000000   7.0000000   7.0000000   7.0000000   7.0000000   7.0000000   7.0000000

  Atom        21          22          23          24          25          26          27          28          29          30
 IAtWgt=          14          14          12          12          12          12          12          12          12          12
 AtmWgt=  14.0030740  14.0030740  12.0000000  12.0000000  12.0000000  12.0000000  12.0000000  12.0000000  12.0000000  12.0000000
 NucSpn=           2           2           0           0           0           0           0           0           0           0
 AtZEff=   0.0000000   0.0000000   0.0000000   0.0000000   0.0000000   0.0000000   0.0000000   0.0000000   0.0000000   0.0000000
 NQMom=    2.0440000   2.0440000   0.0000000   0.0000000   0.0000000   0.0000000   0.0000000   0.0000000   0.0000000   0.0000000
 NMagM=    0.4037610   0.4037610   0.0000000   0.0000000   0.0000000   0.0000000   0.0000000   0.0000000   0.0000000   0.0000000
 AtZNuc=   7.0000000   7.0000000   6.0000000   6.0000000   6.0000000   6.0000000   6.0000000   6.0000000   6.0000000   6.0000000

  Atom        31          32          33          34          35          36          37          38          39          40
 IAtWgt=          12          12          12          12          12          12          12          12          12          12
 AtmWgt=  12.0000000  12.0000000  12.0000000  12.0000000  12.0000000  12.0000000  12.0000000  12.0000000  12.0000000  12.0000000
 NucSpn=           0           0           0           0           0           0           0           0           0           0
 AtZEff=   0.0000000   0.0000000   0.0000000   0.0000000   0.0000000   0.0000000   0.0000000   0.0000000   0.0000000   0.0000000
 NQMom=    0.0000000   0.0000000   0.0000000   0.0000000   0.0000000   0.0000000   0.0000000   0.0000000   0.0000000   0.0000000
 NMagM=    0.0000000   0.0000000   0.0000000   0.0000000   0.0000000   0.0000000   0.0000000   0.0000000   0.0000000   0.0000000
 AtZNuc=   6.0000000   6.0000000   6.0000000   6.0000000   6.0000000   6.0000000   6.0000000   6.0000000   6.0000000   6.0000000

  Atom        41          42          43          44          45          46          47          48          49          50
 IAtWgt=          12          12          12          12          12          12          12          12          12           1
 AtmWgt=  12.0000000  12.0000000  12.0000000  12.0000000  12.0000000  12.0000000  12.0000000  12.0000000  12.0000000   1.0078250
 NucSpn=           0           0           0           0           0           0           0           0           0           1
 AtZEff=   0.0000000   0.0000000   0.0000000   0.0000000   0.0000000   0.0000000   0.0000000   0.0000000   0.0000000   0.0000000
 NQMom=    0.0000000   0.0000000   0.0000000   0.0000000   0.0000000   0.0000000   0.0000000   0.0000000   0.0000000   0.0000000
 NMagM=    0.0000000   0.0000000   0.0000000   0.0000000   0.0000000   0.0000000   0.0000000   0.0000000   0.0000000   2.7928460
 AtZNuc=   6.0000000   6.0000000   6.0000000   6.0000000   6.0000000   6.0000000   6.0000000   6.0000000   6.0000000   1.0000000

  Atom        51          52          53          54          55          56          57          58          59          60
 IAtWgt=           1           1           1           1           1           1           1           1           1           1
 AtmWgt=   1.0078250   1.0078250   1.0078250   1.0078250   1.0078250   1.0078250   1.0078250   1.0078250   1.0078250   1.0078250
 NucSpn=           1           1           1           1           1           1           1           1           1           1
 AtZEff=   0.0000000   0.0000000   0.0000000   0.0000000   0.0000000   0.0000000   0.0000000   0.0000000   0.0000000   0.0000000
 NQMom=    0.0000000   0.0000000   0.0000000   0.0000000   0.0000000   0.0000000   0.0000000   0.0000000   0.0000000   0.0000000
 NMagM=    2.7928460   2.7928460   2.7928460   2.7928460   2.7928460   2.7928460   2.7928460   2.7928460   2.7928460   2.7928460
 AtZNuc=   1.0000000   1.0000000   1.0000000   1.0000000   1.0000000   1.0000000   1.0000000   1.0000000   1.0000000   1.0000000

  Atom        61          62          63          64          65          66          67          68          69          70
 IAtWgt=           1           1           1           1           1           1           1           1           1           1
 AtmWgt=   1.0078250   1.0078250   1.0078250   1.0078250   1.0078250   1.0078250   1.0078250   1.0078250   1.0078250   1.0078250
 NucSpn=           1           1           1           1           1           1           1           1           1           1
 AtZEff=   0.0000000   0.0000000   0.0000000   0.0000000   0.0000000   0.0000000   0.0000000   0.0000000   0.0000000   0.0000000
 NQMom=    0.0000000   0.0000000   0.0000000   0.0000000   0.0000000   0.0000000   0.0000000   0.0000000   0.0000000   0.0000000
 NMagM=    2.7928460   2.7928460   2.7928460   2.7928460   2.7928460   2.7928460   2.7928460   2.7928460   2.7928460   2.7928460
 AtZNuc=   1.0000000   1.0000000   1.0000000   1.0000000   1.0000000   1.0000000   1.0000000   1.0000000   1.0000000   1.0000000

  Atom        71          72          73          74          75          76          77          78          79
 IAtWgt=           1           1           1           1           1           1           1           1           1
 AtmWgt=   1.0078250   1.0078250   1.0078250   1.0078250   1.0078250   1.0078250   1.0078250   1.0078250   1.0078250
 NucSpn=           1           1           1           1           1           1           1           1           1
 AtZEff=   0.0000000   0.0000000   0.0000000   0.0000000   0.0000000   0.0000000   0.0000000   0.0000000   0.0000000
 NQMom=    0.0000000   0.0000000   0.0000000   0.0000000   0.0000000   0.0000000   0.0000000   0.0000000   0.0000000
 NMagM=    2.7928460   2.7928460   2.7928460   2.7928460   2.7928460   2.7928460   2.7928460   2.7928460   2.7928460
 AtZNuc=   1.0000000   1.0000000   1.0000000   1.0000000   1.0000000   1.0000000   1.0000000   1.0000000   1.0000000
 Leave Link  101 at Fri Sep 27 02:54:17 2019, MaxMem=  1342177280 cpu:        10.1
 (Enter /storage/apps/GAUSSIAN/G09_RevD01/g09/l103.exe)

 GradGradGradGradGradGradGradGradGradGradGradGradGradGradGradGradGradGrad
 Berny optimization.
 Initialization pass.
                           ----------------------------
                           !    Initial Parameters    !
                           ! (Angstroms and Degrees)  !
 --------------------------                            --------------------------
 ! Name  Definition              Value          Derivative Info.                !
 --------------------------------------------------------------------------------
 ! R1    R(1,5)                  2.599          estimate D2E/DX2                !
 ! R2    R(1,6)                  2.599          estimate D2E/DX2                !
 ! R3    R(1,7)                  2.5849         estimate D2E/DX2                !
 ! R4    R(1,8)                  2.599          estimate D2E/DX2                !
 ! R5    R(1,9)                  2.599          estimate D2E/DX2                !
 ! R6    R(1,10)                 2.5989         estimate D2E/DX2                !
 ! R7    R(2,14)                 1.3253         estimate D2E/DX2                !
 ! R8    R(2,29)                 1.3393         estimate D2E/DX2                !
 ! R9    R(3,15)                 1.3253         estimate D2E/DX2                !
 ! R10   R(3,31)                 1.3393         estimate D2E/DX2                !
 ! R11   R(4,16)                 1.3253         estimate D2E/DX2                !
 ! R12   R(4,30)                 1.3393         estimate D2E/DX2                !
 ! R13   R(5,17)                 1.3572         estimate D2E/DX2                !
 ! R14   R(5,44)                 1.3399         estimate D2E/DX2                !
 ! R15   R(6,18)                 1.3572         estimate D2E/DX2                !
 ! R16   R(6,45)                 1.3399         estimate D2E/DX2                !
 ! R17   R(7,19)                 1.3778         estimate D2E/DX2                !
 ! R18   R(7,46)                 1.3351         estimate D2E/DX2                !
 ! R19   R(8,20)                 1.3572         estimate D2E/DX2                !
 ! R20   R(8,47)                 1.3399         estimate D2E/DX2                !
 ! R21   R(9,21)                 1.3572         estimate D2E/DX2                !
 ! R22   R(9,48)                 1.3399         estimate D2E/DX2                !
 ! R23   R(10,22)                1.3572         estimate D2E/DX2                !
 ! R24   R(10,49)                1.3399         estimate D2E/DX2                !
 ! R25   R(11,14)                1.5056         estimate D2E/DX2                !
 ! R26   R(11,17)                1.5552         estimate D2E/DX2                !
 ! R27   R(11,20)                1.5552         estimate D2E/DX2                !
 ! R28   R(11,77)                0.956          estimate D2E/DX2                !
 ! R29   R(12,15)                1.5056         estimate D2E/DX2                !
 ! R30   R(12,18)                1.5552         estimate D2E/DX2                !
 ! R31   R(12,21)                1.5552         estimate D2E/DX2                !
 ! R32   R(12,78)                0.956          estimate D2E/DX2                !
 ! R33   R(13,16)                1.5056         estimate D2E/DX2                !
 ! R34   R(13,19)                1.5552         estimate D2E/DX2                !
 ! R35   R(13,22)                1.5552         estimate D2E/DX2                !
 ! R36   R(13,79)                0.956          estimate D2E/DX2                !
 ! R37   R(14,23)                1.3615         estimate D2E/DX2                !
 ! R38   R(15,25)                1.3615         estimate D2E/DX2                !
 ! R39   R(16,24)                1.3615         estimate D2E/DX2                !
 ! R40   R(17,32)                1.3704         estimate D2E/DX2                !
 ! R41   R(17,58)                2.7198         estimate D2E/DX2                !
 ! R42   R(18,33)                1.3704         estimate D2E/DX2                !
 ! R43   R(18,57)                2.7198         estimate D2E/DX2                !
 ! R44   R(19,34)                1.3704         estimate D2E/DX2                !
 ! R45   R(19,56)                2.7198         estimate D2E/DX2                !
 ! R46   R(20,35)                1.3704         estimate D2E/DX2                !
 ! R47   R(20,58)                2.7198         estimate D2E/DX2                !
 ! R48   R(21,36)                1.3704         estimate D2E/DX2                !
 ! R49   R(21,57)                2.7198         estimate D2E/DX2                !
 ! R50   R(22,37)                1.3704         estimate D2E/DX2                !
 ! R51   R(23,26)                1.3393         estimate D2E/DX2                !
 ! R52   R(23,50)                0.9534         estimate D2E/DX2                !
 ! R53   R(24,27)                1.3393         estimate D2E/DX2                !
 ! R54   R(24,51)                0.9534         estimate D2E/DX2                !
 ! R55   R(25,28)                1.3393         estimate D2E/DX2                !
 ! R56   R(25,52)                0.9534         estimate D2E/DX2                !
 ! R57   R(26,29)                1.3935         estimate D2E/DX2                !
 ! R58   R(26,53)                0.9473         estimate D2E/DX2                !
 ! R59   R(27,30)                1.3935         estimate D2E/DX2                !
 ! R60   R(27,54)                0.9473         estimate D2E/DX2                !
 ! R61   R(28,31)                1.3935         estimate D2E/DX2                !
 ! R62   R(28,55)                0.9473         estimate D2E/DX2                !
 ! R63   R(29,56)                0.9491         estimate D2E/DX2                !
 ! R64   R(30,57)                0.9491         estimate D2E/DX2                !
 ! R65   R(31,58)                0.9491         estimate D2E/DX2                !
 ! R66   R(32,38)                1.3676         estimate D2E/DX2                !
 ! R67   R(32,63)                0.9506         estimate D2E/DX2                !
 ! R68   R(33,39)                1.3676         estimate D2E/DX2                !
 ! R69   R(33,61)                0.9505         estimate D2E/DX2                !
 ! R70   R(34,40)                1.3676         estimate D2E/DX2                !
 ! R71   R(34,59)                0.9506         estimate D2E/DX2                !
 ! R72   R(35,41)                1.3676         estimate D2E/DX2                !
 ! R73   R(35,64)                0.9505         estimate D2E/DX2                !
 ! R74   R(36,42)                1.3676         estimate D2E/DX2                !
 ! R75   R(36,62)                0.9506         estimate D2E/DX2                !
 ! R76   R(37,43)                1.3676         estimate D2E/DX2                !
 ! R77   R(37,60)                0.9505         estimate D2E/DX2                !
 ! R78   R(38,44)                1.4045         estimate D2E/DX2                !
 ! R79   R(38,70)                0.9499         estimate D2E/DX2                !
 ! R80   R(39,45)                1.4045         estimate D2E/DX2                !
 ! R81   R(39,69)                0.9499         estimate D2E/DX2                !
 ! R82   R(40,46)                1.4045         estimate D2E/DX2                !
 ! R83   R(40,66)                0.9499         estimate D2E/DX2                !
 ! R84   R(41,47)                1.4045         estimate D2E/DX2                !
 ! R85   R(41,67)                0.9499         estimate D2E/DX2                !
 ! R86   R(42,48)                1.4045         estimate D2E/DX2                !
 ! R87   R(42,68)                0.9499         estimate D2E/DX2                !
 ! R88   R(43,49)                1.4045         estimate D2E/DX2                !
 ! R89   R(43,65)                0.9499         estimate D2E/DX2                !
 ! R90   R(44,71)                0.9482         estimate D2E/DX2                !
 ! R91   R(45,72)                0.9482         estimate D2E/DX2                !
 ! R92   R(46,73)                0.9482         estimate D2E/DX2                !
 ! R93   R(47,74)                0.9482         estimate D2E/DX2                !
 ! R94   R(48,75)                0.9482         estimate D2E/DX2                !
 ! R95   R(49,76)                0.9482         estimate D2E/DX2                !
 ! A1    A(5,1,6)               83.8617         estimate D2E/DX2                !
 ! A2    A(5,1,7)               83.4379         estimate D2E/DX2                !
 ! A3    A(5,1,8)               78.9998         estimate D2E/DX2                !
 ! A4    A(5,1,9)              134.6095         estimate D2E/DX2                !
 ! A5    A(5,1,10)             134.6126         estimate D2E/DX2                !
 ! A6    A(6,1,7)               83.9481         estimate D2E/DX2                !
 ! A7    A(6,1,8)              134.6095         estimate D2E/DX2                !
 ! A8    A(6,1,9)               79.0011         estimate D2E/DX2                !
 ! A9    A(6,1,10)             134.6143         estimate D2E/DX2                !
 ! A10   A(7,1,8)              134.3351         estimate D2E/DX2                !
 ! A11   A(7,1,9)              135.0493         estimate D2E/DX2                !
 ! A12   A(7,1,10)              79.2336         estimate D2E/DX2                !
 ! A13   A(8,1,9)               83.8617         estimate D2E/DX2                !
 ! A14   A(8,1,10)              83.8628         estimate D2E/DX2                !
 ! A15   A(9,1,10)              83.8634         estimate D2E/DX2                !
 ! A16   A(14,2,29)            109.0218         estimate D2E/DX2                !
 ! A17   A(15,3,31)            109.0221         estimate D2E/DX2                !
 ! A18   A(16,4,30)            109.0221         estimate D2E/DX2                !
 ! A19   A(1,5,17)             122.7843         estimate D2E/DX2                !
 ! A20   A(1,5,44)             129.5044         estimate D2E/DX2                !
 ! A21   A(17,5,44)            106.4732         estimate D2E/DX2                !
 ! A22   A(1,6,18)             122.7848         estimate D2E/DX2                !
 ! A23   A(1,6,45)             129.5038         estimate D2E/DX2                !
 ! A24   A(18,6,45)            106.4725         estimate D2E/DX2                !
 ! A25   A(1,7,19)             122.5825         estimate D2E/DX2                !
 ! A26   A(1,7,46)             130.8636         estimate D2E/DX2                !
 ! A27   A(19,7,46)            105.5745         estimate D2E/DX2                !
 ! A28   A(1,8,20)             122.7847         estimate D2E/DX2                !
 ! A29   A(1,8,47)             129.5047         estimate D2E/DX2                !
 ! A30   A(20,8,47)            106.4723         estimate D2E/DX2                !
 ! A31   A(1,9,21)             122.7846         estimate D2E/DX2                !
 ! A32   A(1,9,48)             129.5041         estimate D2E/DX2                !
 ! A33   A(21,9,48)            106.4725         estimate D2E/DX2                !
 ! A34   A(1,10,22)            122.783          estimate D2E/DX2                !
 ! A35   A(1,10,49)            129.5055         estimate D2E/DX2                !
 ! A36   A(22,10,49)           106.473          estimate D2E/DX2                !
 ! A37   A(14,11,17)           107.7744         estimate D2E/DX2                !
 ! A38   A(14,11,20)           107.7747         estimate D2E/DX2                !
 ! A39   A(14,11,77)           113.2328         estimate D2E/DX2                !
 ! A40   A(17,11,20)           111.822          estimate D2E/DX2                !
 ! A41   A(17,11,77)           108.1504         estimate D2E/DX2                !
 ! A42   A(20,11,77)           108.1506         estimate D2E/DX2                !
 ! A43   A(15,12,18)           107.7746         estimate D2E/DX2                !
 ! A44   A(15,12,21)           107.7744         estimate D2E/DX2                !
 ! A45   A(15,12,78)           113.2325         estimate D2E/DX2                !
 ! A46   A(18,12,21)           111.8222         estimate D2E/DX2                !
 ! A47   A(18,12,78)           108.1507         estimate D2E/DX2                !
 ! A48   A(21,12,78)           108.1504         estimate D2E/DX2                !
 ! A49   A(16,13,19)           107.7746         estimate D2E/DX2                !
 ! A50   A(16,13,22)           107.7742         estimate D2E/DX2                !
 ! A51   A(16,13,79)           113.2318         estimate D2E/DX2                !
 ! A52   A(19,13,22)           111.8227         estimate D2E/DX2                !
 ! A53   A(19,13,79)           108.1507         estimate D2E/DX2                !
 ! A54   A(22,13,79)           108.1508         estimate D2E/DX2                !
 ! A55   A(2,14,11)            122.5181         estimate D2E/DX2                !
 ! A56   A(2,14,23)            106.5577         estimate D2E/DX2                !
 ! A57   A(11,14,23)           130.9241         estimate D2E/DX2                !
 ! A58   A(3,15,12)            122.518          estimate D2E/DX2                !
 ! A59   A(3,15,25)            106.5573         estimate D2E/DX2                !
 ! A60   A(12,15,25)           130.9248         estimate D2E/DX2                !
 ! A61   A(4,16,13)            122.5181         estimate D2E/DX2                !
 ! A62   A(4,16,24)            106.5572         estimate D2E/DX2                !
 ! A63   A(13,16,24)           130.9247         estimate D2E/DX2                !
 ! A64   A(5,17,11)            124.6981         estimate D2E/DX2                !
 ! A65   A(5,17,32)            108.4631         estimate D2E/DX2                !
 ! A66   A(5,17,58)             85.3622         estimate D2E/DX2                !
 ! A67   A(11,17,32)           126.6948         estimate D2E/DX2                !
 ! A68   A(11,17,58)            93.0167         estimate D2E/DX2                !
 ! A69   A(32,17,58)            94.9283         estimate D2E/DX2                !
 ! A70   A(6,18,12)            124.6976         estimate D2E/DX2                !
 ! A71   A(6,18,33)            108.4636         estimate D2E/DX2                !
 ! A72   A(6,18,57)             85.3625         estimate D2E/DX2                !
 ! A73   A(12,18,33)           126.6947         estimate D2E/DX2                !
 ! A74   A(12,18,57)            93.0165         estimate D2E/DX2                !
 ! A75   A(33,18,57)            94.9288         estimate D2E/DX2                !
 ! A76   A(7,19,13)            124.707          estimate D2E/DX2                !
 ! A77   A(7,19,34)            108.4906         estimate D2E/DX2                !
 ! A78   A(7,19,56)             84.8105         estimate D2E/DX2                !
 ! A79   A(13,19,34)           126.6954         estimate D2E/DX2                !
 ! A80   A(13,19,56)            93.0164         estimate D2E/DX2                !
 ! A81   A(34,19,56)            94.9286         estimate D2E/DX2                !
 ! A82   A(8,20,11)            124.6973         estimate D2E/DX2                !
 ! A83   A(8,20,35)            108.4637         estimate D2E/DX2                !
 ! A84   A(8,20,58)             85.3623         estimate D2E/DX2                !
 ! A85   A(11,20,35)           126.695          estimate D2E/DX2                !
 ! A86   A(11,20,58)            93.0166         estimate D2E/DX2                !
 ! A87   A(35,20,58)            94.9285         estimate D2E/DX2                !
 ! A88   A(9,21,12)            124.6979         estimate D2E/DX2                !
 ! A89   A(9,21,36)            108.463          estimate D2E/DX2                !
 ! A90   A(9,21,57)             85.3621         estimate D2E/DX2                !
 ! A91   A(12,21,36)           126.6952         estimate D2E/DX2                !
 ! A92   A(12,21,57)            93.0166         estimate D2E/DX2                !
 ! A93   A(36,21,57)            94.9283         estimate D2E/DX2                !
 ! A94   A(10,22,13)           124.6977         estimate D2E/DX2                !
 ! A95   A(10,22,37)           108.4637         estimate D2E/DX2                !
 ! A96   A(13,22,37)           126.6947         estimate D2E/DX2                !
 ! A97   A(14,23,26)           111.418          estimate D2E/DX2                !
 ! A98   A(14,23,50)           124.3821         estimate D2E/DX2                !
 ! A99   A(26,23,50)           124.1999         estimate D2E/DX2                !
 ! A100  A(16,24,27)           111.4184         estimate D2E/DX2                !
 ! A101  A(16,24,51)           124.382          estimate D2E/DX2                !
 ! A102  A(27,24,51)           124.1995         estimate D2E/DX2                !
 ! A103  A(15,25,28)           111.4185         estimate D2E/DX2                !
 ! A104  A(15,25,52)           124.3817         estimate D2E/DX2                !
 ! A105  A(28,25,52)           124.1998         estimate D2E/DX2                !
 ! A106  A(23,26,29)           103.7604         estimate D2E/DX2                !
 ! A107  A(23,26,53)           128.3858         estimate D2E/DX2                !
 ! A108  A(29,26,53)           127.8538         estimate D2E/DX2                !
 ! A109  A(24,27,30)           103.7595         estimate D2E/DX2                !
 ! A110  A(24,27,54)           128.3853         estimate D2E/DX2                !
 ! A111  A(30,27,54)           127.8552         estimate D2E/DX2                !
 ! A112  A(25,28,31)           103.7598         estimate D2E/DX2                !
 ! A113  A(25,28,55)           128.3853         estimate D2E/DX2                !
 ! A114  A(31,28,55)           127.8549         estimate D2E/DX2                !
 ! A115  A(2,29,26)            109.2421         estimate D2E/DX2                !
 ! A116  A(2,29,56)            125.7343         estimate D2E/DX2                !
 ! A117  A(26,29,56)           125.0235         estimate D2E/DX2                !
 ! A118  A(4,30,27)            109.2427         estimate D2E/DX2                !
 ! A119  A(4,30,57)            125.7349         estimate D2E/DX2                !
 ! A120  A(27,30,57)           125.0224         estimate D2E/DX2                !
 ! A121  A(3,31,28)            109.2423         estimate D2E/DX2                !
 ! A122  A(3,31,58)            125.7345         estimate D2E/DX2                !
 ! A123  A(28,31,58)           125.0232         estimate D2E/DX2                !
 ! A124  A(17,32,38)           110.1889         estimate D2E/DX2                !
 ! A125  A(17,32,63)           124.7922         estimate D2E/DX2                !
 ! A126  A(38,32,63)           125.0189         estimate D2E/DX2                !
 ! A127  A(18,33,39)           110.1888         estimate D2E/DX2                !
 ! A128  A(18,33,61)           124.7926         estimate D2E/DX2                !
 ! A129  A(39,33,61)           125.0185         estimate D2E/DX2                !
 ! A130  A(19,34,40)           110.1893         estimate D2E/DX2                !
 ! A131  A(19,34,59)           124.7915         estimate D2E/DX2                !
 ! A132  A(40,34,59)           125.0191         estimate D2E/DX2                !
 ! A133  A(20,35,41)           110.1889         estimate D2E/DX2                !
 ! A134  A(20,35,64)           124.7921         estimate D2E/DX2                !
 ! A135  A(41,35,64)           125.0189         estimate D2E/DX2                !
 ! A136  A(21,36,42)           110.1891         estimate D2E/DX2                !
 ! A137  A(21,36,62)           124.7919         estimate D2E/DX2                !
 ! A138  A(42,36,62)           125.019          estimate D2E/DX2                !
 ! A139  A(22,37,43)           110.1885         estimate D2E/DX2                !
 ! A140  A(22,37,60)           124.7923         estimate D2E/DX2                !
 ! A141  A(43,37,60)           125.0192         estimate D2E/DX2                !
 ! A142  A(32,38,44)           103.1117         estimate D2E/DX2                !
 ! A143  A(32,38,70)           128.3954         estimate D2E/DX2                !
 ! A144  A(44,38,70)           128.493          estimate D2E/DX2                !
 ! A145  A(33,39,45)           103.1112         estimate D2E/DX2                !
 ! A146  A(33,39,69)           128.3953         estimate D2E/DX2                !
 ! A147  A(45,39,69)           128.4934         estimate D2E/DX2                !
 ! A148  A(34,40,46)           103.1111         estimate D2E/DX2                !
 ! A149  A(34,40,66)           128.3957         estimate D2E/DX2                !
 ! A150  A(46,40,66)           128.4932         estimate D2E/DX2                !
 ! A151  A(35,41,47)           103.1113         estimate D2E/DX2                !
 ! A152  A(35,41,67)           128.3958         estimate D2E/DX2                !
 ! A153  A(47,41,67)           128.4929         estimate D2E/DX2                !
 ! A154  A(36,42,48)           103.1117         estimate D2E/DX2                !
 ! A155  A(36,42,68)           128.3955         estimate D2E/DX2                !
 ! A156  A(48,42,68)           128.4927         estimate D2E/DX2                !
 ! A157  A(37,43,49)           103.1114         estimate D2E/DX2                !
 ! A158  A(37,43,65)           128.3953         estimate D2E/DX2                !
 ! A159  A(49,43,65)           128.4934         estimate D2E/DX2                !
 ! A160  A(5,44,38)            111.757          estimate D2E/DX2                !
 ! A161  A(5,44,71)            124.0801         estimate D2E/DX2                !
 ! A162  A(38,44,71)           124.1629         estimate D2E/DX2                !
 ! A163  A(6,45,39)            111.7576         estimate D2E/DX2                !
 ! A164  A(6,45,72)            124.08           estimate D2E/DX2                !
 ! A165  A(39,45,72)           124.1624         estimate D2E/DX2                !
 ! A166  A(7,46,40)            112.604          estimate D2E/DX2                !
 ! A167  A(7,46,73)            123.2307         estimate D2E/DX2                !
 ! A168  A(40,46,73)           124.1627         estimate D2E/DX2                !
 ! A169  A(8,47,41)            111.7576         estimate D2E/DX2                !
 ! A170  A(8,47,74)            124.0794         estimate D2E/DX2                !
 ! A171  A(41,47,74)           124.1631         estimate D2E/DX2                !
 ! A172  A(9,48,42)            111.7575         estimate D2E/DX2                !
 ! A173  A(9,48,75)            124.0791         estimate D2E/DX2                !
 ! A174  A(42,48,75)           124.1634         estimate D2E/DX2                !
 ! A175  A(10,49,43)           111.7573         estimate D2E/DX2                !
 ! A176  A(10,49,76)           124.0805         estimate D2E/DX2                !
 ! A177  A(43,49,76)           124.1622         estimate D2E/DX2                !
 ! A178  A(19,56,29)           126.1614         estimate D2E/DX2                !
 ! A179  A(18,57,21)            56.5293         estimate D2E/DX2                !
 ! A180  A(18,57,30)           126.1609         estimate D2E/DX2                !
 ! A181  A(21,57,30)           126.1614         estimate D2E/DX2                !
 ! A182  A(17,58,20)            56.5293         estimate D2E/DX2                !
 ! A183  A(17,58,31)           126.1618         estimate D2E/DX2                !
 ! A184  A(20,58,31)           126.1616         estimate D2E/DX2                !
 ! D1    D(6,1,5,17)          -156.7307         estimate D2E/DX2                !
 ! D2    D(6,1,5,44)             8.7717         estimate D2E/DX2                !
 ! D3    D(7,1,5,17)           118.6841         estimate D2E/DX2                !
 ! D4    D(7,1,5,44)           -75.8135         estimate D2E/DX2                !
 ! D5    D(8,1,5,17)           -18.9613         estimate D2E/DX2                !
 ! D6    D(8,1,5,44)           146.5411         estimate D2E/DX2                !
 ! D7    D(9,1,5,17)           -88.794          estimate D2E/DX2                !
 ! D8    D(9,1,5,44)            76.7084         estimate D2E/DX2                !
 ! D9    D(10,1,5,17)           50.8713         estimate D2E/DX2                !
 ! D10   D(10,1,5,44)         -143.6263         estimate D2E/DX2                !
 ! D11   D(5,1,6,18)           118.8117         estimate D2E/DX2                !
 ! D12   D(5,1,6,45)           -75.6901         estimate D2E/DX2                !
 ! D13   D(7,1,6,18)          -157.1683         estimate D2E/DX2                !
 ! D14   D(7,1,6,45)             8.3299         estimate D2E/DX2                !
 ! D15   D(8,1,6,18)            50.877          estimate D2E/DX2                !
 ! D16   D(8,1,6,45)          -143.6248         estimate D2E/DX2                !
 ! D17   D(9,1,6,18)           -18.9572         estimate D2E/DX2                !
 ! D18   D(9,1,6,45)           146.541          estimate D2E/DX2                !
 ! D19   D(10,1,6,18)          -88.7912         estimate D2E/DX2                !
 ! D20   D(10,1,6,45)           76.707          estimate D2E/DX2                !
 ! D21   D(5,1,7,19)          -157.559          estimate D2E/DX2                !
 ! D22   D(5,1,7,46)             9.4031         estimate D2E/DX2                !
 ! D23   D(6,1,7,19)           117.9522         estimate D2E/DX2                !
 ! D24   D(6,1,7,46)           -75.0856         estimate D2E/DX2                !
 ! D25   D(8,1,7,19)           -89.95           estimate D2E/DX2                !
 ! D26   D(8,1,7,46)            77.0122         estimate D2E/DX2                !
 ! D27   D(9,1,7,19)            50.1476         estimate D2E/DX2                !
 ! D28   D(9,1,7,46)          -142.8902         estimate D2E/DX2                !
 ! D29   D(10,1,7,19)          -19.7012         estimate D2E/DX2                !
 ! D30   D(10,1,7,46)          147.261          estimate D2E/DX2                !
 ! D31   D(5,1,8,20)            18.961          estimate D2E/DX2                !
 ! D32   D(5,1,8,47)          -146.5409         estimate D2E/DX2                !
 ! D33   D(6,1,8,20)            88.7937         estimate D2E/DX2                !
 ! D34   D(6,1,8,47)           -76.7081         estimate D2E/DX2                !
 ! D35   D(7,1,8,20)           -50.3873         estimate D2E/DX2                !
 ! D36   D(7,1,8,47)           144.1109         estimate D2E/DX2                !
 ! D37   D(9,1,8,20)           156.7304         estimate D2E/DX2                !
 ! D38   D(9,1,8,47)            -8.7715         estimate D2E/DX2                !
 ! D39   D(10,1,8,20)         -118.8114         estimate D2E/DX2                !
 ! D40   D(10,1,8,47)           75.6868         estimate D2E/DX2                !
 ! D41   D(5,1,9,21)           -50.8766         estimate D2E/DX2                !
 ! D42   D(5,1,9,48)           143.6248         estimate D2E/DX2                !
 ! D43   D(6,1,9,21)            18.9576         estimate D2E/DX2                !
 ! D44   D(6,1,9,48)          -146.541          estimate D2E/DX2                !
 ! D45   D(7,1,9,21)            88.671          estimate D2E/DX2                !
 ! D46   D(7,1,9,48)           -76.8276         estimate D2E/DX2                !
 ! D47   D(8,1,9,21)          -118.8114         estimate D2E/DX2                !
 ! D48   D(8,1,9,48)            75.6901         estimate D2E/DX2                !
 ! D49   D(10,1,9,21)          156.7311         estimate D2E/DX2                !
 ! D50   D(10,1,9,48)           -8.7675         estimate D2E/DX2                !
 ! D51   D(5,1,10,22)           88.7969         estimate D2E/DX2                !
 ! D52   D(5,1,10,49)          -76.7038         estimate D2E/DX2                !
 ! D53   D(6,1,10,22)          -50.8764         estimate D2E/DX2                !
 ! D54   D(6,1,10,49)          143.6229         estimate D2E/DX2                !
 ! D55   D(7,1,10,22)           19.346          estimate D2E/DX2                !
 ! D56   D(7,1,10,49)         -146.1547         estimate D2E/DX2                !
 ! D57   D(8,1,10,22)          156.7312         estimate D2E/DX2                !
 ! D58   D(8,1,10,49)           -8.7695         estimate D2E/DX2                !
 ! D59   D(9,1,10,22)         -118.8124         estimate D2E/DX2                !
 ! D60   D(9,1,10,49)           75.6868         estimate D2E/DX2                !
 ! D61   D(29,2,14,11)         179.9999         estimate D2E/DX2                !
 ! D62   D(29,2,14,23)           0.0            estimate D2E/DX2                !
 ! D63   D(14,2,29,26)           0.0            estimate D2E/DX2                !
 ! D64   D(14,2,29,56)        -179.9992         estimate D2E/DX2                !
 ! D65   D(31,3,15,12)         179.9998         estimate D2E/DX2                !
 ! D66   D(31,3,15,25)          -0.0004         estimate D2E/DX2                !
 ! D67   D(15,3,31,28)           0.0002         estimate D2E/DX2                !
 ! D68   D(15,3,31,58)         179.9998         estimate D2E/DX2                !
 ! D69   D(30,4,16,13)        -179.9998         estimate D2E/DX2                !
 ! D70   D(30,4,16,24)          -0.0001         estimate D2E/DX2                !
 ! D71   D(16,4,30,27)           0.0            estimate D2E/DX2                !
 ! D72   D(16,4,30,57)        -179.9994         estimate D2E/DX2                !
 ! D73   D(1,5,17,11)          -16.4336         estimate D2E/DX2                !
 ! D74   D(1,5,17,32)          167.6848         estimate D2E/DX2                !
 ! D75   D(1,5,17,58)           74.0278         estimate D2E/DX2                !
 ! D76   D(44,5,17,11)         175.1866         estimate D2E/DX2                !
 ! D77   D(44,5,17,32)          -0.695          estimate D2E/DX2                !
 ! D78   D(44,5,17,58)         -94.352          estimate D2E/DX2                !
 ! D79   D(1,5,44,38)         -166.491          estimate D2E/DX2                !
 ! D80   D(1,5,44,71)           13.5691         estimate D2E/DX2                !
 ! D81   D(17,5,44,38)           0.8309         estimate D2E/DX2                !
 ! D82   D(17,5,44,71)        -179.109          estimate D2E/DX2                !
 ! D83   D(1,6,18,12)          -16.4371         estimate D2E/DX2                !
 ! D84   D(1,6,18,33)          167.6818         estimate D2E/DX2                !
 ! D85   D(1,6,18,57)           74.0243         estimate D2E/DX2                !
 ! D86   D(45,6,18,12)         175.1865         estimate D2E/DX2                !
 ! D87   D(45,6,18,33)          -0.6945         estimate D2E/DX2                !
 ! D88   D(45,6,18,57)         -94.3521         estimate D2E/DX2                !
 ! D89   D(1,6,45,39)         -166.4872         estimate D2E/DX2                !
 ! D90   D(1,6,45,72)           13.5718         estimate D2E/DX2                !
 ! D91   D(18,6,45,39)           0.8312         estimate D2E/DX2                !
 ! D92   D(18,6,45,72)        -179.1098         estimate D2E/DX2                !
 ! D93   D(1,7,19,13)          -15.3764         estimate D2E/DX2                !
 ! D94   D(1,7,19,34)          168.1758         estimate D2E/DX2                !
 ! D95   D(1,7,19,56)           74.702          estimate D2E/DX2                !
 ! D96   D(46,7,19,13)         174.8252         estimate D2E/DX2                !
 ! D97   D(46,7,19,34)          -1.6225         estimate D2E/DX2                !
 ! D98   D(46,7,19,56)         -95.0963         estimate D2E/DX2                !
 ! D99   D(1,7,46,40)         -166.8159         estimate D2E/DX2                !
 ! D100  D(1,7,46,73)           12.6206         estimate D2E/DX2                !
 ! D101  D(19,7,46,40)           1.8029         estimate D2E/DX2                !
 ! D102  D(19,7,46,73)        -178.7606         estimate D2E/DX2                !
 ! D103  D(1,8,20,11)           16.4342         estimate D2E/DX2                !
 ! D104  D(1,8,20,35)         -167.6845         estimate D2E/DX2                !
 ! D105  D(1,8,20,58)          -74.0273         estimate D2E/DX2                !
 ! D106  D(47,8,20,11)        -175.1864         estimate D2E/DX2                !
 ! D107  D(47,8,20,35)           0.6949         estimate D2E/DX2                !
 ! D108  D(47,8,20,58)          94.3521         estimate D2E/DX2                !
 ! D109  D(1,8,47,41)          166.4903         estimate D2E/DX2                !
 ! D110  D(1,8,47,74)          -13.5687         estimate D2E/DX2                !
 ! D111  D(20,8,47,41)          -0.8312         estimate D2E/DX2                !
 ! D112  D(20,8,47,74)         179.1098         estimate D2E/DX2                !
 ! D113  D(1,9,21,12)           16.4364         estimate D2E/DX2                !
 ! D114  D(1,9,21,36)         -167.6818         estimate D2E/DX2                !
 ! D115  D(1,9,21,57)          -74.0248         estimate D2E/DX2                !
 ! D116  D(48,9,21,12)        -175.1868         estimate D2E/DX2                !
 ! D117  D(48,9,21,36)           0.6949         estimate D2E/DX2                !
 ! D118  D(48,9,21,57)          94.3519         estimate D2E/DX2                !
 ! D119  D(1,9,48,42)          166.4876         estimate D2E/DX2                !
 ! D120  D(1,9,48,75)          -13.5724         estimate D2E/DX2                !
 ! D121  D(21,9,48,42)          -0.8311         estimate D2E/DX2                !
 ! D122  D(21,9,48,75)         179.1089         estimate D2E/DX2                !
 ! D123  D(1,10,22,13)          16.4344         estimate D2E/DX2                !
 ! D124  D(1,10,22,37)        -167.6834         estimate D2E/DX2                !
 ! D125  D(49,10,22,13)       -175.187          estimate D2E/DX2                !
 ! D126  D(49,10,22,37)          0.6952         estimate D2E/DX2                !
 ! D127  D(1,10,49,43)         166.489          estimate D2E/DX2                !
 ! D128  D(1,10,49,76)         -13.5697         estimate D2E/DX2                !
 ! D129  D(22,10,49,43)         -0.8313         estimate D2E/DX2                !
 ! D130  D(22,10,49,76)        179.11           estimate D2E/DX2                !
 ! D131  D(17,11,14,2)          60.4216         estimate D2E/DX2                !
 ! D132  D(17,11,14,23)       -119.5785         estimate D2E/DX2                !
 ! D133  D(20,11,14,2)         -60.4219         estimate D2E/DX2                !
 ! D134  D(20,11,14,23)        119.5781         estimate D2E/DX2                !
 ! D135  D(77,11,14,2)         179.9996         estimate D2E/DX2                !
 ! D136  D(77,11,14,23)         -0.0004         estimate D2E/DX2                !
 ! D137  D(14,11,17,5)         -54.32           estimate D2E/DX2                !
 ! D138  D(14,11,17,32)        120.8065         estimate D2E/DX2                !
 ! D139  D(14,11,17,58)       -140.7657         estimate D2E/DX2                !
 ! D140  D(20,11,17,5)          63.9538         estimate D2E/DX2                !
 ! D141  D(20,11,17,32)       -120.9198         estimate D2E/DX2                !
 ! D142  D(20,11,17,58)        -22.492          estimate D2E/DX2                !
 ! D143  D(77,11,17,5)        -177.0732         estimate D2E/DX2                !
 ! D144  D(77,11,17,32)         -1.9468         estimate D2E/DX2                !
 ! D145  D(77,11,17,58)         96.481          estimate D2E/DX2                !
 ! D146  D(14,11,20,8)          54.3197         estimate D2E/DX2                !
 ! D147  D(14,11,20,35)       -120.8064         estimate D2E/DX2                !
 ! D148  D(14,11,20,58)        140.7655         estimate D2E/DX2                !
 ! D149  D(17,11,20,8)         -63.9538         estimate D2E/DX2                !
 ! D150  D(17,11,20,35)        120.9201         estimate D2E/DX2                !
 ! D151  D(17,11,20,58)         22.492          estimate D2E/DX2                !
 ! D152  D(77,11,20,8)         177.0733         estimate D2E/DX2                !
 ! D153  D(77,11,20,35)          1.9472         estimate D2E/DX2                !
 ! D154  D(77,11,20,58)        -96.4809         estimate D2E/DX2                !
 ! D155  D(18,12,15,3)          60.4216         estimate D2E/DX2                !
 ! D156  D(18,12,15,25)       -119.5781         estimate D2E/DX2                !
 ! D157  D(21,12,15,3)         -60.422          estimate D2E/DX2                !
 ! D158  D(21,12,15,25)        119.5783         estimate D2E/DX2                !
 ! D159  D(78,12,15,3)        -180.0            estimate D2E/DX2                !
 ! D160  D(78,12,15,25)          0.0004         estimate D2E/DX2                !
 ! D161  D(15,12,18,6)         -54.3199         estimate D2E/DX2                !
 ! D162  D(15,12,18,33)        120.8059         estimate D2E/DX2                !
 ! D163  D(15,12,18,57)       -140.7659         estimate D2E/DX2                !
 ! D164  D(21,12,18,6)          63.9537         estimate D2E/DX2                !
 ! D165  D(21,12,18,33)       -120.9205         estimate D2E/DX2                !
 ! D166  D(21,12,18,57)        -22.4923         estimate D2E/DX2                !
 ! D167  D(78,12,18,6)        -177.0733         estimate D2E/DX2                !
 ! D168  D(78,12,18,33)         -1.9474         estimate D2E/DX2                !
 ! D169  D(78,12,18,57)         96.4808         estimate D2E/DX2                !
 ! D170  D(15,12,21,9)          54.3205         estimate D2E/DX2                !
 ! D171  D(15,12,21,36)       -120.8061         estimate D2E/DX2                !
 ! D172  D(15,12,21,57)        140.766          estimate D2E/DX2                !
 ! D173  D(18,12,21,9)         -63.9533         estimate D2E/DX2                !
 ! D174  D(18,12,21,36)        120.9201         estimate D2E/DX2                !
 ! D175  D(18,12,21,57)         22.4923         estimate D2E/DX2                !
 ! D176  D(78,12,21,9)         177.0735         estimate D2E/DX2                !
 ! D177  D(78,12,21,36)          1.9469         estimate D2E/DX2                !
 ! D178  D(78,12,21,57)        -96.481          estimate D2E/DX2                !
 ! D179  D(19,13,16,4)          60.4218         estimate D2E/DX2                !
 ! D180  D(19,13,16,24)       -119.5777         estimate D2E/DX2                !
 ! D181  D(22,13,16,4)         -60.4223         estimate D2E/DX2                !
 ! D182  D(22,13,16,24)        119.5781         estimate D2E/DX2                !
 ! D183  D(79,13,16,4)         179.9998         estimate D2E/DX2                !
 ! D184  D(79,13,16,24)          0.0003         estimate D2E/DX2                !
 ! D185  D(16,13,19,7)         -54.9914         estimate D2E/DX2                !
 ! D186  D(16,13,19,34)        120.8061         estimate D2E/DX2                !
 ! D187  D(16,13,19,56)       -140.7658         estimate D2E/DX2                !
 ! D188  D(22,13,19,7)          63.2823         estimate D2E/DX2                !
 ! D189  D(22,13,19,34)       -120.9203         estimate D2E/DX2                !
 ! D190  D(22,13,19,56)        -22.4922         estimate D2E/DX2                !
 ! D191  D(79,13,19,7)        -177.7438         estimate D2E/DX2                !
 ! D192  D(79,13,19,34)         -1.9464         estimate D2E/DX2                !
 ! D193  D(79,13,19,56)         96.4817         estimate D2E/DX2                !
 ! D194  D(16,13,22,10)         54.3207         estimate D2E/DX2                !
 ! D195  D(16,13,22,37)       -120.8065         estimate D2E/DX2                !
 ! D196  D(19,13,22,10)        -63.9532         estimate D2E/DX2                !
 ! D197  D(19,13,22,37)        120.9196         estimate D2E/DX2                !
 ! D198  D(79,13,22,10)        177.073          estimate D2E/DX2                !
 ! D199  D(79,13,22,37)          1.9458         estimate D2E/DX2                !
 ! D200  D(2,14,23,26)           0.0001         estimate D2E/DX2                !
 ! D201  D(2,14,23,50)        -179.9999         estimate D2E/DX2                !
 ! D202  D(11,14,23,26)       -179.9999         estimate D2E/DX2                !
 ! D203  D(11,14,23,50)          0.0001         estimate D2E/DX2                !
 ! D204  D(3,15,25,28)           0.0005         estimate D2E/DX2                !
 ! D205  D(3,15,25,52)        -179.9998         estimate D2E/DX2                !
 ! D206  D(12,15,25,28)       -179.9998         estimate D2E/DX2                !
 ! D207  D(12,15,25,52)          0.0            estimate D2E/DX2                !
 ! D208  D(4,16,24,27)           0.0002         estimate D2E/DX2                !
 ! D209  D(4,16,24,51)        -179.9999         estimate D2E/DX2                !
 ! D210  D(13,16,24,27)        179.9998         estimate D2E/DX2                !
 ! D211  D(13,16,24,51)         -0.0003         estimate D2E/DX2                !
 ! D212  D(5,17,32,38)           0.322          estimate D2E/DX2                !
 ! D213  D(5,17,32,63)        -179.6            estimate D2E/DX2                !
 ! D214  D(11,17,32,38)       -175.455          estimate D2E/DX2                !
 ! D215  D(11,17,32,63)          4.6231         estimate D2E/DX2                !
 ! D216  D(58,17,32,38)         87.0675         estimate D2E/DX2                !
 ! D217  D(58,17,32,63)        -92.8544         estimate D2E/DX2                !
 ! D218  D(5,17,58,20)        -110.4962         estimate D2E/DX2                !
 ! D219  D(5,17,58,31)           2.6417         estimate D2E/DX2                !
 ! D220  D(11,17,58,20)         14.0896         estimate D2E/DX2                !
 ! D221  D(11,17,58,31)        127.2275         estimate D2E/DX2                !
 ! D222  D(32,17,58,20)        141.329          estimate D2E/DX2                !
 ! D223  D(32,17,58,31)       -105.5331         estimate D2E/DX2                !
 ! D224  D(6,18,33,39)           0.3209         estimate D2E/DX2                !
 ! D225  D(6,18,33,61)        -179.6003         estimate D2E/DX2                !
 ! D226  D(12,18,33,39)       -175.4555         estimate D2E/DX2                !
 ! D227  D(12,18,33,61)          4.6233         estimate D2E/DX2                !
 ! D228  D(57,18,33,39)         87.0669         estimate D2E/DX2                !
 ! D229  D(57,18,33,61)        -92.8542         estimate D2E/DX2                !
 ! D230  D(6,18,57,21)        -110.4956         estimate D2E/DX2                !
 ! D231  D(6,18,57,30)           2.6424         estimate D2E/DX2                !
 ! D232  D(12,18,57,21)         14.0897         estimate D2E/DX2                !
 ! D233  D(12,18,57,30)        127.2277         estimate D2E/DX2                !
 ! D234  D(33,18,57,21)        141.329          estimate D2E/DX2                !
 ! D235  D(33,18,57,30)       -105.533          estimate D2E/DX2                !
 ! D236  D(7,19,34,40)           0.9024         estimate D2E/DX2                !
 ! D237  D(7,19,34,59)        -179.0188         estimate D2E/DX2                !
 ! D238  D(13,19,34,40)       -175.4556         estimate D2E/DX2                !
 ! D239  D(13,19,34,59)          4.6233         estimate D2E/DX2                !
 ! D240  D(56,19,34,40)         87.067          estimate D2E/DX2                !
 ! D241  D(56,19,34,59)        -92.8542         estimate D2E/DX2                !
 ! D242  D(7,19,56,29)           2.6361         estimate D2E/DX2                !
 ! D243  D(13,19,56,29)        127.2282         estimate D2E/DX2                !
 ! D244  D(34,19,56,29)       -105.5319         estimate D2E/DX2                !
 ! D245  D(8,20,35,41)          -0.3214         estimate D2E/DX2                !
 ! D246  D(8,20,35,64)         179.6005         estimate D2E/DX2                !
 ! D247  D(11,20,35,41)        175.4552         estimate D2E/DX2                !
 ! D248  D(11,20,35,64)         -4.6229         estimate D2E/DX2                !
 ! D249  D(58,20,35,41)        -87.0672         estimate D2E/DX2                !
 ! D250  D(58,20,35,64)         92.8548         estimate D2E/DX2                !
 ! D251  D(8,20,58,17)         110.4954         estimate D2E/DX2                !
 ! D252  D(8,20,58,31)          -2.6429         estimate D2E/DX2                !
 ! D253  D(11,20,58,17)        -14.0896         estimate D2E/DX2                !
 ! D254  D(11,20,58,31)       -127.2278         estimate D2E/DX2                !
 ! D255  D(35,20,58,17)       -141.3292         estimate D2E/DX2                !
 ! D256  D(35,20,58,31)        105.5326         estimate D2E/DX2                !
 ! D257  D(9,21,36,42)          -0.3217         estimate D2E/DX2                !
 ! D258  D(9,21,36,62)         179.6001         estimate D2E/DX2                !
 ! D259  D(12,21,36,42)        175.4555         estimate D2E/DX2                !
 ! D260  D(12,21,36,62)         -4.6228         estimate D2E/DX2                !
 ! D261  D(57,21,36,42)        -87.0671         estimate D2E/DX2                !
 ! D262  D(57,21,36,62)         92.8547         estimate D2E/DX2                !
 ! D263  D(9,21,57,18)         110.4958         estimate D2E/DX2                !
 ! D264  D(9,21,57,30)          -2.6413         estimate D2E/DX2                !
 ! D265  D(12,21,57,18)        -14.0898         estimate D2E/DX2                !
 ! D266  D(12,21,57,30)       -127.2269         estimate D2E/DX2                !
 ! D267  D(36,21,57,18)       -141.3295         estimate D2E/DX2                !
 ! D268  D(36,21,57,30)        105.5334         estimate D2E/DX2                !
 ! D269  D(10,22,37,43)         -0.3219         estimate D2E/DX2                !
 ! D270  D(10,22,37,60)        179.6006         estimate D2E/DX2                !
 ! D271  D(13,22,37,43)        175.4557         estimate D2E/DX2                !
 ! D272  D(13,22,37,60)         -4.6218         estimate D2E/DX2                !
 ! D273  D(14,23,26,29)         -0.0001         estimate D2E/DX2                !
 ! D274  D(14,23,26,53)        179.9998         estimate D2E/DX2                !
 ! D275  D(50,23,26,29)        179.9999         estimate D2E/DX2                !
 ! D276  D(50,23,26,53)         -0.0002         estimate D2E/DX2                !
 ! D277  D(16,24,27,30)         -0.0002         estimate D2E/DX2                !
 ! D278  D(16,24,27,54)        179.9999         estimate D2E/DX2                !
 ! D279  D(51,24,27,30)        179.9999         estimate D2E/DX2                !
 ! D280  D(51,24,27,54)          0.0            estimate D2E/DX2                !
 ! D281  D(15,25,28,31)         -0.0004         estimate D2E/DX2                !
 ! D282  D(15,25,28,55)       -179.9994         estimate D2E/DX2                !
 ! D283  D(52,25,28,31)        179.9999         estimate D2E/DX2                !
 ! D284  D(52,25,28,55)          0.0009         estimate D2E/DX2                !
 ! D285  D(23,26,29,2)           0.0            estimate D2E/DX2                !
 ! D286  D(23,26,29,56)        179.9992         estimate D2E/DX2                !
 ! D287  D(53,26,29,2)        -179.9999         estimate D2E/DX2                !
 ! D288  D(53,26,29,56)         -0.0006         estimate D2E/DX2                !
 ! D289  D(24,27,30,4)           0.0002         estimate D2E/DX2                !
 ! D290  D(24,27,30,57)        179.9996         estimate D2E/DX2                !
 ! D291  D(54,27,30,4)        -180.0            estimate D2E/DX2                !
 ! D292  D(54,27,30,57)         -0.0005         estimate D2E/DX2                !
 ! D293  D(25,28,31,3)           0.0001         estimate D2E/DX2                !
 ! D294  D(25,28,31,58)       -179.9995         estimate D2E/DX2                !
 ! D295  D(55,28,31,3)         179.9991         estimate D2E/DX2                !
 ! D296  D(55,28,31,58)         -0.0005         estimate D2E/DX2                !
 ! D297  D(2,29,56,19)         -35.9125         estimate D2E/DX2                !
 ! D298  D(26,29,56,19)        144.0884         estimate D2E/DX2                !
 ! D299  D(4,30,57,18)         -35.9121         estimate D2E/DX2                !
 ! D300  D(4,30,57,21)          35.9108         estimate D2E/DX2                !
 ! D301  D(27,30,57,18)        144.0885         estimate D2E/DX2                !
 ! D302  D(27,30,57,21)       -144.0885         estimate D2E/DX2                !
 ! D303  D(3,31,58,17)         -35.9111         estimate D2E/DX2                !
 ! D304  D(3,31,58,20)          35.9125         estimate D2E/DX2                !
 ! D305  D(28,31,58,17)        144.0884         estimate D2E/DX2                !
 ! D306  D(28,31,58,20)       -144.088          estimate D2E/DX2                !
 ! D307  D(17,32,38,44)          0.1692         estimate D2E/DX2                !
 ! D308  D(17,32,38,70)       -179.8137         estimate D2E/DX2                !
 ! D309  D(63,32,38,44)       -179.9091         estimate D2E/DX2                !
 ! D310  D(63,32,38,70)          0.108          estimate D2E/DX2                !
 ! D311  D(18,33,39,45)          0.1704         estimate D2E/DX2                !
 ! D312  D(18,33,39,69)       -179.814          estimate D2E/DX2                !
 ! D313  D(61,33,39,45)       -179.9087         estimate D2E/DX2                !
 ! D314  D(61,33,39,69)          0.107          estimate D2E/DX2                !
 ! D315  D(19,34,40,46)          0.17           estimate D2E/DX2                !
 ! D316  D(19,34,40,66)       -179.8134         estimate D2E/DX2                !
 ! D317  D(59,34,40,46)       -179.9091         estimate D2E/DX2                !
 ! D318  D(59,34,40,66)          0.1075         estimate D2E/DX2                !
 ! D319  D(20,35,41,47)         -0.1699         estimate D2E/DX2                !
 ! D320  D(20,35,41,67)        179.8145         estimate D2E/DX2                !
 ! D321  D(64,35,41,47)        179.9084         estimate D2E/DX2                !
 ! D322  D(64,35,41,67)         -0.1072         estimate D2E/DX2                !
 ! D323  D(21,36,42,48)         -0.1696         estimate D2E/DX2                !
 ! D324  D(21,36,42,68)        179.8142         estimate D2E/DX2                !
 ! D325  D(62,36,42,48)        179.9088         estimate D2E/DX2                !
 ! D326  D(62,36,42,68)         -0.1074         estimate D2E/DX2                !
 ! D327  D(22,37,43,49)         -0.1696         estimate D2E/DX2                !
 ! D328  D(22,37,43,65)        179.8139         estimate D2E/DX2                !
 ! D329  D(60,37,43,49)        179.9082         estimate D2E/DX2                !
 ! D330  D(60,37,43,65)         -0.1083         estimate D2E/DX2                !
 ! D331  D(32,38,44,5)          -0.6232         estimate D2E/DX2                !
 ! D332  D(32,38,44,71)        179.3166         estimate D2E/DX2                !
 ! D333  D(70,38,44,5)         179.3597         estimate D2E/DX2                !
 ! D334  D(70,38,44,71)         -0.7005         estimate D2E/DX2                !
 ! D335  D(33,39,45,6)          -0.6241         estimate D2E/DX2                !
 ! D336  D(33,39,45,72)        179.3168         estimate D2E/DX2                !
 ! D337  D(69,39,45,6)         179.3602         estimate D2E/DX2                !
 ! D338  D(69,39,45,72)         -0.6988         estimate D2E/DX2                !
 ! D339  D(34,40,46,7)          -1.2528         estimate D2E/DX2                !
 ! D340  D(34,40,46,73)        179.3169         estimate D2E/DX2                !
 ! D341  D(66,40,46,7)         178.7306         estimate D2E/DX2                !
 ! D342  D(66,40,46,73)         -0.6997         estimate D2E/DX2                !
 ! D343  D(35,41,47,8)           0.6239         estimate D2E/DX2                !
 ! D344  D(35,41,47,74)       -179.3171         estimate D2E/DX2                !
 ! D345  D(67,41,47,8)        -179.3606         estimate D2E/DX2                !
 ! D346  D(67,41,47,74)          0.6985         estimate D2E/DX2                !
 ! D347  D(36,42,48,9)           0.6236         estimate D2E/DX2                !
 ! D348  D(36,42,48,75)       -179.3163         estimate D2E/DX2                !
 ! D349  D(68,42,48,9)        -179.3602         estimate D2E/DX2                !
 ! D350  D(68,42,48,75)          0.6999         estimate D2E/DX2                !
 ! D351  D(37,43,49,10)          0.6237         estimate D2E/DX2                !
 ! D352  D(37,43,49,76)       -179.3175         estimate D2E/DX2                !
 ! D353  D(65,43,49,10)       -179.3597         estimate D2E/DX2                !
 ! D354  D(65,43,49,76)          0.699          estimate D2E/DX2                !
 --------------------------------------------------------------------------------
 Trust Radius=3.00D-01 FncErr=1.00D-07 GrdErr=1.00D-06
 Number of steps in this run=    474 maximum allowed number of steps=    474.
 GradGradGradGradGradGradGradGradGradGradGradGradGradGradGradGradGradGrad

 Leave Link  103 at Fri Sep 27 02:54:17 2019, MaxMem=  1342177280 cpu:         3.1
 (Enter /storage/apps/GAUSSIAN/G09_RevD01/g09/l202.exe)
 Stoichiometry    C27H30B3N18U(4)
 Framework group  C1[X(C27H30B3N18U)]
 Deg. of freedom   231
 Full point group                 C1      NOp   1
 Largest Abelian subgroup         C1      NOp   1
 Largest concise Abelian subgroup C1      NOp   1
                         Standard orientation:                         
 ---------------------------------------------------------------------
 Center     Atomic      Atomic             Coordinates (Angstroms)
 Number     Number       Type             X           Y           Z
 ---------------------------------------------------------------------
      1         92           0        0.000152    0.000427    0.000018
      2          7           0       -2.784096    0.333531   -0.000207
      3          7           0        1.103742   -2.577466   -0.000676
      4          7           0        1.680819    2.245002    0.000936
      5          7           0       -1.232538   -1.582128    1.652526
      6          7           0        1.986214   -0.276568    1.653328
      7          7           0       -0.763092    1.835573    1.652740
      8          7           0       -1.232146   -1.581066   -1.653800
      9          7           0        1.986606   -0.275506   -1.652998
     10          7           0       -0.753415    1.859237   -1.652645
     11          5           0       -3.139124   -2.124625   -0.001042
     12          5           0        3.410083   -1.655839   -0.000107
     13          5           0       -0.270506    3.781537    0.001196
     14          7           0       -3.617413   -0.697013   -0.000640
     15          7           0        2.412883   -2.783864   -0.000589
     16          7           0        1.204992    3.481948    0.001272
     17          7           0       -2.295317   -2.342972    1.286934
     18          7           0        3.176687   -0.816393    1.288081
     19          7           0       -0.881367    3.159213    1.288862
     20          7           0       -2.295011   -2.342154   -1.288958
     21          7           0        3.176993   -0.815576   -1.287811
     22          7           0       -0.881061    3.160030   -1.287029
     23          6           0       -4.876208   -0.178126   -0.000625
     24          6           0        2.283758    4.312646    0.001669
     25          6           0        2.592904   -4.133447   -0.000997
     26          6           0       -4.853210    1.160960   -0.000193
     27          6           0        3.431953    3.623185    0.001584
     28          6           0        1.421717   -4.783082   -0.001352
     29          6           0       -3.494210    1.469130    0.000071
     30          6           0        3.019322    2.292177    0.001111
     31          6           0        0.475341   -3.760235   -0.001135
     32          6           0       -2.539494   -3.253885    2.281277
     33          6           0        4.087192   -0.572784    2.282929
     34          6           0       -1.548052    3.825547    2.283669
     35          6           0       -2.538951   -3.252426   -2.283937
     36          6           0        4.087733   -0.571320   -2.282293
     37          6           0       -1.547512    3.827012   -2.281554
     38          6           0       -1.644755   -3.089176    3.302388
     39          6           0        3.496719    0.119353    3.304028
     40          6           0       -1.852686    2.967730    3.304307
     41          6           0       -1.643965   -3.087068   -3.304728
     42          6           0        3.497500    0.121462   -3.303086
     43          6           0       -1.851897    2.969843   -3.302818
     44          6           0       -0.850071   -2.018869    2.860139
     45          6           0        2.172665    0.272569    2.861231
     46          6           0       -1.323149    1.744626    2.861285
     47          6           0       -0.849397   -2.017039   -2.861604
     48          6           0        2.173351    0.274406   -2.860511
     49          6           0       -1.322464    1.746449   -2.860453
     50          1           0       -5.673859   -0.700411   -0.000888
     51          1           0        2.230272    5.264584    0.001968
     52          1           0        3.444052   -4.563092   -0.001031
     53          1           0       -5.585558    1.761869   -0.000090
     54          1           0        4.318521    3.956973    0.001796
     55          1           0        1.267500   -5.717771   -0.001662
     56          1           0       -3.134889    2.347556    0.000386
     57          1           0        3.600410    1.541787    0.000935
     58          1           0       -0.465060   -3.888266   -0.001285
     59          1           0       -1.767216    4.750289    2.264564
     60          1           0       -1.766671    4.751740   -2.261915
     61          1           0        4.997622   -0.845342    2.263587
     62          1           0        4.998162   -0.843895   -2.262905
     63          1           0       -3.230754   -3.906051    2.261617
     64          1           0       -3.230218   -3.904599   -2.264860
     65          1           0       -2.310105    3.157165   -4.113485
     66          1           0       -2.311088    3.154528    4.114980
     67          1           0       -1.576718   -3.577234   -4.115552
     68          1           0        3.888747    0.425092   -4.113621
     69          1           0        3.887776    0.422461    4.114845
     70          1           0       -1.577701   -3.579872    4.112912
     71          1           0       -0.131007   -1.649302    3.355602
     72          1           0        1.492847    0.710338    3.356554
     73          1           0       -1.362581    0.936813    3.356279
     74          1           0       -0.130203   -1.647152   -3.356654
     75          1           0        1.493648    0.712479   -3.355706
     76          1           0       -1.361787    0.938964   -3.355974
     77          1           0       -3.852314   -2.761284   -0.001327
     78          1           0        4.318044   -1.955150   -0.000098
     79          1           0       -0.465264    4.717514    0.001473
 ---------------------------------------------------------------------
 Rotational constants (GHZ):      0.0804672      0.0804498      0.0638000
 Leave Link  202 at Fri Sep 27 02:54:17 2019, MaxMem=  1342177280 cpu:         2.2
 (Enter /storage/apps/GAUSSIAN/G09_RevD01/g09/l301.exe)
 General basis read from cards:  (5D, 7F)
 Centers:      50     51     52     53     54     55     56     57     58     59
 Centers:      60     61     62     63     64     65     66     67     68     69
 Centers:      70     71     72     73     74     75     76     77     78     79
 cc-pVDZ
 ****
 Centers:      11     12     13
 cc-pVDZ
 ****
 Centers:      23     24     25     26     27     28     29     30     31     32
 Centers:      33     34     35     36     37     38     39     40     41     42
 Centers:      43     44     45     46     47     48     49
 cc-pVDZ
 ****
 Centers:       2      3      4      5      6      7      8      9     10     14
 Centers:      15     16     17     18     19     20     21     22
 cc-pVDZ
 ****
 Centers:       1
 S 7 1.00
     Exponent=  1.5349336000D+03 Coefficients=  9.2000000000D-04
     Exponent=  2.2774838000D+02 Coefficients=  3.6820000000D-03
     Exponent=  3.0696831000D+01 Coefficients= -1.5023100000D-01
     Exponent=  1.8170626000D+01 Coefficients=  9.0399500000D-01
     Exponent=  1.0813537000D+01 Coefficients= -1.4859220000D+00
     Exponent=  2.7332980000D+00 Coefficients=  1.1244040000D+00
     Exponent=  1.4314980000D+00 Coefficients=  3.5107600000D-01
 S 7 1.00
     Exponent=  1.5349336000D+03 Coefficients= -6.9500000000D-04
     Exponent=  2.2774838000D+02 Coefficients= -2.2930000000D-03
     Exponent=  3.0696831000D+01 Coefficients=  7.2444000000D-02
     Exponent=  1.8170626000D+01 Coefficients= -4.9055900000D-01
     Exponent=  1.0813537000D+01 Coefficients=  8.8984000000D-01
     Exponent=  2.7332980000D+00 Coefficients= -1.1157580000D+00
     Exponent=  1.4314980000D+00 Coefficients= -3.3365000000D-01
 S 7 1.00
     Exponent=  1.5349336000D+03 Coefficients=  2.2300000000D-04
     Exponent=  2.2774838000D+02 Coefficients=  7.2200000000D-04
     Exponent=  3.0696831000D+01 Coefficients= -2.1702000000D-02
     Exponent=  1.8170626000D+01 Coefficients=  1.4979600000D-01
     Exponent=  1.0813537000D+01 Coefficients= -2.7611000000D-01
     Exponent=  2.7332980000D+00 Coefficients=  3.7657900000D-01
     Exponent=  1.4314980000D+00 Coefficients=  1.2440800000D-01
 S 1 1.00
     Exponent=  6.1529800000D-01 Coefficients=  1.0000000000D+00
 S 1 1.00
     Exponent=  2.8663900000D-01 Coefficients=  1.0000000000D+00
 S 1 1.00
     Exponent=  7.1170000000D-02 Coefficients=  1.0000000000D+00
 S 1 1.00
     Exponent=  3.0539000000D-02 Coefficients=  1.0000000000D+00
 S 1 1.00
     Exponent=  5.0000000000D-03 Coefficients=  1.0000000000D+00
 P 6 1.00
     Exponent=  5.5334525000D+02 Coefficients= -1.6100000000D-03
     Exponent=  1.0925501000D+02 Coefficients= -1.1087000000D-02
     Exponent=  2.3476030000D+01 Coefficients= -4.6619000000D-02
     Exponent=  6.7944720000D+00 Coefficients=  6.4415300000D-01
     Exponent=  5.4323190000D+00 Coefficients= -5.2045500000D-01
     Exponent=  2.7021690000D+00 Coefficients= -6.3115400000D-01
 P 6 1.00
     Exponent=  5.5334525000D+02 Coefficients= -1.0750000000D-03
     Exponent=  1.0925501000D+02 Coefficients= -8.0420000000D-03
     Exponent=  2.3476030000D+01 Coefficients= -2.7969000000D-02
     Exponent=  6.7944720000D+00 Coefficients=  4.6904900000D-01
     Exponent=  5.4323190000D+00 Coefficients= -4.9263900000D-01
     Exponent=  2.7021690000D+00 Coefficients= -3.7576600000D-01
 P 1 1.00
     Exponent=  1.4938570000D+00 Coefficients=  1.0000000000D+00
 P 1 1.00
     Exponent=  7.9281700000D-01 Coefficients=  1.0000000000D+00
 P 1 1.00
     Exponent=  3.5154200000D-01 Coefficients=  1.0000000000D+00
 P 1 1.00
     Exponent=  1.4396200000D-01 Coefficients=  1.0000000000D+00
 P 1 1.00
     Exponent=  5.0000000000D-03 Coefficients=  1.0000000000D+00
 D 6 1.00
     Exponent=  8.1202858000D+01 Coefficients= -1.6200000000D-03
     Exponent=  1.8325575000D+01 Coefficients= -2.5181000000D-02
     Exponent=  1.0454699000D+01 Coefficients=  8.9632000000D-02
     Exponent=  3.6663120000D+00 Coefficients= -4.0942900000D-01
     Exponent=  1.9233490000D+00 Coefficients= -4.8226000000D-01
     Exponent=  9.8963800000D-01 Coefficients= -2.1090300000D-01
 D 6 1.00
     Exponent=  8.1202858000D+01 Coefficients= -6.3900000000D-04
     Exponent=  1.8325575000D+01 Coefficients= -7.0210000000D-03
     Exponent=  1.0454699000D+01 Coefficients=  2.6642000000D-02
     Exponent=  3.6663120000D+00 Coefficients= -1.5713200000D-01
     Exponent=  1.9233490000D+00 Coefficients= -1.5757200000D-01
     Exponent=  9.8963800000D-01 Coefficients= -1.1000000000D-03
 D 1 1.00
     Exponent=  4.9534600000D-01 Coefficients=  1.0000000000D+00
 D 1 1.00
     Exponent=  2.0445500000D-01 Coefficients=  1.0000000000D+00
 D 1 1.00
     Exponent=  7.3273000000D-02 Coefficients=  1.0000000000D+00
 D 1 1.00
     Exponent=  5.0000000000D-03 Coefficients=  1.0000000000D+00
 F 5 1.00
     Exponent=  5.5334525000D+01 Coefficients=  1.2940000000D-03
     Exponent=  1.6588649000D+01 Coefficients=  9.8570000000D-03
     Exponent=  4.7575180000D+00 Coefficients=  1.3038600000D-01
     Exponent=  2.3875500000D+00 Coefficients=  3.1808300000D-01
     Exponent=  1.1301950000D+00 Coefficients=  3.9531400000D-01
 F 1 1.00
     Exponent=  4.8953500000D-01 Coefficients=  1.0000000000D+00
 F 1 1.00
     Exponent=  1.8142000000D-01 Coefficients=  1.0000000000D+00
 F 1 1.00
     Exponent=  5.0000000000D-03 Coefficients=  1.0000000000D+00
 ****
 ======================================================================================================
                                       Pseudopotential Parameters
 ======================================================================================================
  Center     Atomic      Valence      Angular      Power
  Number     Number     Electrons     Momentum     of R      Exponent        Coefficient   SO-Coeffient
 ======================================================================================================
    1         92           32
                                      H and up 
                                                     2        1.0000000        0.00000000    0.00000000
                                      S - H
                                                     2       16.4140387      536.51662778    0.00000000
                                      P - H
                                                     2        9.0605561      169.54492465    0.00000000
                                      D - H
                                                     2        8.8318320      142.61559837    0.00000000
                                      F - H
                                                     2        7.0185163       60.39307602    0.00000000
                                      G - H
                                                     2       12.8040884      -60.12998958    0.00000000
    2          7
                                   No pseudopotential on this center.
    3          7
                                   No pseudopotential on this center.
    4          7
                                   No pseudopotential on this center.
    5          7
                                   No pseudopotential on this center.
    6          7
                                   No pseudopotential on this center.
    7          7
                                   No pseudopotential on this center.
    8          7
                                   No pseudopotential on this center.
    9          7
                                   No pseudopotential on this center.
   10          7
                                   No pseudopotential on this center.
   11          5
                                   No pseudopotential on this center.
   12          5
                                   No pseudopotential on this center.
   13          5
                                   No pseudopotential on this center.
   14          7
                                   No pseudopotential on this center.
   15          7
                                   No pseudopotential on this center.
   16          7
                                   No pseudopotential on this center.
   17          7
                                   No pseudopotential on this center.
   18          7
                                   No pseudopotential on this center.
   19          7
                                   No pseudopotential on this center.
   20          7
                                   No pseudopotential on this center.
   21          7
                                   No pseudopotential on this center.
   22          7
                                   No pseudopotential on this center.
   23          6
                                   No pseudopotential on this center.
   24          6
                                   No pseudopotential on this center.
   25          6
                                   No pseudopotential on this center.
   26          6
                                   No pseudopotential on this center.
   27          6
                                   No pseudopotential on this center.
   28          6
                                   No pseudopotential on this center.
   29          6
                                   No pseudopotential on this center.
   30          6
                                   No pseudopotential on this center.
   31          6
                                   No pseudopotential on this center.
   32          6
                                   No pseudopotential on this center.
   33          6
                                   No pseudopotential on this center.
   34          6
                                   No pseudopotential on this center.
   35          6
                                   No pseudopotential on this center.
   36          6
                                   No pseudopotential on this center.
   37          6
                                   No pseudopotential on this center.
   38          6
                                   No pseudopotential on this center.
   39          6
                                   No pseudopotential on this center.
   40          6
                                   No pseudopotential on this center.
   41          6
                                   No pseudopotential on this center.
   42          6
                                   No pseudopotential on this center.
   43          6
                                   No pseudopotential on this center.
   44          6
                                   No pseudopotential on this center.
   45          6
                                   No pseudopotential on this center.
   46          6
                                   No pseudopotential on this center.
   47          6
                                   No pseudopotential on this center.
   48          6
                                   No pseudopotential on this center.
   49          6
                                   No pseudopotential on this center.
   50          1
                                   No pseudopotential on this center.
   51          1
                                   No pseudopotential on this center.
   52          1
                                   No pseudopotential on this center.
   53          1
                                   No pseudopotential on this center.
   54          1
                                   No pseudopotential on this center.
   55          1
                                   No pseudopotential on this center.
   56          1
                                   No pseudopotential on this center.
   57          1
                                   No pseudopotential on this center.
   58          1
                                   No pseudopotential on this center.
   59          1
                                   No pseudopotential on this center.
   60          1
                                   No pseudopotential on this center.
   61          1
                                   No pseudopotential on this center.
   62          1
                                   No pseudopotential on this center.
   63          1
                                   No pseudopotential on this center.
   64          1
                                   No pseudopotential on this center.
   65          1
                                   No pseudopotential on this center.
   66          1
                                   No pseudopotential on this center.
   67          1
                                   No pseudopotential on this center.
   68          1
                                   No pseudopotential on this center.
   69          1
                                   No pseudopotential on this center.
   70          1
                                   No pseudopotential on this center.
   71          1
                                   No pseudopotential on this center.
   72          1
                                   No pseudopotential on this center.
   73          1
                                   No pseudopotential on this center.
   74          1
                                   No pseudopotential on this center.
   75          1
                                   No pseudopotential on this center.
   76          1
                                   No pseudopotential on this center.
   77          1
                                   No pseudopotential on this center.
   78          1
                                   No pseudopotential on this center.
   79          1
                                   No pseudopotential on this center.
 ======================================================================================================
 Ernie: Thresh=  0.10000D-02 Tol=  0.10000D-05 Strict=F.
 Ernie:  106 primitive shells out of 1273 were deleted.
 There are   975 symmetry adapted cartesian basis functions of A   symmetry.
 There are   909 symmetry adapted basis functions of A   symmetry.
   909 basis functions,  2023 primitive gaussians,   975 cartesian basis functions
   184 alpha electrons      181 beta electrons
       nuclear repulsion energy      7985.5833209729 Hartrees.
 IExCor= 1009 DFT=T Ex=PBE Corr=PBE ExCW=0 ScaHFX=  0.000000
 ScaDFX=  1.000000  1.000000  1.000000  1.000000 ScalE2=  1.000000  1.000000
 IRadAn=      5 IRanWt=     -1 IRanGd=            0 ICorTp=0 IEmpDi=141
 NAtoms=   79 NActive=   79 NUniq=   79 SFac= 1.00D+00 NAtFMM=   60 NAOKFM=T Big=T
 Integral buffers will be    131072 words long.
 Raffenetti 2 integral format.
 Two-electron integral symmetry is turned on.
 R6Disp:  Grimme-D3(BJ) Dispersion energy=       -0.1477529338 Hartrees.
 Nuclear repulsion after empirical dispersion term =     7985.4355680391 Hartrees.
 Leave Link  301 at Fri Sep 27 02:54:18 2019, MaxMem=  1342177280 cpu:         9.9
 (Enter /storage/apps/GAUSSIAN/G09_RevD01/g09/l302.exe)
 NPDir=0 NMtPBC=     1 NCelOv=     1 NCel=       1 NClECP=     1 NCelD=      1
         NCelK=      1 NCelE2=     1 NClLst=     1 CellRange=     0.0.
 One-electron integrals computed using PRISM.
   1 Symmetry operations used in ECPInt.
 ECPInt:  NShTT=   81406 NPrTT=  683858 LenC2=   71738 LenP2D=  276271.
 LDataN:  DoStor=T MaxTD1= 8 Len=  415
 Number of processors reduced to  21 by ecpmxn.
 NBasis=   909 RedAO= T EigKep=  7.78D-04  NBF=   909
 NBsUse=   909 1.00D-06 EigRej= -1.00D+00 NBFU=   909
 Precomputing XC quadrature grid using
 IXCGrd= 4 IRadAn=           5 IRanWt=          -1 IRanGd=           0 AccXCQ= 0.00D+00.
 Defaulting to unpruned grid for atomic number  92.
 Generated NRdTot=       0 NPtTot=           0 NUsed=           0 NTot=          32
 NSgBfM=   945   945   945   945   948 MxSgAt=    79 MxSgA2=    79.
 Leave Link  302 at Fri Sep 27 02:54:21 2019, MaxMem=  1342177280 cpu:       103.1
 (Enter /storage/apps/GAUSSIAN/G09_RevD01/g09/l303.exe)
 DipDrv:  MaxL=1.
 Leave Link  303 at Fri Sep 27 02:54:21 2019, MaxMem=  1342177280 cpu:         9.1
 (Enter /storage/apps/GAUSSIAN/G09_RevD01/g09/l401.exe)
 ExpMin= 5.00D-03 ExpMax= 9.05D+03 ExpMxC= 3.09D+02 IAcc=3 IRadAn=         5 AccDes= 0.00D+00
 Harris functional with IExCor= 1009 and IRadAn=       5 diagonalized for initial guess.
 HarFok:  IExCor= 1009 AccDes= 0.00D+00 IRadAn=         5 IDoV= 1 UseB2=F ITyADJ=14
 ICtDFT=  3500011 ScaDFX=  1.000000  1.000000  1.000000  1.000000
 Defaulting to unpruned grid for atomic number  92.
 Defaulting to unpruned grid for atomic number  92.
 Defaulting to unpruned grid for atomic number  92.
 Defaulting to unpruned grid for atomic number  92.
 Defaulting to unpruned grid for atomic number  92.
 Defaulting to unpruned grid for atomic number  92.
 Defaulting to unpruned grid for atomic number  92.
 Defaulting to unpruned grid for atomic number  92.
 Defaulting to unpruned grid for atomic number  92.
 Defaulting to unpruned grid for atomic number  92.
 Defaulting to unpruned grid for atomic number  92.
 Defaulting to unpruned grid for atomic number  92.
 Defaulting to unpruned grid for atomic number  92.
 Defaulting to unpruned grid for atomic number  92.
 Defaulting to unpruned grid for atomic number  92.
 Defaulting to unpruned grid for atomic number  92.
 Defaulting to unpruned grid for atomic number  92.
 Defaulting to unpruned grid for atomic number  92.
 Defaulting to unpruned grid for atomic number  92.
 Defaulting to unpruned grid for atomic number  92.
 Defaulting to unpruned grid for atomic number  92.
 Defaulting to unpruned grid for atomic number  92.
 Defaulting to unpruned grid for atomic number  92.
 Defaulting to unpruned grid for atomic number  92.
 Defaulting to unpruned grid for atomic number  92.
 Defaulting to unpruned grid for atomic number  92.
 Defaulting to unpruned grid for atomic number  92.
 Defaulting to unpruned grid for atomic number  92.
 Defaulting to unpruned grid for atomic number  92.
 Defaulting to unpruned grid for atomic number  92.
 Defaulting to unpruned grid for atomic number  92.
 Defaulting to unpruned grid for atomic number  92.
 Defaulting to unpruned grid for atomic number  92.
 Defaulting to unpruned grid for atomic number  92.
 Defaulting to unpruned grid for atomic number  92.
 Defaulting to unpruned grid for atomic number  92.
 FoFCou: FMM=F IPFlag=           0 FMFlag=      100000 FMFlg1=        2001
         NFxFlg=           0 DoJE=T BraDBF=F KetDBF=T FulRan=T
         wScrn=  0.000000 ICntrl=     500 IOpCl=  0 I1Cent=   200000004 NGrid=           0
         NMat0=    1 NMatS0=      1 NMatT0=    0 NMatD0=    1 NMtDS0=    0 NMtDT0=    0
 Petite list used in FoFCou.
 Harris En= -2583.44222831339    
 JPrj=0 DoOrth=F DoCkMO=F.
 Initial guess <Sx>= 0.0000 <Sy>= 0.0000 <Sz>= 1.5000 <S**2>= 3.7500 S= 1.5000
 Leave Link  401 at Fri Sep 27 02:54:28 2019, MaxMem=  1342177280 cpu:       202.8
 (Enter /storage/apps/GAUSSIAN/G09_RevD01/g09/l502.exe)
 UHF open shell SCF:
 Using DIIS extrapolation, IDIIS=  1040.
 Integral symmetry usage will be decided dynamically.
 IVT=     2912845 IEndB=     2912845 NGot=  1342177280 MDV=  1340232676
 LenX=  1340232676 LenY=  1339281076
 Requested convergence on RMS density matrix=1.00D-08 within 128 cycles.
 Requested convergence on MAX density matrix=1.00D-06.
 Requested convergence on             energy=1.00D-06.
 No special actions if energy rises.
 Fock matrices will be formed incrementally for  20 cycles.

 Cycle   1  Pass 1  IDiag  1:
 FoFJK:  IHMeth= 1 ICntrl=     500 DoSepK=F KAlg= 0 I1Cent=   0 FoldK=F
 IRaf= 990000000 NMat=   1 IRICut=       1 DoRegI=T DoRafI=F ISym2E= 0.
 FoFCou: FMM=T IPFlag=           0 FMFlag=      100000 FMFlg1=        2001
         NFxFlg=           0 DoJE=T BraDBF=F KetDBF=F FulRan=T
         wScrn=  0.000000 ICntrl=     500 IOpCl=  0 I1Cent=           0 NGrid=           0
         NMat0=    1 NMatS0=      1 NMatT0=    0 NMatD0=    1 NMtDS0=    0 NMtDT0=    0
 Symmetry not used in FoFCou.
 FMM levels:  10  Number of levels for PrismC:   9
 Defaulting to unpruned grid for atomic number  92.
 Defaulting to unpruned grid for atomic number  92.
 Defaulting to unpruned grid for atomic number  92.
 Defaulting to unpruned grid for atomic number  92.
 Defaulting to unpruned grid for atomic number  92.
 Defaulting to unpruned grid for atomic number  92.
 Defaulting to unpruned grid for atomic number  92.
 Defaulting to unpruned grid for atomic number  92.
 Defaulting to unpruned grid for atomic number  92.
 Defaulting to unpruned grid for atomic number  92.
 Defaulting to unpruned grid for atomic number  92.
 Defaulting to unpruned grid for atomic number  92.
 Defaulting to unpruned grid for atomic number  92.
 Defaulting to unpruned grid for atomic number  92.
 Defaulting to unpruned grid for atomic number  92.
 Defaulting to unpruned grid for atomic number  92.
 Defaulting to unpruned grid for atomic number  92.
 Defaulting to unpruned grid for atomic number  92.
 Defaulting to unpruned grid for atomic number  92.
 Defaulting to unpruned grid for atomic number  92.
 Defaulting to unpruned grid for atomic number  92.
 Defaulting to unpruned grid for atomic number  92.
 Defaulting to unpruned grid for atomic number  92.
 Defaulting to unpruned grid for atomic number  92.
 Defaulting to unpruned grid for atomic number  92.
 Defaulting to unpruned grid for atomic number  92.
 Defaulting to unpruned grid for atomic number  92.
 Defaulting to unpruned grid for atomic number  92.
 Defaulting to unpruned grid for atomic number  92.
 Defaulting to unpruned grid for atomic number  92.
 Defaulting to unpruned grid for atomic number  92.
 Defaulting to unpruned grid for atomic number  92.
 Defaulting to unpruned grid for atomic number  92.
 Defaulting to unpruned grid for atomic number  92.
 Defaulting to unpruned grid for atomic number  92.
 Defaulting to unpruned grid for atomic number  92.
 E= -2577.95884904476    
 DIIS: error= 5.59D-02 at cycle   1 NSaved=   1.
 NSaved= 1 IEnMin= 1 EnMin= -2577.95884904476     IErMin= 1 ErrMin= 5.59D-02
 ErrMax= 5.59D-02  0.00D+00 EMaxC= 1.00D-01 BMatC= 1.16D+01 BMatP= 1.16D+01
 IDIUse=3 WtCom= 4.41D-01 WtEn= 5.59D-01
 Coeff-Com:  0.100D+01
 Coeff-En:   0.100D+01
 Coeff:      0.100D+01
 Gap=     0.010 Goal=   None    Shift=    0.000
 Gap=     0.084 Goal=   None    Shift=    0.000
 GapD=    0.010 DampG=0.250 DampE=0.250 DampFc=0.1250 IDamp=-1.
 Damping current iteration by 1.25D-01
 RMSDP=1.59D-02 MaxDP=6.77D+00              OVMax= 9.91D-01

 Cycle   2  Pass 1  IDiag  1:
 RMSU=  1.98D-03    CP:  1.01D+00
 E= -2578.86636839967     Delta-E=       -0.907519354907 Rises=F Damp=T
 DIIS: error= 1.37D-02 at cycle   2 NSaved=   2.
 NSaved= 2 IEnMin= 2 EnMin= -2578.86636839967     IErMin= 2 ErrMin= 1.37D-02
 ErrMax= 1.37D-02  0.00D+00 EMaxC= 1.00D-01 BMatC= 1.58D+00 BMatP= 1.16D+01
 IDIUse=3 WtCom= 8.63D-01 WtEn= 1.37D-01
 Coeff-Com:  0.443D-01 0.956D+00
 Coeff-En:   0.370D+00 0.630D+00
 Coeff:      0.890D-01 0.911D+00
 Gap=    -0.143 Goal=   None    Shift=    0.000
 Gap=    -0.027 Goal=   None    Shift=    0.000
 RMSDP=3.99D-03 MaxDP=1.55D+00 DE=-9.08D-01 OVMax= 9.99D-01

 Cycle   3  Pass 1  IDiag  1:
 RMSU=  3.74D-03    CP:  9.86D-01  3.13D-01
 E= -2577.79464267606     Delta-E=        1.071725723612 Rises=F Damp=F
 DIIS: error= 4.13D-02 at cycle   3 NSaved=   3.
 NSaved= 3 IEnMin= 2 EnMin= -2578.86636839967     IErMin= 2 ErrMin= 1.37D-02
 ErrMax= 4.13D-02  0.00D+00 EMaxC= 1.00D-01 BMatC= 1.01D+01 BMatP= 1.58D+00
 IDIUse=2 WtCom= 0.00D+00 WtEn= 1.00D+00
 EnCoef did     4 forward-backward iterations
 Coeff-En:   0.124D-01 0.607D+00 0.380D+00
 Coeff:      0.124D-01 0.607D+00 0.380D+00
 Gap=     0.006 Goal=   None    Shift=    0.000
 Gap=     0.285 Goal=   None    Shift=    0.000
 RMSDP=4.81D-03 MaxDP=1.55D+00 DE= 1.07D+00 OVMax= 9.17D-01

 Cycle   4  Pass 1  IDiag  1:
 RMSU=  3.37D-03    CP:  9.77D-01  1.08D+00  1.78D-01
 E= -2526.77089224421     Delta-E=       51.023750431847 Rises=F Damp=F
 DIIS: error= 2.92D-01 at cycle   4 NSaved=   4.
 NSaved= 4 IEnMin= 2 EnMin= -2578.86636839967     IErMin= 2 ErrMin= 1.37D-02
 ErrMax= 2.92D-01  0.00D+00 EMaxC= 1.00D-01 BMatC= 3.00D+02 BMatP= 1.58D+00
 IDIUse=2 WtCom= 0.00D+00 WtEn= 1.00D+00
 EnCoef did   100 forward-backward iterations
 Coeff-En:   0.439D+00 0.755D-02 0.389D+00 0.165D+00
 Coeff:      0.439D+00 0.755D-02 0.389D+00 0.165D+00
 Gap=    -0.021 Goal=   None    Shift=    0.000
 Gap=    -0.021 Goal=   None    Shift=    0.000
 RMSDP=3.01D-03 MaxDP=6.51D-01 DE= 5.10D+01 OVMax= 9.68D-01

 Cycle   5  Pass 1  IDiag  1:
 RMSU=  1.86D-03    CP:  9.78D-01  4.72D-01  2.01D-01  3.97D-01
 E= -2579.76421208885     Delta-E=      -52.993319844640 Rises=F Damp=F
 DIIS: error= 4.75D-02 at cycle   5 NSaved=   5.
 NSaved= 5 IEnMin= 5 EnMin= -2579.76421208885     IErMin= 2 ErrMin= 1.37D-02
 ErrMax= 4.75D-02  0.00D+00 EMaxC= 1.00D-01 BMatC= 6.90D+00 BMatP= 1.58D+00
 IDIUse=2 WtCom= 0.00D+00 WtEn= 1.00D+00
 EnCoef did    21 forward-backward iterations
 Coeff-En:   0.174D+00 0.000D+00 0.279D+00 0.318D-01 0.515D+00
 Coeff:      0.174D+00 0.000D+00 0.279D+00 0.318D-01 0.515D+00
 Gap=     0.002 Goal=   None    Shift=    0.000
 Gap=     0.051 Goal=   None    Shift=    0.000
 RMSDP=3.05D-03 MaxDP=5.79D-01 DE=-5.30D+01 OVMax= 8.87D-01

 Cycle   6  Pass 1  IDiag  1:
 RMSU=  2.18D-03    CP:  9.78D-01  5.65D-01  2.35D-01  5.45D-01 -1.10D-01
 E= -2555.63216876143     Delta-E=       24.132043327423 Rises=F Damp=F
 DIIS: error= 2.05D-01 at cycle   6 NSaved=   6.
 NSaved= 6 IEnMin= 5 EnMin= -2579.76421208885     IErMin= 2 ErrMin= 1.37D-02
 ErrMax= 2.05D-01  0.00D+00 EMaxC= 1.00D-01 BMatC= 1.50D+02 BMatP= 1.58D+00
 IDIUse=2 WtCom= 0.00D+00 WtEn= 1.00D+00
 EnCoef did   100 forward-backward iterations
 Coeff-En:   0.173D+00 0.000D+00 0.271D+00 0.309D-02 0.490D+00 0.638D-01
 Coeff:      0.173D+00 0.000D+00 0.271D+00 0.309D-02 0.490D+00 0.638D-01
 Gap=    -0.000 Goal=   None    Shift=    0.000
 Gap=    -0.017 Goal=   None    Shift=    0.000
 RMSDP=2.24D-03 MaxDP=5.47D-01 DE= 2.41D+01 OVMax= 9.33D-01

 Cycle   7  Pass 1  IDiag  1:
 RMSU=  1.19D-03    CP:  9.88D-01  3.71D-01  2.51D-01  2.55D-01  3.30D-01
                    CP:  3.85D-01
 E= -2580.71012028862     Delta-E=      -25.077951527188 Rises=F Damp=F
 DIIS: error= 2.83D-02 at cycle   7 NSaved=   7.
 NSaved= 7 IEnMin= 7 EnMin= -2580.71012028862     IErMin= 2 ErrMin= 1.37D-02
 ErrMax= 2.83D-02  0.00D+00 EMaxC= 1.00D-01 BMatC= 3.40D+00 BMatP= 1.58D+00
 IDIUse=2 WtCom= 0.00D+00 WtEn= 1.00D+00
 EnCoef did     7 forward-backward iterations
 Coeff-En:   0.239D-02 0.000D+00 0.170D+00 0.000D+00 0.346D+00 0.000D+00
 Coeff-En:   0.482D+00
 Coeff:      0.239D-02 0.000D+00 0.170D+00 0.000D+00 0.346D+00 0.000D+00
 Coeff:      0.482D+00
 Gap=    -0.001 Goal=   None    Shift=    0.000
 Gap=     0.279 Goal=   None    Shift=    0.000
 RMSDP=2.09D-03 MaxDP=5.31D-01 DE=-2.51D+01 OVMax= 9.82D-01

 Cycle   8  Pass 1  IDiag  1:
 RMSU=  1.50D-03    CP:  9.87D-01  2.23D-01  1.80D-01  1.39D-01  3.88D-01
                    CP:  1.77D-02  1.08D-01
 E= -2579.41577133334     Delta-E=        1.294348955280 Rises=F Damp=F
 DIIS: error= 4.61D-02 at cycle   8 NSaved=   8.
 NSaved= 8 IEnMin= 7 EnMin= -2580.71012028862     IErMin= 2 ErrMin= 1.37D-02
 ErrMax= 4.61D-02  0.00D+00 EMaxC= 1.00D-01 BMatC= 6.15D+00 BMatP= 1.58D+00
 IDIUse=2 WtCom= 0.00D+00 WtEn= 1.00D+00
 EnCoef did     3 forward-backward iterations
 Coeff-En:   0.000D+00 0.000D+00 0.000D+00 0.000D+00 0.241D+00 0.000D+00
 Coeff-En:   0.510D+00 0.248D+00
 Coeff:      0.000D+00 0.000D+00 0.000D+00 0.000D+00 0.241D+00 0.000D+00
 Coeff:      0.510D+00 0.248D+00
 Gap=    -0.028 Goal=   None    Shift=    0.000
 Gap=     0.204 Goal=   None    Shift=    0.000
 RMSDP=1.84D-03 MaxDP=4.99D-01 DE= 1.29D+00 OVMax= 9.74D-01

 Cycle   9  Pass 1  IDiag  1:
 RMSU=  8.13D-04    CP:  9.83D-01  3.66D-01  2.70D-01  2.78D-01  6.37D-01
                    CP:  2.06D-01  3.04D-01  8.89D-02
 E= -2581.28059135473     Delta-E=       -1.864820021396 Rises=F Damp=F
 DIIS: error= 1.25D-02 at cycle   9 NSaved=   9.
 NSaved= 9 IEnMin= 9 EnMin= -2581.28059135473     IErMin= 9 ErrMin= 1.25D-02
 ErrMax= 1.25D-02  0.00D+00 EMaxC= 1.00D-01 BMatC= 6.94D-01 BMatP= 1.58D+00
 IDIUse=3 WtCom= 8.75D-01 WtEn= 1.25D-01
 EnCoef did     3 forward-backward iterations
 Coeff-Com: -0.405D-01 0.159D+00 0.749D-01-0.359D-02 0.128D+00-0.823D-02
 Coeff-Com:  0.293D+00 0.127D+00 0.270D+00
 Coeff-En:   0.000D+00 0.000D+00 0.000D+00 0.000D+00 0.000D+00 0.000D+00
 Coeff-En:   0.215D+00 0.118D+00 0.667D+00
 Coeff:     -0.354D-01 0.139D+00 0.655D-01-0.314D-02 0.112D+00-0.720D-02
 Coeff:      0.283D+00 0.126D+00 0.320D+00
 Gap=     0.010 Goal=   None    Shift=    0.000
 Gap=     0.146 Goal=   None    Shift=    0.000
 RMSDP=1.05D-03 MaxDP=3.24D-01 DE=-1.86D+00 OVMax= 8.46D-01

 Cycle  10  Pass 1  IDiag  1:
 RMSU=  4.38D-04    CP:  9.84D-01  3.52D-01  2.46D-01  2.82D-01  5.18D-01
                    CP:  2.37D-01  7.45D-01  6.39D-02  6.66D-02
 E= -2581.37375479484     Delta-E=       -0.093163440102 Rises=F Damp=F
 DIIS: error= 8.69D-03 at cycle  10 NSaved=  10.
 NSaved=10 IEnMin=10 EnMin= -2581.37375479484     IErMin=10 ErrMin= 8.69D-03
 ErrMax= 8.69D-03  0.00D+00 EMaxC= 1.00D-01 BMatC= 3.22D-01 BMatP= 6.94D-01
 IDIUse=3 WtCom= 9.13D-01 WtEn= 8.69D-02
 EnCoef did     2 forward-backward iterations
 Coeff-Com: -0.356D-02 0.749D-01 0.377D-01-0.275D-02-0.136D-01-0.489D-02
 Coeff-Com:  0.391D-01 0.581D-01 0.321D+00 0.494D+00
 Coeff-En:   0.000D+00 0.000D+00 0.000D+00 0.000D+00 0.000D+00 0.000D+00
 Coeff-En:   0.000D+00 0.676D-01 0.299D+00 0.633D+00
 Coeff:     -0.325D-02 0.684D-01 0.345D-01-0.251D-02-0.124D-01-0.446D-02
 Coeff:      0.357D-01 0.589D-01 0.319D+00 0.506D+00
 Gap=     0.005 Goal=   None    Shift=    0.000
 Gap=     0.161 Goal=   None    Shift=    0.000
 RMSDP=7.67D-04 MaxDP=2.37D-01 DE=-9.32D-02 OVMax= 7.17D-01

 Cycle  11  Pass 1  IDiag  1:
 RMSU=  3.51D-04    CP:  9.84D-01  3.35D-01  2.51D-01  2.70D-01  5.74D-01
                    CP:  2.39D-01  4.80D-01  6.85D-02  6.84D-01  2.79D-01
 E= -2581.43130981500     Delta-E=       -0.057555020165 Rises=F Damp=F
 DIIS: error= 6.27D-03 at cycle  11 NSaved=  11.
 NSaved=11 IEnMin=11 EnMin= -2581.43130981500     IErMin=11 ErrMin= 6.27D-03
 ErrMax= 6.27D-03  0.00D+00 EMaxC= 1.00D-01 BMatC= 1.04D-01 BMatP= 3.22D-01
 IDIUse=3 WtCom= 9.37D-01 WtEn= 6.27D-02
 EnCoef did     4 forward-backward iterations
 Coeff-Com: -0.199D-02 0.509D-01 0.369D-01-0.226D-02-0.254D-01-0.280D-02
 Coeff-Com: -0.488D-01 0.293D-01 0.146D+00 0.421D+00 0.397D+00
 Coeff-En:   0.000D+00 0.000D+00 0.000D+00 0.000D+00 0.000D+00 0.000D+00
 Coeff-En:   0.000D+00 0.367D-01 0.000D+00 0.216D+00 0.748D+00
 Coeff:     -0.187D-02 0.477D-01 0.346D-01-0.212D-02-0.238D-01-0.262D-02
 Coeff:     -0.457D-01 0.298D-01 0.137D+00 0.408D+00 0.419D+00
 Gap=     0.006 Goal=   None    Shift=    0.000
 Gap=     0.156 Goal=   None    Shift=    0.000
 RMSDP=5.27D-04 MaxDP=1.77D-01 DE=-5.76D-02 OVMax= 5.12D-01

 Cycle  12  Pass 1  IDiag  1:
 RMSU=  2.37D-04    CP:  9.84D-01  3.30D-01  2.51D-01  2.68D-01  5.45D-01
                    CP:  2.27D-01  6.39D-01  7.81D-02  3.61D-01  9.19D-01
                    CP:  4.70D-01
 E= -2581.44856715851     Delta-E=       -0.017257343514 Rises=F Damp=F
 DIIS: error= 3.57D-03 at cycle  12 NSaved=  12.
 NSaved=12 IEnMin=12 EnMin= -2581.44856715851     IErMin=12 ErrMin= 3.57D-03
 ErrMax= 3.57D-03  0.00D+00 EMaxC= 1.00D-01 BMatC= 4.51D-02 BMatP= 1.04D-01
 IDIUse=3 WtCom= 9.64D-01 WtEn= 3.57D-02
 EnCoef did     3 forward-backward iterations
 Coeff-Com:  0.736D-02 0.152D-01 0.205D-01-0.131D-02-0.266D-01-0.115D-02
 Coeff-Com: -0.798D-01 0.110D-01 0.123D-01 0.224D+00 0.388D+00 0.430D+00
 Coeff-En:   0.000D+00 0.000D+00 0.000D+00 0.000D+00 0.000D+00 0.000D+00
 Coeff-En:   0.000D+00 0.111D-01 0.000D+00 0.000D+00 0.245D+00 0.744D+00
 Coeff:      0.709D-02 0.147D-01 0.197D-01-0.127D-02-0.257D-01-0.111D-02
 Coeff:     -0.770D-01 0.110D-01 0.119D-01 0.216D+00 0.383D+00 0.442D+00
 Gap=     0.011 Goal=   None    Shift=    0.000
 Gap=     0.159 Goal=   None    Shift=    0.000
 RMSDP=2.85D-04 MaxDP=7.17D-02 DE=-1.73D-02 OVMax= 2.47D-01

 Cycle  13  Pass 1  IDiag  1:
 RMSU=  1.23D-04    CP:  9.83D-01  3.19D-01  2.50D-01  2.64D-01  5.50D-01
                    CP:  2.27D-01  5.51D-01  8.05D-02  5.44D-01  7.66D-01
                    CP:  8.95D-01  6.93D-01
 E= -2581.45879809660     Delta-E=       -0.010230938087 Rises=F Damp=F
 DIIS: error= 1.92D-03 at cycle  13 NSaved=  13.
 NSaved=13 IEnMin=13 EnMin= -2581.45879809660     IErMin=13 ErrMin= 1.92D-03
 ErrMax= 1.92D-03  0.00D+00 EMaxC= 1.00D-01 BMatC= 1.17D-02 BMatP= 4.51D-02
 IDIUse=3 WtCom= 9.81D-01 WtEn= 1.92D-02
 Coeff-Com:  0.419D-02-0.203D-02 0.104D-01-0.480D-03-0.282D-02-0.189D-03
 Coeff-Com: -0.372D-01 0.171D-02-0.743D-01-0.349D-01 0.852D-01 0.349D+00
 Coeff-Com:  0.701D+00
 Coeff-En:   0.000D+00 0.000D+00 0.000D+00 0.000D+00 0.000D+00 0.000D+00
 Coeff-En:   0.000D+00 0.000D+00 0.000D+00 0.000D+00 0.000D+00 0.457D-01
 Coeff-En:   0.954D+00
 Coeff:      0.411D-02-0.199D-02 0.102D-01-0.470D-03-0.276D-02-0.186D-03
 Coeff:     -0.365D-01 0.168D-02-0.729D-01-0.343D-01 0.836D-01 0.343D+00
 Coeff:      0.706D+00
 Gap=     0.015 Goal=   None    Shift=    0.000
 Gap=     0.162 Goal=   None    Shift=    0.000
 RMSDP=1.30D-04 MaxDP=4.57D-02 DE=-1.02D-02 OVMax= 1.24D-01

 Cycle  14  Pass 1  IDiag  1:
 RMSU=  8.49D-05    CP:  9.83D-01  3.13D-01  2.50D-01  2.60D-01  5.37D-01
                    CP:  2.25D-01  5.63D-01  8.95D-02  5.06D-01  8.79D-01
                    CP:  8.41D-01  9.73D-01  1.06D+00
 E= -2581.46116407059     Delta-E=       -0.002365973991 Rises=F Damp=F
 DIIS: error= 8.35D-04 at cycle  14 NSaved=  14.
 NSaved=14 IEnMin=14 EnMin= -2581.46116407059     IErMin=14 ErrMin= 8.35D-04
 ErrMax= 8.35D-04  0.00D+00 EMaxC= 1.00D-01 BMatC= 4.42D-03 BMatP= 1.17D-02
 IDIUse=3 WtCom= 9.92D-01 WtEn= 8.35D-03
 Coeff-Com: -0.257D-02 0.359D-03 0.473D-02-0.166D-03 0.122D-02 0.244D-03
 Coeff-Com: -0.857D-02 0.485D-02-0.561D-01-0.703D-01-0.481D-01 0.145D+00
 Coeff-Com:  0.571D+00 0.458D+00
 Coeff-En:   0.000D+00 0.000D+00 0.000D+00 0.000D+00 0.000D+00 0.000D+00
 Coeff-En:   0.000D+00 0.000D+00 0.000D+00 0.000D+00 0.000D+00 0.000D+00
 Coeff-En:   0.135D+00 0.865D+00
 Coeff:     -0.254D-02 0.356D-03 0.469D-02-0.164D-03 0.121D-02 0.242D-03
 Coeff:     -0.849D-02 0.481D-02-0.556D-01-0.698D-01-0.477D-01 0.143D+00
 Coeff:      0.568D+00 0.462D+00
 Gap=     0.016 Goal=   None    Shift=    0.000
 Gap=     0.162 Goal=   None    Shift=    0.000
 RMSDP=5.49D-05 MaxDP=1.04D-02 DE=-2.37D-03 OVMax= 2.98D-02

 Cycle  15  Pass 1  IDiag  1:
 RMSU=  4.74D-05    CP:  9.83D-01  3.12D-01  2.50D-01  2.59D-01  5.34D-01
                    CP:  2.24D-01  5.57D-01  9.30D-02  5.08D-01  8.86D-01
                    CP:  8.50D-01  9.98D-01  1.25D+00  9.57D-01
 E= -2581.46208960407     Delta-E=       -0.000925533479 Rises=F Damp=F
 DIIS: error= 3.36D-04 at cycle  15 NSaved=  15.
 NSaved=15 IEnMin=15 EnMin= -2581.46208960407     IErMin=15 ErrMin= 3.36D-04
 ErrMax= 3.36D-04  0.00D+00 EMaxC= 1.00D-01 BMatC= 9.61D-04 BMatP= 4.42D-03
 IDIUse=3 WtCom= 9.97D-01 WtEn= 3.36D-03
 Coeff-Com: -0.243D-03-0.105D-02 0.660D-03-0.262D-04 0.661D-03 0.387D-04
 Coeff-Com: -0.103D-02 0.115D-02-0.203D-01-0.313D-01-0.443D-01 0.229D-01
 Coeff-Com:  0.220D+00 0.342D+00 0.510D+00
 Coeff-En:   0.000D+00 0.000D+00 0.000D+00 0.000D+00 0.000D+00 0.000D+00
 Coeff-En:   0.000D+00 0.000D+00 0.000D+00 0.000D+00 0.000D+00 0.000D+00
 Coeff-En:   0.000D+00 0.152D+00 0.848D+00
 Coeff:     -0.242D-03-0.104D-02 0.657D-03-0.261D-04 0.659D-03 0.386D-04
 Coeff:     -0.103D-02 0.115D-02-0.202D-01-0.312D-01-0.441D-01 0.228D-01
 Coeff:      0.219D+00 0.342D+00 0.512D+00
 Gap=     0.017 Goal=   None    Shift=    0.000
 Gap=     0.161 Goal=   None    Shift=    0.000
 RMSDP=3.72D-05 MaxDP=1.19D-02 DE=-9.26D-04 OVMax= 2.88D-02

 Cycle  16  Pass 1  IDiag  1:
 RMSU=  2.33D-05    CP:  9.83D-01  3.11D-01  2.50D-01  2.59D-01  5.32D-01
                    CP:  2.24D-01  5.56D-01  9.39D-02  5.00D-01  8.95D-01
                    CP:  8.34D-01  1.03D+00  1.35D+00  1.23D+00  1.02D+00
 E= -2581.46237080112     Delta-E=       -0.000281197052 Rises=F Damp=F
 DIIS: error= 1.41D-04 at cycle  16 NSaved=  16.
 NSaved=16 IEnMin=16 EnMin= -2581.46237080112     IErMin=16 ErrMin= 1.41D-04
 ErrMax= 1.41D-04  0.00D+00 EMaxC= 1.00D-01 BMatC= 1.61D-04 BMatP= 9.61D-04
 IDIUse=3 WtCom= 9.99D-01 WtEn= 1.41D-03
 Coeff-Com:  0.409D-03-0.599D-03-0.803D-04-0.194D-04-0.520D-03-0.510D-05
 Coeff-Com: -0.100D-02 0.325D-03-0.271D-02-0.353D-02-0.100D-01-0.171D-02
 Coeff-Com:  0.444D-01 0.119D+00 0.313D+00 0.543D+00
 Coeff-En:   0.000D+00 0.000D+00 0.000D+00 0.000D+00 0.000D+00 0.000D+00
 Coeff-En:   0.000D+00 0.000D+00 0.000D+00 0.000D+00 0.000D+00 0.000D+00
 Coeff-En:   0.000D+00 0.000D+00 0.000D+00 0.100D+01
 Coeff:      0.408D-03-0.598D-03-0.801D-04-0.193D-04-0.520D-03-0.509D-05
 Coeff:     -0.100D-02 0.325D-03-0.271D-02-0.353D-02-0.100D-01-0.171D-02
 Coeff:      0.443D-01 0.118D+00 0.313D+00 0.544D+00
 Gap=     0.017 Goal=   None    Shift=    0.000
 Gap=     0.161 Goal=   None    Shift=    0.000
 RMSDP=2.56D-05 MaxDP=9.55D-03 DE=-2.81D-04 OVMax= 2.35D-02

 Cycle  17  Pass 1  IDiag  1:
 RMSU=  1.34D-05    CP:  9.83D-01  3.11D-01  2.50D-01  2.59D-01  5.31D-01
                    CP:  2.24D-01  5.55D-01  9.47D-02  4.96D-01  8.98D-01
                    CP:  8.18D-01  1.06D+00  1.41D+00  1.38D+00  1.26D+00
                    CP:  1.18D+00
 E= -2581.46245753995     Delta-E=       -0.000086738826 Rises=F Damp=F
 DIIS: error= 1.23D-04 at cycle  17 NSaved=  17.
 NSaved=17 IEnMin=17 EnMin= -2581.46245753995     IErMin=17 ErrMin= 1.23D-04
 ErrMax= 1.23D-04  0.00D+00 EMaxC= 1.00D-01 BMatC= 8.99D-05 BMatP= 1.61D-04
 IDIUse=3 WtCom= 9.99D-01 WtEn= 1.23D-03
 Coeff-Com:  0.131D-03 0.276D-03 0.112D-03-0.189D-04-0.736D-03 0.355D-05
 Coeff-Com: -0.126D-02 0.241D-03 0.231D-02 0.510D-02 0.958D-02-0.125D-02
 Coeff-Com: -0.616D-02-0.105D-01 0.883D-01 0.401D+00 0.513D+00
 Coeff-En:   0.000D+00 0.000D+00 0.000D+00 0.000D+00 0.000D+00 0.000D+00
 Coeff-En:   0.000D+00 0.000D+00 0.000D+00 0.000D+00 0.000D+00 0.000D+00
 Coeff-En:   0.000D+00 0.000D+00 0.000D+00 0.000D+00 0.100D+01
 Coeff:      0.131D-03 0.276D-03 0.112D-03-0.189D-04-0.735D-03 0.355D-05
 Coeff:     -0.125D-02 0.241D-03 0.231D-02 0.510D-02 0.957D-02-0.125D-02
 Coeff:     -0.615D-02-0.105D-01 0.882D-01 0.401D+00 0.513D+00
 Gap=     0.017 Goal=   None    Shift=    0.000
 Gap=     0.161 Goal=   None    Shift=    0.000
 RMSDP=2.50D-05 MaxDP=9.84D-03 DE=-8.67D-05 OVMax= 2.43D-02

 Cycle  18  Pass 1  IDiag  1:
 RMSU=  9.53D-06    CP:  9.83D-01  3.11D-01  2.50D-01  2.58D-01  5.30D-01
                    CP:  2.24D-01  5.54D-01  9.49D-02  4.91D-01  9.00D-01
                    CP:  7.98D-01  1.07D+00  1.46D+00  1.53D+00  1.48D+00
                    CP:  1.67D+00  1.32D+00
 E= -2581.46252985087     Delta-E=       -0.000072310922 Rises=F Damp=F
 DIIS: error= 1.24D-04 at cycle  18 NSaved=  18.
 NSaved=18 IEnMin=18 EnMin= -2581.46252985087     IErMin=17 ErrMin= 1.23D-04
 ErrMax= 1.24D-04  0.00D+00 EMaxC= 1.00D-01 BMatC= 5.61D-05 BMatP= 8.99D-05
 IDIUse=3 WtCom= 9.99D-01 WtEn= 1.23D-03
 Coeff-Com: -0.605D-04 0.326D-03 0.110D-03-0.127D-04-0.523D-03 0.516D-05
 Coeff-Com: -0.135D-02 0.153D-03 0.186D-02 0.431D-02 0.147D-01 0.472D-02
 Coeff-Com: -0.124D-03-0.568D-01-0.478D-01 0.825D-01 0.461D+00 0.537D+00
 Coeff-En:   0.000D+00 0.000D+00 0.000D+00 0.000D+00 0.000D+00 0.000D+00
 Coeff-En:   0.000D+00 0.000D+00 0.000D+00 0.000D+00 0.000D+00 0.000D+00
 Coeff-En:   0.000D+00 0.000D+00 0.000D+00 0.000D+00 0.000D+00 0.100D+01
 Coeff:     -0.605D-04 0.326D-03 0.110D-03-0.127D-04-0.523D-03 0.516D-05
 Coeff:     -0.135D-02 0.153D-03 0.186D-02 0.431D-02 0.147D-01 0.471D-02
 Coeff:     -0.124D-03-0.568D-01-0.477D-01 0.824D-01 0.461D+00 0.537D+00
 Gap=     0.017 Goal=   None    Shift=    0.000
 Gap=     0.161 Goal=   None    Shift=    0.000
 RMSDP=2.49D-05 MaxDP=9.08D-03 DE=-7.23D-05 OVMax= 2.26D-02

 Cycle  19  Pass 1  IDiag  1:
 RMSU=  5.11D-06    CP:  9.83D-01  3.11D-01  2.50D-01  2.58D-01  5.30D-01
                    CP:  2.23D-01  5.52D-01  9.51D-02  4.88D-01  8.97D-01
                    CP:  7.79D-01  1.09D+00  1.52D+00  1.67D+00  1.72D+00
                    CP:  2.13D+00  2.03D+00  1.39D+00
 E= -2581.46259915449     Delta-E=       -0.000069303620 Rises=F Damp=F
 DIIS: error= 8.94D-05 at cycle  19 NSaved=  19.
 NSaved=19 IEnMin=19 EnMin= -2581.46259915449     IErMin=19 ErrMin= 8.94D-05
 ErrMax= 8.94D-05  0.00D+00 EMaxC= 1.00D-01 BMatC= 2.31D-05 BMatP= 5.61D-05
 IDIUse=1 WtCom= 1.00D+00 WtEn= 0.00D+00
 Coeff-Com: -0.455D-03 0.455D-03 0.275D-03-0.119D-04 0.305D-04 0.125D-04
 Coeff-Com: -0.102D-02 0.263D-03-0.904D-03 0.126D-04 0.129D-01 0.748D-02
 Coeff-Com:  0.187D-01-0.579D-01-0.110D+00-0.195D+00 0.192D+00 0.410D+00
 Coeff-Com:  0.723D+00
 Coeff:     -0.455D-03 0.455D-03 0.275D-03-0.119D-04 0.305D-04 0.125D-04
 Coeff:     -0.102D-02 0.263D-03-0.904D-03 0.126D-04 0.129D-01 0.748D-02
 Coeff:      0.187D-01-0.579D-01-0.110D+00-0.195D+00 0.192D+00 0.410D+00
 Coeff:      0.723D+00
 Gap=     0.018 Goal=   None    Shift=    0.000
 Gap=     0.161 Goal=   None    Shift=    0.000
 RMSDP=3.56D-05 MaxDP=1.34D-02 DE=-6.93D-05 OVMax= 3.40D-02

 Cycle  20  Pass 1  IDiag  1:
 RMSU=  4.56D-06    CP:  9.83D-01  3.12D-01  2.50D-01  2.59D-01  5.29D-01
                    CP:  2.23D-01  5.50D-01  9.52D-02  4.83D-01  8.93D-01
                    CP:  7.47D-01  1.10D+00  1.58D+00  1.86D+00  2.04D+00
                    CP:  2.80D+00  3.00D+00  2.36D+00  1.64D+00
 E= -2581.46267902378     Delta-E=       -0.000079869289 Rises=F Damp=F
 DIIS: error= 7.90D-05 at cycle  20 NSaved=  20.
 NSaved=20 IEnMin=20 EnMin= -2581.46267902378     IErMin=20 ErrMin= 7.90D-05
 ErrMax= 7.90D-05  0.00D+00 EMaxC= 1.00D-01 BMatC= 1.76D-05 BMatP= 2.31D-05
 IDIUse=1 WtCom= 1.00D+00 WtEn= 0.00D+00
 Coeff-Com: -0.348D-03 0.213D-03 0.201D-03-0.736D-05 0.160D-03 0.884D-05
 Coeff-Com: -0.792D-03 0.224D-03-0.164D-02-0.154D-02 0.891D-02 0.566D-02
 Coeff-Com:  0.194D-01-0.454D-01-0.112D+00-0.263D+00 0.216D-01 0.954D-01
 Coeff-Com:  0.748D+00 0.525D+00
 Coeff:     -0.348D-03 0.213D-03 0.201D-03-0.736D-05 0.160D-03 0.884D-05
 Coeff:     -0.792D-03 0.224D-03-0.164D-02-0.154D-02 0.891D-02 0.566D-02
 Coeff:      0.194D-01-0.454D-01-0.112D+00-0.263D+00 0.216D-01 0.954D-01
 Coeff:      0.748D+00 0.525D+00
 Gap=     0.018 Goal=   None    Shift=    0.000
 Gap=     0.161 Goal=   None    Shift=    0.000
 RMSDP=3.38D-05 MaxDP=1.23D-02 DE=-7.99D-05 OVMax= 3.17D-02

 Cycle  21  Pass 1  IDiag  1:
 Restarting incremental Fock formation.
 E= -2581.46274413034     Delta-E=       -0.000065106562 Rises=F Damp=F
 DIIS: error= 5.75D-05 at cycle  21 NSaved=  20.
 NSaved=20 IEnMin=20 EnMin= -2581.46274413034     IErMin=20 ErrMin= 5.75D-05
 ErrMax= 5.75D-05  0.00D+00 EMaxC= 1.00D-01 BMatC= 1.00D-05 BMatP= 1.76D-05
 IDIUse=1 WtCom= 1.00D+00 WtEn= 0.00D+00
 Coeff-Com: -0.878D-04 0.190D-05 0.974D-04 0.118D-03-0.133D-05-0.494D-03
 Coeff-Com:  0.102D-03-0.122D-02-0.158D-02 0.486D-02 0.238D-02 0.104D-01
 Coeff-Com: -0.329D-01-0.859D-01-0.197D+00 0.111D-03-0.627D-01 0.496D+00
 Coeff-Com:  0.288D+00 0.580D+00
 Coeff:     -0.878D-04 0.190D-05 0.974D-04 0.118D-03-0.133D-05-0.494D-03
 Coeff:      0.102D-03-0.122D-02-0.158D-02 0.486D-02 0.238D-02 0.104D-01
 Coeff:     -0.329D-01-0.859D-01-0.197D+00 0.111D-03-0.627D-01 0.496D+00
 Coeff:      0.288D+00 0.580D+00
 Gap=     0.018 Goal=   None    Shift=    0.000
 Gap=     0.161 Goal=   None    Shift=    0.000
 RMSDP=2.69D-05 MaxDP=9.43D-03 DE=-6.51D-05 OVMax= 2.53D-02

 Cycle  22  Pass 1  IDiag  1:
 RMSU=  2.69D-05    CP:  1.00D+00
 E= -2581.46278843234     Delta-E=       -0.000044301996 Rises=F Damp=F
 DIIS: error= 4.11D-05 at cycle  22 NSaved=  20.
 NSaved=20 IEnMin=20 EnMin= -2581.46278843234     IErMin=20 ErrMin= 4.11D-05
 ErrMax= 4.11D-05  0.00D+00 EMaxC= 1.00D-01 BMatC= 7.04D-06 BMatP= 1.00D-05
 IDIUse=1 WtCom= 1.00D+00 WtEn= 0.00D+00
 Coeff-Com: -0.377D-04 0.420D-04 0.113D-03 0.208D-04-0.310D-03 0.349D-04
 Coeff-Com: -0.678D-03-0.962D-03 0.298D-02 0.168D-02 0.575D-02-0.226D-01
 Coeff-Com: -0.544D-01-0.958D-01 0.712D-01 0.256D-01 0.287D+00-0.178D+00
 Coeff-Com:  0.241D-01 0.934D+00
 Coeff:     -0.377D-04 0.420D-04 0.113D-03 0.208D-04-0.310D-03 0.349D-04
 Coeff:     -0.678D-03-0.962D-03 0.298D-02 0.168D-02 0.575D-02-0.226D-01
 Coeff:     -0.544D-01-0.958D-01 0.712D-01 0.256D-01 0.287D+00-0.178D+00
 Coeff:      0.241D-01 0.934D+00
 Gap=     0.019 Goal=   None    Shift=    0.000
 Gap=     0.161 Goal=   None    Shift=    0.000
 RMSDP=1.82D-05 MaxDP=5.71D-03 DE=-4.43D-05 OVMax= 1.79D-02

 Cycle  23  Pass 1  IDiag  1:
 RMSU=  4.59D-06    CP:  1.00D+00  1.66D+00
 E= -2581.46281580006     Delta-E=       -0.000027367721 Rises=F Damp=F
 DIIS: error= 4.38D-05 at cycle  23 NSaved=  20.
 NSaved=20 IEnMin=20 EnMin= -2581.46281580006     IErMin=19 ErrMin= 4.11D-05
 ErrMax= 4.38D-05  0.00D+00 EMaxC= 1.00D-01 BMatC= 5.57D-06 BMatP= 7.04D-06
 IDIUse=1 WtCom= 1.00D+00 WtEn= 0.00D+00
 Coeff-Com:  0.573D-05-0.655D-04-0.144D-03-0.184D-03 0.134D-05-0.102D-03
 Coeff-Com: -0.198D-03 0.156D-02 0.275D-02 0.563D-02-0.865D-02-0.243D-01
 Coeff-Com: -0.206D-01 0.995D-01 0.863D-01 0.139D+00-0.531D+00-0.706D+00
 Coeff-Com:  0.107D+01 0.891D+00
 Coeff:      0.573D-05-0.655D-04-0.144D-03-0.184D-03 0.134D-05-0.102D-03
 Coeff:     -0.198D-03 0.156D-02 0.275D-02 0.563D-02-0.865D-02-0.243D-01
 Coeff:     -0.206D-01 0.995D-01 0.863D-01 0.139D+00-0.531D+00-0.706D+00
 Coeff:      0.107D+01 0.891D+00
 Gap=     0.019 Goal=   None    Shift=    0.000
 Gap=     0.160 Goal=   None    Shift=    0.000
 RMSDP=3.55D-05 MaxDP=1.07D-02 DE=-2.74D-05 OVMax= 3.40D-02

 Cycle  24  Pass 1  IDiag  1:
 RMSU=  4.13D-06    CP:  1.00D+00  2.93D+00  2.89D+00
 E= -2581.46286275256     Delta-E=       -0.000046952504 Rises=F Damp=F
 DIIS: error= 2.96D-05 at cycle  24 NSaved=  20.
 NSaved=20 IEnMin=20 EnMin= -2581.46286275256     IErMin=20 ErrMin= 2.96D-05
 ErrMax= 2.96D-05  0.00D+00 EMaxC= 1.00D-01 BMatC= 3.84D-06 BMatP= 5.57D-06
 IDIUse=1 WtCom= 1.00D+00 WtEn= 0.00D+00
 Coeff-Com: -0.560D-04-0.951D-04-0.180D-03-0.243D-05-0.142D-03-0.391D-04
 Coeff-Com:  0.160D-02 0.333D-02 0.877D-02-0.125D-02-0.150D-01-0.199D-01
 Coeff-Com:  0.552D-01 0.242D-01 0.147D+00-0.379D+00-0.587D+00 0.257D+00
 Coeff-Com:  0.776D+00 0.730D+00
 Coeff:     -0.560D-04-0.951D-04-0.180D-03-0.243D-05-0.142D-03-0.391D-04
 Coeff:      0.160D-02 0.333D-02 0.877D-02-0.125D-02-0.150D-01-0.199D-01
 Coeff:      0.552D-01 0.242D-01 0.147D+00-0.379D+00-0.587D+00 0.257D+00
 Coeff:      0.776D+00 0.730D+00
 Gap=     0.019 Goal=   None    Shift=    0.000
 Gap=     0.160 Goal=   None    Shift=    0.000
 RMSDP=2.99D-05 MaxDP=8.61D-03 DE=-4.70D-05 OVMax= 2.79D-02

 Cycle  25  Pass 1  IDiag  1:
 RMSU=  2.73D-05    CP:  1.00D+00  3.00D+00  3.00D+00  2.29D+00
 E= -2581.46289582662     Delta-E=       -0.000033074051 Rises=F Damp=F
 DIIS: error= 2.00D-05 at cycle  25 NSaved=  20.
 NSaved=20 IEnMin=20 EnMin= -2581.46289582662     IErMin=20 ErrMin= 2.00D-05
 ErrMax= 2.00D-05  0.00D+00 EMaxC= 1.00D-01 BMatC= 2.29D-06 BMatP= 3.84D-06
 IDIUse=1 WtCom= 1.00D+00 WtEn= 0.00D+00
 Coeff-Com: -0.127D-04-0.147D-03-0.845D-06 0.125D-04 0.384D-04 0.175D-02
 Coeff-Com:  0.529D-03 0.450D-02-0.237D-02-0.619D-02-0.386D-02 0.354D-01
 Coeff-Com: -0.298D-01 0.146D+00-0.239D-01 0.812D-01-0.583D+00-0.915D-01
 Coeff-Com:  0.467D+00 0.100D+01
 Coeff:     -0.127D-04-0.147D-03-0.845D-06 0.125D-04 0.384D-04 0.175D-02
 Coeff:      0.529D-03 0.450D-02-0.237D-02-0.619D-02-0.386D-02 0.354D-01
 Coeff:     -0.298D-01 0.146D+00-0.239D-01 0.812D-01-0.583D+00-0.915D-01
 Coeff:      0.467D+00 0.100D+01
 Gap=     0.019 Goal=   None    Shift=    0.000
 Gap=     0.160 Goal=   None    Shift=    0.000
 RMSDP=2.30D-05 MaxDP=6.57D-03 DE=-3.31D-05 OVMax= 2.10D-02

 Cycle  26  Pass 1  IDiag  1:
 RMSU=  7.44D-06    CP:  1.00D+00  3.00D+00  3.00D+00  3.00D+00  1.78D+00
 E= -2581.46291750954     Delta-E=       -0.000021682927 Rises=F Damp=F
 DIIS: error= 2.74D-05 at cycle  26 NSaved=  20.
 NSaved=20 IEnMin=20 EnMin= -2581.46291750954     IErMin=19 ErrMin= 2.00D-05
 ErrMax= 2.74D-05  0.00D+00 EMaxC= 1.00D-01 BMatC= 2.08D-06 BMatP= 2.29D-06
 IDIUse=1 WtCom= 1.00D+00 WtEn= 0.00D+00
 Coeff-Com:  0.265D-04-0.106D-03 0.201D-03 0.156D-03 0.182D-02-0.188D-02
 Coeff-Com: -0.105D-02-0.460D-02-0.412D-02 0.504D-03-0.417D-02-0.879D-01
 Coeff-Com:  0.891D-01 0.229D+00 0.615D+00-0.104D+01-0.795D+00-0.582D-01
 Coeff-Com:  0.121D+01 0.846D+00
 Coeff:      0.265D-04-0.106D-03 0.201D-03 0.156D-03 0.182D-02-0.188D-02
 Coeff:     -0.105D-02-0.460D-02-0.412D-02 0.504D-03-0.417D-02-0.879D-01
 Coeff:      0.891D-01 0.229D+00 0.615D+00-0.104D+01-0.795D+00-0.582D-01
 Coeff:      0.121D+01 0.846D+00
 Gap=     0.019 Goal=   None    Shift=    0.000
 Gap=     0.160 Goal=   None    Shift=    0.000
 RMSDP=4.94D-05 MaxDP=1.41D-02 DE=-2.17D-05 OVMax= 4.34D-02

 Cycle  27  Pass 1  IDiag  1:
 RMSU=  1.75D-05    CP:  1.00D+00  3.00D+00  3.00D+00  3.00D+00  3.00D+00
                    CP:  2.36D+00
 E= -2581.46295113407     Delta-E=       -0.000033624528 Rises=F Damp=F
 DIIS: error= 1.43D-05 at cycle  27 NSaved=  20.
 NSaved=20 IEnMin=20 EnMin= -2581.46295113407     IErMin=20 ErrMin= 1.43D-05
 ErrMax= 1.43D-05  0.00D+00 EMaxC= 1.00D-01 BMatC= 1.60D-06 BMatP= 2.08D-06
 IDIUse=1 WtCom= 1.00D+00 WtEn= 0.00D+00
 Coeff-Com: -0.802D-04 0.336D-03 0.205D-03 0.203D-02-0.186D-02-0.232D-02
 Coeff-Com: -0.725D-02-0.101D-01-0.300D-02 0.347D-02-0.387D-01 0.635D-01
 Coeff-Com:  0.150D+00 0.306D+00-0.545D+00-0.516D+00-0.183D+00 0.495D+00
 Coeff-Com:  0.798D+00 0.490D+00
 Coeff:     -0.802D-04 0.336D-03 0.205D-03 0.203D-02-0.186D-02-0.232D-02
 Coeff:     -0.725D-02-0.101D-01-0.300D-02 0.347D-02-0.387D-01 0.635D-01
 Coeff:      0.150D+00 0.306D+00-0.545D+00-0.516D+00-0.183D+00 0.495D+00
 Coeff:      0.798D+00 0.490D+00
 Gap=     0.019 Goal=   None    Shift=    0.000
 Gap=     0.160 Goal=   None    Shift=    0.000
 RMSDP=1.78D-05 MaxDP=5.49D-03 DE=-3.36D-05 OVMax= 1.50D-02

 Cycle  28  Pass 1  IDiag  1:
 RMSU=  7.02D-06    CP:  1.00D+00  3.00D+00  3.00D+00  3.00D+00  3.00D+00
                    CP:  3.00D+00  1.89D+00
 E= -2581.46295906549     Delta-E=       -0.000007931423 Rises=F Damp=F
 DIIS: error= 1.23D-05 at cycle  28 NSaved=  20.
 NSaved=20 IEnMin=20 EnMin= -2581.46295906549     IErMin=20 ErrMin= 1.23D-05
 ErrMax= 1.23D-05  0.00D+00 EMaxC= 1.00D-01 BMatC= 8.41D-07 BMatP= 1.60D-06
 IDIUse=1 WtCom= 1.00D+00 WtEn= 0.00D+00
 Coeff-Com:  0.252D-03-0.975D-04 0.142D-02-0.622D-03 0.297D-03-0.638D-02
 Coeff-Com: -0.151D-01-0.153D-01 0.160D-01 0.327D-01 0.638D-01 0.380D-02
 Coeff-Com: -0.291D+00 0.209D+00 0.146D+00-0.422D-01-0.539D+00 0.351D+00
 Coeff-Com:  0.160D+00 0.925D+00
 Coeff:      0.252D-03-0.975D-04 0.142D-02-0.622D-03 0.297D-03-0.638D-02
 Coeff:     -0.151D-01-0.153D-01 0.160D-01 0.327D-01 0.638D-01 0.380D-02
 Coeff:     -0.291D+00 0.209D+00 0.146D+00-0.422D-01-0.539D+00 0.351D+00
 Coeff:      0.160D+00 0.925D+00
 Gap=     0.019 Goal=   None    Shift=    0.000
 Gap=     0.160 Goal=   None    Shift=    0.000
 RMSDP=1.11D-05 MaxDP=3.84D-03 DE=-7.93D-06 OVMax= 9.04D-03

 Cycle  29  Pass 1  IDiag  1:
 RMSU=  6.09D-06    CP:  1.00D+00  3.00D+00  3.00D+00  3.00D+00  3.00D+00
                    CP:  3.00D+00  2.34D+00  1.66D+00
 E= -2581.46296345281     Delta-E=       -0.000004387311 Rises=F Damp=F
 DIIS: error= 8.73D-06 at cycle  29 NSaved=  20.
 NSaved=20 IEnMin=20 EnMin= -2581.46296345281     IErMin=20 ErrMin= 8.73D-06
 ErrMax= 8.73D-06  0.00D+00 EMaxC= 1.00D-01 BMatC= 4.31D-07 BMatP= 8.41D-07
 IDIUse=1 WtCom= 1.00D+00 WtEn= 0.00D+00
 Coeff-Com: -0.307D-03 0.667D-03 0.610D-03 0.288D-02-0.159D-02-0.100D-01
 Coeff-Com: -0.201D-01 0.452D-02 0.412D-01 0.462D-01-0.415D-01-0.480D+00
 Coeff-Com:  0.435D+00 0.420D+00 0.853D-01-0.871D+00-0.227D-01-0.203D+00
 Coeff-Com:  0.959D+00 0.655D+00
 Coeff:     -0.307D-03 0.667D-03 0.610D-03 0.288D-02-0.159D-02-0.100D-01
 Coeff:     -0.201D-01 0.452D-02 0.412D-01 0.462D-01-0.415D-01-0.480D+00
 Coeff:      0.435D+00 0.420D+00 0.853D-01-0.871D+00-0.227D-01-0.203D+00
 Coeff:      0.959D+00 0.655D+00
 Gap=     0.019 Goal=   None    Shift=    0.000
 Gap=     0.160 Goal=   None    Shift=    0.000
 RMSDP=2.00D-05 MaxDP=6.66D-03 DE=-4.39D-06 OVMax= 1.72D-02

 Cycle  30  Pass 1  IDiag  1:
 RMSU=  5.81D-06    CP:  1.00D+00  3.00D+00  3.00D+00  3.00D+00  3.00D+00
                    CP:  3.00D+00  3.00D+00  2.70D+00  2.18D+00
 E= -2581.46296868621     Delta-E=       -0.000005233402 Rises=F Damp=F
 DIIS: error= 7.05D-06 at cycle  30 NSaved=  20.
 NSaved=20 IEnMin=20 EnMin= -2581.46296868621     IErMin=20 ErrMin= 7.05D-06
 ErrMax= 7.05D-06  0.00D+00 EMaxC= 1.00D-01 BMatC= 1.11D-07 BMatP= 4.31D-07
 IDIUse=1 WtCom= 1.00D+00 WtEn= 0.00D+00
 Coeff-Com:  0.253D-03 0.368D-03 0.132D-02 0.626D-03-0.112D-02-0.351D-02
 Coeff-Com:  0.523D-02 0.238D-01 0.127D-01-0.455D-01-0.268D+00 0.250D+00
 Coeff-Com:  0.237D+00 0.753D-01-0.398D+00-0.751D-01-0.213D+00 0.372D+00
 Coeff-Com:  0.403D+00 0.623D+00
 Coeff:      0.253D-03 0.368D-03 0.132D-02 0.626D-03-0.112D-02-0.351D-02
 Coeff:      0.523D-02 0.238D-01 0.127D-01-0.455D-01-0.268D+00 0.250D+00
 Coeff:      0.237D+00 0.753D-01-0.398D+00-0.751D-01-0.213D+00 0.372D+00
 Coeff:      0.403D+00 0.623D+00
 Gap=     0.019 Goal=   None    Shift=    0.000
 Gap=     0.160 Goal=   None    Shift=    0.000
 RMSDP=4.43D-06 MaxDP=1.46D-03 DE=-5.23D-06 OVMax= 4.16D-03

 Cycle  31  Pass 1  IDiag  1:
 RMSU=  2.09D-06    CP:  1.00D+00  3.00D+00  3.00D+00  3.00D+00  3.00D+00
                    CP:  3.00D+00  3.00D+00  2.87D+00  2.68D+00  1.38D+00
 E= -2581.46297006712     Delta-E=       -0.000001380911 Rises=F Damp=F
 DIIS: error= 7.09D-06 at cycle  31 NSaved=  20.
 NSaved=20 IEnMin=20 EnMin= -2581.46297006712     IErMin=19 ErrMin= 7.05D-06
 ErrMax= 7.09D-06  0.00D+00 EMaxC= 1.00D-01 BMatC= 7.75D-08 BMatP= 1.11D-07
 IDIUse=1 WtCom= 1.00D+00 WtEn= 0.00D+00
 Coeff-Com: -0.330D-05 0.903D-03 0.914D-03 0.191D-03-0.146D-02-0.609D-03
 Coeff-Com:  0.575D-02 0.434D-02-0.142D-01-0.961D-01 0.104D+00 0.662D-01
 Coeff-Com:  0.187D-01-0.142D+00-0.556D-02-0.991D-01 0.142D+00 0.157D+00
 Coeff-Com:  0.391D+00 0.469D+00
 Coeff:     -0.330D-05 0.903D-03 0.914D-03 0.191D-03-0.146D-02-0.609D-03
 Coeff:      0.575D-02 0.434D-02-0.142D-01-0.961D-01 0.104D+00 0.662D-01
 Coeff:      0.187D-01-0.142D+00-0.556D-02-0.991D-01 0.142D+00 0.157D+00
 Coeff:      0.391D+00 0.469D+00
 Gap=     0.019 Goal=   None    Shift=    0.000
 Gap=     0.160 Goal=   None    Shift=    0.000
 RMSDP=2.36D-06 MaxDP=8.52D-04 DE=-1.38D-06 OVMax= 2.51D-03

 Cycle  32  Pass 1  IDiag  1:
 RMSU=  3.29D-07    CP:  1.00D+00  3.00D+00  3.00D+00  3.00D+00  3.00D+00
                    CP:  3.00D+00  3.00D+00  2.92D+00  2.86D+00  1.60D+00
                    CP:  1.73D+00
 E= -2581.46297082767     Delta-E=       -0.000000760552 Rises=F Damp=F
 DIIS: error= 7.21D-06 at cycle  32 NSaved=  20.
 NSaved=20 IEnMin=20 EnMin= -2581.46297082767     IErMin=18 ErrMin= 7.05D-06
 ErrMax= 7.21D-06  0.00D+00 EMaxC= 1.00D-01 BMatC= 5.99D-08 BMatP= 7.75D-08
 IDIUse=1 WtCom= 1.00D+00 WtEn= 0.00D+00
 Coeff-Com:  0.482D-03 0.498D-03 0.493D-04 0.172D-03 0.623D-03 0.486D-02
 Coeff-Com:  0.100D-02-0.117D-01-0.528D-01 0.617D-01 0.230D-01 0.593D-02
 Coeff-Com: -0.622D-01 0.201D-01-0.557D-01 0.549D-01 0.597D-01 0.173D+00
 Coeff-Com:  0.354D+00 0.422D+00
 Coeff:      0.482D-03 0.498D-03 0.493D-04 0.172D-03 0.623D-03 0.486D-02
 Coeff:      0.100D-02-0.117D-01-0.528D-01 0.617D-01 0.230D-01 0.593D-02
 Coeff:     -0.622D-01 0.201D-01-0.557D-01 0.549D-01 0.597D-01 0.173D+00
 Coeff:      0.354D+00 0.422D+00
 Gap=     0.019 Goal=   None    Shift=    0.000
 Gap=     0.160 Goal=   None    Shift=    0.000
 RMSDP=2.05D-06 MaxDP=7.47D-04 DE=-7.61D-07 OVMax= 2.35D-03

 Cycle  33  Pass 1  IDiag  1:
 RMSU=  4.17D-07    CP:  1.00D+00  3.00D+00  3.00D+00  3.00D+00  3.00D+00
                    CP:  3.00D+00  3.00D+00  2.94D+00  3.00D+00  1.65D+00
                    CP:  2.50D+00  1.76D+00
 E= -2581.46297150404     Delta-E=       -0.000000676371 Rises=F Damp=F
 DIIS: error= 7.29D-06 at cycle  33 NSaved=  20.
 NSaved=20 IEnMin=20 EnMin= -2581.46297150404     IErMin=17 ErrMin= 7.05D-06
 ErrMax= 7.29D-06  0.00D+00 EMaxC= 1.00D-01 BMatC= 5.24D-08 BMatP= 5.99D-08
 IDIUse=1 WtCom= 1.00D+00 WtEn= 0.00D+00
 Coeff-Com:  0.158D-03 0.861D-04 0.166D-02 0.115D-02 0.266D-02-0.195D-02
 Coeff-Com: -0.623D-02-0.118D-01 0.185D-01-0.172D-01-0.575D-02 0.582D-02
 Coeff-Com:  0.411D-01-0.262D-01-0.113D-01 0.824D-04 0.340D-01 0.198D+00
 Coeff-Com:  0.355D+00 0.422D+00
 Coeff:      0.158D-03 0.861D-04 0.166D-02 0.115D-02 0.266D-02-0.195D-02
 Coeff:     -0.623D-02-0.118D-01 0.185D-01-0.172D-01-0.575D-02 0.582D-02
 Coeff:      0.411D-01-0.262D-01-0.113D-01 0.824D-04 0.340D-01 0.198D+00
 Coeff:      0.355D+00 0.422D+00
 Gap=     0.019 Goal=   None    Shift=    0.000
 Gap=     0.160 Goal=   None    Shift=    0.000
 RMSDP=2.54D-06 MaxDP=9.42D-04 DE=-6.76D-07 OVMax= 2.82D-03

 Cycle  34  Pass 1  IDiag  1:
 RMSU=  1.09D-06    CP:  1.00D+00  3.00D+00  3.00D+00  3.00D+00  3.00D+00
                    CP:  3.00D+00  3.00D+00  2.98D+00  3.00D+00  1.82D+00
                    CP:  3.00D+00  2.63D+00  3.00D+00
 E= -2581.46297235256     Delta-E=       -0.000000848519 Rises=F Damp=F
 DIIS: error= 7.39D-06 at cycle  34 NSaved=  20.
 NSaved=20 IEnMin=20 EnMin= -2581.46297235256     IErMin=16 ErrMin= 7.05D-06
 ErrMax= 7.39D-06  0.00D+00 EMaxC= 1.00D-01 BMatC= 5.37D-08 BMatP= 5.24D-08
 IDIUse=1 WtCom= 1.00D+00 WtEn= 0.00D+00
 Coeff-Com: -0.211D-03 0.117D-02 0.114D-02 0.270D-02-0.113D-02-0.516D-02
 Coeff-Com: -0.966D-02 0.172D-01-0.184D-01-0.696D-02 0.570D-02 0.429D-01
 Coeff-Com: -0.242D-01-0.117D-01-0.174D-02 0.199D-01 0.183D+00 0.313D+00
 Coeff-Com:  0.357D+00 0.135D+00
 Coeff:     -0.211D-03 0.117D-02 0.114D-02 0.270D-02-0.113D-02-0.516D-02
 Coeff:     -0.966D-02 0.172D-01-0.184D-01-0.696D-02 0.570D-02 0.429D-01
 Coeff:     -0.242D-01-0.117D-01-0.174D-02 0.199D-01 0.183D+00 0.313D+00
 Coeff:      0.357D+00 0.135D+00
 Gap=     0.019 Goal=   None    Shift=    0.000
 Gap=     0.160 Goal=   None    Shift=    0.000
 RMSDP=5.56D-07 MaxDP=2.02D-04 DE=-8.49D-07 OVMax= 6.50D-04

 Cycle  35  Pass 1  IDiag  1:
 RMSU=  2.11D-07    CP:  1.00D+00  3.00D+00  3.00D+00  3.00D+00  3.00D+00
                    CP:  3.00D+00  3.00D+00  2.99D+00  3.00D+00  1.83D+00
                    CP:  3.00D+00  2.88D+00  3.00D+00  1.46D+00
 E= -2581.46297253574     Delta-E=       -0.000000183181 Rises=F Damp=F
 DIIS: error= 7.41D-06 at cycle  35 NSaved=  20.
 NSaved=20 IEnMin=20 EnMin= -2581.46297253574     IErMin=15 ErrMin= 7.05D-06
 ErrMax= 7.41D-06  0.00D+00 EMaxC= 1.00D-01 BMatC= 5.34D-08 BMatP= 5.24D-08
 IDIUse=1 WtCom= 1.00D+00 WtEn= 0.00D+00
 Coeff-Com:  0.167D-02 0.149D-02 0.290D-02-0.168D-02-0.542D-02-0.643D-02
 Coeff-Com:  0.141D-01-0.226D-01-0.800D-02 0.142D-01 0.432D-01-0.235D-01
 Coeff-Com: -0.192D-01-0.663D-02 0.209D-01 0.186D+00 0.326D+00 0.408D+00
 Coeff-Com:  0.212D+00-0.136D+00
 Coeff:      0.167D-02 0.149D-02 0.290D-02-0.168D-02-0.542D-02-0.643D-02
 Coeff:      0.141D-01-0.226D-01-0.800D-02 0.142D-01 0.432D-01-0.235D-01
 Coeff:     -0.192D-01-0.663D-02 0.209D-01 0.186D+00 0.326D+00 0.408D+00
 Coeff:      0.212D+00-0.136D+00
 Gap=     0.019 Goal=   None    Shift=    0.000
 Gap=     0.160 Goal=   None    Shift=    0.000
 RMSDP=2.43D-07 MaxDP=8.33D-05 DE=-1.83D-07 OVMax= 2.56D-04

 Cycle  36  Pass 1  IDiag  1:
 RMSU=  3.64D-08    CP:  1.00D+00  3.00D+00  3.00D+00  3.00D+00  3.00D+00
                    CP:  3.00D+00  3.00D+00  2.98D+00  3.00D+00  1.80D+00
                    CP:  3.00D+00  2.81D+00  3.00D+00  1.32D+00  7.28D-01
 E= -2581.46297246206     Delta-E=        0.000000073678 Rises=F Damp=F
 DIIS: error= 7.40D-06 at cycle  36 NSaved=  20.
 NSaved=20 IEnMin=19 EnMin= -2581.46297253574     IErMin=14 ErrMin= 7.05D-06
 ErrMax= 7.40D-06  0.00D+00 EMaxC= 1.00D-01 BMatC= 5.15D-08 BMatP= 5.24D-08
 IDIUse=1 WtCom= 1.00D+00 WtEn= 0.00D+00
 Coeff-Com: -0.558D-03 0.770D-03-0.146D-02-0.674D-02-0.588D-02 0.251D-01
 Coeff-Com: -0.199D-01-0.790D-02 0.124D-01 0.299D-01-0.248D-01-0.152D-01
 Coeff-Com: -0.152D-01 0.460D-01 0.199D+00 0.378D+00 0.645D+00 0.103D+01
 Coeff-Com: -0.328D+01 0.201D+01
 Coeff:     -0.558D-03 0.770D-03-0.146D-02-0.674D-02-0.588D-02 0.251D-01
 Coeff:     -0.199D-01-0.790D-02 0.124D-01 0.299D-01-0.248D-01-0.152D-01
 Coeff:     -0.152D-01 0.460D-01 0.199D+00 0.378D+00 0.645D+00 0.103D+01
 Coeff:     -0.328D+01 0.201D+01
 Gap=     0.019 Goal=   None    Shift=    0.000
 Gap=     0.160 Goal=   None    Shift=    0.000
 RMSDP=1.93D-06 MaxDP=6.91D-04 DE= 7.37D-08 OVMax= 2.24D-03

 Cycle  37  Pass 1  IDiag  1:
 RMSU=  8.95D-08    CP:  1.00D+00  3.00D+00  3.00D+00  3.00D+00  3.00D+00
                    CP:  3.00D+00  3.00D+00  2.97D+00  3.00D+00  1.79D+00
                    CP:  2.80D+00  1.90D+00  2.00D+00  1.50D-01 -1.18D+00
                    CP:  7.06D-01
 E= -2581.46297184123     Delta-E=        0.000000620828 Rises=F Damp=F
 DIIS: error= 7.31D-06 at cycle  37 NSaved=  20.
 NSaved=20 IEnMin=18 EnMin= -2581.46297253574     IErMin=13 ErrMin= 7.05D-06
 ErrMax= 7.31D-06  0.00D+00 EMaxC= 1.00D-01 BMatC= 6.32D-08 BMatP= 5.15D-08
 IDIUse=1 WtCom= 1.00D+00 WtEn= 0.00D+00
 Coeff-Com:  0.198D-02-0.102D-02-0.975D-02-0.203D-01 0.426D-01-0.299D-02
 Coeff-Com: -0.362D-02-0.150D-01 0.262D-01-0.336D-01 0.566D-02 0.298D-02
 Coeff-Com:  0.414D-01 0.199D+00 0.359D+00 0.753D+00 0.208D+01-0.692D+01
 Coeff-Com:  0.367D+01 0.829D+00
 Coeff:      0.198D-02-0.102D-02-0.975D-02-0.203D-01 0.426D-01-0.299D-02
 Coeff:     -0.362D-02-0.150D-01 0.262D-01-0.336D-01 0.566D-02 0.298D-02
 Coeff:      0.414D-01 0.199D+00 0.359D+00 0.753D+00 0.208D+01-0.692D+01
 Coeff:      0.367D+01 0.829D+00
 Gap=     0.019 Goal=   None    Shift=    0.000
 Gap=     0.160 Goal=   None    Shift=    0.000
 RMSDP=3.41D-06 MaxDP=1.30D-03 DE= 6.21D-07 OVMax= 3.87D-03

 Cycle  38  Pass 1  IDiag  1:
 RMSU=  1.72D-07    CP:  1.00D+00  3.00D+00  3.00D+00  3.00D+00  3.00D+00
                    CP:  3.00D+00  3.00D+00  2.91D+00  2.85D+00  1.55D+00
                    CP:  1.63D+00  5.93D-01 -1.18D-01  2.46D-02 -2.34D-01
                    CP:  2.31D+00  2.80D+00
 E= -2581.46297071677     Delta-E=        0.000001124465 Rises=F Damp=F
 DIIS: error= 7.22D-06 at cycle  38 NSaved=  20.
 NSaved=20 IEnMin=17 EnMin= -2581.46297253574     IErMin=12 ErrMin= 7.05D-06
 ErrMax= 7.22D-06  0.00D+00 EMaxC= 1.00D-01 BMatC= 5.60D-08 BMatP= 5.15D-08
 IDIUse=1 WtCom= 1.00D+00 WtEn= 0.00D+00
 Large coefficients: NSaved= 20 BigCof=   22.51 CofMax=   10.00 Det=-6.91D-12
 Inversion failed.  Reducing to 19 matrices.
 Large coefficients: NSaved= 19 BigCof=   22.78 CofMax=   10.00 Det=-6.95D-12
 Inversion failed.  Reducing to 18 matrices.
 Large coefficients: NSaved= 18 BigCof=   20.77 CofMax=   10.00 Det=-7.88D-12
 Inversion failed.  Reducing to 17 matrices.
 Large coefficients: NSaved= 17 BigCof=   20.23 CofMax=   10.00 Det=-8.03D-12
 Inversion failed.  Reducing to 16 matrices.
 Large coefficients: NSaved= 16 BigCof=   20.22 CofMax=   10.00 Det=-8.03D-12
 Inversion failed.  Reducing to 15 matrices.
 Large coefficients: NSaved= 15 BigCof=   21.18 CofMax=   10.00 Det=-8.57D-12
 Inversion failed.  Reducing to 14 matrices.
 Large coefficients: NSaved= 14 BigCof=   21.13 CofMax=   10.00 Det=-8.58D-12
 Inversion failed.  Reducing to 13 matrices.
 Large coefficients: NSaved= 13 BigCof=   20.54 CofMax=   10.00 Det=-8.67D-12
 Inversion failed.  Reducing to 12 matrices.
 Large coefficients: NSaved= 12 BigCof=   19.86 CofMax=   10.00 Det=-8.70D-12
 Inversion failed.  Reducing to 11 matrices.
 Large coefficients: NSaved= 11 BigCof=   20.63 CofMax=   10.00 Det=-9.45D-12
 Inversion failed.  Reducing to 10 matrices.
 Large coefficients: NSaved= 10 BigCof=   21.09 CofMax=   10.00 Det=-1.02D-11
 Inversion failed.  Reducing to  9 matrices.
 Large coefficients: NSaved=  9 BigCof=   21.34 CofMax=   10.00 Det=-1.05D-11
 Inversion failed.  Reducing to  8 matrices.
 Large coefficients: NSaved=  8 BigCof=   20.06 CofMax=   10.00 Det=-1.13D-11
 Inversion failed.  Reducing to  7 matrices.
 Large coefficients: NSaved=  7 BigCof=   20.81 CofMax=   10.00 Det=-1.29D-11
 Inversion failed.  Reducing to  6 matrices.
 Large coefficients: NSaved=  6 BigCof=   20.62 CofMax=   10.00 Det=-1.33D-11
 Inversion failed.  Reducing to  5 matrices.
 Large coefficients: NSaved=  5 BigCof=   15.45 CofMax=   10.00 Det=-1.63D-11
 Inversion failed.  Reducing to  4 matrices.
 Coeff-Com: -0.394D+01 0.398D+01-0.126D+00 0.108D+01
 Coeff:     -0.394D+01 0.398D+01-0.126D+00 0.108D+01
 Gap=     0.019 Goal=   None    Shift=    0.000
 Gap=     0.160 Goal=   None    Shift=    0.000
 RMSDP=3.17D-06 MaxDP=1.15D-03 DE= 1.12D-06 OVMax= 3.53D-03

 Cycle  39  Pass 1  IDiag  1:
 RMSU=  1.65D-07    CP:  1.00D+00  3.00D+00  3.00D+00  3.00D+00  3.00D+00
                    CP:  3.00D+00  3.00D+00  2.95D+00  3.00D+00  1.66D+00
                    CP:  2.75D+00  1.79D+00  2.38D+00  1.50D-01 -1.21D+00
                    CP:  3.00D+00  2.73D+00  1.13D+00
 E= -2581.46297175640     Delta-E=       -0.000001039629 Rises=F Damp=F
 DIIS: error= 7.23D-06 at cycle  39 NSaved=   5.
 NSaved= 5 IEnMin= 1 EnMin= -2581.46297253574     IErMin= 4 ErrMin= 7.22D-06
 ErrMax= 7.23D-06  0.00D+00 EMaxC= 1.00D-01 BMatC= 7.01D-08 BMatP= 5.15D-08
 IDIUse=1 WtCom= 1.00D+00 WtEn= 0.00D+00
 Coeff-Com: -0.776D+01 0.600D+01 0.588D+00 0.177D+01 0.400D+00
 Coeff:     -0.776D+01 0.600D+01 0.588D+00 0.177D+01 0.400D+00
 Gap=     0.019 Goal=   None    Shift=    0.000
 Gap=     0.160 Goal=   None    Shift=    0.000
 RMSDP=6.68D-06 MaxDP=2.58D-03 DE=-1.04D-06 OVMax= 7.83D-03

 Cycle  40  Pass 1  IDiag  1:
 RMSU=  5.58D-07    CP:  1.00D+00  3.00D+00  3.00D+00  3.00D+00  3.00D+00
                    CP:  3.00D+00  3.00D+00  2.85D+00  2.59D+00  1.33D+00
                    CP:  3.07D-01 -1.05D+00 -6.16D-01  1.59D-01 -1.36D+00
                    CP:  3.00D+00  3.00D+00  3.00D+00  7.38D-01
 E= -2581.46296957041     Delta-E=        0.000002185989 Rises=F Damp=F
 DIIS: error= 7.07D-06 at cycle  40 NSaved=   6.
 NSaved= 6 IEnMin= 1 EnMin= -2581.46297253574     IErMin= 6 ErrMin= 7.07D-06
 ErrMax= 7.07D-06  0.00D+00 EMaxC= 1.00D-01 BMatC= 6.14D-08 BMatP= 5.15D-08
 IDIUse=1 WtCom= 1.00D+00 WtEn= 0.00D+00
 Large coefficients: NSaved=  6 BigCof=   15.29 CofMax=   10.00 Det=-3.07D-11
 Inversion failed.  Reducing to  5 matrices.
 Coeff-Com: -0.246D+01 0.289D+01 0.276D+00 0.295D+00-0.754D-02
 Coeff:     -0.246D+01 0.289D+01 0.276D+00 0.295D+00-0.754D-02
 Gap=     0.019 Goal=   None    Shift=    0.000
 Gap=     0.160 Goal=   None    Shift=    0.000
 RMSDP=1.15D-05 MaxDP=4.40D-03 DE= 2.19D-06 OVMax= 1.33D-02

 Cycle  41  Pass 1  IDiag  1:
 Restarting incremental Fock formation.
 E= -2581.46297336886     Delta-E=       -0.000003798450 Rises=F Damp=F
 DIIS: error= 7.54D-06 at cycle  41 NSaved=   6.
 NSaved= 6 IEnMin= 6 EnMin= -2581.46297336886     IErMin= 5 ErrMin= 7.07D-06
 ErrMax= 7.54D-06  0.00D+00 EMaxC= 1.00D-01 BMatC= 5.45D-08 BMatP= 5.15D-08
 IDIUse=1 WtCom= 1.00D+00 WtEn= 0.00D+00
 Coeff-Com: -0.621D+01 0.460D+01 0.112D+01 0.294D+00 0.485D+00 0.703D+00
 Coeff:     -0.621D+01 0.460D+01 0.112D+01 0.294D+00 0.485D+00 0.703D+00
 Gap=     0.019 Goal=   None    Shift=    0.000
 Gap=     0.160 Goal=   None    Shift=    0.000
 RMSDP=4.90D-06 MaxDP=1.92D-03 DE=-3.80D-06 OVMax= 5.87D-03

 Cycle  42  Pass 1  IDiag  1:
 RMSU=  4.90D-06    CP:  1.00D+00
 E= -2581.46297173827     Delta-E=        0.000001630593 Rises=F Damp=F
 DIIS: error= 7.35D-06 at cycle  42 NSaved=   7.
 NSaved= 7 IEnMin= 6 EnMin= -2581.46297336886     IErMin= 5 ErrMin= 7.07D-06
 ErrMax= 7.35D-06  0.00D+00 EMaxC= 1.00D-01 BMatC= 5.10D-08 BMatP= 5.15D-08
 IDIUse=1 WtCom= 1.00D+00 WtEn= 0.00D+00
 Large coefficients: NSaved=  7 BigCof=   13.59 CofMax=   10.00 Det=-3.05D-11
 Inversion failed.  Reducing to  6 matrices.
 Coeff-Com: -0.422D+01 0.361D+01 0.773D+00 0.259D+00 0.375D+00 0.205D+00
 Coeff:     -0.422D+01 0.361D+01 0.773D+00 0.259D+00 0.375D+00 0.205D+00
 Gap=     0.019 Goal=   None    Shift=    0.000
 Gap=     0.160 Goal=   None    Shift=    0.000
 RMSDP=4.14D-06 MaxDP=1.61D-03 DE= 1.63D-06 OVMax= 4.89D-03

 Cycle  43  Pass 1  IDiag  1:
 RMSU=  1.93D-07    CP:  1.00D+00  1.55D-01
 E= -2581.46297313841     Delta-E=       -0.000001400147 Rises=F Damp=F
 DIIS: error= 7.48D-06 at cycle  43 NSaved=   7.
 NSaved= 7 IEnMin= 5 EnMin= -2581.46297336886     IErMin= 4 ErrMin= 7.23D-06
 ErrMax= 7.48D-06  0.00D+00 EMaxC= 1.00D-01 BMatC= 5.59D-08 BMatP= 5.10D-08
 IDIUse=1 WtCom= 1.00D+00 WtEn= 0.00D+00
 Coeff-Com: -0.868D+01 0.535D+01 0.189D+01 0.136D+00 0.367D+00 0.912D+00
 Coeff-Com:  0.104D+01
 Coeff:     -0.868D+01 0.535D+01 0.189D+01 0.136D+00 0.367D+00 0.912D+00
 Coeff:      0.104D+01
 Gap=     0.019 Goal=   None    Shift=    0.000
 Gap=     0.160 Goal=   None    Shift=    0.000
 RMSDP=2.55D-06 MaxDP=1.01D-03 DE=-1.40D-06 OVMax= 3.20D-03

 Cycle  44  Pass 1  IDiag  1:
 RMSU=  4.04D-07    CP:  1.00D+00  6.54D-01  3.00D+00
 E= -2581.46297239607     Delta-E=        0.000000742340 Rises=F Damp=F
 DIIS: error= 7.42D-06 at cycle  44 NSaved=   8.
 NSaved= 8 IEnMin= 5 EnMin= -2581.46297336886     IErMin= 4 ErrMin= 7.23D-06
 ErrMax= 7.42D-06  0.00D+00 EMaxC= 1.00D-01 BMatC= 5.06D-08 BMatP= 5.10D-08
 IDIUse=1 WtCom= 1.00D+00 WtEn= 0.00D+00
 Large coefficients: NSaved=  8 BigCof=   10.16 CofMax=   10.00 Det=-2.76D-11
 Inversion failed.  Reducing to  7 matrices.
 Coeff-Com: -0.449D+01 0.376D+01 0.815D+00 0.272D+00 0.378D+00 0.102D+00
 Coeff-Com:  0.160D+00
 Coeff:     -0.449D+01 0.376D+01 0.815D+00 0.272D+00 0.378D+00 0.102D+00
 Coeff:      0.160D+00
 Gap=     0.019 Goal=   None    Shift=    0.000
 Gap=     0.160 Goal=   None    Shift=    0.000
 RMSDP=2.92D-06 MaxDP=1.16D-03 DE= 7.42D-07 OVMax= 3.64D-03

 Cycle  45  Pass 1  IDiag  1:
 RMSU=  7.31D-08    CP:  1.00D+00  7.01D-02  1.69D+00  1.34D-01
 E= -2581.46297329144     Delta-E=       -0.000000895367 Rises=F Damp=F
 DIIS: error= 7.51D-06 at cycle  45 NSaved=   8.
 NSaved= 8 IEnMin= 5 EnMin= -2581.46297336886     IErMin= 4 ErrMin= 7.23D-06
 ErrMax= 7.51D-06  0.00D+00 EMaxC= 1.00D-01 BMatC= 5.22D-08 BMatP= 5.06D-08
 IDIUse=1 WtCom= 1.00D+00 WtEn= 0.00D+00
 Coeff-Com: -0.576D+01 0.420D+01 0.117D+01 0.228D+00 0.349D+00 0.667D-01
 Coeff-Com:  0.318D+00 0.428D+00
 Coeff:     -0.576D+01 0.420D+01 0.117D+01 0.228D+00 0.349D+00 0.667D-01
 Coeff:      0.318D+00 0.428D+00
 Gap=     0.019 Goal=   None    Shift=    0.000
 Gap=     0.160 Goal=   None    Shift=    0.000
 RMSDP=4.23D-07 MaxDP=1.39D-04 DE=-8.95D-07 OVMax= 3.53D-04

 Cycle  46  Pass 1  IDiag  1:
 RMSU=  3.19D-08    CP:  1.00D+00  8.85D-02  3.00D+00  6.09D-01  1.14D+00
 E= -2581.46297330000     Delta-E=       -0.000000008560 Rises=F Damp=F
 DIIS: error= 7.52D-06 at cycle  46 NSaved=   9.
 NSaved= 9 IEnMin= 5 EnMin= -2581.46297336886     IErMin= 4 ErrMin= 7.23D-06
 ErrMax= 7.52D-06  0.00D+00 EMaxC= 1.00D-01 BMatC= 5.03D-08 BMatP= 5.06D-08
 IDIUse=1 WtCom= 1.00D+00 WtEn= 0.00D+00
 Coeff-Com: -0.573D+01 0.415D+01 0.118D+01 0.219D+00 0.336D+00 0.366D-01
 Coeff-Com:  0.295D+00 0.293D+00 0.231D+00
 Coeff:     -0.573D+01 0.415D+01 0.118D+01 0.219D+00 0.336D+00 0.366D-01
 Coeff:      0.295D+00 0.293D+00 0.231D+00
 Gap=     0.019 Goal=   None    Shift=    0.000
 Gap=     0.160 Goal=   None    Shift=    0.000
 RMSDP=1.76D-07 MaxDP=5.86D-05 DE=-8.56D-09 OVMax= 1.49D-04

 Cycle  47  Pass 1  IDiag  1:
 RMSU=  3.02D-08    CP:  1.00D+00  5.90D-02  3.00D+00  8.30D-01  7.81D-01
                    CP:  1.71D+00
 E= -2581.46297334873     Delta-E=       -0.000000048725 Rises=F Damp=F
 DIIS: error= 7.52D-06 at cycle  47 NSaved=  10.
 NSaved=10 IEnMin= 5 EnMin= -2581.46297336886     IErMin= 4 ErrMin= 7.23D-06
 ErrMax= 7.52D-06  0.00D+00 EMaxC= 1.00D-01 BMatC= 5.03D-08 BMatP= 5.03D-08
 IDIUse=1 WtCom= 1.00D+00 WtEn= 0.00D+00
 Large coefficients: NSaved= 10 BigCof=   11.99 CofMax=   10.00 Det=-1.09D-11
 Inversion failed.  Reducing to  9 matrices.
 Large coefficients: NSaved=  9 BigCof=   14.69 CofMax=   10.00 Det=-1.25D-11
 Inversion failed.  Reducing to  8 matrices.
 Coeff-Com: -0.137D+01 0.158D+01 0.141D+00-0.341D+00 0.135D+00-0.846D+00
 Coeff-Com:  0.965D+00 0.742D+00
 Coeff:     -0.137D+01 0.158D+01 0.141D+00-0.341D+00 0.135D+00-0.846D+00
 Coeff:      0.965D+00 0.742D+00
 Gap=     0.019 Goal=   None    Shift=    0.000
 Gap=     0.160 Goal=   None    Shift=    0.000
 RMSDP=3.26D-06 MaxDP=1.21D-03 DE=-4.87D-08 OVMax= 3.67D-03

 Cycle  48  Pass 1  IDiag  1:
 RMSU=  1.57D-07    CP:  1.00D+00 -5.99D-01  3.00D+00  1.97D+00 -2.95D-01
                    CP:  2.88D+00  3.00D+00
 E= -2581.46297444371     Delta-E=       -0.000001094988 Rises=F Damp=F
 DIIS: error= 7.57D-06 at cycle  48 NSaved=   9.
 NSaved= 9 IEnMin= 9 EnMin= -2581.46297444371     IErMin= 2 ErrMin= 7.40D-06
 ErrMax= 7.57D-06  0.00D+00 EMaxC= 1.00D-01 BMatC= 5.32D-08 BMatP= 5.03D-08
 IDIUse=1 WtCom= 1.00D+00 WtEn= 0.00D+00
 Coeff-Com: -0.174D+01 0.173D+01 0.226D+00-0.169D+00 0.853D+00 0.138D+01
 Coeff-Com:  0.432D+01-0.603D+01 0.431D+00
 Coeff:     -0.174D+01 0.173D+01 0.226D+00-0.169D+00 0.853D+00 0.138D+01
 Coeff:      0.432D+01-0.603D+01 0.431D+00
 Gap=     0.019 Goal=   None    Shift=    0.000
 Gap=     0.160 Goal=   None    Shift=    0.000
 RMSDP=1.38D-06 MaxDP=5.21D-04 DE=-1.09D-06 OVMax= 1.32D-03

 Cycle  49  Pass 1  IDiag  1:
 RMSU=  1.70D-07    CP:  1.00D+00 -4.07D-01  1.60D+00  3.51D-01  1.55D+00
                    CP: -3.00D+00 -8.50D-01  1.08D+00
 E= -2581.46297409707     Delta-E=        0.000000346645 Rises=F Damp=F
 DIIS: error= 7.57D-06 at cycle  49 NSaved=  10.
 NSaved=10 IEnMin= 9 EnMin= -2581.46297444371     IErMin= 2 ErrMin= 7.40D-06
 ErrMax= 7.57D-06  0.00D+00 EMaxC= 1.00D-01 BMatC= 5.05D-08 BMatP= 5.03D-08
 IDIUse=1 WtCom= 1.00D+00 WtEn= 0.00D+00
 Coeff-Com: -0.174D+01 0.167D+01 0.226D+00-0.178D+00 0.908D+00 0.150D+01
 Coeff-Com:  0.475D+01-0.667D+01 0.410D+00 0.122D+00
 Coeff:     -0.174D+01 0.167D+01 0.226D+00-0.178D+00 0.908D+00 0.150D+01
 Coeff:      0.475D+01-0.667D+01 0.410D+00 0.122D+00
 Gap=     0.019 Goal=   None    Shift=    0.000
 Gap=     0.160 Goal=   None    Shift=    0.000
 RMSDP=1.48D-07 MaxDP=4.85D-05 DE= 3.47D-07 OVMax= 1.67D-04

 Cycle  50  Pass 1  IDiag  1:
 RMSU=  1.97D-08    CP:  1.00D+00 -4.29D-01  1.15D+00  3.26D-01  1.31D+00
                    CP: -3.00D+00 -6.67D-01  1.19D+00  1.24D+00
 E= -2581.46297411413     Delta-E=       -0.000000017058 Rises=F Damp=F
 DIIS: error= 7.58D-06 at cycle  50 NSaved=  11.
 NSaved=11 IEnMin= 9 EnMin= -2581.46297444371     IErMin= 2 ErrMin= 7.40D-06
 ErrMax= 7.58D-06  0.00D+00 EMaxC= 1.00D-01 BMatC= 5.07D-08 BMatP= 5.03D-08
 IDIUse=1 WtCom= 1.00D+00 WtEn= 0.00D+00
 Large coefficients: NSaved= 11 BigCof=   15.07 CofMax=   10.00 Det=-3.67D-12
 Inversion failed.  Reducing to 10 matrices.
 Large coefficients: NSaved= 10 BigCof=   13.72 CofMax=   10.00 Det=-1.67D-11
 Inversion failed.  Reducing to  9 matrices.
 Coeff-Com:  0.501D+00 0.246D+00-0.154D+00-0.374D+00-0.476D+00 0.174D+01
 Coeff-Com:  0.700D+00 0.561D+01-0.679D+01
 Coeff:      0.501D+00 0.246D+00-0.154D+00-0.374D+00-0.476D+00 0.174D+01
 Coeff:      0.700D+00 0.561D+01-0.679D+01
 Gap=     0.019 Goal=   None    Shift=    0.000
 Gap=     0.160 Goal=   None    Shift=    0.000
 RMSDP=2.17D-06 MaxDP=7.81D-04 DE=-1.71D-08 OVMax= 2.07D-03

 Cycle  51  Pass 1  IDiag  1:
 RMSU=  4.83D-07    CP:  1.00D+00 -3.99D-01  3.00D+00  3.00D+00 -3.00D+00
                    CP:  3.00D+00  3.00D+00 -3.20D-02 -3.00D+00 -3.00D+00
 E= -2581.46297414890     Delta-E=       -0.000000034768 Rises=F Damp=F
 DIIS: error= 7.56D-06 at cycle  51 NSaved=  10.
 NSaved=10 IEnMin= 7 EnMin= -2581.46297444371     IErMin= 1 ErrMin= 7.41D-06
 ErrMax= 7.56D-06  0.00D+00 EMaxC= 1.00D-01 BMatC= 5.69D-08 BMatP= 5.03D-08
 IDIUse=1 WtCom= 1.00D+00 WtEn= 0.00D+00
 Large coefficients: NSaved= 10 BigCof=   16.20 CofMax=   10.00 Det=-7.68D-12
 Inversion failed.  Reducing to  9 matrices.
 Large coefficients: NSaved=  9 BigCof=   11.26 CofMax=   10.00 Det=-1.03D-11
 Inversion failed.  Reducing to  8 matrices.
 Coeff-Com:  0.300D+00 0.311D+00 0.105D+01-0.104D+00 0.598D+00 0.661D+01
 Coeff-Com: -0.809D+01 0.335D+00
 Coeff:      0.300D+00 0.311D+00 0.105D+01-0.104D+00 0.598D+00 0.661D+01
 Coeff:     -0.809D+01 0.335D+00
 Gap=     0.019 Goal=   None    Shift=    0.000
 Gap=     0.160 Goal=   None    Shift=    0.000
 RMSDP=7.11D-07 MaxDP=2.82D-04 DE=-3.48D-08 OVMax= 7.40D-04

 Cycle  52  Pass 1  IDiag  1:
 RMSU=  3.60D-07    CP:  1.00D+00 -4.71D-01  3.00D+00  3.00D+00 -3.00D+00
                    CP:  3.00D+00  3.00D+00  1.30D-01 -3.00D+00 -3.00D+00
                    CP:  2.03D+00
 E= -2581.46297428615     Delta-E=       -0.000000137250 Rises=F Damp=F
 DIIS: error= 7.56D-06 at cycle  52 NSaved=   9.
 NSaved= 9 IEnMin= 5 EnMin= -2581.46297444371     IErMin= 2 ErrMin= 7.51D-06
 ErrMax= 7.56D-06  0.00D+00 EMaxC= 1.00D-01 BMatC= 5.38D-08 BMatP= 5.03D-08
 IDIUse=1 WtCom= 1.00D+00 WtEn= 0.00D+00
 Coeff-Com:  0.323D+00 0.750D+00 0.149D+01-0.883D+00 0.614D+00 0.792D+01
 Coeff-Com: -0.977D+01 0.326D+00 0.233D+00
 Coeff:      0.323D+00 0.750D+00 0.149D+01-0.883D+00 0.614D+00 0.792D+01
 Coeff:     -0.977D+01 0.326D+00 0.233D+00
 Gap=     0.019 Goal=   None    Shift=    0.000
 Gap=     0.160 Goal=   None    Shift=    0.000
 RMSDP=7.15D-07 MaxDP=2.28D-04 DE=-1.37D-07 OVMax= 7.80D-04

 Cycle  53  Pass 1  IDiag  1:
 RMSU=  1.15D-07    CP:  1.00D+00 -3.77D-01  3.00D+00  3.00D+00 -3.00D+00
                    CP:  3.00D+00  3.00D+00 -1.95D-01 -3.00D+00 -3.00D+00
                    CP:  3.00D+00  1.54D+00
 E= -2581.46297412000     Delta-E=        0.000000166145 Rises=F Damp=F
 DIIS: error= 7.54D-06 at cycle  53 NSaved=  10.
 NSaved=10 IEnMin= 5 EnMin= -2581.46297444371     IErMin= 2 ErrMin= 7.51D-06
 ErrMax= 7.54D-06  0.00D+00 EMaxC= 1.00D-01 BMatC= 5.17D-08 BMatP= 5.03D-08
 IDIUse=1 WtCom= 1.00D+00 WtEn= 0.00D+00
 Coeff-Com:  0.322D+00 0.738D+00 0.147D+01-0.849D+00 0.616D+00 0.790D+01
 Coeff-Com: -0.975D+01 0.327D+00 0.246D+00-0.217D-01
 Coeff:      0.322D+00 0.738D+00 0.147D+01-0.849D+00 0.616D+00 0.790D+01
 Coeff:     -0.975D+01 0.327D+00 0.246D+00-0.217D-01
 Gap=     0.019 Goal=   None    Shift=    0.000
 Gap=     0.160 Goal=   None    Shift=    0.000
 RMSDP=2.30D-08 MaxDP=6.52D-06 DE= 1.66D-07 OVMax= 2.16D-05

 Cycle  54  Pass 1  IDiag  1:
 RMSU=  1.75D-08    CP:  1.00D+00 -3.79D-01  3.00D+00  3.00D+00 -3.00D+00
                    CP:  3.00D+00  3.00D+00 -1.82D-01 -3.00D+00 -3.00D+00
                    CP:  3.00D+00  1.52D+00  9.23D-01
 E= -2581.46297414284     Delta-E=       -0.000000022841 Rises=F Damp=F
 DIIS: error= 7.55D-06 at cycle  54 NSaved=  11.
 NSaved=11 IEnMin= 5 EnMin= -2581.46297444371     IErMin= 2 ErrMin= 7.51D-06
 ErrMax= 7.55D-06  0.00D+00 EMaxC= 1.00D-01 BMatC= 5.17D-08 BMatP= 5.03D-08
 IDIUse=1 WtCom= 1.00D+00 WtEn= 0.00D+00
 Large coefficients: NSaved= 11 BigCof=   69.14 CofMax=   10.00 Det=-4.12D-14
 Inversion failed.  Reducing to 10 matrices.
 Large coefficients: NSaved= 10 BigCof=   12.93 CofMax=   10.00 Det=-7.98D-14
 Inversion failed.  Reducing to  9 matrices.
 Large coefficients: NSaved=  9 BigCof=   16.80 CofMax=   10.00 Det=-8.81D-14
 Inversion failed.  Reducing to  8 matrices.
 Large coefficients: NSaved=  8 BigCof=   44.89 CofMax=   10.00 Det=-1.40D-13
 Inversion failed.  Reducing to  7 matrices.
 Large coefficients: NSaved=  7 BigCof=   83.19 CofMax=   10.00 Det=-2.10D-13
 Inversion failed.  Reducing to  6 matrices.
 Large coefficients: NSaved=  6 BigCof=   78.76 CofMax=   10.00 Det=-3.08D-13
 Inversion failed.  Reducing to  5 matrices.
 Large coefficients: NSaved=  5 BigCof=   68.75 CofMax=   10.00 Det=-3.16D-13
 Inversion failed.  Reducing to  4 matrices.
 Large coefficients: NSaved=  4 BigCof=   69.80 CofMax=   10.00 Det=-3.47D-13
 Inversion failed.  Reducing to  3 matrices.
 Large coefficients: NSaved=  3 BigCof=   30.81 CofMax=   10.00 Det=-5.55D-13
 Inversion failed.  Reducing to  2 matrices.
 Large coefficients: NSaved=  2 BigCof=   33.68 CofMax=   10.00 Det=-5.59D-13
 Coeff-Com:  0.337D+02-0.327D+02
 Coeff:      0.337D+02-0.327D+02
 Gap=     0.019 Goal=   None    Shift=    0.000
 Gap=     0.160 Goal=   None    Shift=    0.000
 RMSDP=4.05D-06 MaxDP=1.52D-03 DE=-2.28D-08 OVMax= 4.56D-03

 Cycle  55  Pass 1  IDiag  1:
 RMSU=  5.07D-07    CP:  1.00D+00 -1.19D+00  3.00D+00  3.00D+00 -3.00D+00
                    CP:  3.00D+00  3.00D+00  1.33D-01 -3.00D+00 -3.00D+00
                    CP:  3.00D+00  2.46D+00  2.78D+00 -3.00D+00
 E= -2581.46297540883     Delta-E=       -0.000001265991 Rises=F Damp=F
 DIIS: error= 7.77D-06 at cycle  55 NSaved=   3.
 NSaved= 3 IEnMin= 3 EnMin= -2581.46297540883     IErMin= 1 ErrMin= 7.54D-06
 ErrMax= 7.77D-06  0.00D+00 EMaxC= 1.00D-01 BMatC= 8.00D-08 BMatP= 5.17D-08
 IDIUse=1 WtCom= 1.00D+00 WtEn= 0.00D+00
 Large coefficients: NSaved=  3 BigCof=   19.63 CofMax=   10.00 Det=-5.37D-13
 Inversion failed.  Reducing to  2 matrices.
 Coeff-Com:  0.759D+00 0.241D+00
 Coeff:      0.759D+00 0.241D+00
 Gap=     0.019 Goal=   None    Shift=    0.000
 Gap=     0.160 Goal=   None    Shift=    0.000
 RMSDP=1.41D-06 MaxDP=5.20D-04 DE=-1.27D-06 OVMax= 1.74D-03

 Cycle  56  Pass 1  IDiag  1:
 RMSU=  1.30D-07    CP:  1.00D+00 -1.46D+00  3.00D+00  3.00D+00 -3.00D+00
                    CP:  3.00D+00  3.00D+00  7.96D-01 -3.00D+00 -3.00D+00
                    CP:  3.00D+00  2.06D+00  4.76D-01 -3.00D+00  2.47D-01
 E= -2581.46297590532     Delta-E=       -0.000000496490 Rises=F Damp=F
 DIIS: error= 7.75D-06 at cycle  56 NSaved=   3.
 NSaved= 3 IEnMin= 3 EnMin= -2581.46297590532     IErMin= 1 ErrMin= 7.55D-06
 ErrMax= 7.75D-06  0.00D+00 EMaxC= 1.00D-01 BMatC= 5.26D-08 BMatP= 5.17D-08
 IDIUse=1 WtCom= 1.00D+00 WtEn= 0.00D+00
 Coeff-Com:  0.719D+00 0.232D+00 0.483D-01
 Coeff:      0.719D+00 0.232D+00 0.483D-01
 Gap=     0.019 Goal=   None    Shift=    0.000
 Gap=     0.160 Goal=   None    Shift=    0.000
 RMSDP=2.28D-07 MaxDP=8.75D-05 DE=-4.96D-07 OVMax= 2.70D-04

 Cycle  57  Pass 1  IDiag  1:
 RMSU=  6.01D-09    CP:  1.00D+00 -1.51D+00  3.00D+00  3.00D+00 -3.00D+00
                    CP:  3.00D+00  3.00D+00  8.39D-01 -3.00D+00 -3.00D+00
                    CP:  3.00D+00  2.07D+00  4.50D-01 -3.00D+00  2.53D-01
                    CP:  1.03D+00
 E= -2581.46297597260     Delta-E=       -0.000000067274 Rises=F Damp=F
 DIIS: error= 7.76D-06 at cycle  57 NSaved=   4.
 NSaved= 4 IEnMin= 4 EnMin= -2581.46297597260     IErMin= 1 ErrMin= 7.55D-06
 ErrMax= 7.76D-06  0.00D+00 EMaxC= 1.00D-01 BMatC= 5.19D-08 BMatP= 5.17D-08
 IDIUse=1 WtCom= 1.00D+00 WtEn= 0.00D+00
 Large coefficients: NSaved=  4 BigCof=   35.24 CofMax=   10.00 Det=-7.31D-12
 Inversion failed.  Reducing to  3 matrices.
 Coeff-Com:  0.117D+00-0.250D+01 0.338D+01
 Coeff:      0.117D+00-0.250D+01 0.338D+01
 Gap=     0.019 Goal=   None    Shift=    0.000
 Gap=     0.160 Goal=   None    Shift=    0.000
 RMSDP=4.84D-06 MaxDP=1.86D-03 DE=-6.73D-08 OVMax= 5.74D-03

 Cycle  58  Pass 1  IDiag  1:
 RMSU=  9.08D-08    CP:  1.00D+00 -2.50D+00  3.00D+00  3.00D+00 -3.00D+00
                    CP:  3.00D+00  3.00D+00  1.70D+00 -3.00D+00 -3.00D+00
                    CP:  3.00D+00  2.38D+00 -1.83D-01 -3.00D+00  3.84D-01
                    CP:  1.74D+00  3.00D+00
 E= -2581.46297765336     Delta-E=       -0.000001680761 Rises=F Damp=F
 DIIS: error= 7.94D-06 at cycle  58 NSaved=   4.
 NSaved= 4 IEnMin= 4 EnMin= -2581.46297765336     IErMin= 2 ErrMin= 7.75D-06
 ErrMax= 7.94D-06  0.00D+00 EMaxC= 1.00D-01 BMatC= 5.53D-08 BMatP= 5.19D-08
 IDIUse=1 WtCom= 1.00D+00 WtEn= 0.00D+00
 Large coefficients: NSaved=  4 BigCof=   28.01 CofMax=   10.00 Det=-2.60D-12
 Inversion failed.  Reducing to  3 matrices.
 Large coefficients: NSaved=  3 BigCof=   13.71 CofMax=   10.00 Det=-1.39D-11
 Inversion failed.  Reducing to  2 matrices.
 Coeff-Com:  0.860D+00 0.140D+00
 Coeff:      0.860D+00 0.140D+00
 Gap=     0.019 Goal=   None    Shift=    0.000
 Gap=     0.160 Goal=   None    Shift=    0.000
 RMSDP=3.10D-07 MaxDP=1.12D-04 DE=-1.68D-06 OVMax= 3.68D-04

 Cycle  59  Pass 1  IDiag  1:
 RMSU=  7.70D-08    CP:  1.00D+00 -2.56D+00  3.00D+00  3.00D+00 -3.00D+00
                    CP:  3.00D+00  3.00D+00  1.66D+00 -3.00D+00 -3.00D+00
                    CP:  3.00D+00  2.34D+00 -1.76D-01 -3.00D+00  3.46D-01
                    CP:  2.18D+00  3.00D+00  1.07D+00
 E= -2581.46297775929     Delta-E=       -0.000000105931 Rises=F Damp=F
 DIIS: error= 7.99D-06 at cycle  59 NSaved=   3.
 NSaved= 3 IEnMin= 3 EnMin= -2581.46297775929     IErMin= 1 ErrMin= 7.76D-06
 ErrMax= 7.99D-06  0.00D+00 EMaxC= 1.00D-01 BMatC= 6.47D-08 BMatP= 5.19D-08
 IDIUse=1 WtCom= 1.00D+00 WtEn= 0.00D+00
 Coeff-Com:  0.917D+00-0.180D+00 0.263D+00
 Coeff:      0.917D+00-0.180D+00 0.263D+00
 Gap=     0.019 Goal=   None    Shift=    0.000
 Gap=     0.160 Goal=   None    Shift=    0.000
 RMSDP=2.21D-07 MaxDP=7.40D-05 DE=-1.06D-07 OVMax= 2.39D-04

 Cycle  60  Pass 1  IDiag  1:
 RMSU=  1.44D-08    CP:  1.00D+00 -2.51D+00  3.00D+00  3.00D+00 -3.00D+00
                    CP:  3.00D+00  3.00D+00  1.76D+00 -3.00D+00 -3.00D+00
                    CP:  3.00D+00  2.32D+00 -4.50D-01 -3.00D+00  2.86D-01
                    CP:  1.82D+00  3.00D+00  1.07D+00  1.36D-01
 E= -2581.46297767782     Delta-E=        0.000000081467 Rises=F Damp=F
 DIIS: error= 7.95D-06 at cycle  60 NSaved=   4.
 NSaved= 4 IEnMin= 3 EnMin= -2581.46297775929     IErMin= 1 ErrMin= 7.76D-06
 ErrMax= 7.95D-06  0.00D+00 EMaxC= 1.00D-01 BMatC= 5.95D-08 BMatP= 5.19D-08
 IDIUse=1 WtCom= 1.00D+00 WtEn= 0.00D+00
 Coeff-Com:  0.144D+01-0.200D+01 0.334D+00 0.123D+01
 Coeff:      0.144D+01-0.200D+01 0.334D+00 0.123D+01
 Gap=     0.019 Goal=   None    Shift=    0.000
 Gap=     0.160 Goal=   None    Shift=    0.000
 RMSDP=2.46D-06 MaxDP=9.44D-04 DE= 8.15D-08 OVMax= 2.90D-03

 Cycle  61  Pass 1  IDiag  1:
 Restarting incremental Fock formation.
 E= -2581.46297686705     Delta-E=        0.000000810767 Rises=F Damp=F
 DIIS: error= 7.84D-06 at cycle  61 NSaved=   5.
 NSaved= 5 IEnMin= 3 EnMin= -2581.46297775929     IErMin= 1 ErrMin= 7.76D-06
 ErrMax= 7.84D-06  0.00D+00 EMaxC= 1.00D-01 BMatC= 5.88D-08 BMatP= 5.19D-08
 IDIUse=1 WtCom= 1.00D+00 WtEn= 0.00D+00
 Large coefficients: NSaved=  5 BigCof=   30.04 CofMax=   10.00 Det=-1.28D-11
 Inversion failed.  Reducing to  4 matrices.
 Coeff-Com:  0.234D+01 0.190D+00-0.124D+01-0.293D+00
 Coeff:      0.234D+01 0.190D+00-0.124D+01-0.293D+00
 Gap=     0.019 Goal=   None    Shift=    0.000
 Gap=     0.160 Goal=   None    Shift=    0.000
 RMSDP=7.55D-06 MaxDP=2.89D-03 DE= 8.11D-07 OVMax= 8.91D-03

 Cycle  62  Pass 1  IDiag  1:
 RMSU=  7.55D-06    CP:  1.00D+00
 E= -2581.46297957835     Delta-E=       -0.000002711296 Rises=F Damp=F
 DIIS: error= 8.15D-06 at cycle  62 NSaved=   5.
 NSaved= 5 IEnMin= 5 EnMin= -2581.46297957835     IErMin= 4 ErrMin= 7.84D-06
 ErrMax= 8.15D-06  0.00D+00 EMaxC= 1.00D-01 BMatC= 5.66D-08 BMatP= 5.53D-08
 IDIUse=1 WtCom= 1.00D+00 WtEn= 0.00D+00
 Coeff-Com:  0.701D+01 0.260D+00-0.277D+01-0.169D+01-0.181D+01
 Coeff:      0.701D+01 0.260D+00-0.277D+01-0.169D+01-0.181D+01
 Gap=     0.019 Goal=   None    Shift=    0.000
 Gap=     0.160 Goal=   None    Shift=    0.000
 RMSDP=6.35D-06 MaxDP=2.44D-03 DE=-2.71D-06 OVMax= 7.62D-03

 Cycle  63  Pass 1  IDiag  1:
 RMSU=  4.04D-07    CP:  1.00D+00  1.60D-01
 E= -2581.46297730111     Delta-E=        0.000002277238 Rises=F Damp=F
 DIIS: error= 7.94D-06 at cycle  63 NSaved=   6.
 NSaved= 6 IEnMin= 5 EnMin= -2581.46297957835     IErMin= 4 ErrMin= 7.84D-06
 ErrMax= 7.94D-06  0.00D+00 EMaxC= 1.00D-01 BMatC= 6.45D-08 BMatP= 5.53D-08
 IDIUse=1 WtCom= 1.00D+00 WtEn= 0.00D+00
 Large coefficients: NSaved=  6 BigCof=   37.46 CofMax=   10.00 Det=-1.11D-11
 Inversion failed.  Reducing to  5 matrices.
 Coeff-Com:  0.200D+01 0.194D+00-0.107D+01-0.359D+00 0.241D+00
 Coeff:      0.200D+01 0.194D+00-0.107D+01-0.359D+00 0.241D+00
 Gap=     0.019 Goal=   None    Shift=    0.000
 Gap=     0.160 Goal=   None    Shift=    0.000
 RMSDP=3.48D-06 MaxDP=1.34D-03 DE= 2.28D-06 OVMax= 4.20D-03

 Cycle  64  Pass 1  IDiag  1:
 RMSU=  7.78D-08    CP:  1.00D+00  6.20D-01  1.95D-01
 E= -2581.46297852625     Delta-E=       -0.000001225138 Rises=F Damp=F
 DIIS: error= 8.05D-06 at cycle  64 NSaved=   6.
 NSaved= 6 IEnMin= 4 EnMin= -2581.46297957835     IErMin= 5 ErrMin= 7.94D-06
 ErrMax= 8.05D-06  0.00D+00 EMaxC= 1.00D-01 BMatC= 6.62D-08 BMatP= 5.53D-08
 IDIUse=1 WtCom= 1.00D+00 WtEn= 0.00D+00
 Large coefficients: NSaved=  6 BigCof=   23.50 CofMax=   10.00 Det=-4.60D-11
 Inversion failed.  Reducing to  5 matrices.
 Coeff-Com:  0.383D+00 0.341D+00-0.893D+00 0.630D+00 0.539D+00
 Coeff:      0.383D+00 0.341D+00-0.893D+00 0.630D+00 0.539D+00
 Gap=     0.019 Goal=   None    Shift=    0.000
 Gap=     0.160 Goal=   None    Shift=    0.000
 RMSDP=1.83D-06 MaxDP=7.08D-04 DE=-1.23D-06 OVMax= 2.19D-03

 Cycle  65  Pass 1  IDiag  1:
 RMSU=  1.43D-07    CP:  1.00D+00  3.78D-01  3.41D-01  4.96D-01
 E= -2581.46297786003     Delta-E=        0.000000666223 Rises=F Damp=F
 DIIS: error= 7.89D-06 at cycle  65 NSaved=   6.
 NSaved= 6 IEnMin= 3 EnMin= -2581.46297957835     IErMin= 6 ErrMin= 7.89D-06
 ErrMax= 7.89D-06  0.00D+00 EMaxC= 1.00D-01 BMatC= 8.54D-08 BMatP= 5.66D-08
 IDIUse=1 WtCom= 1.00D+00 WtEn= 0.00D+00
 Large coefficients: NSaved=  6 BigCof=   26.20 CofMax=   10.00 Det=-4.04D-11
 Inversion failed.  Reducing to  5 matrices.
 Coeff-Com:  0.239D+00 0.279D+00 0.120D+00 0.162D+00 0.200D+00
 Coeff:      0.239D+00 0.279D+00 0.120D+00 0.162D+00 0.200D+00
 Gap=     0.019 Goal=   None    Shift=    0.000
 Gap=     0.160 Goal=   None    Shift=    0.000
 RMSDP=5.27D-06 MaxDP=2.02D-03 DE= 6.66D-07 OVMax= 6.31D-03

 Cycle  66  Pass 1  IDiag  1:
 RMSU=  5.23D-08    CP:  1.00D+00  1.07D+00 -2.76D-01 -1.28D-01  1.08D-01
 E= -2581.46297977827     Delta-E=       -0.000001918246 Rises=F Damp=F
 DIIS: error= 8.17D-06 at cycle  66 NSaved=   6.
 NSaved= 6 IEnMin= 6 EnMin= -2581.46297977827     IErMin= 5 ErrMin= 7.89D-06
 ErrMax= 8.17D-06  0.00D+00 EMaxC= 1.00D-01 BMatC= 5.98D-08 BMatP= 5.66D-08
 IDIUse=1 WtCom= 1.00D+00 WtEn= 0.00D+00
 Coeff-Com:  0.369D+00 0.228D+01-0.648D+01 0.155D+01 0.341D+00 0.294D+01
 Coeff:      0.369D+00 0.228D+01-0.648D+01 0.155D+01 0.341D+00 0.294D+01
 Gap=     0.019 Goal=   None    Shift=    0.000
 Gap=     0.160 Goal=   None    Shift=    0.000
 RMSDP=1.41D-05 MaxDP=5.41D-03 DE=-1.92D-06 OVMax= 1.66D-02

 Cycle  67  Pass 1  IDiag  1:
 RMSU=  2.31D-07    CP:  1.00D+00 -7.87D-01 -1.81D-01  1.04D+00  4.80D-02
                    CP:  3.00D+00
 E= -2581.46297478179     Delta-E=        0.000004996484 Rises=F Damp=F
 DIIS: error= 7.69D-06 at cycle  67 NSaved=   7.
 NSaved= 7 IEnMin= 6 EnMin= -2581.46297977827     IErMin= 7 ErrMin= 7.69D-06
 ErrMax= 7.69D-06  0.00D+00 EMaxC= 1.00D-01 BMatC= 6.99D-08 BMatP= 5.66D-08
 IDIUse=1 WtCom= 1.00D+00 WtEn= 0.00D+00
 Large coefficients: NSaved=  7 BigCof=   30.54 CofMax=   10.00 Det=-2.19D-11
 Inversion failed.  Reducing to  6 matrices.
 Coeff-Com:  0.403D+00-0.907D+00 0.431D+00 0.151D+00 0.649D+00 0.273D+00
 Coeff:      0.403D+00-0.907D+00 0.431D+00 0.151D+00 0.649D+00 0.273D+00
 Gap=     0.019 Goal=   None    Shift=    0.000
 Gap=     0.160 Goal=   None    Shift=    0.000
 RMSDP=1.08D-05 MaxDP=4.15D-03 DE= 5.00D-06 OVMax= 1.27D-02

 Cycle  68  Pass 1  IDiag  1:
 RMSU=  9.06D-08    CP:  1.00D+00  6.37D-01 -3.92D-01  6.27D-01  1.03D-01
                    CP:  2.23D+00  2.11D-01
 E= -2581.46297856845     Delta-E=       -0.000003786659 Rises=F Damp=F
 DIIS: error= 8.00D-06 at cycle  68 NSaved=   7.
 NSaved= 7 IEnMin= 5 EnMin= -2581.46297977827     IErMin= 6 ErrMin= 7.69D-06
 ErrMax= 8.00D-06  0.00D+00 EMaxC= 1.00D-01 BMatC= 6.77D-08 BMatP= 5.66D-08
 IDIUse=1 WtCom= 1.00D+00 WtEn= 0.00D+00
 Large coefficients: NSaved=  7 BigCof=   31.12 CofMax=   10.00 Det=-2.37D-11
 Inversion failed.  Reducing to  6 matrices.
 Coeff-Com: -0.250D-01 0.243D+00 0.179D+00 0.283D+00 0.176D+00 0.144D+00
 Coeff:     -0.250D-01 0.243D+00 0.179D+00 0.283D+00 0.176D+00 0.144D+00
 Gap=     0.019 Goal=   None    Shift=    0.000
 Gap=     0.160 Goal=   None    Shift=    0.000
 RMSDP=3.15D-06 MaxDP=1.20D-03 DE=-3.79D-06 OVMax= 3.72D-03

 Cycle  69  Pass 1  IDiag  1:
 RMSU=  1.10D-07    CP:  1.00D+00  1.05D+00 -4.84D-01 -2.57D-02  5.10D-01
                    CP:  1.27D+00  1.16D-01  2.46D-02
 E= -2581.46297971031     Delta-E=       -0.000001141863 Rises=F Damp=F
 DIIS: error= 8.18D-06 at cycle  69 NSaved=   7.
 NSaved= 7 IEnMin= 4 EnMin= -2581.46297977827     IErMin= 5 ErrMin= 7.69D-06
 ErrMax= 8.18D-06  0.00D+00 EMaxC= 1.00D-01 BMatC= 7.48D-08 BMatP= 5.66D-08
 IDIUse=1 WtCom= 1.00D+00 WtEn= 0.00D+00
 Large coefficients: NSaved=  7 BigCof=   29.36 CofMax=   10.00 Det=-2.31D-11
 Inversion failed.  Reducing to  6 matrices.
 Coeff-Com: -0.191D+00 0.284D+00 0.159D+00 0.296D+00 0.219D+00 0.233D+00
 Coeff:     -0.191D+00 0.284D+00 0.159D+00 0.296D+00 0.219D+00 0.233D+00
 Gap=     0.019 Goal=   None    Shift=    0.000
 Gap=     0.160 Goal=   None    Shift=    0.000
 RMSDP=2.30D-06 MaxDP=8.79D-04 DE=-1.14D-06 OVMax= 2.73D-03

 Cycle  70  Pass 1  IDiag  1:
 RMSU=  2.64D-08    CP:  1.00D+00  1.36D+00 -5.88D-01 -1.64D-01  1.56D-01
                    CP:  1.17D+00  2.60D-01  1.33D-01  1.14D-01
 E= -2581.46298056831     Delta-E=       -0.000000858003 Rises=F Damp=F
 DIIS: error= 8.26D-06 at cycle  70 NSaved=   7.
 NSaved= 7 IEnMin= 7 EnMin= -2581.46298056831     IErMin= 3 ErrMin= 7.89D-06
 ErrMax= 8.26D-06  0.00D+00 EMaxC= 1.00D-01 BMatC= 6.15D-08 BMatP= 5.66D-08
 IDIUse=1 WtCom= 1.00D+00 WtEn= 0.00D+00
 Coeff-Com: -0.338D+01 0.102D+01 0.147D+00 0.140D+01 0.598D+00 0.344D+00
 Coeff-Com:  0.868D+00
 Coeff:     -0.338D+01 0.102D+01 0.147D+00 0.140D+01 0.598D+00 0.344D+00
 Coeff:      0.868D+00
 Gap=     0.019 Goal=   None    Shift=    0.000
 Gap=     0.160 Goal=   None    Shift=    0.000
 RMSDP=3.62D-07 MaxDP=1.23D-04 DE=-8.58D-07 OVMax= 3.48D-04

 Cycle  71  Pass 1  IDiag  1:
 RMSU=  3.96D-08    CP:  1.00D+00  1.34D+00 -1.30D+00  3.99D-02  2.33D-01
                    CP:  3.00D+00  7.25D-01  6.13D-01  3.63D-01 -9.21D-01
 E= -2581.46298050997     Delta-E=        0.000000058348 Rises=F Damp=F
 DIIS: error= 8.25D-06 at cycle  71 NSaved=   8.
 NSaved= 8 IEnMin= 7 EnMin= -2581.46298056831     IErMin= 3 ErrMin= 7.89D-06
 ErrMax= 8.25D-06  0.00D+00 EMaxC= 1.00D-01 BMatC= 6.10D-08 BMatP= 5.66D-08
 IDIUse=1 WtCom= 1.00D+00 WtEn= 0.00D+00
 Coeff-Com: -0.384D+01 0.113D+01 0.145D+00 0.155D+01 0.646D+00 0.356D+00
 Coeff-Com:  0.881D+00 0.125D+00
 Coeff:     -0.384D+01 0.113D+01 0.145D+00 0.155D+01 0.646D+00 0.356D+00
 Coeff:      0.881D+00 0.125D+00
 Gap=     0.019 Goal=   None    Shift=    0.000
 Gap=     0.160 Goal=   None    Shift=    0.000
 RMSDP=9.33D-08 MaxDP=2.39D-05 DE= 5.83D-08 OVMax= 8.45D-05

 Cycle  72  Pass 1  IDiag  1:
 RMSU=  2.02D-08    CP:  1.00D+00  1.35D+00 -1.49D+00  7.12D-02  2.50D-01
                    CP:  3.00D+00  8.71D-01  6.83D-01  4.12D-01 -1.83D+00
                    CP:  1.37D+00
 E= -2581.46298052422     Delta-E=       -0.000000014257 Rises=F Damp=F
 DIIS: error= 8.25D-06 at cycle  72 NSaved=   9.
 NSaved= 9 IEnMin= 7 EnMin= -2581.46298056831     IErMin= 3 ErrMin= 7.89D-06
 ErrMax= 8.25D-06  0.00D+00 EMaxC= 1.00D-01 BMatC= 6.07D-08 BMatP= 5.66D-08
 IDIUse=1 WtCom= 1.00D+00 WtEn= 0.00D+00
 Coeff-Com: -0.364D+01 0.109D+01 0.144D+00 0.147D+01 0.617D+00 0.346D+00
 Coeff-Com:  0.614D+00-0.879D+00 0.123D+01
 Coeff:     -0.364D+01 0.109D+01 0.144D+00 0.147D+01 0.617D+00 0.346D+00
 Coeff:      0.614D+00-0.879D+00 0.123D+01
 Gap=     0.019 Goal=   None    Shift=    0.000
 Gap=     0.160 Goal=   None    Shift=    0.000
 RMSDP=1.63D-07 MaxDP=4.20D-05 DE=-1.43D-08 OVMax= 1.61D-04

 Cycle  73  Pass 1  IDiag  1:
 RMSU=  1.07D-08    CP:  1.00D+00  1.36D+00 -1.80D+00  1.11D-01  2.60D-01
                    CP:  3.00D+00  1.11D+00  7.91D-01  4.78D-01 -3.00D+00
                    CP:  1.97D+00  2.41D+00
 E= -2581.46298054218     Delta-E=       -0.000000017953 Rises=F Damp=F
 DIIS: error= 8.26D-06 at cycle  73 NSaved=  10.
 NSaved=10 IEnMin= 7 EnMin= -2581.46298056831     IErMin= 3 ErrMin= 7.89D-06
 ErrMax= 8.26D-06  0.00D+00 EMaxC= 1.00D-01 BMatC= 6.09D-08 BMatP= 5.66D-08
 IDIUse=1 WtCom= 1.00D+00 WtEn= 0.00D+00
 Coeff-Com: -0.398D+01 0.116D+01 0.144D+00 0.160D+01 0.659D+00 0.357D+00
 Coeff-Com:  0.793D+00-0.129D+00 0.106D+01-0.664D+00
 Coeff:     -0.398D+01 0.116D+01 0.144D+00 0.160D+01 0.659D+00 0.357D+00
 Coeff:      0.793D+00-0.129D+00 0.106D+01-0.664D+00
 Gap=     0.019 Goal=   None    Shift=    0.000
 Gap=     0.160 Goal=   None    Shift=    0.000
 RMSDP=1.65D-07 MaxDP=4.44D-05 DE=-1.80D-08 OVMax= 1.68D-04

 Cycle  74  Pass 1  IDiag  1:
 RMSU=  5.09D-09    CP:  1.00D+00  1.35D+00 -1.49D+00  9.92D-02  2.62D-01
                    CP:  3.00D+00  8.86D-01  6.98D-01  4.13D-01 -1.88D+00
                    CP:  1.41D+00  1.08D+00  2.03D-01
 E= -2581.46298054058     Delta-E=        0.000000001595 Rises=F Damp=F
 DIIS: error= 8.26D-06 at cycle  74 NSaved=  11.
 NSaved=11 IEnMin= 7 EnMin= -2581.46298056831     IErMin= 3 ErrMin= 7.89D-06
 ErrMax= 8.26D-06  0.00D+00 EMaxC= 1.00D-01 BMatC= 6.09D-08 BMatP= 5.66D-08
 IDIUse=1 WtCom= 1.00D+00 WtEn= 0.00D+00
 Coeff-Com: -0.401D+01 0.117D+01 0.143D+00 0.160D+01 0.660D+00 0.356D+00
 Coeff-Com:  0.738D+00-0.316D+00 0.152D+01-0.116D+01 0.290D+00
 Coeff:     -0.401D+01 0.117D+01 0.143D+00 0.160D+01 0.660D+00 0.356D+00
 Coeff:      0.738D+00-0.316D+00 0.152D+01-0.116D+01 0.290D+00
 Gap=     0.019 Goal=   None    Shift=    0.000
 Gap=     0.160 Goal=   None    Shift=    0.000
 RMSDP=2.05D-08 MaxDP=5.53D-06 DE= 1.60D-09 OVMax= 1.98D-05

 Cycle  75  Pass 1  IDiag  1:
 RMSU=  1.52D-09    CP:  1.00D+00  1.34D+00 -1.45D+00  1.10D-01  2.71D-01
                    CP:  3.00D+00  8.63D-01  6.93D-01  4.08D-01 -1.71D+00
                    CP:  1.34D+00  9.69D-01  1.83D-01  1.05D+00
 E= -2581.46298055857     Delta-E=       -0.000000017990 Rises=F Damp=F
 DIIS: error= 8.26D-06 at cycle  75 NSaved=  12.
 NSaved=12 IEnMin= 7 EnMin= -2581.46298056831     IErMin= 3 ErrMin= 7.89D-06
 ErrMax= 8.26D-06  0.00D+00 EMaxC= 1.00D-01 BMatC= 6.09D-08 BMatP= 5.66D-08
 IDIUse=1 WtCom= 1.00D+00 WtEn= 0.00D+00
 Coeff-Com: -0.399D+01 0.116D+01 0.142D+00 0.159D+01 0.654D+00 0.351D+00
 Coeff-Com:  0.606D+00-0.801D+00 0.235D+01-0.184D+01-0.237D+00 0.100D+01
 Coeff:     -0.399D+01 0.116D+01 0.142D+00 0.159D+01 0.654D+00 0.351D+00
 Coeff:      0.606D+00-0.801D+00 0.235D+01-0.184D+01-0.237D+00 0.100D+01
 Gap=     0.019 Goal=   None    Shift=    0.000
 Gap=     0.160 Goal=   None    Shift=    0.000
 RMSDP=1.33D-08 MaxDP=3.64D-06 DE=-1.80D-08 OVMax= 1.25D-05

 Cycle  76  Pass 1  IDiag  1:
 RMSU=  1.63D-09    CP:  1.00D+00  1.34D+00 -1.42D+00  1.46D-01  2.94D-01
                    CP:  3.00D+00  8.63D-01  7.06D-01  4.12D-01 -1.63D+00
                    CP:  1.31D+00  1.03D+00  1.90D-01  1.30D+00  2.60D+00
 E= -2581.46298059837     Delta-E=       -0.000000039794 Rises=F Damp=F
 DIIS: error= 8.26D-06 at cycle  76 NSaved=  13.
 NSaved=13 IEnMin=13 EnMin= -2581.46298059837     IErMin= 3 ErrMin= 7.89D-06
 ErrMax= 8.26D-06  0.00D+00 EMaxC= 1.00D-01 BMatC= 6.09D-08 BMatP= 5.66D-08
 IDIUse=1 WtCom= 1.00D+00 WtEn= 0.00D+00
 Coeff-Com: -0.403D+01 0.118D+01 0.142D+00 0.161D+01 0.666D+00 0.356D+00
 Coeff-Com:  0.804D+00-0.355D-01 0.123D+01-0.112D+01 0.112D+01 0.853D+00
 Coeff-Com: -0.178D+01
 Coeff:     -0.403D+01 0.118D+01 0.142D+00 0.161D+01 0.666D+00 0.356D+00
 Coeff:      0.804D+00-0.355D-01 0.123D+01-0.112D+01 0.112D+01 0.853D+00
 Coeff:     -0.178D+01
 Gap=     0.019 Goal=   None    Shift=    0.000
 Gap=     0.160 Goal=   None    Shift=    0.000
 RMSDP=2.59D-08 MaxDP=8.63D-06 DE=-3.98D-08 OVMax= 2.02D-05

 Cycle  77  Pass 1  IDiag  1:
 RMSU=  3.41D-09    CP:  1.00D+00  1.34D+00 -1.44D+00  2.96D-02  2.18D-01
                    CP:  3.00D+00  8.14D-01  6.40D-01  3.84D-01 -1.54D+00
                    CP:  1.27D+00  5.39D-01  1.23D-01  5.77D-01 -2.38D+00
                    CP: -1.66D+00
 E= -2581.46298048859     Delta-E=        0.000000109776 Rises=F Damp=F
 DIIS: error= 8.26D-06 at cycle  77 NSaved=  14.
 NSaved=14 IEnMin=13 EnMin= -2581.46298059837     IErMin= 3 ErrMin= 7.89D-06
 ErrMax= 8.26D-06  0.00D+00 EMaxC= 1.00D-01 BMatC= 6.09D-08 BMatP= 5.66D-08
 IDIUse=1 WtCom= 1.00D+00 WtEn= 0.00D+00
 Large coefficients: NSaved= 14 BigCof=   10.33 CofMax=   10.00 Det=-5.89D-14
 Inversion failed.  Reducing to 13 matrices.
 Large coefficients: NSaved= 13 BigCof=   29.77 CofMax=   10.00 Det=-6.91D-14
 Inversion failed.  Reducing to 12 matrices.
 Large coefficients: NSaved= 12 BigCof=   32.08 CofMax=   10.00 Det=-6.92D-14
 Inversion failed.  Reducing to 11 matrices.
 Large coefficients: NSaved= 11 BigCof=   32.31 CofMax=   10.00 Det=-7.73D-14
 Inversion failed.  Reducing to 10 matrices.
 Large coefficients: NSaved= 10 BigCof=   38.88 CofMax=   10.00 Det=-8.58D-14
 Inversion failed.  Reducing to  9 matrices.
 Large coefficients: NSaved=  9 BigCof=   49.72 CofMax=   10.00 Det=-1.23D-13
 Inversion failed.  Reducing to  8 matrices.
 Large coefficients: NSaved=  8 BigCof=   50.00 CofMax=   10.00 Det=-1.37D-13
 Inversion failed.  Reducing to  7 matrices.
 Large coefficients: NSaved=  7 BigCof=   36.85 CofMax=   10.00 Det=-1.40D-13
 Inversion failed.  Reducing to  6 matrices.
 Large coefficients: NSaved=  6 BigCof=   23.26 CofMax=   10.00 Det=-1.42D-13
 Inversion failed.  Reducing to  5 matrices.
 Large coefficients: NSaved=  5 BigCof=   20.75 CofMax=   10.00 Det=-2.49D-13
 Inversion failed.  Reducing to  4 matrices.
 Large coefficients: NSaved=  4 BigCof=   19.53 CofMax=   10.00 Det=-2.57D-13
 Inversion failed.  Reducing to  3 matrices.
 Coeff-Com:  0.603D-01 0.369D+00 0.571D+00
 Coeff:      0.603D-01 0.369D+00 0.571D+00
 Gap=     0.019 Goal=   None    Shift=    0.000
 Gap=     0.160 Goal=   None    Shift=    0.000
 RMSDP=4.69D-06 MaxDP=1.79D-03 DE= 1.10D-07 OVMax= 5.59D-03

 Cycle  78  Pass 1  IDiag  1:
 RMSU=  1.02D-07    CP:  1.00D+00  1.96D+00 -1.80D+00 -7.97D-01  2.59D-01
                    CP:  3.00D+00  6.51D-01 -3.41D-01  5.90D-01 -3.00D+00
                    CP: -5.29D-01 -8.50D-01  2.45D-01 -3.00D+00 -7.94D-01
                    CP: -3.00D+00  2.68D+00
 E= -2581.46298220701     Delta-E=       -0.000001718421 Rises=F Damp=F
 DIIS: error= 8.39D-06 at cycle  78 NSaved=   4.
 NSaved= 4 IEnMin= 4 EnMin= -2581.46298220701     IErMin= 3 ErrMin= 8.26D-06
 ErrMax= 8.39D-06  0.00D+00 EMaxC= 1.00D-01 BMatC= 9.26D-08 BMatP= 6.09D-08
 IDIUse=1 WtCom= 1.00D+00 WtEn= 0.00D+00
 Coeff-Com:  0.243D+00 0.469D+00 0.362D-01 0.252D+00
 Coeff:      0.243D+00 0.469D+00 0.362D-01 0.252D+00
 Gap=     0.019 Goal=   None    Shift=    0.000
 Gap=     0.160 Goal=   None    Shift=    0.000
 RMSDP=1.24D-06 MaxDP=4.69D-04 DE=-1.72D-06 OVMax= 1.45D-03

 Cycle  79  Pass 1  IDiag  1:
 RMSU=  2.21D-08    CP:  1.00D+00  2.13D+00 -1.74D+00 -1.08D+00 -2.69D-01
                    CP:  3.00D+00  7.64D-01  8.91D-02  3.44D-02 -8.02D-01
                    CP: -1.14D+00 -1.95D+00 -7.50D-01  7.28D-01 -3.00D+00
                    CP: -3.00D+00  9.67D-01  7.21D-01
 E= -2581.46298270695     Delta-E=       -0.000000499938 Rises=F Damp=F
 DIIS: error= 8.45D-06 at cycle  79 NSaved=   5.
 NSaved= 5 IEnMin= 5 EnMin= -2581.46298270695     IErMin= 3 ErrMin= 8.26D-06
 ErrMax= 8.45D-06  0.00D+00 EMaxC= 1.00D-01 BMatC= 6.27D-08 BMatP= 6.09D-08
 IDIUse=1 WtCom= 1.00D+00 WtEn= 0.00D+00
 Coeff-Com:  0.225D+00 0.336D+00 0.364D+00 0.278D+00-0.202D+00
 Coeff:      0.225D+00 0.336D+00 0.364D+00 0.278D+00-0.202D+00
 Gap=     0.019 Goal=   None    Shift=    0.000
 Gap=     0.160 Goal=   None    Shift=    0.000
 RMSDP=1.10D-06 MaxDP=4.17D-04 DE=-5.00D-07 OVMax= 1.31D-03

 Cycle  80  Pass 1  IDiag  1:
 RMSU=  6.53D-09    CP:  1.00D+00  1.98D+00 -1.69D+00 -6.39D-01 -3.00D-01
                    CP:  3.00D+00  7.82D-01  4.30D-01 -4.29D-02 -1.22D+00
                    CP: -7.75D-01 -1.21D+00 -4.83D-01  9.08D-01 -3.00D+00
                    CP: -3.00D+00  1.18D+00  6.19D-01  8.18D-01
 E= -2581.46298229590     Delta-E=        0.000000411053 Rises=F Damp=F
 DIIS: error= 8.40D-06 at cycle  80 NSaved=   6.
 NSaved= 6 IEnMin= 5 EnMin= -2581.46298270695     IErMin= 3 ErrMin= 8.26D-06
 ErrMax= 8.40D-06  0.00D+00 EMaxC= 1.00D-01 BMatC= 6.93D-08 BMatP= 6.09D-08
 IDIUse=1 WtCom= 1.00D+00 WtEn= 0.00D+00
 Large coefficients: NSaved=  6 BigCof=   13.76 CofMax=   10.00 Det=-9.75D-12
 Inversion failed.  Reducing to  5 matrices.
 Large coefficients: NSaved=  5 BigCof=   11.86 CofMax=   10.00 Det=-5.36D-11
 Inversion failed.  Reducing to  4 matrices.
 Large coefficients: NSaved=  4 BigCof=   11.81 CofMax=   10.00 Det=-5.37D-11
 Inversion failed.  Reducing to  3 matrices.
 Coeff-Com:  0.138D+00 0.162D+01-0.757D+00
 Coeff:      0.138D+00 0.162D+01-0.757D+00
 Gap=     0.019 Goal=   None    Shift=    0.000
 Gap=     0.160 Goal=   None    Shift=    0.000
 RMSDP=6.58D-06 MaxDP=2.49D-03 DE= 4.11D-07 OVMax= 7.85D-03

 Cycle  81  Pass 1  IDiag  1:
 Restarting incremental Fock formation.
 E= -2581.46298482163     Delta-E=       -0.000002525729 Rises=F Damp=F
 DIIS: error= 8.68D-06 at cycle  81 NSaved=   4.
 NSaved= 4 IEnMin= 4 EnMin= -2581.46298482163     IErMin= 1 ErrMin= 8.39D-06
 ErrMax= 8.68D-06  0.00D+00 EMaxC= 1.00D-01 BMatC= 6.50D-08 BMatP= 6.27D-08
 IDIUse=1 WtCom= 1.00D+00 WtEn= 0.00D+00
 Coeff-Com:  0.958D-01 0.242D+01-0.117D+01-0.346D+00
 Coeff:      0.958D-01 0.242D+01-0.117D+01-0.346D+00
 Gap=     0.019 Goal=   None    Shift=    0.000
 Gap=     0.160 Goal=   None    Shift=    0.000
 RMSDP=1.42D-06 MaxDP=5.36D-04 DE=-2.53D-06 OVMax= 1.70D-03

 Cycle  82  Pass 1  IDiag  1:
 RMSU=  1.42D-06    CP:  1.00D+00
 E= -2581.46298427562     Delta-E=        0.000000546001 Rises=F Damp=F
 DIIS: error= 8.64D-06 at cycle  82 NSaved=   5.
 NSaved= 5 IEnMin= 4 EnMin= -2581.46298482163     IErMin= 1 ErrMin= 8.39D-06
 ErrMax= 8.64D-06  0.00D+00 EMaxC= 1.00D-01 BMatC= 6.91D-08 BMatP= 6.27D-08
 IDIUse=1 WtCom= 1.00D+00 WtEn= 0.00D+00
 Large coefficients: NSaved=  5 BigCof=   47.85 CofMax=   10.00 Det=-1.13D-11
 Inversion failed.  Reducing to  4 matrices.
 Coeff-Com:  0.811D+01-0.415D+01-0.594D+01 0.298D+01
 Coeff:      0.811D+01-0.415D+01-0.594D+01 0.298D+01
 Gap=     0.019 Goal=   None    Shift=    0.000
 Gap=     0.160 Goal=   None    Shift=    0.000
 RMSDP=1.55D-05 MaxDP=5.91D-03 DE= 5.46D-07 OVMax= 1.85D-02

 Cycle  83  Pass 1  IDiag  1:
 RMSU=  1.26D-05    CP:  1.00D+00  3.00D+00
 E= -2581.46297852270     Delta-E=        0.000005752921 Rises=F Damp=F
 DIIS: error= 8.13D-06 at cycle  83 NSaved=   5.
 NSaved= 5 IEnMin= 3 EnMin= -2581.46298482163     IErMin= 5 ErrMin= 8.13D-06
 ErrMax= 8.13D-06  0.00D+00 EMaxC= 1.00D-01 BMatC= 1.05D-07 BMatP= 6.27D-08
 IDIUse=1 WtCom= 1.00D+00 WtEn= 0.00D+00
 Large coefficients: NSaved=  5 BigCof=   45.86 CofMax=   10.00 Det=-1.93D-11
 Inversion failed.  Reducing to  4 matrices.
 Coeff-Com:  0.856D+00 0.279D+00-0.290D-02-0.132D+00
 Coeff:      0.856D+00 0.279D+00-0.290D-02-0.132D+00
 Gap=     0.019 Goal=   None    Shift=    0.000
 Gap=     0.160 Goal=   None    Shift=    0.000
 RMSDP=1.93D-05 MaxDP=7.35D-03 DE= 5.75D-06 OVMax= 2.31D-02

 Cycle  84  Pass 1  IDiag  1:
 RMSU=  1.05D-07    CP:  1.00D+00 -1.70D+00 -1.15D-05
 E= -2581.46298574803     Delta-E=       -0.000007225332 Rises=F Damp=F
 DIIS: error= 8.78D-06 at cycle  84 NSaved=   5.
 NSaved= 5 IEnMin= 5 EnMin= -2581.46298574803     IErMin= 4 ErrMin= 8.13D-06
 ErrMax= 8.78D-06  0.00D+00 EMaxC= 1.00D-01 BMatC= 8.32D-08 BMatP= 6.27D-08
 IDIUse=1 WtCom= 1.00D+00 WtEn= 0.00D+00
 Large coefficients: NSaved=  5 BigCof=   14.67 CofMax=   10.00 Det=-4.96D-11
 Inversion failed.  Reducing to  4 matrices.
 Coeff-Com:  0.124D+01-0.319D+00-0.522D-01 0.130D+00
 Coeff:      0.124D+01-0.319D+00-0.522D-01 0.130D+00
 Gap=     0.019 Goal=   None    Shift=    0.000
 Gap=     0.160 Goal=   None    Shift=    0.000
 RMSDP=4.18D-06 MaxDP=1.58D-03 DE=-7.23D-06 OVMax= 5.00D-03

 Cycle  85  Pass 1  IDiag  1:
 RMSU=  1.42D-07    CP:  1.00D+00 -3.00D+00 -1.85D-01 -2.65D-01
 E= -2581.46298739071     Delta-E=       -0.000001642677 Rises=F Damp=F
 DIIS: error= 8.89D-06 at cycle  85 NSaved=   5.
 NSaved= 5 IEnMin= 5 EnMin= -2581.46298739071     IErMin= 3 ErrMin= 8.13D-06
 ErrMax= 8.89D-06  0.00D+00 EMaxC= 1.00D-01 BMatC= 7.44D-08 BMatP= 6.50D-08
 IDIUse=1 WtCom= 1.00D+00 WtEn= 0.00D+00
 Coeff-Com: -0.722D+00 0.813D+00 0.193D+00 0.350D+00 0.365D+00
 Coeff:     -0.722D+00 0.813D+00 0.193D+00 0.350D+00 0.365D+00
 Gap=     0.019 Goal=   None    Shift=    0.000
 Gap=     0.160 Goal=   None    Shift=    0.000
 RMSDP=2.87D-06 MaxDP=1.08D-03 DE=-1.64D-06 OVMax= 3.45D-03

 Cycle  86  Pass 1  IDiag  1:
 RMSU=  7.59D-08    CP:  1.00D+00 -2.62D+00 -5.76D-05  1.04D-01  1.85D-01
 E= -2581.46298626440     Delta-E=        0.000001126315 Rises=F Damp=F
 DIIS: error= 8.73D-06 at cycle  86 NSaved=   6.
 NSaved= 6 IEnMin= 5 EnMin= -2581.46298739071     IErMin= 3 ErrMin= 8.13D-06
 ErrMax= 8.73D-06  0.00D+00 EMaxC= 1.00D-01 BMatC= 6.66D-08 BMatP= 6.50D-08
 IDIUse=1 WtCom= 1.00D+00 WtEn= 0.00D+00
 Large coefficients: NSaved=  6 BigCof=   27.84 CofMax=   10.00 Det=-1.43D-11
 Inversion failed.  Reducing to  5 matrices.
 Coeff-Com:  0.196D+00 0.263D+00 0.140D+00 0.127D+00 0.274D+00
 Coeff:      0.196D+00 0.263D+00 0.140D+00 0.127D+00 0.274D+00
 Gap=     0.019 Goal=   None    Shift=    0.000
 Gap=     0.160 Goal=   None    Shift=    0.000
 RMSDP=3.05D-06 MaxDP=1.14D-03 DE= 1.13D-06 OVMax= 3.66D-03

 Cycle  87  Pass 1  IDiag  1:
 RMSU=  3.93D-08    CP:  1.00D+00 -3.00D+00 -1.99D-01 -2.53D-01  9.61D-01
                    CP: -5.33D-02
 E= -2581.46298745947     Delta-E=       -0.000001195071 Rises=F Damp=F
 DIIS: error= 8.92D-06 at cycle  87 NSaved=   6.
 NSaved= 6 IEnMin= 6 EnMin= -2581.46298745947     IErMin= 2 ErrMin= 8.64D-06
 ErrMax= 8.92D-06  0.00D+00 EMaxC= 1.00D-01 BMatC= 6.98D-08 BMatP= 6.50D-08
 IDIUse=1 WtCom= 1.00D+00 WtEn= 0.00D+00
 Coeff-Com:  0.769D+01-0.409D+01 0.188D+00 0.264D+01-0.121D+01-0.422D+01
 Coeff:      0.769D+01-0.409D+01 0.188D+00 0.264D+01-0.121D+01-0.422D+01
 Gap=     0.019 Goal=   None    Shift=    0.000
 Gap=     0.160 Goal=   None    Shift=    0.000
 RMSDP=1.15D-05 MaxDP=4.33D-03 DE=-1.20D-06 OVMax= 1.37D-02

 Cycle  88  Pass 1  IDiag  1:
 RMSU=  1.31D-07    CP:  1.00D+00  3.00D+00  3.51D-02 -1.37D-01 -7.36D-02
                    CP: -1.25D+00 -1.20D+00
 E= -2581.46298301937     Delta-E=        0.000004440097 Rises=F Damp=F
 DIIS: error= 8.52D-06 at cycle  88 NSaved=   7.
 NSaved= 7 IEnMin= 6 EnMin= -2581.46298745947     IErMin= 7 ErrMin= 8.52D-06
 ErrMax= 8.52D-06  0.00D+00 EMaxC= 1.00D-01 BMatC= 7.93D-08 BMatP= 6.50D-08
 IDIUse=1 WtCom= 1.00D+00 WtEn= 0.00D+00
 Large coefficients: NSaved=  7 BigCof=   51.41 CofMax=   10.00 Det=-9.05D-12
 Inversion failed.  Reducing to  6 matrices.
 Coeff-Com:  0.884D+00 0.173D+00 0.682D+00 0.216D+00-0.137D+01 0.416D+00
 Coeff:      0.884D+00 0.173D+00 0.682D+00 0.216D+00-0.137D+01 0.416D+00
 Gap=     0.019 Goal=   None    Shift=    0.000
 Gap=     0.160 Goal=   None    Shift=    0.000
 RMSDP=3.98D-06 MaxDP=1.51D-03 DE= 4.44D-06 OVMax= 4.76D-03

 Cycle  89  Pass 1  IDiag  1:
 RMSU=  8.46D-08    CP:  1.00D+00  5.01D-01  1.74D-04 -3.43D-01 -4.65D-02
                    CP: -7.46D-01 -4.13D-01  3.85D-01
 E= -2581.46298454127     Delta-E=       -0.000001521899 Rises=F Damp=F
 DIIS: error= 8.65D-06 at cycle  89 NSaved=   7.
 NSaved= 7 IEnMin= 5 EnMin= -2581.46298745947     IErMin= 6 ErrMin= 8.52D-06
 ErrMax= 8.65D-06  0.00D+00 EMaxC= 1.00D-01 BMatC= 8.41D-08 BMatP= 6.50D-08
 IDIUse=1 WtCom= 1.00D+00 WtEn= 0.00D+00
 Large coefficients: NSaved=  7 BigCof=   27.81 CofMax=   10.00 Det=-5.39D-11
 Inversion failed.  Reducing to  6 matrices.
 Coeff-Com:  0.221D+00 0.507D+00 0.896D+00-0.263D+01 0.115D+01 0.862D+00
 Coeff:      0.221D+00 0.507D+00 0.896D+00-0.263D+01 0.115D+01 0.862D+00
 Gap=     0.019 Goal=   None    Shift=    0.000
 Gap=     0.160 Goal=   None    Shift=    0.000
 RMSDP=1.13D-05 MaxDP=4.31D-03 DE=-1.52D-06 OVMax= 1.36D-02

 Cycle  90  Pass 1  IDiag  1:
 RMSU=  2.28D-07    CP:  1.00D+00  3.00D+00  6.14D-01 -5.77D-01 -1.07D-01
                    CP: -1.68D-01 -2.33D+00  5.25D-01  9.44D-01
 E= -2581.46298028638     Delta-E=        0.000004254889 Rises=F Damp=F
 DIIS: error= 8.34D-06 at cycle  90 NSaved=   7.
 NSaved= 7 IEnMin= 4 EnMin= -2581.46298745947     IErMin= 7 ErrMin= 8.34D-06
 ErrMax= 8.34D-06  0.00D+00 EMaxC= 1.00D-01 BMatC= 1.41D-07 BMatP= 6.66D-08
 IDIUse=1 WtCom= 1.00D+00 WtEn= 0.00D+00
 Large coefficients: NSaved=  7 BigCof=   23.11 CofMax=   10.00 Det=-7.62D-11
 Inversion failed.  Reducing to  6 matrices.
 Coeff-Com:  0.232D+00 0.196D-01 0.449D+00 0.378D-01 0.102D+00 0.160D+00
 Coeff:      0.232D+00 0.196D-01 0.449D+00 0.378D-01 0.102D+00 0.160D+00
 Gap=     0.019 Goal=   None    Shift=    0.000
 Gap=     0.160 Goal=   None    Shift=    0.000
 RMSDP=1.75D-05 MaxDP=6.67D-03 DE= 4.25D-06 OVMax= 2.10D-02

 Cycle  91  Pass 1  IDiag  1:
 RMSU=  2.61D-08    CP:  1.00D+00 -3.00D+00 -1.01D-01 -3.29D-01  6.01D-01
                    CP:  1.63D-01  7.50D-01  2.32D-01 -7.93D-02  1.48D-01
 E= -2581.46298696407     Delta-E=       -0.000006677690 Rises=F Damp=F
 DIIS: error= 8.88D-06 at cycle  91 NSaved=   7.
 NSaved= 7 IEnMin= 4 EnMin= -2581.46298745947     IErMin= 6 ErrMin= 8.34D-06
 ErrMax= 8.88D-06  0.00D+00 EMaxC= 1.00D-01 BMatC= 7.34D-08 BMatP= 6.66D-08
 IDIUse=1 WtCom= 1.00D+00 WtEn= 0.00D+00
 Large coefficients: NSaved=  7 BigCof=   23.47 CofMax=   10.00 Det=-3.34D-11
 Inversion failed.  Reducing to  6 matrices.
 Coeff-Com:  0.246D+00 0.167D+00 0.470D+00-0.512D+00 0.171D+00 0.458D+00
 Coeff:      0.246D+00 0.167D+00 0.470D+00-0.512D+00 0.171D+00 0.458D+00
 Gap=     0.019 Goal=   None    Shift=    0.000
 Gap=     0.160 Goal=   None    Shift=    0.000
 RMSDP=1.67D-07 MaxDP=6.13D-05 DE=-6.68D-06 OVMax= 1.93D-04

 Cycle  92  Pass 1  IDiag  1:
 RMSU=  1.17D-08    CP:  1.00D+00 -3.00D+00 -8.89D-02 -4.33D-01  5.43D-01
                    CP:  1.32D-02  6.93D-01  1.73D-01  4.78D-01  1.48D-01
                    CP:  5.53D-01
 E= -2581.46298688920     Delta-E=        0.000000074873 Rises=F Damp=F
 DIIS: error= 8.87D-06 at cycle  92 NSaved=   7.
 NSaved= 7 IEnMin= 4 EnMin= -2581.46298745947     IErMin= 5 ErrMin= 8.34D-06
 ErrMax= 8.87D-06  0.00D+00 EMaxC= 1.00D-01 BMatC= 7.54D-08 BMatP= 6.66D-08
 IDIUse=1 WtCom= 1.00D+00 WtEn= 0.00D+00
 Large coefficients: NSaved=  7 BigCof=   21.82 CofMax=   10.00 Det=-2.25D-11
 Inversion failed.  Reducing to  6 matrices.
 Coeff-Com:  0.120D+00-0.836D-01 0.574D+00 0.347D+00 0.148D+00-0.105D+00
 Coeff:      0.120D+00-0.836D-01 0.574D+00 0.347D+00 0.148D+00-0.105D+00
 Gap=     0.019 Goal=   None    Shift=    0.000
 Gap=     0.160 Goal=   None    Shift=    0.000
 RMSDP=4.09D-06 MaxDP=1.54D-03 DE= 7.49D-08 OVMax= 4.91D-03

 Cycle  93  Pass 1  IDiag  1:
 RMSU=  1.37D-08    CP:  1.00D+00 -3.00D+00 -4.13D-01 -5.97D-01  1.80D+00
                    CP: -2.22D-01  2.38D+00 -1.94D-01 -5.46D-02  8.54D-02
                    CP: -1.42D+00  8.02D-01
 E= -2581.46298851716     Delta-E=       -0.000001627966 Rises=F Damp=F
 DIIS: error= 9.06D-06 at cycle  93 NSaved=   7.
 NSaved= 7 IEnMin= 7 EnMin= -2581.46298851716     IErMin= 3 ErrMin= 8.73D-06
 ErrMax= 9.06D-06  0.00D+00 EMaxC= 1.00D-01 BMatC= 8.43D-08 BMatP= 6.66D-08
 IDIUse=1 WtCom= 1.00D+00 WtEn= 0.00D+00
 Coeff-Com:  0.703D+00 0.201D+01 0.395D+00-0.781D+01 0.253D+01 0.238D+01
 Coeff-Com:  0.799D+00
 Coeff:      0.703D+00 0.201D+01 0.395D+00-0.781D+01 0.253D+01 0.238D+01
 Coeff:      0.799D+00
 Gap=     0.019 Goal=   None    Shift=    0.000
 Gap=     0.160 Goal=   None    Shift=    0.000
 RMSDP=6.71D-06 MaxDP=2.54D-03 DE=-1.63D-06 OVMax= 8.07D-03

 Cycle  94  Pass 1  IDiag  1:
 RMSU=  6.73D-08    CP:  1.00D+00 -1.95D+00  7.65D-05 -8.70D-01  1.47D-01
                    CP: -2.55D-01 -1.18D-01  8.37D-01  1.33D+00  8.11D-01
                    CP:  1.97D+00 -2.19D+00 -3.33D-01
 E= -2581.46298592098     Delta-E=        0.000002596184 Rises=F Damp=F
 DIIS: error= 8.79D-06 at cycle  94 NSaved=   8.
 NSaved= 8 IEnMin= 7 EnMin= -2581.46298851716     IErMin= 3 ErrMin= 8.73D-06
 ErrMax= 8.79D-06  0.00D+00 EMaxC= 1.00D-01 BMatC= 8.58D-08 BMatP= 6.66D-08
 IDIUse=1 WtCom= 1.00D+00 WtEn= 0.00D+00
 Large coefficients: NSaved=  8 BigCof=  112.60 CofMax=   10.00 Det=-2.54D-12
 Inversion failed.  Reducing to  7 matrices.
 Coeff-Com: -0.907D-01 0.718D+00-0.582D-01 0.269D+00-0.758D-02 0.151D+00
 Coeff-Com:  0.178D-01
 Coeff:     -0.907D-01 0.718D+00-0.582D-01 0.269D+00-0.758D-02 0.151D+00
 Coeff:      0.178D-01
 Gap=     0.019 Goal=   None    Shift=    0.000
 Gap=     0.160 Goal=   None    Shift=    0.000
 RMSDP=6.84D-06 MaxDP=2.58D-03 DE= 2.60D-06 OVMax= 8.22D-03

 Cycle  95  Pass 1  IDiag  1:
 RMSU=  3.79D-09    CP:  1.00D+00 -3.00D+00 -4.24D-01  9.21D-02  1.73D+00
                    CP: -3.05D-01  2.54D+00  1.02D-01  2.74D-01  3.53D-02
                    CP: -8.12D-01  6.12D-01  8.42D-01  8.73D-02
 E= -2581.46298859625     Delta-E=       -0.000002675273 Rises=F Damp=F
 DIIS: error= 9.08D-06 at cycle  95 NSaved=   8.
 NSaved= 8 IEnMin= 8 EnMin= -2581.46298859625     IErMin= 2 ErrMin= 8.73D-06
 ErrMax= 9.08D-06  0.00D+00 EMaxC= 1.00D-01 BMatC= 7.28D-08 BMatP= 6.66D-08
 IDIUse=1 WtCom= 1.00D+00 WtEn= 0.00D+00
 Large coefficients: NSaved=  8 BigCof=   62.53 CofMax=   10.00 Det=-3.50D-12
 Inversion failed.  Reducing to  7 matrices.
 Coeff-Com:  0.110D+01-0.414D+01 0.146D+01 0.130D+01-0.298D-02 0.340D+00
 Coeff-Com:  0.934D+00
 Coeff:      0.110D+01-0.414D+01 0.146D+01 0.130D+01-0.298D-02 0.340D+00
 Coeff:      0.934D+00
 Gap=     0.019 Goal=   None    Shift=    0.000
 Gap=     0.160 Goal=   None    Shift=    0.000
 RMSDP=4.38D-07 MaxDP=1.44D-04 DE=-2.68D-06 OVMax= 4.86D-04

 Cycle  96  Pass 1  IDiag  1:
 RMSU=  5.95D-08    CP:  1.00D+00 -3.00D+00 -3.95D-01  1.26D-01  1.20D+00
                    CP:  8.54D-01  2.84D+00  1.04D+00  1.25D+00  5.55D-01
                    CP: -2.15D+00  8.02D-01  3.00D+00  8.97D-01 -7.65D-04
 E= -2581.46298840818     Delta-E=        0.000000188069 Rises=F Damp=F
 DIIS: error= 8.95D-06 at cycle  96 NSaved=   8.
 NSaved= 8 IEnMin= 7 EnMin= -2581.46298859625     IErMin= 6 ErrMin= 8.79D-06
 ErrMax= 8.95D-06  0.00D+00 EMaxC= 1.00D-01 BMatC= 1.02D-07 BMatP= 6.98D-08
 IDIUse=1 WtCom= 1.00D+00 WtEn= 0.00D+00
 Large coefficients: NSaved=  8 BigCof=  111.96 CofMax=   10.00 Det=-1.81D-12
 Inversion failed.  Reducing to  7 matrices.
 Coeff-Com:  0.104D+01-0.336D+01 0.137D+01 0.108D+01 0.834D-01 0.499D+00
 Coeff-Com:  0.285D+00
 Coeff:      0.104D+01-0.336D+01 0.137D+01 0.108D+01 0.834D-01 0.499D+00
 Coeff:      0.285D+00
 Gap=     0.019 Goal=   None    Shift=    0.000
 Gap=     0.160 Goal=   None    Shift=    0.000
 RMSDP=1.54D-06 MaxDP=5.73D-04 DE= 1.88D-07 OVMax= 1.84D-03

 Cycle  97  Pass 1  IDiag  1:
 RMSU=  1.07D-08    CP:  1.00D+00 -3.00D+00 -5.16D-01 -4.88D-01  1.92D+00
                    CP: -2.87D-01  3.00D+00  8.98D-01  9.69D-01  4.00D-01
                    CP: -1.46D+00 -3.65D-01  2.82D+00  1.03D+00  5.98D-01
                    CP: -7.11D-02
 E= -2581.46298907653     Delta-E=       -0.000000668342 Rises=F Damp=F
 DIIS: error= 9.05D-06 at cycle  97 NSaved=   8.
 NSaved= 8 IEnMin= 8 EnMin= -2581.46298907653     IErMin= 4 ErrMin= 8.87D-06
 ErrMax= 9.05D-06  0.00D+00 EMaxC= 1.00D-01 BMatC= 7.51D-08 BMatP= 6.98D-08
 IDIUse=1 WtCom= 1.00D+00 WtEn= 0.00D+00
 Large coefficients: NSaved=  8 BigCof=   17.87 CofMax=   10.00 Det=-7.61D-12
 Inversion failed.  Reducing to  7 matrices.
 Coeff-Com:  0.299D+00-0.114D+00 0.376D+00-0.273D-03 0.191D+00 0.234D+00
 Coeff-Com:  0.141D-01
 Coeff:      0.299D+00-0.114D+00 0.376D+00-0.273D-03 0.191D+00 0.234D+00
 Coeff:      0.141D-01
 Gap=     0.019 Goal=   None    Shift=    0.000
 Gap=     0.160 Goal=   None    Shift=    0.000
 RMSDP=1.71D-06 MaxDP=6.43D-04 DE=-6.68D-07 OVMax= 2.06D-03

 Cycle  98  Pass 1  IDiag  1:
 RMSU=  2.97D-08    CP:  1.00D+00 -3.00D+00 -6.51D-01 -3.29D-01  2.53D+00
                    CP: -4.83D-01  3.00D+00  5.24D-01  4.07D-01  5.78D-03
                    CP: -3.00D+00  8.40D-01  3.00D+00  5.54D-01  7.27D-01
                    CP:  8.32D-03  2.33D+00
 E= -2581.46298976921     Delta-E=       -0.000000692688 Rises=F Damp=F
 DIIS: error= 9.12D-06 at cycle  98 NSaved=   8.
 NSaved= 8 IEnMin= 8 EnMin= -2581.46298976921     IErMin= 3 ErrMin= 8.88D-06
 ErrMax= 9.12D-06  0.00D+00 EMaxC= 1.00D-01 BMatC= 7.10D-08 BMatP= 6.98D-08
 IDIUse=1 WtCom= 1.00D+00 WtEn= 0.00D+00
 Coeff-Com: -0.420D+00 0.296D+01-0.674D+00 0.623D+00 0.471D+00 0.518D+00
 Coeff-Com:  0.110D+01-0.357D+01
 Coeff:     -0.420D+00 0.296D+01-0.674D+00 0.623D+00 0.471D+00 0.518D+00
 Coeff:      0.110D+01-0.357D+01
 Gap=     0.019 Goal=   None    Shift=    0.000
 Gap=     0.160 Goal=   None    Shift=    0.000
 RMSDP=1.17D-05 MaxDP=4.38D-03 DE=-6.93D-07 OVMax= 1.40D-02

 Cycle  99  Pass 1  IDiag  1:
 RMSU=  4.21D-08    CP:  1.00D+00 -5.74D-01  5.02D-05 -6.61D-01  1.48D-01
                    CP:  3.08D-01  3.26D-01  5.27D-01  1.07D+00  3.72D-01
                    CP:  1.66D+00  2.03D+00 -3.00D+00  3.25D-01 -3.00D+00
                    CP:  3.19D-01  3.00D+00 -9.15D-01
 E= -2581.46298509474     Delta-E=        0.000004674479 Rises=F Damp=F
 DIIS: error= 8.65D-06 at cycle  99 NSaved=   9.
 NSaved= 9 IEnMin= 8 EnMin= -2581.46298976921     IErMin= 9 ErrMin= 8.65D-06
 ErrMax= 8.65D-06  0.00D+00 EMaxC= 1.00D-01 BMatC= 8.25D-08 BMatP= 6.98D-08
 IDIUse=1 WtCom= 1.00D+00 WtEn= 0.00D+00
 Large coefficients: NSaved=  9 BigCof=   18.21 CofMax=   10.00 Det=-5.01D-11
 Inversion failed.  Reducing to  8 matrices.
 Coeff-Com: -0.309D+00 0.272D+01 0.914D+00 0.760D+00 0.849D+00 0.171D+01
 Coeff-Com: -0.659D+01 0.945D+00
 Coeff:     -0.309D+00 0.272D+01 0.914D+00 0.760D+00 0.849D+00 0.171D+01
 Coeff:     -0.659D+01 0.945D+00
 Gap=     0.019 Goal=   None    Shift=    0.000
 Gap=     0.160 Goal=   None    Shift=    0.000
 RMSDP=1.91D-05 MaxDP=7.35D-03 DE= 4.67D-06 OVMax= 2.30D-02

 Cycle 100  Pass 1  IDiag  1:
 RMSU=  1.21D-07    CP:  1.00D+00  3.00D+00  1.12D+00 -1.08D+00  4.43D-01
                    CP: -1.14D-01 -6.39D-01  1.64D+00  3.00D+00  1.39D+00
                    CP:  3.00D+00 -2.19D+00 -3.00D+00  4.64D-01 -3.00D+00
                    CP:  1.21D+00 -1.90D+00  4.36D-02  5.86D-01
 E= -2581.46297792184     Delta-E=        0.000007172895 Rises=F Damp=F
 DIIS: error= 8.12D-06 at cycle 100 NSaved=   9.
 NSaved= 9 IEnMin= 7 EnMin= -2581.46298976921     IErMin= 9 ErrMin= 8.12D-06
 ErrMax= 8.12D-06  0.00D+00 EMaxC= 1.00D-01 BMatC= 1.36D-07 BMatP= 6.98D-08
 IDIUse=1 WtCom= 1.00D+00 WtEn= 0.00D+00
 Large coefficients: NSaved=  9 BigCof=   20.38 CofMax=   10.00 Det=-6.48D-11
 Inversion failed.  Reducing to  8 matrices.
 Large coefficients: NSaved=  8 BigCof=   16.64 CofMax=   10.00 Det=-8.21D-11
 Inversion failed.  Reducing to  7 matrices.
 Coeff-Com:  0.214D-01 0.953D+00 0.423D+00 0.832D+00-0.214D+01 0.629D+00
 Coeff-Com:  0.285D+00
 Coeff:      0.214D-01 0.953D+00 0.423D+00 0.832D+00-0.214D+01 0.629D+00
 Coeff:      0.285D+00
 Gap=     0.019 Goal=   None    Shift=    0.000
 Gap=     0.160 Goal=   None    Shift=    0.000
 RMSDP=1.38D-05 MaxDP=5.32D-03 DE= 7.17D-06 OVMax= 1.66D-02

 Cycle 101  Pass 1  IDiag  1:
 Restarting incremental Fock formation.
 E= -2581.46298309433     Delta-E=       -0.000005172486 Rises=F Damp=F
 DIIS: error= 8.50D-06 at cycle 101 NSaved=   8.
 NSaved= 8 IEnMin= 5 EnMin= -2581.46298976921     IErMin= 7 ErrMin= 8.12D-06
 ErrMax= 8.50D-06  0.00D+00 EMaxC= 1.00D-01 BMatC= 1.11D-07 BMatP= 7.10D-08
 IDIUse=1 WtCom= 1.00D+00 WtEn= 0.00D+00
 Large coefficients: NSaved=  8 BigCof=   18.97 CofMax=   10.00 Det=-9.10D-11
 Inversion failed.  Reducing to  7 matrices.
 Coeff-Com:  0.523D-01 0.640D+00 0.260D+00 0.418D+00-0.739D+00 0.133D+00
 Coeff-Com:  0.237D+00
 Coeff:      0.523D-01 0.640D+00 0.260D+00 0.418D+00-0.739D+00 0.133D+00
 Coeff:      0.237D+00
 Gap=     0.019 Goal=   None    Shift=    0.000
 Gap=     0.160 Goal=   None    Shift=    0.000
 RMSDP=1.02D-05 MaxDP=3.88D-03 DE=-5.17D-06 OVMax= 1.23D-02

 Cycle 102  Pass 1  IDiag  1:
 RMSU=  1.02D-05    CP:  1.00D+00
 E= -2581.46298705976     Delta-E=       -0.000003965437 Rises=F Damp=F
 DIIS: error= 8.80D-06 at cycle 102 NSaved=   8.
 NSaved= 8 IEnMin= 5 EnMin= -2581.46298976921     IErMin= 6 ErrMin= 8.12D-06
 ErrMax= 8.80D-06  0.00D+00 EMaxC= 1.00D-01 BMatC= 8.35D-08 BMatP= 7.10D-08
 IDIUse=1 WtCom= 1.00D+00 WtEn= 0.00D+00
 Large coefficients: NSaved=  8 BigCof=   11.21 CofMax=   10.00 Det=-1.42D-10
 Inversion failed.  Reducing to  7 matrices.
 Coeff-Com:  0.336D+00 0.657D+00 0.257D+00 0.600D+00-0.162D+01 0.312D+00
 Coeff-Com:  0.455D+00
 Coeff:      0.336D+00 0.657D+00 0.257D+00 0.600D+00-0.162D+01 0.312D+00
 Coeff:      0.455D+00
 Gap=     0.019 Goal=   None    Shift=    0.000
 Gap=     0.160 Goal=   None    Shift=    0.000
 RMSDP=1.48D-06 MaxDP=5.61D-04 DE=-3.97D-06 OVMax= 1.78D-03

 Cycle 103  Pass 1  IDiag  1:
 RMSU=  1.50D-07    CP:  1.00D+00  8.57D-01
 E= -2581.46298647978     Delta-E=        0.000000579979 Rises=F Damp=F
 DIIS: error= 8.83D-06 at cycle 103 NSaved=   8.
 NSaved= 8 IEnMin= 5 EnMin= -2581.46298976921     IErMin= 6 ErrMin= 8.50D-06
 ErrMax= 8.83D-06  0.00D+00 EMaxC= 1.00D-01 BMatC= 9.27D-08 BMatP= 7.10D-08
 IDIUse=1 WtCom= 1.00D+00 WtEn= 0.00D+00
 Large coefficients: NSaved=  8 BigCof=   15.24 CofMax=   10.00 Det=-7.68D-11
 Inversion failed.  Reducing to  7 matrices.
 Coeff-Com:  0.530D+00 0.102D+01 0.311D+00 0.129D+01-0.337D+01 0.637D+00
 Coeff-Com:  0.581D+00
 Coeff:      0.530D+00 0.102D+01 0.311D+00 0.129D+01-0.337D+01 0.637D+00
 Coeff:      0.581D+00
 Gap=     0.019 Goal=   None    Shift=    0.000
 Gap=     0.160 Goal=   None    Shift=    0.000
 RMSDP=3.76D-06 MaxDP=1.42D-03 DE= 5.80D-07 OVMax= 4.53D-03

 Cycle 104  Pass 1  IDiag  1:
 RMSU=  1.69D-07    CP:  1.00D+00  4.89D-01  9.57D-01
 E= -2581.46298500944     Delta-E=        0.000001470346 Rises=F Damp=F
 DIIS: error= 8.73D-06 at cycle 104 NSaved=   8.
 NSaved= 8 IEnMin= 5 EnMin= -2581.46298976921     IErMin= 8 ErrMin= 8.73D-06
 ErrMax= 8.73D-06  0.00D+00 EMaxC= 1.00D-01 BMatC= 1.30D-07 BMatP= 7.10D-08
 IDIUse=1 WtCom= 1.00D+00 WtEn= 0.00D+00
 Large coefficients: NSaved=  8 BigCof=   23.55 CofMax=   10.00 Det=-4.73D-11
 Inversion failed.  Reducing to  7 matrices.
 Coeff-Com:  0.767D-01 0.661D+00 0.237D+00 0.417D+00-0.693D+00 0.133D+00
 Coeff-Com:  0.168D+00
 Coeff:      0.767D-01 0.661D+00 0.237D+00 0.417D+00-0.693D+00 0.133D+00
 Coeff:      0.168D+00
 Gap=     0.019 Goal=   None    Shift=    0.000
 Gap=     0.160 Goal=   None    Shift=    0.000
 RMSDP=1.03D-05 MaxDP=3.88D-03 DE= 1.47D-06 OVMax= 1.24D-02

 Cycle 105  Pass 1  IDiag  1:
 RMSU=  1.33D-07    CP:  1.00D+00  1.49D+00  3.42D-01  2.06D-01
 E= -2581.46298907022     Delta-E=       -0.000004060779 Rises=F Damp=F
 DIIS: error= 9.00D-06 at cycle 105 NSaved=   8.
 NSaved= 8 IEnMin= 5 EnMin= -2581.46298976921     IErMin= 7 ErrMin= 8.73D-06
 ErrMax= 9.00D-06  0.00D+00 EMaxC= 1.00D-01 BMatC= 7.94D-08 BMatP= 7.10D-08
 IDIUse=1 WtCom= 1.00D+00 WtEn= 0.00D+00
 Coeff-Com:  0.614D+00 0.140D+01 0.559D+00 0.175D+01-0.520D+01 0.599D+00
 Coeff-Com:  0.277D+00 0.100D+01
 Coeff:      0.614D+00 0.140D+01 0.559D+00 0.175D+01-0.520D+01 0.599D+00
 Coeff:      0.277D+00 0.100D+01
 Gap=     0.019 Goal=   None    Shift=    0.000
 Gap=     0.160 Goal=   None    Shift=    0.000
 RMSDP=1.41D-05 MaxDP=5.35D-03 DE=-4.06D-06 OVMax= 1.70D-02

 Cycle 106  Pass 1  IDiag  1:
 RMSU=  2.12D-07    CP:  1.00D+00  1.13D-01  1.31D+00  1.41D+00 -1.01D+00
 E= -2581.46298354081     Delta-E=        0.000005529404 Rises=F Damp=F
 DIIS: error= 8.57D-06 at cycle 106 NSaved=   9.
 NSaved= 9 IEnMin= 5 EnMin= -2581.46298976921     IErMin= 9 ErrMin= 8.57D-06
 ErrMax= 8.57D-06  0.00D+00 EMaxC= 1.00D-01 BMatC= 8.63D-08 BMatP= 7.10D-08
 IDIUse=1 WtCom= 1.00D+00 WtEn= 0.00D+00
 Large coefficients: NSaved=  9 BigCof=   30.67 CofMax=   10.00 Det=-3.15D-11
 Inversion failed.  Reducing to  8 matrices.
 Large coefficients: NSaved=  8 BigCof=   15.93 CofMax=   10.00 Det=-5.04D-11
 Inversion failed.  Reducing to  7 matrices.
 Coeff-Com:  0.201D+00 0.784D+00 0.301D+00 0.654D+00-0.167D+01 0.429D+00
 Coeff-Com:  0.305D+00
 Coeff:      0.201D+00 0.784D+00 0.301D+00 0.654D+00-0.167D+01 0.429D+00
 Coeff:      0.305D+00
 Gap=     0.019 Goal=   None    Shift=    0.000
 Gap=     0.160 Goal=   None    Shift=    0.000
 RMSDP=1.03D-05 MaxDP=3.90D-03 DE= 5.53D-06 OVMax= 1.24D-02

 Cycle 107  Pass 1  IDiag  1:
 RMSU=  8.41D-08    CP:  1.00D+00  1.12D+00  1.32D+00  6.96D-01  6.11D-01
                    CP: -5.54D-02
 E= -2581.46298752489     Delta-E=       -0.000003984074 Rises=F Damp=F
 DIIS: error= 8.92D-06 at cycle 107 NSaved=   8.
 NSaved= 8 IEnMin= 5 EnMin= -2581.46298976921     IErMin= 7 ErrMin= 8.57D-06
 ErrMax= 8.92D-06  0.00D+00 EMaxC= 1.00D-01 BMatC= 1.15D-07 BMatP= 7.10D-08
 IDIUse=1 WtCom= 1.00D+00 WtEn= 0.00D+00
 Coeff-Com:  0.106D+01 0.223D+01 0.927D+00 0.283D+01-0.978D+01 0.152D+01
 Coeff-Com:  0.141D+01 0.801D+00
 Coeff:      0.106D+01 0.223D+01 0.927D+00 0.283D+01-0.978D+01 0.152D+01
 Coeff:      0.141D+01 0.801D+00
 Gap=     0.019 Goal=   None    Shift=    0.000
 Gap=     0.160 Goal=   None    Shift=    0.000
 RMSDP=3.69D-05 MaxDP=1.42D-02 DE=-3.98D-06 OVMax= 4.46D-02

 Cycle 108  Pass 1  IDiag  1:
 RMSU=  9.13D-07    CP:  1.00D+00 -2.48D+00  3.00D+00  3.00D+00  2.48D+00
                    CP:  3.00D+00 -1.78D+00
 E= -2581.46297394489     Delta-E=        0.000013579995 Rises=F Damp=F
 DIIS: error= 7.75D-06 at cycle 108 NSaved=   9.
 NSaved= 9 IEnMin= 5 EnMin= -2581.46298976921     IErMin= 9 ErrMin= 7.75D-06
 ErrMax= 7.75D-06  0.00D+00 EMaxC= 1.00D-01 BMatC= 1.90D-07 BMatP= 7.10D-08
 IDIUse=1 WtCom= 1.00D+00 WtEn= 0.00D+00
 Large coefficients: NSaved=  9 BigCof=   19.56 CofMax=   10.00 Det=-6.42D-11
 Inversion failed.  Reducing to  8 matrices.
 Coeff-Com:  0.219D+00 0.809D+00 0.346D+00 0.828D+00-0.203D+01 0.551D+00
 Coeff-Com:  0.224D+00 0.481D-01
 Coeff:      0.219D+00 0.809D+00 0.346D+00 0.828D+00-0.203D+01 0.551D+00
 Coeff:      0.224D+00 0.481D-01
 Gap=     0.019 Goal=   None    Shift=    0.000
 Gap=     0.160 Goal=   None    Shift=    0.000
 RMSDP=3.77D-05 MaxDP=1.45D-02 DE= 1.36D-05 OVMax= 4.54D-02

 Cycle 109  Pass 1  IDiag  1:
 RMSU=  6.17D-08    CP:  1.00D+00  1.19D+00  8.98D-01  9.02D-01  2.84D-01
                    CP:  1.61D-01  5.91D-01 -8.43D-03
 E= -2581.46298784344     Delta-E=       -0.000013898545 Rises=F Damp=F
 DIIS: error= 8.94D-06 at cycle 109 NSaved=   9.
 NSaved= 9 IEnMin= 5 EnMin= -2581.46298976921     IErMin= 8 ErrMin= 7.75D-06
 ErrMax= 8.94D-06  0.00D+00 EMaxC= 1.00D-01 BMatC= 8.44D-08 BMatP= 7.10D-08
 IDIUse=1 WtCom= 1.00D+00 WtEn= 0.00D+00
 Large coefficients: NSaved=  9 BigCof=   13.96 CofMax=   10.00 Det=-7.60D-11
 Inversion failed.  Reducing to  8 matrices.
 Large coefficients: NSaved=  8 BigCof=   11.31 CofMax=   10.00 Det=-8.72D-11
 Inversion failed.  Reducing to  7 matrices.
 Coeff-Com:  0.763D-02 0.636D+00 0.476D+00-0.745D+00 0.264D+00 0.531D-01
 Coeff-Com:  0.308D+00
 Coeff:      0.763D-02 0.636D+00 0.476D+00-0.745D+00 0.264D+00 0.531D-01
 Coeff:      0.308D+00
 Gap=     0.019 Goal=   None    Shift=    0.000
 Gap=     0.160 Goal=   None    Shift=    0.000
 RMSDP=2.96D-06 MaxDP=1.11D-03 DE=-1.39D-05 OVMax= 3.56D-03

 Cycle 110  Pass 1  IDiag  1:
 RMSU=  9.55D-08    CP:  1.00D+00  1.48D+00  7.96D-01  4.26D-01  9.38D-01
                    CP:  1.07D-01  1.56D+00 -7.64D-03  8.35D-01
 E= -2581.46298902288     Delta-E=       -0.000001179444 Rises=F Damp=F
 DIIS: error= 9.02D-06 at cycle 110 NSaved=   8.
 NSaved= 8 IEnMin= 4 EnMin= -2581.46298976921     IErMin= 6 ErrMin= 7.75D-06
 ErrMax= 9.02D-06  0.00D+00 EMaxC= 1.00D-01 BMatC= 9.58D-08 BMatP= 7.10D-08
 IDIUse=1 WtCom= 1.00D+00 WtEn= 0.00D+00
 Coeff-Com:  0.520D+00 0.180D+01 0.266D+01-0.814D+01 0.129D+01 0.465D+00
 Coeff-Com:  0.149D+01 0.912D+00
 Coeff:      0.520D+00 0.180D+01 0.266D+01-0.814D+01 0.129D+01 0.465D+00
 Coeff:      0.149D+01 0.912D+00
 Gap=     0.019 Goal=   None    Shift=    0.000
 Gap=     0.160 Goal=   None    Shift=    0.000
 RMSDP=3.58D-05 MaxDP=1.37D-02 DE=-1.18D-06 OVMax= 4.33D-02

 Cycle 111  Pass 1  IDiag  1:
 RMSU=  2.56D-07    CP:  1.00D+00 -2.01D+00  3.00D+00  3.00D+00 -4.74D-02
                    CP:  3.00D+00  2.69D+00  9.30D-01  1.87D+00  6.97D-01
 E= -2581.46297565180     Delta-E=        0.000013371082 Rises=F Damp=F
 DIIS: error= 7.78D-06 at cycle 111 NSaved=   9.
 NSaved= 9 IEnMin= 4 EnMin= -2581.46298976921     IErMin= 6 ErrMin= 7.75D-06
 ErrMax= 7.78D-06  0.00D+00 EMaxC= 1.00D-01 BMatC= 9.48D-08 BMatP= 7.10D-08
 IDIUse=1 WtCom= 1.00D+00 WtEn= 0.00D+00
 Large coefficients: NSaved=  9 BigCof=   22.90 CofMax=   10.00 Det=-6.23D-11
 Inversion failed.  Reducing to  8 matrices.
 Coeff-Com:  0.577D+00 0.104D+01 0.151D+01-0.470D+01 0.906D+00 0.785D+00
 Coeff-Com:  0.498D+00 0.380D+00
 Coeff:      0.577D+00 0.104D+01 0.151D+01-0.470D+01 0.906D+00 0.785D+00
 Coeff:      0.498D+00 0.380D+00
 Gap=     0.019 Goal=   None    Shift=    0.000
 Gap=     0.160 Goal=   None    Shift=    0.000
 RMSDP=1.45D-05 MaxDP=5.60D-03 DE= 1.34D-05 OVMax= 1.74D-02

 Cycle 112  Pass 1  IDiag  1:
 RMSU=  1.69D-07    CP:  1.00D+00 -6.04D-01  3.00D+00  3.00D+00 -1.28D+00
                    CP:  2.94D+00  2.94D+00  7.03D-02 -1.16D+00 -5.66D-01
                    CP:  5.64D-01
 E= -2581.46298079350     Delta-E=       -0.000005141701 Rises=F Damp=F
 DIIS: error= 8.30D-06 at cycle 112 NSaved=   9.
 NSaved= 9 IEnMin= 4 EnMin= -2581.46298976921     IErMin= 8 ErrMin= 7.78D-06
 ErrMax= 8.30D-06  0.00D+00 EMaxC= 1.00D-01 BMatC= 1.40D-07 BMatP= 7.10D-08
 IDIUse=1 WtCom= 1.00D+00 WtEn= 0.00D+00
 Large coefficients: NSaved=  9 BigCof=   32.29 CofMax=   10.00 Det=-5.46D-11
 Inversion failed.  Reducing to  8 matrices.
 Coeff-Com:  0.315D+00 0.929D+00 0.153D+01-0.400D+01 0.721D+00 0.342D+00
 Coeff-Com:  0.689D+00 0.465D+00
 Coeff:      0.315D+00 0.929D+00 0.153D+01-0.400D+01 0.721D+00 0.342D+00
 Coeff:      0.689D+00 0.465D+00
 Gap=     0.019 Goal=   None    Shift=    0.000
 Gap=     0.160 Goal=   None    Shift=    0.000
 RMSDP=1.73D-05 MaxDP=6.73D-03 DE=-5.14D-06 OVMax= 2.10D-02

 Cycle 113  Pass 1  IDiag  1:
 RMSU=  8.10D-08    CP:  1.00D+00 -2.29D+00  3.00D+00  3.00D+00  1.01D+00
                    CP:  3.00D+00  3.00D+00  1.20D+00  3.00D+00  1.00D-01
                    CP:  2.30D+00  8.09D-01
 E= -2581.46297465635     Delta-E=        0.000006137148 Rises=F Damp=F
 DIIS: error= 7.75D-06 at cycle 113 NSaved=   9.
 NSaved= 9 IEnMin= 4 EnMin= -2581.46298976921     IErMin= 9 ErrMin= 7.75D-06
 ErrMax= 7.75D-06  0.00D+00 EMaxC= 1.00D-01 BMatC= 1.62D-07 BMatP= 7.10D-08
 IDIUse=1 WtCom= 1.00D+00 WtEn= 0.00D+00
 Large coefficients: NSaved=  9 BigCof=   17.82 CofMax=   10.00 Det=-1.41D-10
 Inversion failed.  Reducing to  8 matrices.
 Coeff-Com:  0.147D+00 0.689D+00 0.726D+00-0.169D+01 0.526D+00 0.330D+00
 Coeff-Com:  0.101D+00 0.167D+00
 Coeff:      0.147D+00 0.689D+00 0.726D+00-0.169D+01 0.526D+00 0.330D+00
 Coeff:      0.101D+00 0.167D+00
 Gap=     0.019 Goal=   None    Shift=    0.000
 Gap=     0.160 Goal=   None    Shift=    0.000
 RMSDP=3.11D-05 MaxDP=1.20D-02 DE= 6.14D-06 OVMax= 3.76D-02

 Cycle 114  Pass 1  IDiag  1:
 RMSU=  3.54D-08    CP:  1.00D+00  7.41D-01  1.80D+00  1.97D+00 -1.21D+00
                    CP:  1.22D+00  2.53D+00  3.29D-03  4.24D-01  4.73D-01
                    CP:  5.73D-02  1.95D-01 -5.00D-01
 E= -2581.46298602068     Delta-E=       -0.000011364327 Rises=F Damp=F
 DIIS: error= 8.72D-06 at cycle 114 NSaved=   9.
 NSaved= 9 IEnMin= 4 EnMin= -2581.46298976921     IErMin= 8 ErrMin= 7.75D-06
 ErrMax= 8.72D-06  0.00D+00 EMaxC= 1.00D-01 BMatC= 8.62D-08 BMatP= 7.10D-08
 IDIUse=1 WtCom= 1.00D+00 WtEn= 0.00D+00
 Large coefficients: NSaved=  9 BigCof=   34.76 CofMax=   10.00 Det=-4.67D-11
 Inversion failed.  Reducing to  8 matrices.
 Coeff-Com:  0.666D+00 0.102D+01 0.145D+01-0.442D+01 0.833D+00 0.310D+00
 Coeff-Com:  0.355D+00 0.788D+00
 Coeff:      0.666D+00 0.102D+01 0.145D+01-0.442D+01 0.833D+00 0.310D+00
 Coeff:      0.355D+00 0.788D+00
 Gap=     0.019 Goal=   None    Shift=    0.000
 Gap=     0.160 Goal=   None    Shift=    0.000
 RMSDP=1.72D-05 MaxDP=6.59D-03 DE=-1.14D-05 OVMax= 2.08D-02

 Cycle 115  Pass 1  IDiag  1:
 RMSU=  5.86D-08    CP:  1.00D+00 -9.39D-01  3.00D+00  3.00D+00 -1.40D+00
                    CP:  3.00D+00  3.00D+00  3.74D-01 -9.66D-01 -4.61D-01
                    CP:  1.16D+00  1.54D+00  8.15D-01  4.91D-01
 E= -2581.46297953432     Delta-E=        0.000006486360 Rises=F Damp=F
 DIIS: error= 8.18D-06 at cycle 115 NSaved=   9.
 NSaved= 9 IEnMin= 4 EnMin= -2581.46298976921     IErMin= 7 ErrMin= 7.75D-06
 ErrMax= 8.18D-06  0.00D+00 EMaxC= 1.00D-01 BMatC= 1.48D-07 BMatP= 7.10D-08
 IDIUse=1 WtCom= 1.00D+00 WtEn= 0.00D+00
 Large coefficients: NSaved=  9 BigCof=   33.83 CofMax=   10.00 Det=-5.05D-11
 Inversion failed.  Reducing to  8 matrices.
 Coeff-Com:  0.358D+00 0.753D+00 0.113D+01-0.264D+01 0.554D+00 0.250D+00
 Coeff-Com:  0.407D+00 0.187D+00
 Coeff:      0.358D+00 0.753D+00 0.113D+01-0.264D+01 0.554D+00 0.250D+00
 Coeff:      0.407D+00 0.187D+00
 Gap=     0.019 Goal=   None    Shift=    0.000
 Gap=     0.160 Goal=   None    Shift=    0.000
 RMSDP=1.61D-05 MaxDP=6.17D-03 DE= 6.49D-06 OVMax= 1.95D-02

 Cycle 116  Pass 1  IDiag  1:
 RMSU=  1.70D-08    CP:  1.00D+00  6.33D-01  2.14D+00  2.95D+00 -8.70D-01
                    CP:  1.04D+00  1.75D+00  5.29D-03  5.39D-01  1.79D-01
                    CP:  6.70D-02  2.47D-01 -5.87D-01  1.22D+00 -1.65D-01
 E= -2581.46298559135     Delta-E=       -0.000006057035 Rises=F Damp=F
 DIIS: error= 8.77D-06 at cycle 116 NSaved=   9.
 NSaved= 9 IEnMin= 4 EnMin= -2581.46298976921     IErMin= 8 ErrMin= 8.18D-06
 ErrMax= 8.77D-06  0.00D+00 EMaxC= 1.00D-01 BMatC= 1.14D-07 BMatP= 7.10D-08
 IDIUse=1 WtCom= 1.00D+00 WtEn= 0.00D+00
 Large coefficients: NSaved=  9 BigCof=   42.08 CofMax=   10.00 Det=-3.22D-11
 Inversion failed.  Reducing to  8 matrices.
 Coeff-Com:  0.178D+00 0.729D+00 0.827D+00-0.192D+01 0.534D+00 0.324D+00
 Coeff-Com:  0.118D+00 0.214D+00
 Coeff:      0.178D+00 0.729D+00 0.827D+00-0.192D+01 0.534D+00 0.324D+00
 Coeff:      0.118D+00 0.214D+00
 Gap=     0.019 Goal=   None    Shift=    0.000
 Gap=     0.160 Goal=   None    Shift=    0.000
 RMSDP=4.53D-06 MaxDP=1.71D-03 DE=-6.06D-06 OVMax= 5.47D-03

 Cycle 117  Pass 1  IDiag  1:
 RMSU=  7.31D-09    CP:  1.00D+00  1.08D+00  1.62D+00  1.66D+00 -5.15D-01
                    CP:  8.62D-01  1.57D+00 -3.56D-04  5.14D-01  5.19D-01
                    CP:  4.16D-02  1.32D-01 -3.42D-01  7.81D-01  5.28D-02
                    CP:  9.34D-02
 E= -2581.46298737769     Delta-E=       -0.000001786340 Rises=F Damp=F
 DIIS: error= 8.88D-06 at cycle 117 NSaved=   9.
 NSaved= 9 IEnMin= 4 EnMin= -2581.46298976921     IErMin= 7 ErrMin= 8.18D-06
 ErrMax= 8.88D-06  0.00D+00 EMaxC= 1.00D-01 BMatC= 8.14D-08 BMatP= 7.10D-08
 IDIUse=1 WtCom= 1.00D+00 WtEn= 0.00D+00
 Large coefficients: NSaved=  9 BigCof=   35.42 CofMax=   10.00 Det=-3.18D-11
 Inversion failed.  Reducing to  8 matrices.
 Coeff-Com:  0.394D+00 0.875D+00 0.111D+01-0.309D+01 0.667D+00 0.327D+00
 Coeff-Com:  0.259D+00 0.450D+00
 Coeff:      0.394D+00 0.875D+00 0.111D+01-0.309D+01 0.667D+00 0.327D+00
 Coeff:      0.259D+00 0.450D+00
 Gap=     0.019 Goal=   None    Shift=    0.000
 Gap=     0.160 Goal=   None    Shift=    0.000
 RMSDP=1.86D-06 MaxDP=6.99D-04 DE=-1.79D-06 OVMax= 2.24D-03

 Cycle 118  Pass 1  IDiag  1:
 RMSU=  9.36D-09    CP:  1.00D+00  8.95D-01  2.52D+00  2.13D+00 -4.28D-01
                    CP:  8.80D-01  1.60D+00  1.10D-02 -6.14D-01 -1.93D-01
                    CP:  5.39D-02  1.69D-01 -4.34D-01  1.04D+00  1.28D-01
                    CP: -1.05D-01  1.53D+00
 E= -2581.46298665241     Delta-E=        0.000000725287 Rises=F Damp=F
 DIIS: error= 8.84D-06 at cycle 118 NSaved=   9.
 NSaved= 9 IEnMin= 4 EnMin= -2581.46298976921     IErMin= 7 ErrMin= 8.77D-06
 ErrMax= 8.84D-06  0.00D+00 EMaxC= 1.00D-01 BMatC= 1.05D-07 BMatP= 7.10D-08
 IDIUse=1 WtCom= 1.00D+00 WtEn= 0.00D+00
 Large coefficients: NSaved=  9 BigCof=   42.56 CofMax=   10.00 Det=-2.05D-11
 Inversion failed.  Reducing to  8 matrices.
 Coeff-Com:  0.749D+00 0.139D+01 0.233D+01-0.655D+01 0.982D+00 0.354D+00
 Coeff-Com:  0.113D+01 0.614D+00
 Coeff:      0.749D+00 0.139D+01 0.233D+01-0.655D+01 0.982D+00 0.354D+00
 Coeff:      0.113D+01 0.614D+00
 Gap=     0.019 Goal=   None    Shift=    0.000
 Gap=     0.160 Goal=   None    Shift=    0.000
 RMSDP=1.16D-05 MaxDP=4.41D-03 DE= 7.25D-07 OVMax= 1.40D-02

 Cycle 119  Pass 1  IDiag  1:
 RMSU=  3.01D-08    CP:  1.00D+00 -2.34D-01  3.00D+00  3.00D+00 -1.64D+00
                    CP:  2.69D+00  2.33D+00  9.83D-02 -3.73D-01  1.73D-01
                    CP:  1.43D+00  1.10D+00  7.53D-01 -8.30D-01  6.86D-02
                    CP:  2.11D+00  2.64D+00 -3.58D-01
 E= -2581.46298224988     Delta-E=        0.000004402527 Rises=F Damp=F
 DIIS: error= 8.51D-06 at cycle 119 NSaved=   9.
 NSaved= 9 IEnMin= 4 EnMin= -2581.46298976921     IErMin= 9 ErrMin= 8.51D-06
 ErrMax= 8.51D-06  0.00D+00 EMaxC= 1.00D-01 BMatC= 1.41D-07 BMatP= 7.10D-08
 IDIUse=1 WtCom= 1.00D+00 WtEn= 0.00D+00
 Large coefficients: NSaved=  9 BigCof=   42.70 CofMax=   10.00 Det=-2.15D-11
 Inversion failed.  Reducing to  8 matrices.
 Coeff-Com:  0.970D-01 0.658D+00 0.684D+00-0.149D+01 0.493D+00 0.331D+00
 Coeff-Com:  0.779D-01 0.150D+00
 Coeff:      0.970D-01 0.658D+00 0.684D+00-0.149D+01 0.493D+00 0.331D+00
 Coeff:      0.779D-01 0.150D+00
 Gap=     0.019 Goal=   None    Shift=    0.000
 Gap=     0.160 Goal=   None    Shift=    0.000
 RMSDP=1.61D-05 MaxDP=6.11D-03 DE= 4.40D-06 OVMax= 1.94D-02

 Cycle 120  Pass 1  IDiag  1:
 RMSU=  2.28D-09    CP:  1.00D+00  1.33D+00  1.45D+00  1.30D+00  1.32D-01
                    CP:  6.32D-01  1.26D+00 -3.43D-03  6.84D-01  3.98D-01
                    CP:  3.03D-02  9.28D-02 -2.43D-01  5.89D-01  9.04D-02
                    CP: -2.17D-01  1.54D+00  2.31D-01 -9.23D-02
 E= -2581.46298841937     Delta-E=       -0.000006169494 Rises=F Damp=F
 DIIS: error= 8.98D-06 at cycle 120 NSaved=   9.
 NSaved= 9 IEnMin= 4 EnMin= -2581.46298976921     IErMin= 8 ErrMin= 8.51D-06
 ErrMax= 8.98D-06  0.00D+00 EMaxC= 1.00D-01 BMatC= 7.79D-08 BMatP= 7.10D-08
 IDIUse=1 WtCom= 1.00D+00 WtEn= 0.00D+00
 Large coefficients: NSaved=  9 BigCof=   27.86 CofMax=   10.00 Det=-2.73D-11
 Inversion failed.  Reducing to  8 matrices.
 Coeff-Com:  0.797D+00 0.151D+01 0.226D+01-0.697D+01 0.112D+01 0.439D+00
 Coeff-Com:  0.366D+00 0.148D+01
 Coeff:      0.797D+00 0.151D+01 0.226D+01-0.697D+01 0.112D+01 0.439D+00
 Coeff:      0.366D+00 0.148D+01
 Gap=     0.019 Goal=   None    Shift=    0.000
 Gap=     0.160 Goal=   None    Shift=    0.000
 RMSDP=1.73D-05 MaxDP=6.58D-03 DE=-6.17D-06 OVMax= 2.09D-02

 Cycle 121  Pass 1  IDiag  1:
 Restarting incremental Fock formation.
 E= -2581.46298174444     Delta-E=        0.000006674929 Rises=F Damp=F
 DIIS: error= 8.41D-06 at cycle 121 NSaved=   9.
 NSaved= 9 IEnMin= 4 EnMin= -2581.46298976921     IErMin= 9 ErrMin= 8.41D-06
 ErrMax= 8.41D-06  0.00D+00 EMaxC= 1.00D-01 BMatC= 1.29D-07 BMatP= 7.10D-08
 IDIUse=1 WtCom= 1.00D+00 WtEn= 0.00D+00
 Large coefficients: NSaved=  9 BigCof=   38.65 CofMax=   10.00 Det=-2.27D-11
 Inversion failed.  Reducing to  8 matrices.
 Coeff-Com:  0.624D+00 0.125D+01 0.204D+01-0.564D+01 0.903D+00 0.349D+00
 Coeff-Com:  0.119D+01 0.292D+00
 Coeff:      0.624D+00 0.125D+01 0.204D+01-0.564D+01 0.903D+00 0.349D+00
 Coeff:      0.119D+01 0.292D+00
 Gap=     0.019 Goal=   None    Shift=    0.000
 Gap=     0.160 Goal=   None    Shift=    0.000
 RMSDP=4.31D-06 MaxDP=1.65D-03 DE= 6.67D-06 OVMax= 5.21D-03

 Cycle 122  Pass 1  IDiag  1:
 RMSU=  4.31D-06    CP:  1.00D+00
 E= -2581.46298336298     Delta-E=       -0.000001618539 Rises=F Damp=F
 DIIS: error= 8.59D-06 at cycle 122 NSaved=   9.
 NSaved= 9 IEnMin= 4 EnMin= -2581.46298976921     IErMin= 8 ErrMin= 8.41D-06
 ErrMax= 8.59D-06  0.00D+00 EMaxC= 1.00D-01 BMatC= 1.26D-07 BMatP= 7.10D-08
 IDIUse=1 WtCom= 1.00D+00 WtEn= 0.00D+00
 Large coefficients: NSaved=  9 BigCof=   46.68 CofMax=   10.00 Det=-1.91D-11
 Inversion failed.  Reducing to  8 matrices.
 Coeff-Com:  0.116D+00 0.688D+00 0.748D+00-0.169D+01 0.517D+00 0.336D+00
 Coeff-Com:  0.108D+00 0.183D+00
 Coeff:      0.116D+00 0.688D+00 0.748D+00-0.169D+01 0.517D+00 0.336D+00
 Coeff:      0.108D+00 0.183D+00
 Gap=     0.019 Goal=   None    Shift=    0.000
 Gap=     0.160 Goal=   None    Shift=    0.000
 RMSDP=1.10D-05 MaxDP=4.17D-03 DE=-1.62D-06 OVMax= 1.33D-02

 Cycle 123  Pass 1  IDiag  1:
 RMSU=  2.43D-06    CP:  1.00D+00  3.00D+00
 E= -2581.46298762793     Delta-E=       -0.000004264950 Rises=F Damp=F
 DIIS: error= 8.91D-06 at cycle 123 NSaved=   9.
 NSaved= 9 IEnMin= 4 EnMin= -2581.46298976921     IErMin= 7 ErrMin= 8.41D-06
 ErrMax= 8.91D-06  0.00D+00 EMaxC= 1.00D-01 BMatC= 8.18D-08 BMatP= 7.10D-08
 IDIUse=1 WtCom= 1.00D+00 WtEn= 0.00D+00
 Large coefficients: NSaved=  9 BigCof=   29.30 CofMax=   10.00 Det=-3.65D-11
 Inversion failed.  Reducing to  8 matrices.
 Coeff-Com:  0.452D+00 0.971D+00 0.128D+01-0.368D+01 0.746D+00 0.348D+00
 Coeff-Com:  0.287D+00 0.599D+00
 Coeff:      0.452D+00 0.971D+00 0.128D+01-0.368D+01 0.746D+00 0.348D+00
 Coeff:      0.287D+00 0.599D+00
 Gap=     0.019 Goal=   None    Shift=    0.000
 Gap=     0.160 Goal=   None    Shift=    0.000
 RMSDP=5.92D-06 MaxDP=2.24D-03 DE=-4.26D-06 OVMax= 7.16D-03

 Cycle 124  Pass 1  IDiag  1:
 RMSU=  3.74D-07    CP:  1.00D+00  2.17D+00  3.83D-02
 E= -2581.46298530586     Delta-E=        0.000002322073 Rises=F Damp=F
 DIIS: error= 8.71D-06 at cycle 124 NSaved=   9.
 NSaved= 9 IEnMin= 4 EnMin= -2581.46298976921     IErMin= 7 ErrMin= 8.59D-06
 ErrMax= 8.71D-06  0.00D+00 EMaxC= 1.00D-01 BMatC= 1.05D-07 BMatP= 7.10D-08
 IDIUse=1 WtCom= 1.00D+00 WtEn= 0.00D+00
 Large coefficients: NSaved=  9 BigCof=   31.65 CofMax=   10.00 Det=-3.07D-11
 Inversion failed.  Reducing to  8 matrices.
 Coeff-Com:  0.511D+00 0.104D+01 0.163D+01-0.431D+01 0.753D+00 0.307D+00
 Coeff-Com:  0.704D+00 0.369D+00
 Coeff:      0.511D+00 0.104D+01 0.163D+01-0.431D+01 0.753D+00 0.307D+00
 Coeff:      0.704D+00 0.369D+00
 Gap=     0.019 Goal=   None    Shift=    0.000
 Gap=     0.160 Goal=   None    Shift=    0.000
 RMSDP=9.79D-07 MaxDP=3.68D-04 DE= 2.32D-06 OVMax= 1.17D-03

 Cycle 125  Pass 1  IDiag  1:
 RMSU=  2.66D-08    CP:  1.00D+00  1.95D+00  1.92D-02  4.99D-01
 E= -2581.46298492859     Delta-E=        0.000000377273 Rises=F Damp=F
 DIIS: error= 8.73D-06 at cycle 125 NSaved=   9.
 NSaved= 9 IEnMin= 4 EnMin= -2581.46298976921     IErMin= 8 ErrMin= 8.71D-06
 ErrMax= 8.73D-06  0.00D+00 EMaxC= 1.00D-01 BMatC= 1.18D-07 BMatP= 7.10D-08
 IDIUse=1 WtCom= 1.00D+00 WtEn= 0.00D+00
 Large coefficients: NSaved=  9 BigCof=   37.23 CofMax=   10.00 Det=-2.52D-11
 Inversion failed.  Reducing to  8 matrices.
 Coeff-Com:  0.157D+00 0.707D+00 0.798D+00-0.184D+01 0.528D+00 0.327D+00
 Coeff-Com:  0.132D+00 0.188D+00
 Coeff:      0.157D+00 0.707D+00 0.798D+00-0.184D+01 0.528D+00 0.327D+00
 Coeff:      0.132D+00 0.188D+00
 Gap=     0.019 Goal=   None    Shift=    0.000
 Gap=     0.160 Goal=   None    Shift=    0.000
 RMSDP=8.07D-06 MaxDP=3.05D-03 DE= 3.77D-07 OVMax= 9.75D-03

 Cycle 126  Pass 1  IDiag  1:
 RMSU=  6.70D-08    CP:  1.00D+00  3.00D+00  1.48D+00 -6.06D-01  9.62D-01
 E= -2581.46298809109     Delta-E=       -0.000003162504 Rises=F Damp=F
 DIIS: error= 8.96D-06 at cycle 126 NSaved=   9.
 NSaved= 9 IEnMin= 4 EnMin= -2581.46298976921     IErMin= 7 ErrMin= 8.71D-06
 ErrMax= 8.96D-06  0.00D+00 EMaxC= 1.00D-01 BMatC= 8.12D-08 BMatP= 7.10D-08
 IDIUse=1 WtCom= 1.00D+00 WtEn= 0.00D+00
 Large coefficients: NSaved=  9 BigCof=   20.50 CofMax=   10.00 Det=-4.13D-11
 Inversion failed.  Reducing to  8 matrices.
 Coeff-Com:  0.417D+00 0.981D+00 0.128D+01-0.363D+01 0.738D+00 0.360D+00
 Coeff-Com:  0.278D+00 0.583D+00
 Coeff:      0.417D+00 0.981D+00 0.128D+01-0.363D+01 0.738D+00 0.360D+00
 Coeff:      0.278D+00 0.583D+00
 Gap=     0.019 Goal=   None    Shift=    0.000
 Gap=     0.160 Goal=   None    Shift=    0.000
 RMSDP=4.94D-06 MaxDP=1.86D-03 DE=-3.16D-06 OVMax= 5.97D-03

 Cycle 127  Pass 1  IDiag  1:
 RMSU=  1.36D-08    CP:  1.00D+00  2.67D+00  4.80D-02  1.23D+00  8.03D-01
                    CP: -3.10D-01
 E= -2581.46298614552     Delta-E=        0.000001945571 Rises=F Damp=F
 DIIS: error= 8.79D-06 at cycle 127 NSaved=   9.
 NSaved= 9 IEnMin= 4 EnMin= -2581.46298976921     IErMin= 7 ErrMin= 8.73D-06
 ErrMax= 8.79D-06  0.00D+00 EMaxC= 1.00D-01 BMatC= 9.64D-08 BMatP= 7.10D-08
 IDIUse=1 WtCom= 1.00D+00 WtEn= 0.00D+00
 Large coefficients: NSaved=  9 BigCof=   24.51 CofMax=   10.00 Det=-3.38D-11
 Inversion failed.  Reducing to  8 matrices.
 Coeff-Com:  0.521D+00 0.111D+01 0.174D+01-0.470D+01 0.804D+00 0.334D+00
 Coeff-Com:  0.759D+00 0.428D+00
 Coeff:      0.521D+00 0.111D+01 0.174D+01-0.470D+01 0.804D+00 0.334D+00
 Coeff:      0.759D+00 0.428D+00
 Gap=     0.019 Goal=   None    Shift=    0.000
 Gap=     0.160 Goal=   None    Shift=    0.000
 RMSDP=2.85D-06 MaxDP=1.08D-03 DE= 1.95D-06 OVMax= 3.44D-03

 Cycle 128  Pass 1  IDiag  1:
 RMSU=  1.27D-08    CP:  1.00D+00  2.02D+00  2.08D-02  5.40D-01  1.07D+00
                    CP: -7.48D-02 -2.88D-01
 E= -2581.46298505229     Delta-E=        0.000001093227 Rises=F Damp=F
 DIIS: error= 8.73D-06 at cycle 128 NSaved=   9.
 NSaved= 9 IEnMin= 4 EnMin= -2581.46298976921     IErMin= 9 ErrMin= 8.73D-06
 ErrMax= 8.73D-06  0.00D+00 EMaxC= 1.00D-01 BMatC= 1.14D-07 BMatP= 7.10D-08
 IDIUse=1 WtCom= 1.00D+00 WtEn= 0.00D+00
 Large coefficients: NSaved=  9 BigCof=   31.19 CofMax=   10.00 Det=-2.69D-11
 Inversion failed.  Reducing to  8 matrices.
 Coeff-Com:  0.174D+00 0.729D+00 0.848D+00-0.200D+01 0.547D+00 0.332D+00
 Coeff-Com:  0.169D+00 0.203D+00
 Coeff:      0.174D+00 0.729D+00 0.848D+00-0.200D+01 0.547D+00 0.332D+00
 Coeff:      0.169D+00 0.203D+00
 Gap=     0.019 Goal=   None    Shift=    0.000
 Gap=     0.160 Goal=   None    Shift=    0.000
 RMSDP=7.36D-06 MaxDP=2.78D-03 DE= 1.09D-06 OVMax= 8.89D-03

 >>>>>>>>>> Convergence criterion not met.
 SCF Done:  E(UPBE-PBE) =  -2581.46298505     A.U. after  129 cycles
            NFock=128  Conv=0.74D-05     -V/T= 2.1463
 <Sx>= 0.0000 <Sy>= 0.0000 <Sz>= 1.5000 <S**2>= 3.7544 S= 1.5011
 <L.S>= 0.000000000000E+00
 KE= 2.251981946819D+03 PE=-2.185560822598D+04 EE= 9.036727726069D+03
 Annihilation of the first spin contaminant:
 S**2 before annihilation     3.7544,   after     3.7500
 Leave Link  502 at Fri Sep 27 03:35:03 2019, MaxMem=  1342177280 cpu:     87337.5
 (Enter /storage/apps/GAUSSIAN/G09_RevD01/g09/l508.exe)
 Direct SCF.
 Tight linear equation convergence will be used.
 UPBE-PBE wavefunction.
 Quadratic Convergence SCF Method.
 Line search only if initial step raises energy.
 Integral symmetry usage will be decided dynamically.
 ReadGW:  IGet=1 IStart=         402 Next=         402 LGW=           0.
 Fock matrices will be formed incrementally for  20 cycles.
 FoFJK:  IHMeth= 1 ICntrl=     500 DoSepK=F KAlg= 0 I1Cent=   0 FoldK=F
 IRaf= 990000000 NMat=   1 IRICut=       1 DoRegI=T DoRafI=F ISym2E= 1.
 FoFCou: FMM=T IPFlag=           0 FMFlag=      100000 FMFlg1=        2001
         NFxFlg=           0 DoJE=T BraDBF=F KetDBF=F FulRan=T
         wScrn=  0.000000 ICntrl=     500 IOpCl=  0 I1Cent=           0 NGrid=           0
         NMat0=    1 NMatS0=      1 NMatT0=    0 NMatD0=    1 NMtDS0=    0 NMtDT0=    0
 Petite list used in FoFCou.
 FMM levels:  10  Number of levels for PrismC:   9
 Defaulting to unpruned grid for atomic number  92.
 Defaulting to unpruned grid for atomic number  92.
 Defaulting to unpruned grid for atomic number  92.
 Defaulting to unpruned grid for atomic number  92.
 Defaulting to unpruned grid for atomic number  92.
 Defaulting to unpruned grid for atomic number  92.
 Defaulting to unpruned grid for atomic number  92.
 Defaulting to unpruned grid for atomic number  92.
 Defaulting to unpruned grid for atomic number  92.
 Defaulting to unpruned grid for atomic number  92.
 Defaulting to unpruned grid for atomic number  92.
 Defaulting to unpruned grid for atomic number  92.
 Defaulting to unpruned grid for atomic number  92.
 Defaulting to unpruned grid for atomic number  92.
 Defaulting to unpruned grid for atomic number  92.
 Defaulting to unpruned grid for atomic number  92.
 Defaulting to unpruned grid for atomic number  92.
 Defaulting to unpruned grid for atomic number  92.
 Defaulting to unpruned grid for atomic number  92.
 Defaulting to unpruned grid for atomic number  92.
 Defaulting to unpruned grid for atomic number  92.
 Defaulting to unpruned grid for atomic number  92.
 Defaulting to unpruned grid for atomic number  92.
 Defaulting to unpruned grid for atomic number  92.
 Defaulting to unpruned grid for atomic number  92.
 Defaulting to unpruned grid for atomic number  92.
 Defaulting to unpruned grid for atomic number  92.
 Defaulting to unpruned grid for atomic number  92.
 Defaulting to unpruned grid for atomic number  92.
 Defaulting to unpruned grid for atomic number  92.
 Defaulting to unpruned grid for atomic number  92.
 Defaulting to unpruned grid for atomic number  92.
 Defaulting to unpruned grid for atomic number  92.
 Defaulting to unpruned grid for atomic number  92.
 Defaulting to unpruned grid for atomic number  92.
 Defaulting to unpruned grid for atomic number  92.
 Iteration   1 EE= -2581.46298791008                                    Grad=2.035D-04 Max rot=    0.0061 deg.
 QCNR:  CnvC1=2.03D-09 CnvC2=2.03D-08
 LinEq1:  Iter=  0 NonCon=     1 RMS=1.25D-05 Max=4.84D-03 NDo=     1
 AX will form     1 AO Fock derivatives at one time.
 LinEq1:  Iter=  1 NonCon=     1 RMS=1.87D-06 Max=2.33D-04 NDo=     1
 LinEq1:  Iter=  2 NonCon=     1 RMS=6.71D-07 Max=9.02D-05 NDo=     1
 LinEq1:  Iter=  3 NonCon=     1 RMS=1.17D-06 Max=3.73D-04 NDo=     1
 LinEq1:  Iter=  4 NonCon=     1 RMS=2.09D-06 Max=3.99D-04 NDo=     1
 LinEq1:  Iter=  5 NonCon=     1 RMS=2.11D-06 Max=2.26D-04 NDo=     1
 LinEq1:  Iter=  6 NonCon=     1 RMS=1.34D-06 Max=2.75D-04 NDo=     1
 LinEq1:  Iter=  7 NonCon=     1 RMS=1.22D-06 Max=2.10D-04 NDo=     1
 LinEq1:  Iter=  8 NonCon=     1 RMS=1.64D-06 Max=3.74D-04 NDo=     1
 LinEq1:  Iter=  9 NonCon=     1 RMS=1.17D-06 Max=2.73D-04 NDo=     1
 LinEq1:  Iter= 10 NonCon=     1 RMS=1.52D-06 Max=2.77D-04 NDo=     1
 LinEq1:  Iter= 11 NonCon=     1 RMS=1.73D-06 Max=4.19D-04 NDo=     1
 LinEq1:  Iter= 12 NonCon=     1 RMS=1.88D-06 Max=4.53D-04 NDo=     1
 LinEq1:  Iter= 13 NonCon=     1 RMS=2.22D-06 Max=3.49D-04 NDo=     1
 LinEq1:  Iter= 14 NonCon=     1 RMS=1.83D-06 Max=2.41D-04 NDo=     1
 LinEq1:  Iter= 15 NonCon=     1 RMS=1.07D-06 Max=1.60D-04 NDo=     1
 LinEq1:  Iter= 16 NonCon=     1 RMS=1.66D-06 Max=2.64D-04 NDo=     1
 LinEq1:  Iter= 17 NonCon=     1 RMS=1.51D-06 Max=2.08D-04 NDo=     1
 LinEq1:  Iter= 18 NonCon=     1 RMS=1.84D-06 Max=2.51D-04 NDo=     1
 LinEq1:  Iter= 19 NonCon=     1 RMS=2.03D-06 Max=2.91D-04 NDo=     1
 LinEq1:  Iter= 20 NonCon=     1 RMS=1.48D-06 Max=2.83D-04 NDo=     1
 LinEq1:  Iter= 21 NonCon=     1 RMS=1.18D-06 Max=1.70D-04 NDo=     1
 LinEq1:  Iter= 22 NonCon=     1 RMS=1.20D-06 Max=2.26D-04 NDo=     1
 LinEq1:  Iter= 23 NonCon=     1 RMS=1.46D-06 Max=3.32D-04 NDo=     1
 LinEq1:  Iter= 24 NonCon=     1 RMS=1.15D-06 Max=2.08D-04 NDo=     1
 LinEq1:  Iter= 25 NonCon=     1 RMS=9.11D-07 Max=1.02D-04 NDo=     1
 LinEq1:  Iter= 26 NonCon=     1 RMS=9.66D-07 Max=1.82D-04 NDo=     1
 LinEq1:  Iter= 27 NonCon=     1 RMS=1.07D-06 Max=2.30D-04 NDo=     1
 LinEq1:  Iter= 28 NonCon=     1 RMS=9.21D-07 Max=1.87D-04 NDo=     1
 LinEq1:  Iter= 29 NonCon=     1 RMS=8.67D-07 Max=1.36D-04 NDo=     1
 LinEq1:  Iter= 30 NonCon=     1 RMS=8.65D-07 Max=1.33D-04 NDo=     1
 LinEq1:  Iter= 31 NonCon=     1 RMS=7.61D-07 Max=8.64D-05 NDo=     1
 LinEq1:  Iter= 32 NonCon=     1 RMS=3.77D-07 Max=2.68D-05 NDo=     1
 LinEq1:  Iter= 33 NonCon=     1 RMS=3.13D-07 Max=1.46D-05 NDo=     1
 LinEq1:  Iter= 34 NonCon=     1 RMS=2.59D-07 Max=2.12D-05 NDo=     1
 LinEq1:  Iter= 35 NonCon=     1 RMS=2.24D-07 Max=1.84D-05 NDo=     1
 LinEq1:  Iter= 36 NonCon=     1 RMS=1.41D-07 Max=8.71D-06 NDo=     1
 LinEq1:  Iter= 37 NonCon=     1 RMS=1.12D-07 Max=7.07D-06 NDo=     1
 LinEq1:  Iter= 38 NonCon=     1 RMS=1.07D-07 Max=7.18D-06 NDo=     1
 LinEq1:  Iter= 39 NonCon=     1 RMS=9.12D-08 Max=7.80D-06 NDo=     1
 LinEq1:  Iter= 40 NonCon=     1 RMS=7.67D-08 Max=4.77D-06 NDo=     1
 LinEq1:  Iter= 41 NonCon=     1 RMS=6.62D-08 Max=5.41D-06 NDo=     1
 LinEq1:  Iter= 42 NonCon=     1 RMS=5.07D-08 Max=3.17D-06 NDo=     1
 LinEq1:  Iter= 43 NonCon=     1 RMS=3.70D-08 Max=2.74D-06 NDo=     1
 LinEq1:  Iter= 44 NonCon=     1 RMS=2.72D-08 Max=1.67D-06 NDo=     1
 LinEq1:  Iter= 45 NonCon=     1 RMS=2.78D-08 Max=1.60D-06 NDo=     1
 LinEq1:  Iter= 46 NonCon=     1 RMS=2.14D-08 Max=2.05D-06 NDo=     1
 LinEq1:  Iter= 47 NonCon=     1 RMS=1.16D-08 Max=9.71D-07 NDo=     1
 LinEq1:  Iter= 48 NonCon=     1 RMS=8.93D-09 Max=6.26D-07 NDo=     1
 LinEq1:  Iter= 49 NonCon=     1 RMS=7.09D-09 Max=3.94D-07 NDo=     1
 LinEq1:  Iter= 50 NonCon=     1 RMS=6.48D-09 Max=3.30D-07 NDo=     1
 LinEq1:  Iter= 51 NonCon=     1 RMS=3.51D-09 Max=2.62D-07 NDo=     1
 LinEq1:  Iter= 52 NonCon=     1 RMS=3.21D-09 Max=1.67D-07 NDo=     1
 LinEq1:  Iter= 53 NonCon=     1 RMS=2.63D-09 Max=1.47D-07 NDo=     1
 LinEq1:  Iter= 54 NonCon=     1 RMS=2.38D-09 Max=1.49D-07 NDo=     1
 LinEq1:  Iter= 55 NonCon=     1 RMS=1.38D-09 Max=8.10D-08 NDo=     1
 LinEq1:  Iter= 56 NonCon=     1 RMS=8.46D-10 Max=5.24D-08 NDo=     1
 LinEq1:  Iter= 57 NonCon=     1 RMS=6.82D-10 Max=3.70D-08 NDo=     1
 LinEq1:  Iter= 58 NonCon=     1 RMS=6.58D-10 Max=5.71D-08 NDo=     1
 LinEq1:  Iter= 59 NonCon=     1 RMS=5.08D-10 Max=3.42D-08 NDo=     1
 LinEq1:  Iter= 60 NonCon=     1 RMS=4.21D-10 Max=3.06D-08 NDo=     1
 LinEq1:  Iter= 61 NonCon=     0 RMS=2.92D-10 Max=1.59D-08 NDo=     1
 Linear equations converged to 2.035D-09 2.035D-08 after    61 iterations.
 Angle between quadratic step and gradient= 139.56 degrees.
 Incorrect curvature in search direction -- initial direction reversed.
     ILin= 1 X=0.000D+00 Y=-2.581462987910D+03 DE= 0.00D+00 F= -1.02D-04
 RMSU=  2.54D-04    CP:  1.00D+00
     ILin= 2 X=1.000D+00 Y=-2.581463121118D+03 DE=-1.33D-04 F= -1.36D-04
 RMSU=  4.22D-05    CP:  1.00D+00  1.37D+00
     ILin= 3 X=1.400D+00 Y=-2.581463167321D+03 DE=-1.79D-04 F= -8.73D-05
 RMSU=  1.81D-05    CP:  9.99D-01  1.82D+00  3.00D+00
     ILin= 4 X=2.000D+00 Y=-2.581463176800D+03 DE=-1.89D-04 F=  7.34D-05
     Accept linear search using points  3 and  4.
     An  expanding polynomial of degree  4 produced  1.7398
 RMSU=  1.83D-06    CP:  9.99D-01  1.64D+00  2.25D+00  3.01D-02
 Iteration   2 EE= -2581.46318470737     Delta-E=       -0.000196797286 Grad=8.705D-03 Max rot=    0.0710 deg.
 QCNR:  CnvC1=5.15D-08 CnvC2=5.15D-07
 LinEq1:  Iter=  0 NonCon=     1 RMS=1.08D-04 Max=3.44D-02 NDo=     1
 LinEq1:  Iter=  1 NonCon=     1 RMS=1.23D-04 Max=2.71D-02 NDo=     1
 LinEq1:  Iter=  2 NonCon=     1 RMS=2.59D-04 Max=7.43D-02 NDo=     1
 LinEq1:  Iter=  3 NonCon=     1 RMS=2.55D-04 Max=5.86D-02 NDo=     1
 LinEq1:  Iter=  4 NonCon=     1 RMS=3.15D-04 Max=7.20D-02 NDo=     1
 LinEq1:  Iter=  5 NonCon=     1 RMS=2.35D-04 Max=3.71D-02 NDo=     1
 LinEq1:  Iter=  6 NonCon=     1 RMS=2.46D-04 Max=4.12D-02 NDo=     1
 LinEq1:  Iter=  7 NonCon=     1 RMS=2.77D-04 Max=4.03D-02 NDo=     1
 LinEq1:  Iter=  8 NonCon=     1 RMS=3.35D-04 Max=6.79D-02 NDo=     1
 LinEq1:  Iter=  9 NonCon=     1 RMS=2.69D-04 Max=4.41D-02 NDo=     1
 LinEq1:  Iter= 10 NonCon=     1 RMS=3.49D-04 Max=5.20D-02 NDo=     1
 LinEq1:  Iter= 11 NonCon=     1 RMS=3.82D-04 Max=7.10D-02 NDo=     1
 LinEq1:  Iter= 12 NonCon=     1 RMS=4.35D-04 Max=6.91D-02 NDo=     1
 LinEq1:  Iter= 13 NonCon=     1 RMS=5.16D-04 Max=8.24D-02 NDo=     1
 LinEq1:  Iter= 14 NonCon=     1 RMS=3.91D-04 Max=4.92D-02 NDo=     1
 LinEq1:  Iter= 15 NonCon=     1 RMS=4.47D-04 Max=5.60D-02 NDo=     1
 LinEq1:  Iter= 16 NonCon=     1 RMS=5.67D-04 Max=1.28D-01 NDo=     1
 LinEq1:  Iter= 17 NonCon=     1 RMS=5.32D-04 Max=8.45D-02 NDo=     1
 LinEq1:  Iter= 18 NonCon=     1 RMS=7.33D-04 Max=1.17D-01 NDo=     1
 LinEq1:  Iter= 19 NonCon=     1 RMS=6.71D-04 Max=1.14D-01 NDo=     1
 LinEq1:  Iter= 20 NonCon=     1 RMS=5.68D-04 Max=1.08D-01 NDo=     1
 LinEq1:  Iter= 21 NonCon=     1 RMS=7.12D-04 Max=1.47D-01 NDo=     1
 LinEq1:  Iter= 22 NonCon=     1 RMS=7.42D-04 Max=1.57D-01 NDo=     1
 LinEq1:  Iter= 23 NonCon=     1 RMS=5.91D-04 Max=7.63D-02 NDo=     1
 LinEq1:  Iter= 24 NonCon=     1 RMS=5.10D-04 Max=7.48D-02 NDo=     1
 LinEq1:  Iter= 25 NonCon=     1 RMS=5.01D-04 Max=5.42D-02 NDo=     1
 LinEq1:  Iter= 26 NonCon=     1 RMS=5.20D-04 Max=6.91D-02 NDo=     1
 LinEq1:  Iter= 27 NonCon=     1 RMS=5.86D-04 Max=9.72D-02 NDo=     1
 LinEq1:  Iter= 28 NonCon=     1 RMS=4.43D-04 Max=4.45D-02 NDo=     1
 LinEq1:  Iter= 29 NonCon=     1 RMS=5.46D-04 Max=4.14D-02 NDo=     1
 LinEq1:  Iter= 30 NonCon=     1 RMS=4.57D-04 Max=6.01D-02 NDo=     1
 LinEq1:  Iter= 31 NonCon=     1 RMS=3.38D-04 Max=6.46D-02 NDo=     1
 LinEq1:  Iter= 32 NonCon=     1 RMS=3.66D-04 Max=8.27D-02 NDo=     1
 LinEq1:  Iter= 33 NonCon=     1 RMS=3.98D-04 Max=6.95D-02 NDo=     1
 LinEq1:  Iter= 34 NonCon=     1 RMS=3.45D-04 Max=3.82D-02 NDo=     1
 LinEq1:  Iter= 35 NonCon=     1 RMS=2.25D-04 Max=1.78D-02 NDo=     1
 LinEq1:  Iter= 36 NonCon=     1 RMS=1.54D-04 Max=1.32D-02 NDo=     1
 LinEq1:  Iter= 37 NonCon=     1 RMS=1.37D-04 Max=6.81D-03 NDo=     1
 LinEq1:  Iter= 38 NonCon=     1 RMS=1.11D-04 Max=9.70D-03 NDo=     1
 LinEq1:  Iter= 39 NonCon=     1 RMS=7.82D-05 Max=7.86D-03 NDo=     1
 LinEq1:  Iter= 40 NonCon=     1 RMS=5.49D-05 Max=5.56D-03 NDo=     1
 LinEq1:  Iter= 41 NonCon=     1 RMS=3.39D-05 Max=1.94D-03 NDo=     1
 LinEq1:  Iter= 42 NonCon=     1 RMS=3.05D-05 Max=1.59D-03 NDo=     1
 LinEq1:  Iter= 43 NonCon=     1 RMS=2.24D-05 Max=1.08D-03 NDo=     1
 LinEq1:  Iter= 44 NonCon=     1 RMS=1.57D-05 Max=9.54D-04 NDo=     1
 LinEq1:  Iter= 45 NonCon=     1 RMS=1.19D-05 Max=7.12D-04 NDo=     1
 LinEq1:  Iter= 46 NonCon=     1 RMS=1.13D-05 Max=6.61D-04 NDo=     1
 LinEq1:  Iter= 47 NonCon=     1 RMS=1.06D-05 Max=6.47D-04 NDo=     1
 LinEq1:  Iter= 48 NonCon=     1 RMS=7.89D-06 Max=6.10D-04 NDo=     1
 LinEq1:  Iter= 49 NonCon=     1 RMS=5.85D-06 Max=3.52D-04 NDo=     1
 LinEq1:  Iter= 50 NonCon=     1 RMS=6.57D-06 Max=3.83D-04 NDo=     1
 LinEq1:  Iter= 51 NonCon=     1 RMS=4.30D-06 Max=2.69D-04 NDo=     1
 LinEq1:  Iter= 52 NonCon=     1 RMS=4.05D-06 Max=2.70D-04 NDo=     1
 LinEq1:  Iter= 53 NonCon=     1 RMS=3.37D-06 Max=1.93D-04 NDo=     1
 LinEq1:  Iter= 54 NonCon=     1 RMS=3.02D-06 Max=1.87D-04 NDo=     1
 LinEq1:  Iter= 55 NonCon=     1 RMS=1.72D-06 Max=1.10D-04 NDo=     1
 LinEq1:  Iter= 56 NonCon=     1 RMS=1.39D-06 Max=6.77D-05 NDo=     1
 LinEq1:  Iter= 57 NonCon=     1 RMS=1.35D-06 Max=6.58D-05 NDo=     1
 LinEq1:  Iter= 58 NonCon=     1 RMS=1.02D-06 Max=7.09D-05 NDo=     1
 LinEq1:  Iter= 59 NonCon=     1 RMS=4.08D-07 Max=2.08D-05 NDo=     1
 LinEq1:  Iter= 60 NonCon=     1 RMS=3.11D-07 Max=1.34D-05 NDo=     1
 LinEq1:  Iter= 61 NonCon=     1 RMS=2.48D-07 Max=1.11D-05 NDo=     1
 LinEq1:  Iter= 62 NonCon=     1 RMS=2.30D-07 Max=1.13D-05 NDo=     1
 LinEq1:  Iter= 63 NonCon=     1 RMS=2.02D-07 Max=1.01D-05 NDo=     1
 LinEq1:  Iter= 64 NonCon=     1 RMS=1.17D-07 Max=5.44D-06 NDo=     1
 LinEq1:  Iter= 65 NonCon=     1 RMS=9.58D-08 Max=5.20D-06 NDo=     1
 LinEq1:  Iter= 66 NonCon=     1 RMS=8.36D-08 Max=4.61D-06 NDo=     1
 LinEq1:  Iter= 67 NonCon=     1 RMS=5.41D-08 Max=2.26D-06 NDo=     1
 LinEq1:  Iter= 68 NonCon=     1 RMS=3.34D-08 Max=1.36D-06 NDo=     1
 LinEq1:  Iter= 69 NonCon=     1 RMS=2.26D-08 Max=1.05D-06 NDo=     1
 LinEq1:  Iter= 70 NonCon=     1 RMS=1.27D-08 Max=6.48D-07 NDo=     1
 LinEq1:  Iter= 71 NonCon=     1 RMS=8.14D-09 Max=6.40D-07 NDo=     1
 LinEq1:  Iter= 72 NonCon=     0 RMS=4.70D-09 Max=1.68D-07 NDo=     1
 Linear equations converged to 5.149D-08 5.149D-07 after    72 iterations.
 Angle between quadratic step and gradient=  87.44 degrees.
     ILin= 1 X=0.000D+00 Y=-2.581463184707D+03 DE= 0.00D+00 F= -3.13D-04
 RMSU=  1.97D-04    CP:  9.98D-01  2.19D+00  3.00D+00  3.00D+00 -3.00D+00
     ILin= 2 X=1.000D+00 Y=-2.581463345320D+03 DE=-1.61D-04 F= -6.30D-07
     Reject lnstep minimum 1.002D+00 FVal=-2.581463345320D+03 Lims=  0.00D+00  1.00D+00
 RMSU=  2.53D-05    CP:  9.98D-01  2.19D+00  3.00D+00  3.00D+00 -2.01D+00
                    CP:  1.63D+00
     ILin= 3 X=1.400D+00 Y=-2.581463314571D+03 DE=-1.30D-04 F=  1.61D-04
     An  expanding polynomial of degree  3 produced  0.9734
     Minimum is close to point  2 DX= -2.66D-02 DF= -1.20D-07 DXR=  2.73D-02 DFR=  7.47D-04 which will be used.
 Iteration   3 EE= -2581.46334531963     Delta-E=       -0.000160612261 Grad=3.201D-03 Max rot=    0.0352 deg.
 QCNR:  CnvC1=3.20D-08 CnvC2=3.20D-07
 LinEq1:  Iter=  0 NonCon=     1 RMS=4.73D-05 Max=1.65D-02 NDo=     1
 LinEq1:  Iter=  1 NonCon=     1 RMS=3.56D-05 Max=9.47D-03 NDo=     1
 LinEq1:  Iter=  2 NonCon=     1 RMS=4.16D-05 Max=1.09D-02 NDo=     1
 LinEq1:  Iter=  3 NonCon=     1 RMS=6.40D-05 Max=1.47D-02 NDo=     1
 LinEq1:  Iter=  4 NonCon=     1 RMS=7.99D-05 Max=1.11D-02 NDo=     1
 LinEq1:  Iter=  5 NonCon=     1 RMS=9.10D-05 Max=1.51D-02 NDo=     1
 LinEq1:  Iter=  6 NonCon=     1 RMS=7.38D-05 Max=9.27D-03 NDo=     1
 LinEq1:  Iter=  7 NonCon=     1 RMS=9.77D-05 Max=1.50D-02 NDo=     1
 LinEq1:  Iter=  8 NonCon=     1 RMS=9.29D-05 Max=1.62D-02 NDo=     1
 LinEq1:  Iter=  9 NonCon=     1 RMS=9.96D-05 Max=1.29D-02 NDo=     1
 LinEq1:  Iter= 10 NonCon=     1 RMS=1.34D-04 Max=1.76D-02 NDo=     1
 LinEq1:  Iter= 11 NonCon=     1 RMS=1.25D-04 Max=2.21D-02 NDo=     1
 LinEq1:  Iter= 12 NonCon=     1 RMS=1.42D-04 Max=2.69D-02 NDo=     1
 LinEq1:  Iter= 13 NonCon=     1 RMS=1.56D-04 Max=3.21D-02 NDo=     1
 LinEq1:  Iter= 14 NonCon=     1 RMS=1.34D-04 Max=1.80D-02 NDo=     1
 LinEq1:  Iter= 15 NonCon=     1 RMS=1.09D-04 Max=1.09D-02 NDo=     1
 LinEq1:  Iter= 16 NonCon=     1 RMS=1.36D-04 Max=2.16D-02 NDo=     1
 LinEq1:  Iter= 17 NonCon=     1 RMS=1.29D-04 Max=2.11D-02 NDo=     1
 LinEq1:  Iter= 18 NonCon=     1 RMS=1.75D-04 Max=2.48D-02 NDo=     1
 LinEq1:  Iter= 19 NonCon=     1 RMS=2.00D-04 Max=1.53D-02 NDo=     1
 LinEq1:  Iter= 20 NonCon=     1 RMS=1.86D-04 Max=2.32D-02 NDo=     1
 LinEq1:  Iter= 21 NonCon=     1 RMS=2.12D-04 Max=3.10D-02 NDo=     1
 LinEq1:  Iter= 22 NonCon=     1 RMS=2.07D-04 Max=3.55D-02 NDo=     1
 LinEq1:  Iter= 23 NonCon=     1 RMS=2.30D-04 Max=5.56D-02 NDo=     1
 LinEq1:  Iter= 24 NonCon=     1 RMS=1.76D-04 Max=2.50D-02 NDo=     1
 LinEq1:  Iter= 25 NonCon=     1 RMS=1.88D-04 Max=2.03D-02 NDo=     1
 LinEq1:  Iter= 26 NonCon=     1 RMS=1.69D-04 Max=1.45D-02 NDo=     1
 LinEq1:  Iter= 27 NonCon=     1 RMS=1.47D-04 Max=1.10D-02 NDo=     1
 LinEq1:  Iter= 28 NonCon=     1 RMS=1.26D-04 Max=1.65D-02 NDo=     1
 LinEq1:  Iter= 29 NonCon=     1 RMS=1.54D-04 Max=2.41D-02 NDo=     1
 LinEq1:  Iter= 30 NonCon=     1 RMS=1.30D-04 Max=3.21D-02 NDo=     1
 LinEq1:  Iter= 31 NonCon=     1 RMS=1.28D-04 Max=1.28D-02 NDo=     1
 LinEq1:  Iter= 32 NonCon=     1 RMS=1.23D-04 Max=1.19D-02 NDo=     1
 LinEq1:  Iter= 33 NonCon=     1 RMS=1.21D-04 Max=2.17D-02 NDo=     1
 LinEq1:  Iter= 34 NonCon=     1 RMS=8.97D-05 Max=1.28D-02 NDo=     1
 LinEq1:  Iter= 35 NonCon=     1 RMS=7.23D-05 Max=6.79D-03 NDo=     1
 LinEq1:  Iter= 36 NonCon=     1 RMS=5.61D-05 Max=4.96D-03 NDo=     1
 LinEq1:  Iter= 37 NonCon=     1 RMS=6.63D-05 Max=4.65D-03 NDo=     1
 LinEq1:  Iter= 38 NonCon=     1 RMS=5.25D-05 Max=4.24D-03 NDo=     1
 LinEq1:  Iter= 39 NonCon=     1 RMS=3.24D-05 Max=2.95D-03 NDo=     1
 LinEq1:  Iter= 40 NonCon=     1 RMS=3.01D-05 Max=1.81D-03 NDo=     1
 LinEq1:  Iter= 41 NonCon=     1 RMS=2.71D-05 Max=2.26D-03 NDo=     1
 LinEq1:  Iter= 42 NonCon=     1 RMS=2.19D-05 Max=1.40D-03 NDo=     1
 LinEq1:  Iter= 43 NonCon=     1 RMS=1.34D-05 Max=8.69D-04 NDo=     1
 LinEq1:  Iter= 44 NonCon=     1 RMS=1.19D-05 Max=4.81D-04 NDo=     1
 LinEq1:  Iter= 45 NonCon=     1 RMS=1.06D-05 Max=7.28D-04 NDo=     1
 LinEq1:  Iter= 46 NonCon=     1 RMS=7.78D-06 Max=6.02D-04 NDo=     1
 LinEq1:  Iter= 47 NonCon=     1 RMS=5.03D-06 Max=3.38D-04 NDo=     1
 LinEq1:  Iter= 48 NonCon=     1 RMS=4.79D-06 Max=3.79D-04 NDo=     1
 LinEq1:  Iter= 49 NonCon=     1 RMS=4.08D-06 Max=2.52D-04 NDo=     1
 LinEq1:  Iter= 50 NonCon=     1 RMS=2.76D-06 Max=2.51D-04 NDo=     1
 LinEq1:  Iter= 51 NonCon=     1 RMS=1.98D-06 Max=1.41D-04 NDo=     1
 LinEq1:  Iter= 52 NonCon=     1 RMS=1.45D-06 Max=6.02D-05 NDo=     1
 LinEq1:  Iter= 53 NonCon=     1 RMS=1.32D-06 Max=6.02D-05 NDo=     1
 LinEq1:  Iter= 54 NonCon=     1 RMS=1.14D-06 Max=6.16D-05 NDo=     1
 LinEq1:  Iter= 55 NonCon=     1 RMS=6.19D-07 Max=5.01D-05 NDo=     1
 LinEq1:  Iter= 56 NonCon=     1 RMS=4.14D-07 Max=3.91D-05 NDo=     1
 LinEq1:  Iter= 57 NonCon=     1 RMS=3.73D-07 Max=1.82D-05 NDo=     1
 LinEq1:  Iter= 58 NonCon=     1 RMS=3.44D-07 Max=4.52D-05 NDo=     1
 LinEq1:  Iter= 59 NonCon=     1 RMS=1.97D-07 Max=1.11D-05 NDo=     1
 LinEq1:  Iter= 60 NonCon=     1 RMS=1.38D-07 Max=6.45D-06 NDo=     1
 LinEq1:  Iter= 61 NonCon=     1 RMS=1.20D-07 Max=6.36D-06 NDo=     1
 LinEq1:  Iter= 62 NonCon=     1 RMS=1.11D-07 Max=5.04D-06 NDo=     1
 LinEq1:  Iter= 63 NonCon=     1 RMS=7.66D-08 Max=3.49D-06 NDo=     1
 LinEq1:  Iter= 64 NonCon=     1 RMS=5.43D-08 Max=4.60D-06 NDo=     1
 LinEq1:  Iter= 65 NonCon=     1 RMS=3.44D-08 Max=2.13D-06 NDo=     1
 LinEq1:  Iter= 66 NonCon=     1 RMS=2.92D-08 Max=2.27D-06 NDo=     1
 LinEq1:  Iter= 67 NonCon=     1 RMS=2.57D-08 Max=1.61D-06 NDo=     1
 LinEq1:  Iter= 68 NonCon=     1 RMS=1.50D-08 Max=1.20D-06 NDo=     1
 LinEq1:  Iter= 69 NonCon=     1 RMS=1.02D-08 Max=5.19D-07 NDo=     1
 LinEq1:  Iter= 70 NonCon=     0 RMS=5.33D-09 Max=2.86D-07 NDo=     1
 Linear equations converged to 3.201D-08 3.201D-07 after    70 iterations.
 Angle between quadratic step and gradient=  83.66 degrees.
     ILin= 1 X=0.000D+00 Y=-2.581463345320D+03 DE= 0.00D+00 F= -2.83D-05
 RMSU=  2.09D-05    CP:  9.98D-01  2.20D+00  3.00D+00  3.00D+00  3.00D+00
                    CP:  1.04D+00 -5.21D-01
     ILin= 2 X=1.000D+00 Y=-2.581463359239D+03 DE=-1.39D-05 F=  6.75D-07
     Accept linear search using points  1 and  2.
     An  expanding polynomial of degree  2 produced  0.9771
     Minimum is close to point  2 DX= -2.29D-02 DF= -7.71D-09 DXR=  2.34D-02 DFR=  5.54D-04 which will be used.
 Iteration   4 EE= -2581.46335923920     Delta-E=       -0.000013919576 Grad=1.179D-04 Max rot=    0.0012 deg.
 QCNR:  CnvC1=1.18D-09 CnvC2=1.18D-08
 LinEq1:  Iter=  0 NonCon=     1 RMS=1.86D-06 Max=4.14D-04 NDo=     1
 LinEq1:  Iter=  1 NonCon=     1 RMS=1.83D-06 Max=4.02D-04 NDo=     1
 LinEq1:  Iter=  2 NonCon=     1 RMS=3.85D-06 Max=8.39D-04 NDo=     1
 LinEq1:  Iter=  3 NonCon=     1 RMS=4.00D-06 Max=1.36D-03 NDo=     1
 LinEq1:  Iter=  4 NonCon=     1 RMS=2.77D-06 Max=4.93D-04 NDo=     1
 LinEq1:  Iter=  5 NonCon=     1 RMS=4.44D-06 Max=1.02D-03 NDo=     1
 LinEq1:  Iter=  6 NonCon=     1 RMS=3.23D-06 Max=8.56D-04 NDo=     1
 LinEq1:  Iter=  7 NonCon=     1 RMS=4.40D-06 Max=1.01D-03 NDo=     1
 LinEq1:  Iter=  8 NonCon=     1 RMS=3.14D-06 Max=5.78D-04 NDo=     1
 LinEq1:  Iter=  9 NonCon=     1 RMS=3.96D-06 Max=5.04D-04 NDo=     1
 LinEq1:  Iter= 10 NonCon=     1 RMS=4.94D-06 Max=6.18D-04 NDo=     1
 LinEq1:  Iter= 11 NonCon=     1 RMS=6.03D-06 Max=1.11D-03 NDo=     1
 LinEq1:  Iter= 12 NonCon=     1 RMS=7.13D-06 Max=9.96D-04 NDo=     1
 LinEq1:  Iter= 13 NonCon=     1 RMS=8.47D-06 Max=1.07D-03 NDo=     1
 LinEq1:  Iter= 14 NonCon=     1 RMS=4.28D-06 Max=5.41D-04 NDo=     1
 LinEq1:  Iter= 15 NonCon=     1 RMS=3.72D-06 Max=3.35D-04 NDo=     1
 LinEq1:  Iter= 16 NonCon=     1 RMS=4.23D-06 Max=7.39D-04 NDo=     1
 LinEq1:  Iter= 17 NonCon=     1 RMS=3.41D-06 Max=6.09D-04 NDo=     1
 LinEq1:  Iter= 18 NonCon=     1 RMS=4.09D-06 Max=5.25D-04 NDo=     1
 LinEq1:  Iter= 19 NonCon=     1 RMS=4.07D-06 Max=3.22D-04 NDo=     1
 LinEq1:  Iter= 20 NonCon=     1 RMS=3.71D-06 Max=5.31D-04 NDo=     1
 LinEq1:  Iter= 21 NonCon=     1 RMS=3.58D-06 Max=4.82D-04 NDo=     1
 LinEq1:  Iter= 22 NonCon=     1 RMS=5.48D-06 Max=9.12D-04 NDo=     1
 LinEq1:  Iter= 23 NonCon=     1 RMS=5.78D-06 Max=1.28D-03 NDo=     1
 LinEq1:  Iter= 24 NonCon=     1 RMS=5.56D-06 Max=6.27D-04 NDo=     1
 LinEq1:  Iter= 25 NonCon=     1 RMS=6.38D-06 Max=9.48D-04 NDo=     1
 LinEq1:  Iter= 26 NonCon=     1 RMS=5.67D-06 Max=1.01D-03 NDo=     1
 LinEq1:  Iter= 27 NonCon=     1 RMS=5.72D-06 Max=5.04D-04 NDo=     1
 LinEq1:  Iter= 28 NonCon=     1 RMS=4.30D-06 Max=5.48D-04 NDo=     1
 LinEq1:  Iter= 29 NonCon=     1 RMS=4.94D-06 Max=6.65D-04 NDo=     1
 LinEq1:  Iter= 30 NonCon=     1 RMS=4.62D-06 Max=8.98D-04 NDo=     1
 LinEq1:  Iter= 31 NonCon=     1 RMS=4.03D-06 Max=7.32D-04 NDo=     1
 LinEq1:  Iter= 32 NonCon=     1 RMS=4.59D-06 Max=6.50D-04 NDo=     1
 LinEq1:  Iter= 33 NonCon=     1 RMS=3.77D-06 Max=4.24D-04 NDo=     1
 LinEq1:  Iter= 34 NonCon=     1 RMS=2.82D-06 Max=2.88D-04 NDo=     1
 LinEq1:  Iter= 35 NonCon=     1 RMS=1.78D-06 Max=1.15D-04 NDo=     1
 LinEq1:  Iter= 36 NonCon=     1 RMS=1.28D-06 Max=9.66D-05 NDo=     1
 LinEq1:  Iter= 37 NonCon=     1 RMS=1.09D-06 Max=6.13D-05 NDo=     1
 LinEq1:  Iter= 38 NonCon=     1 RMS=1.01D-06 Max=5.47D-05 NDo=     1
 LinEq1:  Iter= 39 NonCon=     1 RMS=8.00D-07 Max=6.97D-05 NDo=     1
 LinEq1:  Iter= 40 NonCon=     1 RMS=6.33D-07 Max=5.17D-05 NDo=     1
 LinEq1:  Iter= 41 NonCon=     1 RMS=6.04D-07 Max=5.81D-05 NDo=     1
 LinEq1:  Iter= 42 NonCon=     1 RMS=4.46D-07 Max=3.10D-05 NDo=     1
 LinEq1:  Iter= 43 NonCon=     1 RMS=2.84D-07 Max=1.56D-05 NDo=     1
 LinEq1:  Iter= 44 NonCon=     1 RMS=3.12D-07 Max=1.27D-05 NDo=     1
 LinEq1:  Iter= 45 NonCon=     1 RMS=2.39D-07 Max=1.23D-05 NDo=     1
 LinEq1:  Iter= 46 NonCon=     1 RMS=1.84D-07 Max=1.12D-05 NDo=     1
 LinEq1:  Iter= 47 NonCon=     1 RMS=9.58D-08 Max=5.61D-06 NDo=     1
 LinEq1:  Iter= 48 NonCon=     1 RMS=9.07D-08 Max=5.66D-06 NDo=     1
 LinEq1:  Iter= 49 NonCon=     1 RMS=7.59D-08 Max=3.78D-06 NDo=     1
 LinEq1:  Iter= 50 NonCon=     1 RMS=6.61D-08 Max=7.22D-06 NDo=     1
 LinEq1:  Iter= 51 NonCon=     1 RMS=4.28D-08 Max=2.19D-06 NDo=     1
 LinEq1:  Iter= 52 NonCon=     1 RMS=3.82D-08 Max=2.61D-06 NDo=     1
 LinEq1:  Iter= 53 NonCon=     1 RMS=3.32D-08 Max=1.55D-06 NDo=     1
 LinEq1:  Iter= 54 NonCon=     1 RMS=2.57D-08 Max=1.84D-06 NDo=     1
 LinEq1:  Iter= 55 NonCon=     1 RMS=1.64D-08 Max=1.50D-06 NDo=     1
 LinEq1:  Iter= 56 NonCon=     1 RMS=1.39D-08 Max=7.35D-07 NDo=     1
 LinEq1:  Iter= 57 NonCon=     1 RMS=1.38D-08 Max=7.26D-07 NDo=     1
 LinEq1:  Iter= 58 NonCon=     1 RMS=1.02D-08 Max=7.83D-07 NDo=     1
 LinEq1:  Iter= 59 NonCon=     1 RMS=5.52D-09 Max=4.19D-07 NDo=     1
 LinEq1:  Iter= 60 NonCon=     1 RMS=3.68D-09 Max=2.84D-07 NDo=     1
 LinEq1:  Iter= 61 NonCon=     1 RMS=2.28D-09 Max=1.16D-07 NDo=     1
 LinEq1:  Iter= 62 NonCon=     1 RMS=1.81D-09 Max=1.24D-07 NDo=     1
 LinEq1:  Iter= 63 NonCon=     1 RMS=1.59D-09 Max=6.53D-08 NDo=     1
 LinEq1:  Iter= 64 NonCon=     1 RMS=1.10D-09 Max=6.04D-08 NDo=     1
 LinEq1:  Iter= 65 NonCon=     1 RMS=7.08D-10 Max=3.56D-08 NDo=     1
 LinEq1:  Iter= 66 NonCon=     1 RMS=6.64D-10 Max=4.11D-08 NDo=     1
 LinEq1:  Iter= 67 NonCon=     1 RMS=5.67D-10 Max=3.25D-08 NDo=     1
 LinEq1:  Iter= 68 NonCon=     1 RMS=3.51D-10 Max=1.98D-08 NDo=     1
 LinEq1:  Iter= 69 NonCon=     1 RMS=2.56D-10 Max=1.55D-08 NDo=     1
 LinEq1:  Iter= 70 NonCon=     0 RMS=1.19D-10 Max=4.80D-09 NDo=     1
 Linear equations converged to 1.179D-09 1.179D-08 after    70 iterations.
 Angle between quadratic step and gradient=  85.12 degrees.
     ILin= 1 X=0.000D+00 Y=-2.581463359239D+03 DE= 0.00D+00 F= -9.31D-08
 RMSU=  1.41D-06    CP:  9.98D-01  2.20D+00  3.00D+00  3.00D+00  3.00D+00
                    CP:  1.05D+00 -4.73D-01  9.24D-01
     ILin= 2 X=1.000D+00 Y=-2.581463359293D+03 DE=-5.41D-08
 Iteration   5 EE= -2581.46335929330     Delta-E=       -0.000000054097 Grad=1.036D-06 Max rot=    0.0000 deg.
 Rotation gradient small -- convergence achieved.
 SCF Done:  E(UPBE-PBE) =  -2581.46335929     a.u. after    5 cycles
            Convg  =    0.1036D-05                   282 Fock formations.
              S**2 =  3.7545                  -V/T =  2.1463
 <Sx>= 0.0000 <Sy>= 0.0000 <Sz>= 1.5000 <S**2>= 3.7545 S= 1.5011
 <L.S>= 0.000000000000E+00
 Annihilation of the first spin contaminant:
 S**2 before annihilation     3.7545,   after     3.7500
 Leave Link  508 at Fri Sep 27 05:01:46 2019, MaxMem=  1342177280 cpu:    183942.4
 (Enter /storage/apps/GAUSSIAN/G09_RevD01/g09/l601.exe)
 Copying SCF densities to generalized density rwf, IOpCl= 1 IROHF=0.

 **********************************************************************

            Population analysis using the SCF density.

 **********************************************************************

 Orbital symmetries:
 Alpha Orbitals:
       Occupied  (A) (A) (A) (A) (A) (A) (A) (A) (A) (A) (A) (A)
                 (A) (A) (A) (A) (A) (A) (A) (A) (A) (A) (A) (A)
                 (A) (A) (A) (A) (A) (A) (A) (A) (A) (A) (A) (A)
                 (A) (A) (A) (A) (A) (A) (A) (A) (A) (A) (A) (A)
                 (A) (A) (A) (A) (A) (A) (A) (A) (A) (A) (A) (A)
                 (A) (A) (A) (A) (A) (A) (A) (A) (A) (A) (A) (A)
                 (A) (A) (A) (A) (A) (A) (A) (A) (A) (A) (A) (A)
                 (A) (A) (A) (A) (A) (A) (A) (A) (A) (A) (A) (A)
                 (A) (A) (A) (A) (A) (A) (A) (A) (A) (A) (A) (A)
                 (A) (A) (A) (A) (A) (A) (A) (A) (A) (A) (A) (A)
                 (A) (A) (A) (A) (A) (A) (A) (A) (A) (A) (A) (A)
                 (A) (A) (A) (A) (A) (A) (A) (A) (A) (A) (A) (A)
                 (A) (A) (A) (A) (A) (A) (A) (A) (A) (A) (A) (A)
                 (A) (A) (A) (A) (A) (A) (A) (A) (A) (A) (A) (A)
                 (A) (A) (A) (A) (A) (A) (A) (A) (A) (A) (A) (A)
                 (A) (A) (A) (A)
       Virtual   (A) (A) (A) (A) (A) (A) (A) (A) (A) (A) (A) (A)
                 (A) (A) (A) (A) (A) (A) (A) (A) (A) (A) (A) (A)
                 (A) (A) (A) (A) (A) (A) (A) (A) (A) (A) (A) (A)
                 (A) (A) (A) (A) (A) (A) (A) (A) (A) (A) (A) (A)
                 (A) (A) (A) (A) (A) (A) (A) (A) (A) (A) (A) (A)
                 (A) (A) (A) (A) (A) (A) (A) (A) (A) (A) (A) (A)
                 (A) (A) (A) (A) (A) (A) (A) (A) (A) (A) (A) (A)
                 (A) (A) (A) (A) (A) (A) (A) (A) (A) (A) (A) (A)
                 (A) (A) (A) (A) (A) (A) (A) (A) (A) (A) (A) (A)
                 (A) (A) (A) (A) (A) (A) (A) (A) (A) (A) (A) (A)
                 (A) (A) (A) (A) (A) (A) (A) (A) (A) (A) (A) (A)
                 (A) (A) (A) (A) (A) (A) (A) (A) (A) (A) (A) (A)
                 (A) (A) (A) (A) (A) (A) (A) (A) (A) (A) (A) (A)
                 (A) (A) (A) (A) (A) (A) (A) (A) (A) (A) (A) (A)
                 (A) (A) (A) (A) (A) (A) (A) (A) (A) (A) (A) (A)
                 (A) (A) (A) (A) (A) (A) (A) (A) (A) (A) (A) (A)
                 (A) (A) (A) (A) (A) (A) (A) (A) (A) (A) (A) (A)
                 (A) (A) (A) (A) (A) (A) (A) (A) (A) (A) (A) (A)
                 (A) (A) (A) (A) (A) (A) (A) (A) (A) (A) (A) (A)
                 (A) (A) (A) (A) (A) (A) (A) (A) (A) (A) (A) (A)
                 (A) (A) (A) (A) (A) (A) (A) (A) (A) (A) (A) (A)
                 (A) (A) (A) (A) (A) (A) (A) (A) (A) (A) (A) (A)
                 (A) (A) (A) (A) (A) (A) (A) (A) (A) (A) (A) (A)
                 (A) (A) (A) (A) (A) (A) (A) (A) (A) (A) (A) (A)
                 (A) (A) (A) (A) (A) (A) (A) (A) (A) (A) (A) (A)
                 (A) (A) (A) (A) (A) (A) (A) (A) (A) (A) (A) (A)
                 (A) (A) (A) (A) (A) (A) (A) (A) (A) (A) (A) (A)
                 (A) (A) (A) (A) (A) (A) (A) (A) (A) (A) (A) (A)
                 (A) (A) (A) (A) (A) (A) (A) (A) (A) (A) (A) (A)
                 (A) (A) (A) (A) (A) (A) (A) (A) (A) (A) (A) (A)
                 (A) (A) (A) (A) (A) (A) (A) (A) (A) (A) (A) (A)
                 (A) (A) (A) (A) (A) (A) (A) (A) (A) (A) (A) (A)
                 (A) (A) (A) (A) (A) (A) (A) (A) (A) (A) (A) (A)
                 (A) (A) (A) (A) (A) (A) (A) (A) (A) (A) (A) (A)
                 (A) (A) (A) (A) (A) (A) (A) (A) (A) (A) (A) (A)
                 (A) (A) (A) (A) (A) (A) (A) (A) (A) (A) (A) (A)
                 (A) (A) (A) (A) (A) (A) (A) (A) (A) (A) (A) (A)
                 (A) (A) (A) (A) (A) (A) (A) (A) (A) (A) (A) (A)
                 (A) (A) (A) (A) (A) (A) (A) (A) (A) (A) (A) (A)
                 (A) (A) (A) (A) (A) (A) (A) (A) (A) (A) (A) (A)
                 (A) (A) (A) (A) (A) (A) (A) (A) (A) (A) (A) (A)
                 (A) (A) (A) (A) (A) (A) (A) (A) (A) (A) (A) (A)
                 (A) (A) (A) (A) (A) (A) (A) (A) (A) (A) (A) (A)
                 (A) (A) (A) (A) (A) (A) (A) (A) (A) (A) (A) (A)
                 (A) (A) (A) (A) (A) (A) (A) (A) (A) (A) (A) (A)
                 (A) (A) (A) (A) (A) (A) (A) (A) (A) (A) (A) (A)
                 (A) (A) (A) (A) (A) (A) (A) (A) (A) (A) (A) (A)
                 (A) (A) (A) (A) (A) (A) (A) (A) (A) (A) (A) (A)
                 (A) (A) (A) (A) (A) (A) (A) (A) (A) (A) (A) (A)
                 (A) (A) (A) (A) (A) (A) (A) (A) (A) (A) (A) (A)
                 (A) (A) (A) (A) (A) (A) (A) (A) (A) (A) (A) (A)
                 (A) (A) (A) (A) (A) (A) (A) (A) (A) (A) (A) (A)
                 (A) (A) (A) (A) (A) (A) (A) (A) (A) (A) (A) (A)
                 (A) (A) (A) (A) (A) (A) (A) (A) (A) (A) (A) (A)
                 (A) (A) (A) (A) (A) (A) (A) (A) (A) (A) (A) (A)
                 (A) (A) (A) (A) (A) (A) (A) (A) (A) (A) (A) (A)
                 (A) (A) (A) (A) (A) (A) (A) (A) (A) (A) (A) (A)
                 (A) (A) (A) (A) (A) (A) (A) (A) (A) (A) (A) (A)
                 (A) (A) (A) (A) (A) (A) (A) (A) (A) (A) (A) (A)
                 (A) (A) (A) (A) (A) (A) (A) (A) (A) (A) (A) (A)
                 (A) (A) (A) (A) (A)
 Beta  Orbitals:
       Occupied  (A) (A) (A) (A) (A) (A) (A) (A) (A) (A) (A) (A)
                 (A) (A) (A) (A) (A) (A) (A) (A) (A) (A) (A) (A)
                 (A) (A) (A) (A) (A) (A) (A) (A) (A) (A) (A) (A)
                 (A) (A) (A) (A) (A) (A) (A) (A) (A) (A) (A) (A)
                 (A) (A) (A) (A) (A) (A) (A) (A) (A) (A) (A) (A)
                 (A) (A) (A) (A) (A) (A) (A) (A) (A) (A) (A) (A)
                 (A) (A) (A) (A) (A) (A) (A) (A) (A) (A) (A) (A)
                 (A) (A) (A) (A) (A) (A) (A) (A) (A) (A) (A) (A)
                 (A) (A) (A) (A) (A) (A) (A) (A) (A) (A) (A) (A)
                 (A) (A) (A) (A) (A) (A) (A) (A) (A) (A) (A) (A)
                 (A) (A) (A) (A) (A) (A) (A) (A) (A) (A) (A) (A)
                 (A) (A) (A) (A) (A) (A) (A) (A) (A) (A) (A) (A)
                 (A) (A) (A) (A) (A) (A) (A) (A) (A) (A) (A) (A)
                 (A) (A) (A) (A) (A) (A) (A) (A) (A) (A) (A) (A)
                 (A) (A) (A) (A) (A) (A) (A) (A) (A) (A) (A) (A)
                 (A)
       Virtual   (A) (A) (A) (A) (A) (A) (A) (A) (A) (A) (A) (A)
                 (A) (A) (A) (A) (A) (A) (A) (A) (A) (A) (A) (A)
                 (A) (A) (A) (A) (A) (A) (A) (A) (A) (A) (A) (A)
                 (A) (A) (A) (A) (A) (A) (A) (A) (A) (A) (A) (A)
                 (A) (A) (A) (A) (A) (A) (A) (A) (A) (A) (A) (A)
                 (A) (A) (A) (A) (A) (A) (A) (A) (A) (A) (A) (A)
                 (A) (A) (A) (A) (A) (A) (A) (A) (A) (A) (A) (A)
                 (A) (A) (A) (A) (A) (A) (A) (A) (A) (A) (A) (A)
                 (A) (A) (A) (A) (A) (A) (A) (A) (A) (A) (A) (A)
                 (A) (A) (A) (A) (A) (A) (A) (A) (A) (A) (A) (A)
                 (A) (A) (A) (A) (A) (A) (A) (A) (A) (A) (A) (A)
                 (A) (A) (A) (A) (A) (A) (A) (A) (A) (A) (A) (A)
                 (A) (A) (A) (A) (A) (A) (A) (A) (A) (A) (A) (A)
                 (A) (A) (A) (A) (A) (A) (A) (A) (A) (A) (A) (A)
                 (A) (A) (A) (A) (A) (A) (A) (A) (A) (A) (A) (A)
                 (A) (A) (A) (A) (A) (A) (A) (A) (A) (A) (A) (A)
                 (A) (A) (A) (A) (A) (A) (A) (A) (A) (A) (A) (A)
                 (A) (A) (A) (A) (A) (A) (A) (A) (A) (A) (A) (A)
                 (A) (A) (A) (A) (A) (A) (A) (A) (A) (A) (A) (A)
                 (A) (A) (A) (A) (A) (A) (A) (A) (A) (A) (A) (A)
                 (A) (A) (A) (A) (A) (A) (A) (A) (A) (A) (A) (A)
                 (A) (A) (A) (A) (A) (A) (A) (A) (A) (A) (A) (A)
                 (A) (A) (A) (A) (A) (A) (A) (A) (A) (A) (A) (A)
                 (A) (A) (A) (A) (A) (A) (A) (A) (A) (A) (A) (A)
                 (A) (A) (A) (A) (A) (A) (A) (A) (A) (A) (A) (A)
                 (A) (A) (A) (A) (A) (A) (A) (A) (A) (A) (A) (A)
                 (A) (A) (A) (A) (A) (A) (A) (A) (A) (A) (A) (A)
                 (A) (A) (A) (A) (A) (A) (A) (A) (A) (A) (A) (A)
                 (A) (A) (A) (A) (A) (A) (A) (A) (A) (A) (A) (A)
                 (A) (A) (A) (A) (A) (A) (A) (A) (A) (A) (A) (A)
                 (A) (A) (A) (A) (A) (A) (A) (A) (A) (A) (A) (A)
                 (A) (A) (A) (A) (A) (A) (A) (A) (A) (A) (A) (A)
                 (A) (A) (A) (A) (A) (A) (A) (A) (A) (A) (A) (A)
                 (A) (A) (A) (A) (A) (A) (A) (A) (A) (A) (A) (A)
                 (A) (A) (A) (A) (A) (A) (A) (A) (A) (A) (A) (A)
                 (A) (A) (A) (A) (A) (A) (A) (A) (A) (A) (A) (A)
                 (A) (A) (A) (A) (A) (A) (A) (A) (A) (A) (A) (A)
                 (A) (A) (A) (A) (A) (A) (A) (A) (A) (A) (A) (A)
                 (A) (A) (A) (A) (A) (A) (A) (A) (A) (A) (A) (A)
                 (A) (A) (A) (A) (A) (A) (A) (A) (A) (A) (A) (A)
                 (A) (A) (A) (A) (A) (A) (A) (A) (A) (A) (A) (A)
                 (A) (A) (A) (A) (A) (A) (A) (A) (A) (A) (A) (A)
                 (A) (A) (A) (A) (A) (A) (A) (A) (A) (A) (A) (A)
                 (A) (A) (A) (A) (A) (A) (A) (A) (A) (A) (A) (A)
                 (A) (A) (A) (A) (A) (A) (A) (A) (A) (A) (A) (A)
                 (A) (A) (A) (A) (A) (A) (A) (A) (A) (A) (A) (A)
                 (A) (A) (A) (A) (A) (A) (A) (A) (A) (A) (A) (A)
                 (A) (A) (A) (A) (A) (A) (A) (A) (A) (A) (A) (A)
                 (A) (A) (A) (A) (A) (A) (A) (A) (A) (A) (A) (A)
                 (A) (A) (A) (A) (A) (A) (A) (A) (A) (A) (A) (A)
                 (A) (A) (A) (A) (A) (A) (A) (A) (A) (A) (A) (A)
                 (A) (A) (A) (A) (A) (A) (A) (A) (A) (A) (A) (A)
                 (A) (A) (A) (A) (A) (A) (A) (A) (A) (A) (A) (A)
                 (A) (A) (A) (A) (A) (A) (A) (A) (A) (A) (A) (A)
                 (A) (A) (A) (A) (A) (A) (A) (A) (A) (A) (A) (A)
                 (A) (A) (A) (A) (A) (A) (A) (A) (A) (A) (A) (A)
                 (A) (A) (A) (A) (A) (A) (A) (A) (A) (A) (A) (A)
                 (A) (A) (A) (A) (A) (A) (A) (A) (A) (A) (A) (A)
                 (A) (A) (A) (A) (A) (A) (A) (A) (A) (A) (A) (A)
                 (A) (A) (A) (A) (A) (A) (A) (A) (A) (A) (A) (A)
                 (A) (A) (A) (A) (A) (A) (A) (A)
 The electronic state is 4-A.
 Alpha  occ. eigenvalues --  -14.04249 -14.04221 -14.04179 -14.04173 -14.04156
 Alpha  occ. eigenvalues --  -14.04141 -14.03152 -14.03146 -14.03129 -14.02027
 Alpha  occ. eigenvalues --  -14.01949 -14.01923 -14.01893 -14.01877 -14.01864
 Alpha  occ. eigenvalues --  -14.00198 -14.00188 -14.00165 -11.60475  -9.90598
 Alpha  occ. eigenvalues --   -9.90458  -9.90426  -9.90373  -9.90352  -9.90332
 Alpha  occ. eigenvalues --   -9.89824  -9.89778  -9.89746  -9.89687  -9.89667
 Alpha  occ. eigenvalues --   -9.89645  -9.88801  -9.88797  -9.88775  -9.88175
 Alpha  occ. eigenvalues --   -9.88163  -9.88139  -9.86951  -9.86945  -9.86918
 Alpha  occ. eigenvalues --   -9.86864  -9.86846  -9.86829  -9.85302  -9.85295
 Alpha  occ. eigenvalues --   -9.85277  -7.09485  -7.09479  -7.09368  -6.49240
 Alpha  occ. eigenvalues --   -6.49221  -6.49212  -3.59369  -3.59368  -3.59314
 Alpha  occ. eigenvalues --   -3.59310  -3.59280  -1.69105  -0.95727  -0.95667
 Alpha  occ. eigenvalues --   -0.95576  -0.94476  -0.94425  -0.94389  -0.94358
 Alpha  occ. eigenvalues --   -0.94290  -0.93947  -0.79663  -0.79268  -0.79253
 Alpha  occ. eigenvalues --   -0.74337  -0.73981  -0.73937  -0.72516  -0.72417
 Alpha  occ. eigenvalues --   -0.72182  -0.71683  -0.71607  -0.71577  -0.70939
 Alpha  occ. eigenvalues --   -0.70523  -0.70489  -0.70262  -0.70211  -0.70090
 Alpha  occ. eigenvalues --   -0.69841  -0.69822  -0.69815  -0.57287  -0.57137
 Alpha  occ. eigenvalues --   -0.57117  -0.55355  -0.55119  -0.55085  -0.54572
 Alpha  occ. eigenvalues --   -0.54251  -0.54206  -0.53681  -0.53587  -0.53570
 Alpha  occ. eigenvalues --   -0.53150  -0.53123  -0.53092  -0.52577  -0.52556
 Alpha  occ. eigenvalues --   -0.52456  -0.50958  -0.50209  -0.50186  -0.49208
 Alpha  occ. eigenvalues --   -0.49182  -0.49134  -0.48558  -0.48544  -0.48237
 Alpha  occ. eigenvalues --   -0.43522  -0.43337  -0.43297  -0.40514  -0.40468
 Alpha  occ. eigenvalues --   -0.40410  -0.40234  -0.40224  -0.40212  -0.39922
 Alpha  occ. eigenvalues --   -0.39911  -0.39876  -0.39493  -0.39477  -0.39426
 Alpha  occ. eigenvalues --   -0.39008  -0.38996  -0.38865  -0.37224  -0.36503
 Alpha  occ. eigenvalues --   -0.36462  -0.35323  -0.35164  -0.35155  -0.35042
 Alpha  occ. eigenvalues --   -0.34616  -0.34575  -0.34548  -0.34276  -0.34245
 Alpha  occ. eigenvalues --   -0.34165  -0.34141  -0.33831  -0.33136  -0.33071
 Alpha  occ. eigenvalues --   -0.33051  -0.31533  -0.31465  -0.31445  -0.30604
 Alpha  occ. eigenvalues --   -0.28702  -0.28559  -0.27298  -0.27237  -0.26023
 Alpha  occ. eigenvalues --   -0.25379  -0.25342  -0.24151  -0.22867  -0.22796
 Alpha  occ. eigenvalues --   -0.22402  -0.22375  -0.22355  -0.22294  -0.22265
 Alpha  occ. eigenvalues --   -0.22066  -0.22034  -0.21759  -0.21682  -0.21646
 Alpha  occ. eigenvalues --   -0.20495  -0.20424  -0.20394  -0.20215  -0.19853
 Alpha  occ. eigenvalues --   -0.19835  -0.07798  -0.07580  -0.07570
 Alpha virt. eigenvalues --   -0.05582  -0.05561  -0.04958  -0.04689  -0.02366
 Alpha virt. eigenvalues --   -0.02307  -0.02032  -0.01837  -0.01512  -0.01484
 Alpha virt. eigenvalues --   -0.01246  -0.00685  -0.00679  -0.00601   0.00209
 Alpha virt. eigenvalues --    0.00210   0.00254   0.00267   0.00273   0.00869
 Alpha virt. eigenvalues --    0.00934   0.01110   0.01126   0.01130   0.01152
 Alpha virt. eigenvalues --    0.01153   0.01285   0.01334   0.01341   0.01351
 Alpha virt. eigenvalues --    0.02757   0.02768   0.02834   0.03268   0.03394
 Alpha virt. eigenvalues --    0.03414   0.05077   0.05094   0.05108   0.07177
 Alpha virt. eigenvalues --    0.07230   0.08338   0.09420   0.09566   0.09624
 Alpha virt. eigenvalues --    0.10471   0.10853   0.10873   0.10932   0.11471
 Alpha virt. eigenvalues --    0.11503   0.11508   0.11559   0.11619   0.11855
 Alpha virt. eigenvalues --    0.11886   0.11930   0.12413   0.12790   0.12804
 Alpha virt. eigenvalues --    0.12965   0.13011   0.13026   0.13463   0.13512
 Alpha virt. eigenvalues --    0.13557   0.13582   0.14256   0.14327   0.14506
 Alpha virt. eigenvalues --    0.14524   0.14779   0.15690   0.15827   0.15854
 Alpha virt. eigenvalues --    0.16453   0.16880   0.16931   0.16988   0.17013
 Alpha virt. eigenvalues --    0.17043   0.17567   0.19285   0.19526   0.19547
 Alpha virt. eigenvalues --    0.19561   0.19987   0.20037   0.20256   0.21236
 Alpha virt. eigenvalues --    0.21649   0.21927   0.21933   0.23166   0.23432
 Alpha virt. eigenvalues --    0.23434   0.23847   0.23861   0.24130   0.25228
 Alpha virt. eigenvalues --    0.25486   0.25513   0.26131   0.27542   0.27566
 Alpha virt. eigenvalues --    0.28115   0.28373   0.28437   0.29070   0.29393
 Alpha virt. eigenvalues --    0.29409   0.30238   0.31469   0.31562   0.32060
 Alpha virt. eigenvalues --    0.32133   0.34060   0.34078   0.34555   0.34592
 Alpha virt. eigenvalues --    0.35030   0.35256   0.36605   0.36672   0.36724
 Alpha virt. eigenvalues --    0.36908   0.36915   0.37353   0.37427   0.39420
 Alpha virt. eigenvalues --    0.39551   0.39645   0.39662   0.39689   0.39728
 Alpha virt. eigenvalues --    0.40163   0.40191   0.41766   0.42334   0.42361
 Alpha virt. eigenvalues --    0.42769   0.43078   0.43606   0.43645   0.43738
 Alpha virt. eigenvalues --    0.44186   0.44248   0.44262   0.44997   0.45015
 Alpha virt. eigenvalues --    0.45474   0.45526   0.45558   0.46115   0.46154
 Alpha virt. eigenvalues --    0.46312   0.46477   0.46608   0.46616   0.46983
 Alpha virt. eigenvalues --    0.47012   0.47945   0.47957   0.48294   0.49338
 Alpha virt. eigenvalues --    0.49342   0.49603   0.49778   0.49792   0.49902
 Alpha virt. eigenvalues --    0.50416   0.50966   0.51031   0.51058   0.51934
 Alpha virt. eigenvalues --    0.51946   0.52008   0.52028   0.52514   0.52544
 Alpha virt. eigenvalues --    0.53348   0.53391   0.53777   0.53801   0.54761
 Alpha virt. eigenvalues --    0.54821   0.55345   0.55945   0.55974   0.56921
 Alpha virt. eigenvalues --    0.56939   0.57258   0.57411   0.58679   0.58703
 Alpha virt. eigenvalues --    0.59340   0.59369   0.59454   0.59477   0.59491
 Alpha virt. eigenvalues --    0.60385   0.60936   0.61681   0.61709   0.63204
 Alpha virt. eigenvalues --    0.63271   0.63283   0.64588   0.64623   0.65085
 Alpha virt. eigenvalues --    0.65124   0.65522   0.66141   0.66145   0.66294
 Alpha virt. eigenvalues --    0.67347   0.67358   0.67859   0.67871   0.67908
 Alpha virt. eigenvalues --    0.68080   0.68096   0.68813   0.68834   0.69167
 Alpha virt. eigenvalues --    0.69618   0.70009   0.70128   0.70148   0.70734
 Alpha virt. eigenvalues --    0.70931   0.70941   0.73163   0.73268   0.73347
 Alpha virt. eigenvalues --    0.73508   0.73541   0.75478   0.75515   0.75556
 Alpha virt. eigenvalues --    0.75594   0.75819   0.76427   0.76456   0.76976
 Alpha virt. eigenvalues --    0.77428   0.77446   0.77461   0.77488   0.79058
 Alpha virt. eigenvalues --    0.79084   0.79740   0.80416   0.80450   0.81179
 Alpha virt. eigenvalues --    0.81486   0.82426   0.82444   0.82739   0.82756
 Alpha virt. eigenvalues --    0.83426   0.83613   0.83637   0.84218   0.84232
 Alpha virt. eigenvalues --    0.84250   0.84382   0.85572   0.85585   0.87003
 Alpha virt. eigenvalues --    0.87325   0.87343   0.87571   0.88494   0.88502
 Alpha virt. eigenvalues --    0.88699   0.89412   0.89433   0.89584   0.89824
 Alpha virt. eigenvalues --    0.89845   0.91074   0.91806   0.91836   0.92489
 Alpha virt. eigenvalues --    0.92993   0.93494   0.93506   0.93576   0.93623
 Alpha virt. eigenvalues --    0.95077   0.95474   0.97076   0.97097   0.97243
 Alpha virt. eigenvalues --    0.97255   0.97807   0.97864   0.98159   0.98229
 Alpha virt. eigenvalues --    0.98241   0.98786   0.98940   0.99066   0.99097
 Alpha virt. eigenvalues --    0.99535   0.99734   0.99741   1.00517   1.00561
 Alpha virt. eigenvalues --    1.00610   1.00776   1.01748   1.01754   1.02709
 Alpha virt. eigenvalues --    1.02730   1.02884   1.02903   1.03132   1.03197
 Alpha virt. eigenvalues --    1.04225   1.04242   1.04327   1.04869   1.04935
 Alpha virt. eigenvalues --    1.04944   1.05665   1.05702   1.05880   1.05992
 Alpha virt. eigenvalues --    1.06030   1.06047   1.07234   1.07334   1.07632
 Alpha virt. eigenvalues --    1.07648   1.07741   1.08414   1.08516   1.09656
 Alpha virt. eigenvalues --    1.09699   1.10167   1.11040   1.11104   1.11153
 Alpha virt. eigenvalues --    1.11415   1.11441   1.11469   1.12355   1.12398
 Alpha virt. eigenvalues --    1.13197   1.14147   1.14253   1.14381   1.15861
 Alpha virt. eigenvalues --    1.15931   1.17532   1.17604   1.18308   1.19219
 Alpha virt. eigenvalues --    1.19791   1.20442   1.20506   1.20618   1.20997
 Alpha virt. eigenvalues --    1.21100   1.23554   1.26599   1.26667   1.27185
 Alpha virt. eigenvalues --    1.27257   1.27297   1.28866   1.29940   1.29965
 Alpha virt. eigenvalues --    1.32858   1.32869   1.32918   1.33419   1.35436
 Alpha virt. eigenvalues --    1.35468   1.36090   1.36283   1.36398   1.37709
 Alpha virt. eigenvalues --    1.38247   1.38286   1.38420   1.38512   1.40003
 Alpha virt. eigenvalues --    1.40232   1.40372   1.40523   1.42402   1.42429
 Alpha virt. eigenvalues --    1.43723   1.43804   1.44418   1.44679   1.46297
 Alpha virt. eigenvalues --    1.46317   1.46705   1.46739   1.46825   1.46836
 Alpha virt. eigenvalues --    1.46973   1.47772   1.47967   1.47994   1.49122
 Alpha virt. eigenvalues --    1.49138   1.49447   1.49480   1.49491   1.49775
 Alpha virt. eigenvalues --    1.50174   1.50192   1.50276   1.50319   1.50498
 Alpha virt. eigenvalues --    1.51917   1.51928   1.51952   1.52002   1.53119
 Alpha virt. eigenvalues --    1.53145   1.53348   1.53944   1.54333   1.54384
 Alpha virt. eigenvalues --    1.54420   1.54433   1.54520   1.55246   1.55265
 Alpha virt. eigenvalues --    1.58280   1.58643   1.58680   1.58715   1.58796
 Alpha virt. eigenvalues --    1.59932   1.60647   1.60994   1.61163   1.61177
 Alpha virt. eigenvalues --    1.61574   1.61793   1.61823   1.62940   1.63904
 Alpha virt. eigenvalues --    1.63964   1.65053   1.65325   1.65377   1.65679
 Alpha virt. eigenvalues --    1.65699   1.67070   1.67413   1.67641   1.67713
 Alpha virt. eigenvalues --    1.67883   1.68090   1.68123   1.68693   1.68716
 Alpha virt. eigenvalues --    1.68995   1.69639   1.69665   1.70386   1.70637
 Alpha virt. eigenvalues --    1.70649   1.71092   1.71990   1.72030   1.72146
 Alpha virt. eigenvalues --    1.72155   1.72222   1.72249   1.73314   1.73515
 Alpha virt. eigenvalues --    1.73549   1.74399   1.74410   1.74853   1.75111
 Alpha virt. eigenvalues --    1.75142   1.75706   1.75775   1.75838   1.77000
 Alpha virt. eigenvalues --    1.77793   1.77892   1.78222   1.78299   1.79535
 Alpha virt. eigenvalues --    1.79564   1.81589   1.81657   1.81987   1.82309
 Alpha virt. eigenvalues --    1.82391   1.83013   1.84008   1.84031   1.84204
 Alpha virt. eigenvalues --    1.84227   1.84882   1.85383   1.85407   1.85883
 Alpha virt. eigenvalues --    1.85930   1.86355   1.87069   1.87100   1.87125
 Alpha virt. eigenvalues --    1.87178   1.88268   1.88397   1.88406   1.88597
 Alpha virt. eigenvalues --    1.89580   1.89830   1.89917   1.90028   1.90183
 Alpha virt. eigenvalues --    1.90845   1.90892   1.90999   1.91664   1.92760
 Alpha virt. eigenvalues --    1.92789   1.92797   1.95171   1.95832   1.95911
 Alpha virt. eigenvalues --    1.96875   1.96901   1.98510   1.98560   1.98682
 Alpha virt. eigenvalues --    1.98696   1.98783   1.99352   1.99391   1.99545
 Alpha virt. eigenvalues --    2.00004   2.00048   2.00356   2.00402   2.01466
 Alpha virt. eigenvalues --    2.01519   2.01705   2.03208   2.04006   2.04059
 Alpha virt. eigenvalues --    2.04177   2.04366   2.06286   2.08325   2.08498
 Alpha virt. eigenvalues --    2.08717   2.09080   2.10098   2.10158   2.10744
 Alpha virt. eigenvalues --    2.11076   2.11112   2.12540   2.13835   2.14094
 Alpha virt. eigenvalues --    2.14313   2.16050   2.16092   2.16174   2.17372
 Alpha virt. eigenvalues --    2.18095   2.18188   2.19123   2.19154   2.20960
 Alpha virt. eigenvalues --    2.23879   2.24799   2.25459   2.25513   2.26778
 Alpha virt. eigenvalues --    2.26788   2.27314   2.27366   2.28003   2.28043
 Alpha virt. eigenvalues --    2.28308   2.28396   2.29881   2.31338   2.31474
 Alpha virt. eigenvalues --    2.32779   2.32876   2.32948   2.33005   2.33025
 Alpha virt. eigenvalues --    2.33885   2.33895   2.35834   2.35958   2.37390
 Alpha virt. eigenvalues --    2.38973   2.39165   2.39275   2.40350   2.40542
 Alpha virt. eigenvalues --    2.42412   2.43901   2.44046   2.44083   2.44269
 Alpha virt. eigenvalues --    2.46146   2.46215   2.46243   2.47256   2.47393
 Alpha virt. eigenvalues --    2.47646   2.48505   2.49121   2.49307   2.49883
 Alpha virt. eigenvalues --    2.49937   2.50745   2.52516   2.52860   2.54057
 Alpha virt. eigenvalues --    2.54163   2.54232   2.55852   2.56518   2.56687
 Alpha virt. eigenvalues --    2.57705   2.57759   2.62443   2.62947   2.63052
 Alpha virt. eigenvalues --    2.63209   2.65282   2.65459   2.66772   2.67276
 Alpha virt. eigenvalues --    2.67701   2.67720   2.69408   2.69465   2.71582
 Alpha virt. eigenvalues --    2.71702   2.71831   2.72891   2.72946   2.73466
 Alpha virt. eigenvalues --    2.73770   2.74547   2.74628   2.76936   2.76986
 Alpha virt. eigenvalues --    2.77336   2.78238   2.78247   2.79573   2.81825
 Alpha virt. eigenvalues --    2.82116   2.82276   2.82293   2.82318   2.83114
 Alpha virt. eigenvalues --    2.83456   2.83791   2.83862   2.84171   2.84661
 Alpha virt. eigenvalues --    2.84851   2.86678   2.86739   2.87507   2.89950
 Alpha virt. eigenvalues --    2.89957   2.93245   2.95140   2.95223   2.96430
 Alpha virt. eigenvalues --    3.00288   3.00393   3.06464   3.09753   3.09875
 Alpha virt. eigenvalues --    3.09969   3.11511   3.16705   3.16841   3.22728
 Alpha virt. eigenvalues --    3.23249   3.23362   3.23962   3.24104   3.25163
 Alpha virt. eigenvalues --    3.28803   3.28823   3.28838   3.53752   3.53781
 Alpha virt. eigenvalues --    3.54499   3.54889   3.54928   3.55730   3.59233
 Alpha virt. eigenvalues --    3.59686   3.59696   5.14972   5.15089   5.15183
 Alpha virt. eigenvalues --    5.29988   5.30461   7.18506   7.35280   7.35417
 Alpha virt. eigenvalues --   15.52829  28.51652  28.76193  28.76395 114.22629
  Beta  occ. eigenvalues --  -14.04237 -14.04208 -14.04163 -14.04158 -14.04140
  Beta  occ. eigenvalues --  -14.04124 -14.03149 -14.03143 -14.03126 -14.02059
  Beta  occ. eigenvalues --  -14.01979 -14.01953 -14.01924 -14.01908 -14.01896
  Beta  occ. eigenvalues --  -14.00222 -14.00212 -14.00189 -11.56941  -9.90588
  Beta  occ. eigenvalues --   -9.90449  -9.90415  -9.90360  -9.90338  -9.90318
  Beta  occ. eigenvalues --   -9.89808  -9.89764  -9.89731  -9.89667  -9.89647
  Beta  occ. eigenvalues --   -9.89623  -9.88801  -9.88796  -9.88774  -9.88171
  Beta  occ. eigenvalues --   -9.88159  -9.88135  -9.86955  -9.86948  -9.86921
  Beta  occ. eigenvalues --   -9.86868  -9.86849  -9.86833  -9.85302  -9.85295
  Beta  occ. eigenvalues --   -9.85278  -7.05103  -7.05094  -7.04900  -6.49241
  Beta  occ. eigenvalues --   -6.49222  -6.49213  -3.54354  -3.54346  -3.54009
  Beta  occ. eigenvalues --   -3.54002  -3.53395  -1.63462  -0.95725  -0.95655
  Beta  occ. eigenvalues --   -0.95566  -0.94461  -0.94424  -0.94386  -0.94356
  Beta  occ. eigenvalues --   -0.94292  -0.93940  -0.75976  -0.75642  -0.75610
  Beta  occ. eigenvalues --   -0.74322  -0.73771  -0.73746  -0.72497  -0.72405
  Beta  occ. eigenvalues --   -0.71709  -0.71642  -0.71490  -0.71463  -0.70930
  Beta  occ. eigenvalues --   -0.70286  -0.70240  -0.70224  -0.70186  -0.69951
  Beta  occ. eigenvalues --   -0.69830  -0.69774  -0.69748  -0.57275  -0.57125
  Beta  occ. eigenvalues --   -0.57105  -0.55344  -0.55104  -0.55070  -0.54561
  Beta  occ. eigenvalues --   -0.54243  -0.54198  -0.53680  -0.53585  -0.53568
  Beta  occ. eigenvalues --   -0.53126  -0.53100  -0.53068  -0.52564  -0.52544
  Beta  occ. eigenvalues --   -0.52444  -0.50929  -0.50161  -0.50138  -0.49197
  Beta  occ. eigenvalues --   -0.49172  -0.49085  -0.48548  -0.48533  -0.48241
  Beta  occ. eigenvalues --   -0.43515  -0.43330  -0.43290  -0.40503  -0.40459
  Beta  occ. eigenvalues --   -0.40400  -0.40226  -0.40216  -0.40202  -0.39913
  Beta  occ. eigenvalues --   -0.39902  -0.39867  -0.39475  -0.39466  -0.39412
  Beta  occ. eigenvalues --   -0.38999  -0.38984  -0.38852  -0.37208  -0.36488
  Beta  occ. eigenvalues --   -0.36445  -0.35282  -0.35154  -0.35143  -0.35026
  Beta  occ. eigenvalues --   -0.34604  -0.34565  -0.34538  -0.34263  -0.34233
  Beta  occ. eigenvalues --   -0.34146  -0.34121  -0.33812  -0.33129  -0.33066
  Beta  occ. eigenvalues --   -0.33046  -0.31517  -0.31460  -0.31441  -0.30394
  Beta  occ. eigenvalues --   -0.28538  -0.28397  -0.27074  -0.27016  -0.25827
  Beta  occ. eigenvalues --   -0.25233  -0.25196  -0.24084  -0.22814  -0.22743
  Beta  occ. eigenvalues --   -0.22358  -0.22329  -0.22302  -0.22262  -0.22238
  Beta  occ. eigenvalues --   -0.22025  -0.22003  -0.21730  -0.21651  -0.21613
  Beta  occ. eigenvalues --   -0.20473  -0.20420  -0.20391  -0.20215  -0.19835
  Beta  occ. eigenvalues --   -0.19816
  Beta virt. eigenvalues --   -0.03538  -0.03483  -0.03302  -0.02739  -0.02692
  Beta virt. eigenvalues --   -0.02286  -0.01426  -0.01261  -0.01063  -0.00684
  Beta virt. eigenvalues --   -0.00678  -0.00589  -0.00153  -0.00093   0.00218
  Beta virt. eigenvalues --    0.00218   0.00265   0.00278   0.00283   0.00724
  Beta virt. eigenvalues --    0.00843   0.00898   0.01004   0.01096   0.01137
  Beta virt. eigenvalues --    0.01148   0.01161   0.01163   0.01176   0.01323
  Beta virt. eigenvalues --    0.01361   0.01378   0.02780   0.02993   0.03005
  Beta virt. eigenvalues --    0.03300   0.03316   0.03491   0.03516   0.05086
  Beta virt. eigenvalues --    0.05125   0.05139   0.08394   0.08963   0.08995
  Beta virt. eigenvalues --    0.09492   0.10546   0.10577   0.10646   0.10942
  Beta virt. eigenvalues --    0.10967   0.10984   0.11509   0.11729   0.11744
  Beta virt. eigenvalues --    0.11842   0.11953   0.11998   0.12066   0.12069
  Beta virt. eigenvalues --    0.12596   0.12807   0.12817   0.12978   0.13033
  Beta virt. eigenvalues --    0.13046   0.13471   0.13533   0.13583   0.13606
  Beta virt. eigenvalues --    0.14594   0.14613   0.14729   0.14762   0.14827
  Beta virt. eigenvalues --    0.15878   0.15909   0.15962   0.16609   0.17014
  Beta virt. eigenvalues --    0.17091   0.17233   0.17274   0.17430   0.17595
  Beta virt. eigenvalues --    0.19353   0.19575   0.19597   0.19614   0.20136
  Beta virt. eigenvalues --    0.20191   0.20330   0.21416   0.21668   0.21972
  Beta virt. eigenvalues --    0.21978   0.23302   0.23568   0.23572   0.23869
  Beta virt. eigenvalues --    0.23883   0.24271   0.25669   0.25710   0.25732
  Beta virt. eigenvalues --    0.26409   0.27619   0.27642   0.28214   0.28526
  Beta virt. eigenvalues --    0.28592   0.29337   0.29540   0.29555   0.30599
  Beta virt. eigenvalues --    0.31531   0.31629   0.32095   0.32166   0.34235
  Beta virt. eigenvalues --    0.34252   0.34594   0.34630   0.35068   0.35284
  Beta virt. eigenvalues --    0.36680   0.36825   0.36886   0.37000   0.37007
  Beta virt. eigenvalues --    0.37422   0.37470   0.39546   0.39640   0.39670
  Beta virt. eigenvalues --    0.39813   0.39856   0.39943   0.40361   0.40386
  Beta virt. eigenvalues --    0.41934   0.42601   0.42628   0.42935   0.43422
  Beta virt. eigenvalues --    0.43723   0.43762   0.43851   0.44345   0.44361
  Beta virt. eigenvalues --    0.44374   0.45052   0.45072   0.45534   0.45571
  Beta virt. eigenvalues --    0.45606   0.46204   0.46240   0.46362   0.46519
  Beta virt. eigenvalues --    0.46682   0.46688   0.47010   0.47039   0.48037
  Beta virt. eigenvalues --    0.48049   0.48440   0.49357   0.49362   0.49708
  Beta virt. eigenvalues --    0.49834   0.49849   0.49982   0.50623   0.51052
  Beta virt. eigenvalues --    0.51103   0.51131   0.51978   0.52000   0.52317
  Beta virt. eigenvalues --    0.52324   0.52558   0.52579   0.53373   0.53416
  Beta virt. eigenvalues --    0.54117   0.54146   0.54843   0.54950   0.55486
  Beta virt. eigenvalues --    0.55970   0.55999   0.57138   0.57159   0.57473
  Beta virt. eigenvalues --    0.57595   0.58850   0.58874   0.59453   0.59478
  Beta virt. eigenvalues --    0.59621   0.59639   0.59664   0.60647   0.60984
  Beta virt. eigenvalues --    0.61796   0.61823   0.63319   0.63467   0.63481
  Beta virt. eigenvalues --    0.64800   0.64832   0.65113   0.65152   0.65746
  Beta virt. eigenvalues --    0.66225   0.66231   0.66354   0.67410   0.67420
  Beta virt. eigenvalues --    0.67963   0.67974   0.68105   0.68124   0.68139
  Beta virt. eigenvalues --    0.68900   0.68918   0.69296   0.69631   0.70175
  Beta virt. eigenvalues --    0.70193   0.70247   0.70896   0.70987   0.70999
  Beta virt. eigenvalues --    0.73373   0.73552   0.73606   0.73676   0.73696
  Beta virt. eigenvalues --    0.75598   0.75694   0.75748   0.75836   0.75955
  Beta virt. eigenvalues --    0.76502   0.76531   0.77051   0.77564   0.77591
  Beta virt. eigenvalues --    0.77597   0.77607   0.79137   0.79163   0.80107
  Beta virt. eigenvalues --    0.80791   0.80828   0.81287   0.81509   0.82538
  Beta virt. eigenvalues --    0.82553   0.82820   0.82838   0.83631   0.84033
  Beta virt. eigenvalues --    0.84058   0.84237   0.84263   0.84279   0.84548
  Beta virt. eigenvalues --    0.85689   0.85702   0.87136   0.87382   0.87400
  Beta virt. eigenvalues --    0.87623   0.88671   0.88678   0.88923   0.89591
  Beta virt. eigenvalues --    0.89613   0.89631   0.89926   0.89951   0.91111
  Beta virt. eigenvalues --    0.91901   0.91931   0.92612   0.93114   0.93537
  Beta virt. eigenvalues --    0.93549   0.93624   0.93672   0.95201   0.95507
  Beta virt. eigenvalues --    0.97159   0.97186   0.97298   0.97307   0.97905
  Beta virt. eigenvalues --    0.97959   0.98214   0.98249   0.98257   0.98842
  Beta virt. eigenvalues --    0.98970   0.99106   0.99138   0.99805   0.99836
  Beta virt. eigenvalues --    0.99845   1.00584   1.00616   1.00667   1.00813
  Beta virt. eigenvalues --    1.01784   1.01791   1.02761   1.02784   1.02964
  Beta virt. eigenvalues --    1.02984   1.03193   1.03215   1.04379   1.04391
  Beta virt. eigenvalues --    1.04459   1.04913   1.05057   1.05071   1.05694
  Beta virt. eigenvalues --    1.05730   1.05915   1.06094   1.06142   1.06163
  Beta virt. eigenvalues --    1.07297   1.07363   1.07754   1.07772   1.07800
  Beta virt. eigenvalues --    1.08661   1.08750   1.09817   1.09857   1.10187
  Beta virt. eigenvalues --    1.11089   1.11209   1.11273   1.11535   1.11577
  Beta virt. eigenvalues --    1.11822   1.12758   1.12801   1.13224   1.14229
  Beta virt. eigenvalues --    1.14339   1.14448   1.15972   1.16044   1.17731
  Beta virt. eigenvalues --    1.17805   1.18577   1.19470   1.20308   1.20493
  Beta virt. eigenvalues --    1.20561   1.20670   1.21429   1.21537   1.23648
  Beta virt. eigenvalues --    1.26831   1.26900   1.27544   1.27571   1.27624
  Beta virt. eigenvalues --    1.29300   1.30194   1.30223   1.32954   1.32996
  Beta virt. eigenvalues --    1.33049   1.33932   1.35610   1.35646   1.36136
  Beta virt. eigenvalues --    1.36444   1.36553   1.37880   1.38362   1.38400
  Beta virt. eigenvalues --    1.38454   1.38549   1.40067   1.40312   1.40442
  Beta virt. eigenvalues --    1.40662   1.42756   1.42795   1.43893   1.43981
  Beta virt. eigenvalues --    1.44611   1.45049   1.46428   1.46451   1.46772
  Beta virt. eigenvalues --    1.46806   1.46905   1.46953   1.47027   1.48040
  Beta virt. eigenvalues --    1.48084   1.48089   1.49143   1.49158   1.49509
  Beta virt. eigenvalues --    1.49547   1.49559   1.49895   1.50204   1.50225
  Beta virt. eigenvalues --    1.50366   1.50410   1.50672   1.51958   1.51970
  Beta virt. eigenvalues --    1.52019   1.52147   1.53196   1.53221   1.53363
  Beta virt. eigenvalues --    1.54096   1.54423   1.54456   1.54554   1.54576
  Beta virt. eigenvalues --    1.54596   1.55289   1.55306   1.58297   1.58721
  Beta virt. eigenvalues --    1.58778   1.58826   1.58893   1.60271   1.60887
  Beta virt. eigenvalues --    1.61035   1.61232   1.61243   1.61660   1.61910
  Beta virt. eigenvalues --    1.61942   1.62952   1.64229   1.64283   1.65255
  Beta virt. eigenvalues --    1.65551   1.65606   1.65724   1.65749   1.67177
  Beta virt. eigenvalues --    1.67499   1.67664   1.67733   1.67917   1.68139
  Beta virt. eigenvalues --    1.68171   1.68806   1.68830   1.69020   1.69695
  Beta virt. eigenvalues --    1.69723   1.70522   1.70708   1.70721   1.71119
  Beta virt. eigenvalues --    1.72147   1.72150   1.72170   1.72195   1.72274
  Beta virt. eigenvalues --    1.72333   1.73405   1.73546   1.73577   1.74526
  Beta virt. eigenvalues --    1.74541   1.75023   1.75188   1.75222   1.75831
  Beta virt. eigenvalues --    1.75880   1.75915   1.77084   1.77886   1.78168
  Beta virt. eigenvalues --    1.78469   1.78545   1.79574   1.79606   1.81887
  Beta virt. eigenvalues --    1.81942   1.82093   1.82342   1.82402   1.83382
  Beta virt. eigenvalues --    1.84105   1.84204   1.84236   1.84259   1.84950
  Beta virt. eigenvalues --    1.85479   1.85507   1.85898   1.85944   1.86452
  Beta virt. eigenvalues --    1.87112   1.87125   1.87150   1.87241   1.88334
  Beta virt. eigenvalues --    1.88604   1.88760   1.88779   1.89645   1.90029
  Beta virt. eigenvalues --    1.90094   1.90163   1.90225   1.90952   1.91014
  Beta virt. eigenvalues --    1.91137   1.91682   1.92801   1.92828   1.93123
  Beta virt. eigenvalues --    1.95840   1.95973   1.96057   1.97054   1.97084
  Beta virt. eigenvalues --    1.98518   1.98672   1.98778   1.98788   1.98843
  Beta virt. eigenvalues --    1.99576   1.99652   1.99685   2.00191   2.00238
  Beta virt. eigenvalues --    2.00442   2.00481   2.01568   2.01626   2.01895
  Beta virt. eigenvalues --    2.03311   2.04125   2.04184   2.04623   2.04823
  Beta virt. eigenvalues --    2.06498   2.08755   2.08915   2.09181   2.09568
  Beta virt. eigenvalues --    2.10355   2.10424   2.12008   2.12087   2.12117
  Beta virt. eigenvalues --    2.13209   2.14166   2.14294   2.14557   2.16953
  Beta virt. eigenvalues --    2.17021   2.17062   2.17436   2.18384   2.18511
  Beta virt. eigenvalues --    2.19350   2.19362   2.21091   2.24697   2.25618
  Beta virt. eigenvalues --    2.26397   2.26440   2.26885   2.26905   2.27548
  Beta virt. eigenvalues --    2.27612   2.28124   2.28318   2.28651   2.28746
  Beta virt. eigenvalues --    2.30141   2.31824   2.31960   2.32888   2.32934
  Beta virt. eigenvalues --    2.32976   2.33179   2.33550   2.34157   2.34163
  Beta virt. eigenvalues --    2.35930   2.36051   2.37645   2.39693   2.39819
  Beta virt. eigenvalues --    2.39904   2.40591   2.40806   2.42447   2.43983
  Beta virt. eigenvalues --    2.44121   2.44153   2.44353   2.46211   2.46295
  Beta virt. eigenvalues --    2.46328   2.47351   2.47469   2.47709   2.48590
  Beta virt. eigenvalues --    2.49266   2.49448   2.49940   2.49998   2.50853
  Beta virt. eigenvalues --    2.52541   2.52893   2.54267   2.54395   2.54614
  Beta virt. eigenvalues --    2.55961   2.57165   2.57334   2.57939   2.58003
  Beta virt. eigenvalues --    2.62473   2.62971   2.63081   2.63232   2.65303
  Beta virt. eigenvalues --    2.65477   2.66784   2.67280   2.67703   2.67721
  Beta virt. eigenvalues --    2.69427   2.69484   2.71699   2.71814   2.71874
  Beta virt. eigenvalues --    2.73004   2.73059   2.73491   2.73868   2.74768
  Beta virt. eigenvalues --    2.74853   2.77097   2.77151   2.77359   2.78267
  Beta virt. eigenvalues --    2.78278   2.79594   2.81872   2.82162   2.82314
  Beta virt. eigenvalues --    2.82337   2.82364   2.83118   2.83469   2.83825
  Beta virt. eigenvalues --    2.83897   2.84213   2.84673   2.84863   2.86733
  Beta virt. eigenvalues --    2.86792   2.87525   2.90063   2.90070   2.93300
  Beta virt. eigenvalues --    2.95412   2.95502   2.96765   3.00331   3.00439
  Beta virt. eigenvalues --    3.06458   3.09782   3.09907   3.09998   3.11541
  Beta virt. eigenvalues --    3.16743   3.16879   3.22757   3.23286   3.23399
  Beta virt. eigenvalues --    3.23977   3.24117   3.25175   3.28804   3.28826
  Beta virt. eigenvalues --    3.28841   3.53759   3.53789   3.54506   3.54894
  Beta virt. eigenvalues --    3.54934   3.55739   3.59235   3.59685   3.59696
  Beta virt. eigenvalues --    5.19186   5.19269   5.19478   5.33705   5.34172
  Beta virt. eigenvalues --    7.22757   7.39406   7.39542  15.56175  28.54528
  Beta virt. eigenvalues --   28.79049  28.79252 114.23547
          Condensed to atoms (all electrons):
          Atomic-Atomic Spin Densities.
 Mulliken charges and spin densities:
               1          2
     1  U    1.069456   2.982117
     2  N   -0.225018  -0.012701
     3  N   -0.225564  -0.012578
     4  N   -0.225968  -0.012578
     5  N   -0.253322  -0.015093
     6  N   -0.253417  -0.014907
     7  N   -0.254142  -0.015222
     8  N   -0.254608  -0.015764
     9  N   -0.255049  -0.015313
    10  N   -0.255055  -0.015298
    11  B    0.224506   0.001279
    12  B    0.224726   0.001339
    13  B    0.225073   0.001206
    14  N    0.015987   0.000996
    15  N    0.015933   0.000977
    16  N    0.016564   0.001019
    17  N   -0.038948   0.004310
    18  N   -0.038934   0.004232
    19  N   -0.047168   0.004948
    20  N   -0.039775   0.006234
    21  N   -0.039670   0.005852
    22  N   -0.039327   0.005851
    23  C    0.222416   0.001036
    24  C    0.222709   0.000857
    25  C    0.222514   0.000910
    26  C   -0.044033  -0.000462
    27  C   -0.044171  -0.000403
    28  C   -0.043950  -0.000412
    29  C    0.263626   0.002416
    30  C    0.263850   0.002215
    31  C    0.263901   0.002275
    32  C    0.227596   0.007322
    33  C    0.227803   0.006546
    34  C    0.232721   0.007377
    35  C    0.226930   0.010052
    36  C    0.227187   0.009179
    37  C    0.227093   0.009413
    38  C   -0.038483  -0.002355
    39  C   -0.038363  -0.002103
    40  C   -0.040459  -0.002358
    41  C   -0.038549  -0.002686
    42  C   -0.038438  -0.002474
    43  C   -0.038411  -0.002508
    44  C    0.258515   0.009628
    45  C    0.258526   0.009029
    46  C    0.262006   0.010098
    47  C    0.257081   0.014667
    48  C    0.257584   0.013344
    49  C    0.257396   0.013646
    50  H   -0.092735  -0.000072
    51  H   -0.092646  -0.000063
    52  H   -0.092637  -0.000071
    53  H   -0.133756  -0.000020
    54  H   -0.133659  -0.000023
    55  H   -0.133629  -0.000019
    56  H   -0.096733  -0.000311
    57  H   -0.096436  -0.000295
    58  H   -0.096416  -0.000300
    59  H   -0.082312  -0.000203
    60  H   -0.083971  -0.000412
    61  H   -0.083478  -0.000195
    62  H   -0.083832  -0.000395
    63  H   -0.083587  -0.000236
    64  H   -0.083986  -0.000447
    65  H   -0.121674  -0.000000
    66  H   -0.121409   0.000001
    67  H   -0.121753   0.000006
    68  H   -0.121590  -0.000002
    69  H   -0.121288  -0.000005
    70  H   -0.121407   0.000006
    71  H   -0.088553  -0.000351
    72  H   -0.088277  -0.000321
    73  H   -0.087968  -0.000391
    74  H   -0.088646  -0.000576
    75  H   -0.088403  -0.000506
    76  H   -0.088445  -0.000542
    77  H   -0.210702   0.000199
    78  H   -0.210549   0.000204
    79  H   -0.210400   0.000189
 Sum of Mulliken charges =  -0.00000   3.00000
 Mulliken charges and spin densities with hydrogens summed into heavy atoms:
               1          2
     1  U    1.069456   2.982117
     2  N   -0.225018  -0.012701
     3  N   -0.225564  -0.012578
     4  N   -0.225968  -0.012578
     5  N   -0.253322  -0.015093
     6  N   -0.253417  -0.014907
     7  N   -0.254142  -0.015222
     8  N   -0.254608  -0.015764
     9  N   -0.255049  -0.015313
    10  N   -0.255055  -0.015298
    11  B    0.013804   0.001478
    12  B    0.014177   0.001543
    13  B    0.014673   0.001394
    14  N    0.015987   0.000996
    15  N    0.015933   0.000977
    16  N    0.016564   0.001019
    17  N   -0.038948   0.004310
    18  N   -0.038934   0.004232
    19  N   -0.047168   0.004948
    20  N   -0.039775   0.006234
    21  N   -0.039670   0.005852
    22  N   -0.039327   0.005851
    23  C    0.129682   0.000964
    24  C    0.130063   0.000794
    25  C    0.129876   0.000840
    26  C   -0.177789  -0.000483
    27  C   -0.177830  -0.000425
    28  C   -0.177579  -0.000432
    29  C    0.166893   0.002105
    30  C    0.167414   0.001920
    31  C    0.167485   0.001975
    32  C    0.144009   0.007086
    33  C    0.144326   0.006350
    34  C    0.150409   0.007175
    35  C    0.142944   0.009605
    36  C    0.143355   0.008784
    37  C    0.143122   0.009001
    38  C   -0.159890  -0.002349
    39  C   -0.159651  -0.002108
    40  C   -0.161868  -0.002357
    41  C   -0.160302  -0.002680
    42  C   -0.160028  -0.002476
    43  C   -0.160085  -0.002508
    44  C    0.169962   0.009276
    45  C    0.170249   0.008707
    46  C    0.174038   0.009707
    47  C    0.168435   0.014091
    48  C    0.169181   0.012838
    49  C    0.168951   0.013104
 Electronic spatial extent (au):  <R**2>=          20228.1852
 Charge=             -0.0000 electrons
 Dipole moment (field-independent basis, Debye):
    X=              0.0289    Y=              0.0486    Z=              0.1475  Tot=              0.1580
 Quadrupole moment (field-independent basis, Debye-Ang):
   XX=           -288.5376   YY=           -288.3958   ZZ=           -289.0688
   XY=             -0.1157   XZ=             -0.0640   YZ=              0.1182
 Traceless Quadrupole moment (field-independent basis, Debye-Ang):
   XX=              0.1298   YY=              0.2716   ZZ=             -0.4014
   XY=             -0.1157   XZ=             -0.0640   YZ=              0.1182
 Octapole moment (field-independent basis, Debye-Ang**2):
  XXX=             51.5534  YYY=             17.3334  ZZZ=              1.6721  XYY=            -51.2564
  XXY=            -15.9662  XXZ=              0.9588  XZZ=              0.1480  YZZ=              0.4967
  YYZ=              1.4957  XYZ=             -0.2480
 Hexadecapole moment (field-independent basis, Debye-Ang**3):
 XXXX=          -9954.0161 YYYY=          -9945.4990 ZZZZ=          -6063.2520 XXXY=             -0.6617
 XXXZ=              1.1081 YYYX=             -2.6159 YYYZ=              3.1780 ZZZX=             -0.3053
 ZZZY=              0.6357 XXYY=          -3316.6674 XXZZ=          -2746.7627 YYZZ=          -2745.7155
 XXYZ=              0.0272 YYXZ=             -2.6695 ZZXY=             -0.8353
 N-N= 7.985435568039D+03 E-N=-2.185565132189D+04  KE= 2.251980515911D+03
                          Isotropic Fermi Contact Couplings
        Atom                 a.u.       MegaHertz       Gauss      10(-4) cm-1
     1  U(235)             0.00082      -0.02194      -0.00783      -0.00732
     2  N(14)             -0.01530      -1.64819      -0.58811      -0.54978
     3  N(14)             -0.01523      -1.64009      -0.58523      -0.54708
     4  N(14)             -0.01521      -1.63813      -0.58453      -0.54642
     5  N(14)             -0.01909      -2.05617      -0.73369      -0.68586
     6  N(14)             -0.01901      -2.04712      -0.73046      -0.68285
     7  N(14)             -0.01971      -2.12241      -0.75733      -0.70796
     8  N(14)             -0.01913      -2.05982      -0.73499      -0.68708
     9  N(14)             -0.01868      -2.01207      -0.71796      -0.67115
    10  N(14)             -0.01859      -2.00201      -0.71437      -0.66780
    11  B(11)             -0.00020      -0.09342      -0.03334      -0.03116
    12  B(11)             -0.00019      -0.09116      -0.03253      -0.03041
    13  B(11)             -0.00020      -0.09339      -0.03332      -0.03115
    14  N(14)              0.00059       0.06343       0.02263       0.02116
    15  N(14)              0.00060       0.06485       0.02314       0.02163
    16  N(14)              0.00054       0.05822       0.02077       0.01942
    17  N(14)              0.00403       0.43400       0.15486       0.14477
    18  N(14)              0.00428       0.46053       0.16433       0.15362
    19  N(14)              0.00503       0.54225       0.19349       0.18088
    20  N(14)              0.00521       0.56063       0.20005       0.18701
    21  N(14)              0.00518       0.55801       0.19911       0.18613
    22  N(14)              0.00499       0.53715       0.19167       0.17917
    23  C(13)             -0.00039      -0.14628      -0.05219      -0.04879
    24  C(13)             -0.00041      -0.15211      -0.05428      -0.05074
    25  C(13)             -0.00040      -0.15059      -0.05374      -0.05023
    26  C(13)             -0.00035      -0.13164      -0.04697      -0.04391
    27  C(13)             -0.00034      -0.12616      -0.04502      -0.04208
    28  C(13)             -0.00033      -0.12523      -0.04469      -0.04177
    29  C(13)              0.00072       0.26880       0.09591       0.08966
    30  C(13)              0.00071       0.26574       0.09482       0.08864
    31  C(13)              0.00072       0.26925       0.09608       0.08981
    32  C(13)              0.00056       0.20825       0.07431       0.06946
    33  C(13)              0.00049       0.18390       0.06562       0.06134
    34  C(13)              0.00060       0.22349       0.07975       0.07455
    35  C(13)              0.00097       0.36468       0.13013       0.12165
    36  C(13)              0.00092       0.34300       0.12239       0.11441
    37  C(13)              0.00096       0.36015       0.12851       0.12013
    38  C(13)             -0.00082      -0.30678      -0.10947      -0.10233
    39  C(13)             -0.00078      -0.29057      -0.10368      -0.09692
    40  C(13)             -0.00084      -0.31592      -0.11273      -0.10538
    41  C(13)             -0.00089      -0.33228      -0.11857      -0.11084
    42  C(13)             -0.00085      -0.31672      -0.11301      -0.10565
    43  C(13)             -0.00083      -0.31074      -0.11088      -0.10365
    44  C(13)              0.00144       0.53882       0.19227       0.17973
    45  C(13)              0.00136       0.51127       0.18243       0.17054
    46  C(13)              0.00156       0.58639       0.20924       0.19560
    47  C(13)              0.00139       0.52177       0.18618       0.17404
    48  C(13)              0.00121       0.45222       0.16136       0.15084
    49  C(13)              0.00125       0.46936       0.16748       0.15656
    50  H(1)              -0.00003      -0.03780      -0.01349      -0.01261
    51  H(1)              -0.00002      -0.03382      -0.01207      -0.01128
    52  H(1)              -0.00003      -0.03768      -0.01344      -0.01257
    53  H(1)               0.00000       0.00248       0.00089       0.00083
    54  H(1)               0.00000       0.00096       0.00034       0.00032
    55  H(1)               0.00000       0.00323       0.00115       0.00108
    56  H(1)              -0.00002      -0.02802      -0.01000      -0.00935
    57  H(1)              -0.00002      -0.02369      -0.00845      -0.00790
    58  H(1)              -0.00002      -0.02494      -0.00890      -0.00832
    59  H(1)              -0.00006      -0.09336      -0.03331      -0.03114
    60  H(1)              -0.00015      -0.22455      -0.08013      -0.07490
    61  H(1)              -0.00006      -0.09359      -0.03340      -0.03122
    62  H(1)              -0.00014      -0.21247      -0.07582      -0.07087
    63  H(1)              -0.00008      -0.11395      -0.04066      -0.03801
    64  H(1)              -0.00016      -0.23815      -0.08498      -0.07944
    65  H(1)              -0.00001      -0.01181      -0.00421      -0.00394
    66  H(1)              -0.00000      -0.00426      -0.00152      -0.00142
    67  H(1)              -0.00001      -0.00851      -0.00304      -0.00284
    68  H(1)              -0.00001      -0.01181      -0.00421      -0.00394
    69  H(1)              -0.00000      -0.00572      -0.00204      -0.00191
    70  H(1)              -0.00000      -0.00208      -0.00074      -0.00069
    71  H(1)              -0.00013      -0.19318      -0.06893      -0.06444
    72  H(1)              -0.00012      -0.18025      -0.06432      -0.06012
    73  H(1)              -0.00014      -0.20313      -0.07248      -0.06776
    74  H(1)              -0.00019      -0.28404      -0.10135      -0.09474
    75  H(1)              -0.00018      -0.26219      -0.09355      -0.08746
    76  H(1)              -0.00017      -0.25634      -0.09147      -0.08551
    77  H(1)               0.00001       0.01131       0.00403       0.00377
    78  H(1)               0.00001       0.01164       0.00415       0.00388
    79  H(1)               0.00001       0.01298       0.00463       0.00433
 --------------------------------------------------------
       Center         ----  Spin Dipole Couplings  ----
                      3XX-RR        3YY-RR        3ZZ-RR
 --------------------------------------------------------
     1   Atom       -0.007201     -0.007771      0.014972
     2   Atom        0.021565     -0.007880     -0.013685
     3   Atom       -0.002353      0.016072     -0.013718
     4   Atom        0.001299      0.012406     -0.013705
     5   Atom       -0.003545     -0.002217      0.005762
     6   Atom        0.012640     -0.018469      0.005830
     7   Atom       -0.018361      0.011927      0.006434
     8   Atom       -0.002289     -0.005953      0.008242
     9   Atom        0.011941     -0.020160      0.008219
    10   Atom       -0.022385      0.014029      0.008356
    11   Atom        0.008465     -0.000793     -0.007672
    12   Atom        0.010961     -0.003247     -0.007713
    13   Atom       -0.007904      0.015587     -0.007683
    14   Atom        0.014971     -0.007128     -0.007843
    15   Atom        0.002811      0.004951     -0.007762
    16   Atom       -0.006128      0.013970     -0.007842
    17   Atom        0.003492      0.006607     -0.010099
    18   Atom        0.013614     -0.003436     -0.010178
    19   Atom       -0.001904      0.012929     -0.011026
    20   Atom        0.009633     -0.000315     -0.009317
    21   Atom        0.005150      0.004271     -0.009422
    22   Atom       -0.000559      0.009862     -0.009303
    23   Atom        0.006194     -0.004259     -0.001936
    24   Atom       -0.001803      0.003949     -0.002146
    25   Atom       -0.001297      0.003374     -0.002076
    26   Atom        0.006424     -0.002556     -0.003868
    27   Atom        0.001446      0.002370     -0.003816
    28   Atom       -0.002112      0.005933     -0.003821
    29   Atom        0.011403     -0.006343     -0.005060
    30   Atom        0.005235      0.000069     -0.005304
    31   Atom       -0.008835      0.014059     -0.005224
    32   Atom       -0.000326      0.003994     -0.003667
    33   Atom        0.002237      0.001074     -0.003311
    34   Atom        0.003976     -0.000300     -0.003676
    35   Atom        0.000548      0.001494     -0.002042
    36   Atom       -0.000165      0.002028     -0.001863
    37   Atom        0.002735     -0.000773     -0.001963
    38   Atom       -0.002430      0.000343      0.002087
    39   Atom        0.002860     -0.004903      0.002043
    40   Atom       -0.003651      0.001576      0.002075
    41   Atom       -0.002580      0.000481      0.002099
    42   Atom        0.002777     -0.004867      0.002090
    43   Atom       -0.003427      0.001326      0.002100
    44   Atom       -0.005787     -0.000537      0.006324
    45   Atom       -0.003616     -0.002752      0.006367
    46   Atom        0.000663     -0.006763      0.006101
    47   Atom       -0.005425      0.001626      0.003798
    48   Atom       -0.005282      0.001110      0.004172
    49   Atom        0.004456     -0.008840      0.004385
    50   Atom        0.004539     -0.002274     -0.002265
    51   Atom       -0.001328      0.003595     -0.002267
    52   Atom        0.000206      0.002060     -0.002265
    53   Atom        0.003741     -0.001563     -0.002178
    54   Atom        0.001320      0.000853     -0.002173
    55   Atom       -0.001793      0.003966     -0.002174
    56   Atom        0.006687      0.000444     -0.007131
    57   Atom        0.010775     -0.003639     -0.007136
    58   Atom       -0.006762      0.013883     -0.007122
    59   Atom       -0.001733      0.003624     -0.001891
    60   Atom       -0.001931      0.003826     -0.001895
    61   Atom        0.004110     -0.002304     -0.001806
    62   Atom        0.004315     -0.002440     -0.001875
    63   Atom        0.000376      0.001505     -0.001881
    64   Atom        0.000467      0.001477     -0.001944
    65   Atom       -0.001323     -0.000096      0.001418
    66   Atom       -0.001294     -0.000063      0.001357
    67   Atom       -0.001793      0.000363      0.001430
    68   Atom        0.000976     -0.002393      0.001417
    69   Atom        0.001027     -0.002374      0.001347
    70   Atom       -0.001766      0.000423      0.001343
    71   Atom       -0.007889     -0.003471      0.011360
    72   Atom       -0.004035     -0.007341      0.011376
    73   Atom       -0.005133     -0.006244      0.011377
    74   Atom       -0.007407     -0.003560      0.010967
    75   Atom       -0.003998     -0.006988      0.010986
    76   Atom       -0.005061     -0.005966      0.011027
    77   Atom        0.004091     -0.000145     -0.003946
    78   Atom        0.005927     -0.001970     -0.003957
    79   Atom       -0.004103      0.008050     -0.003948
 --------------------------------------------------------
                        XY            XZ            YZ
 --------------------------------------------------------
     1   Atom       -0.000947      0.000411      0.001864
     2   Atom       -0.002060     -0.000289      0.000185
     3   Atom       -0.011775     -0.000031     -0.000238
     4   Atom        0.013848      0.000308      0.000203
     5   Atom        0.017989     -0.012243     -0.018923
     6   Atom       -0.008408      0.022445     -0.001441
     7   Atom       -0.009696     -0.010779      0.020822
     8   Atom        0.019890      0.013639      0.020052
     9   Atom       -0.011444     -0.024205      0.002110
    10   Atom       -0.008229      0.010330     -0.022278
    11   Atom        0.010874     -0.000062      0.000095
    12   Atom       -0.009453     -0.000057     -0.000095
    13   Atom       -0.001409      0.000104     -0.000022
    14   Atom        0.005250      0.001363      0.000702
    15   Atom       -0.012185     -0.001540      0.000766
    16   Atom        0.006897     -0.000065     -0.001636
    17   Atom        0.009048     -0.008802     -0.002955
    18   Atom       -0.003761      0.007370     -0.006110
    19   Atom       -0.005774      0.002149      0.009073
    20   Atom        0.002760      0.016344      0.003115
    21   Atom       -0.006247     -0.011067      0.011712
    22   Atom        0.002465     -0.004712     -0.015259
    23   Atom        0.000313      0.000458     -0.000260
    24   Atom        0.004372     -0.000481     -0.000270
    25   Atom       -0.004681     -0.000016      0.000515
    26   Atom       -0.002051     -0.000131     -0.000052
    27   Atom        0.004913      0.000026      0.000164
    28   Atom       -0.002869      0.000139     -0.000090
    29   Atom       -0.008092     -0.001096      0.000655
    30   Atom        0.011719      0.001225      0.000668
    31   Atom       -0.003622      0.000008     -0.001292
    32   Atom       -0.001158     -0.005833     -0.001195
    33   Atom        0.002040      0.004148     -0.004014
    34   Atom       -0.001379      0.001802      0.005681
    35   Atom       -0.002165      0.009109     -0.000939
    36   Atom        0.001182     -0.003944      0.007684
    37   Atom        0.000430     -0.004840     -0.007271
    38   Atom        0.003795     -0.001896     -0.005612
    39   Atom       -0.000603      0.005760      0.001030
    40   Atom       -0.003158     -0.003916      0.004412
    41   Atom        0.003644      0.001875      0.005447
    42   Atom       -0.000438     -0.005626     -0.000994
    43   Atom       -0.003058      0.003705     -0.004408
    44   Atom       -0.002494     -0.011941     -0.006537
    45   Atom        0.003284      0.011801     -0.006446
    46   Atom       -0.000849      0.000357      0.013654
    47   Atom       -0.006688      0.013472      0.003491
    48   Atom        0.005919     -0.009982      0.009079
    49   Atom        0.000032     -0.003239     -0.013370
    50   Atom        0.000899      0.000000     -0.000033
    51   Atom        0.002506     -0.000033      0.000019
    52   Atom       -0.003389      0.000032      0.000017
    53   Atom       -0.001795     -0.000006     -0.000017
    54   Atom        0.003192     -0.000013      0.000018
    55   Atom       -0.001400      0.000022      0.000004
    56   Atom       -0.010117     -0.000026      0.000102
    57   Atom        0.007770      0.000115     -0.000015
    58   Atom        0.002349     -0.000065     -0.000077
    59   Atom       -0.002198     -0.000703      0.002705
    60   Atom       -0.002242      0.000445     -0.002708
    61   Atom       -0.001198      0.002701     -0.000719
    62   Atom       -0.001354     -0.002566      0.000955
    63   Atom        0.003403     -0.001990     -0.001951
    64   Atom        0.003644      0.002137      0.001704
    65   Atom       -0.001593      0.002158     -0.002764
    66   Atom       -0.001620     -0.002148      0.002783
    67   Atom        0.001328      0.001299      0.003252
    68   Atom        0.000276     -0.003466     -0.000485
    69   Atom        0.000282      0.003484      0.000450
    70   Atom        0.001341     -0.001341     -0.003245
    71   Atom        0.000615     -0.000488     -0.008879
    72   Atom        0.001626      0.007990      0.004002
    73   Atom       -0.002207     -0.007429      0.004826
    74   Atom        0.000593      0.000292      0.008420
    75   Atom        0.001415     -0.007560     -0.003946
    76   Atom       -0.002034      0.007153     -0.004560
    77   Atom        0.005785     -0.000046      0.000019
    78   Atom       -0.004723      0.000003     -0.000044
    79   Atom       -0.001047      0.000031      0.000008
 --------------------------------------------------------


 ---------------------------------------------------------------------------------
              Anisotropic Spin Dipole Couplings in Principal Axis System
 ---------------------------------------------------------------------------------

       Atom             a.u.   MegaHertz   Gauss  10(-4) cm-1        Axes

              Baa    -0.0086     0.082     0.029     0.027  0.5724  0.8166 -0.0746
     1 U(235) Bbb    -0.0065     0.062     0.022     0.021  0.8198 -0.5716  0.0339
              Bcc     0.0151    -0.145    -0.052    -0.048  0.0149  0.0805  0.9966
 
              Baa    -0.0137    -0.528    -0.188    -0.176  0.0065 -0.0295  0.9995
     2 N(14)  Bbb    -0.0080    -0.309    -0.110    -0.103  0.0697  0.9971  0.0290
              Bcc     0.0217     0.837     0.299     0.279  0.9975 -0.0695 -0.0085
 
              Baa    -0.0137    -0.529    -0.189    -0.177  0.0186  0.0154  0.9997
     3 N(14)  Bbb    -0.0081    -0.312    -0.111    -0.104  0.8988  0.4378 -0.0235
              Bcc     0.0218     0.841     0.300     0.281 -0.4380  0.8989 -0.0057
 
              Baa    -0.0137    -0.529    -0.189    -0.176 -0.0261  0.0061  0.9996
     4 N(14)  Bbb    -0.0081    -0.311    -0.111    -0.104  0.8279 -0.5603  0.0250
              Bcc     0.0218     0.840     0.300     0.280  0.5603  0.8282  0.0096
 
              Baa    -0.0221    -0.854    -0.305    -0.285 -0.5678  0.7753  0.2766
     5 N(14)  Bbb    -0.0110    -0.426    -0.152    -0.142  0.6536  0.2203  0.7241
              Bcc     0.0332     1.280     0.457     0.427 -0.5004 -0.5919  0.6318
 
              Baa    -0.0218    -0.840    -0.300    -0.280  0.3928  0.8780 -0.2735
     6 N(14)  Bbb    -0.0112    -0.432    -0.154    -0.144 -0.5188  0.4571  0.7224
              Bcc     0.0330     1.272     0.454     0.424  0.7593 -0.1419  0.6351
 
              Baa    -0.0226    -0.870    -0.311    -0.290  0.9535  0.0954  0.2859
     7 N(14)  Bbb    -0.0116    -0.446    -0.159    -0.149 -0.1441 -0.6889  0.7104
              Bcc     0.0341     1.317     0.470     0.439 -0.2648  0.7185  0.6431
 
              Baa    -0.0256    -0.989    -0.353    -0.330 -0.5326  0.8048 -0.2619
     8 N(14)  Bbb    -0.0105    -0.406    -0.145    -0.135 -0.6695 -0.2112  0.7122
              Bcc     0.0362     1.395     0.498     0.465  0.5179  0.5546  0.6513
 
              Baa    -0.0253    -0.975    -0.348    -0.325  0.4338  0.8629  0.2591
     9 N(14)  Bbb    -0.0108    -0.417    -0.149    -0.139  0.5183 -0.4743  0.7116
              Bcc     0.0361     1.392     0.497     0.464  0.7370 -0.1744 -0.6530
 
              Baa    -0.0256    -0.988    -0.352    -0.329  0.9649  0.0560 -0.2567
    10 N(14)  Bbb    -0.0109    -0.421    -0.150    -0.140  0.1497  0.6856  0.7124
              Bcc     0.0365     1.409     0.503     0.470 -0.2159  0.7258 -0.6532
 
              Baa    -0.0080    -1.373    -0.490    -0.458 -0.5241  0.7927 -0.3113
    11 B(11)  Bbb    -0.0076    -1.307    -0.466    -0.436 -0.1717  0.2597  0.9503
              Bcc     0.0157     2.680     0.956     0.894  0.8342  0.5515  0.0000
 
              Baa    -0.0080    -1.371    -0.489    -0.457  0.4188  0.8383  0.3491
    12 B(11)  Bbb    -0.0077    -1.314    -0.469    -0.438 -0.1557 -0.3125  0.9371
              Bcc     0.0157     2.685     0.958     0.896  0.8946 -0.4468 -0.0004
 
              Baa    -0.0080    -1.373    -0.490    -0.458  0.9545  0.0567 -0.2928
    13 B(11)  Bbb    -0.0077    -1.310    -0.467    -0.437  0.2922  0.0186  0.9562
              Bcc     0.0157     2.683     0.957     0.895 -0.0597  0.9982 -0.0012
 
              Baa    -0.0086    -0.330    -0.118    -0.110 -0.1558  0.8349 -0.5278
    14 N(14)  Bbb    -0.0077    -0.297    -0.106    -0.099 -0.1677  0.5043  0.8471
              Bcc     0.0162     0.627     0.224     0.209  0.9734  0.2205  0.0615
 
              Baa    -0.0088    -0.338    -0.121    -0.113  0.6335  0.5310  0.5628
    15 N(14)  Bbb    -0.0074    -0.287    -0.103    -0.096 -0.3779 -0.4223  0.8239
              Bcc     0.0162     0.626     0.223     0.209 -0.6752  0.7346  0.0668
 
              Baa    -0.0086    -0.330    -0.118    -0.110  0.7755 -0.2786 -0.5665
    16 N(14)  Bbb    -0.0077    -0.295    -0.105    -0.098  0.5584 -0.1160  0.8214
              Bcc     0.0162     0.625     0.223     0.209  0.2945  0.9534 -0.0656
 
              Baa    -0.0145    -0.560    -0.200    -0.187  0.4688 -0.0776  0.8799
    17 N(14)  Bbb    -0.0022    -0.083    -0.030    -0.028 -0.5798  0.7245  0.3728
              Bcc     0.0167     0.643     0.230     0.215  0.6664  0.6849 -0.2946
 
              Baa    -0.0146    -0.562    -0.201    -0.188 -0.1749  0.4275  0.8870
    18 N(14)  Bbb    -0.0026    -0.098    -0.035    -0.033  0.3596  0.8663 -0.3466
              Bcc     0.0171     0.661     0.236     0.220  0.9166 -0.2583  0.3052
 
              Baa    -0.0153    -0.589    -0.210    -0.196 -0.2932 -0.3468  0.8910
    19 N(14)  Bbb    -0.0019    -0.075    -0.027    -0.025  0.9231  0.1399  0.3582
              Bcc     0.0172     0.664     0.237     0.221 -0.2488  0.9275  0.2791
 
              Baa    -0.0188    -0.726    -0.259    -0.242 -0.4913 -0.0728  0.8679
    20 N(14)  Bbb    -0.0010    -0.038    -0.014    -0.013 -0.2033  0.9786 -0.0330
              Bcc     0.0198     0.765     0.273     0.255  0.8469  0.1927  0.4956
 
              Baa    -0.0183    -0.706    -0.252    -0.236  0.3152 -0.3667  0.8753
    21 N(14)  Bbb    -0.0015    -0.058    -0.021    -0.019  0.7142  0.6990  0.0356
              Bcc     0.0198     0.765     0.273     0.255  0.6249 -0.6140 -0.4823
 
              Baa    -0.0182    -0.703    -0.251    -0.235  0.1685  0.4589  0.8724
    22 N(14)  Bbb    -0.0011    -0.041    -0.015    -0.014  0.9607 -0.2744 -0.0412
              Bcc     0.0193     0.744     0.266     0.248  0.2205  0.8451 -0.4871
 
              Baa    -0.0043    -0.577    -0.206    -0.192 -0.0347  0.9927  0.1159
    23 C(13)  Bbb    -0.0019    -0.259    -0.092    -0.086 -0.0514 -0.1176  0.9917
              Bcc     0.0062     0.836     0.298     0.279  0.9981  0.0284  0.0551
 
              Baa    -0.0042    -0.564    -0.201    -0.188  0.8741 -0.4640  0.1435
    24 C(13)  Bbb    -0.0021    -0.286    -0.102    -0.095 -0.1005  0.1162  0.9881
              Bcc     0.0063     0.850     0.303     0.283  0.4752  0.8782 -0.0549
 
              Baa    -0.0042    -0.567    -0.202    -0.189  0.8416  0.5266 -0.1199
    25 C(13)  Bbb    -0.0021    -0.278    -0.099    -0.093  0.1299  0.0180  0.9914
              Bcc     0.0063     0.845     0.301     0.282 -0.5242  0.8499  0.0533
 
              Baa    -0.0039    -0.520    -0.186    -0.174  0.0297  0.0853  0.9959
    26 C(13)  Bbb    -0.0030    -0.402    -0.143    -0.134  0.2107  0.9734 -0.0897
              Bcc     0.0069     0.922     0.329     0.308  0.9771 -0.2125 -0.0109
 
              Baa    -0.0038    -0.514    -0.183    -0.171  0.0742 -0.0851  0.9936
    27 C(13)  Bbb    -0.0030    -0.405    -0.144    -0.135  0.7358 -0.6678 -0.1121
              Bcc     0.0068     0.918     0.328     0.306  0.6731  0.7395  0.0130
 
              Baa    -0.0038    -0.515    -0.184    -0.172 -0.1264 -0.0279  0.9916
    28 C(13)  Bbb    -0.0030    -0.405    -0.144    -0.135  0.9440  0.3039  0.1289
              Bcc     0.0069     0.920     0.328     0.307 -0.3049  0.9523 -0.0120
 
              Baa    -0.0095    -1.273    -0.454    -0.425  0.3585  0.9322 -0.0490
    29 C(13)  Bbb    -0.0051    -0.688    -0.246    -0.230  0.0772  0.0227  0.9968
              Bcc     0.0146     1.962     0.700     0.654  0.9303 -0.3611 -0.0638
 
              Baa    -0.0094    -1.256    -0.448    -0.419 -0.6279  0.7758  0.0619
    30 C(13)  Bbb    -0.0054    -0.722    -0.258    -0.241 -0.0144 -0.0911  0.9957
              Bcc     0.0147     1.979     0.706     0.660  0.7781  0.6244  0.0684
 
              Baa    -0.0094    -1.262    -0.450    -0.421  0.9869  0.1549  0.0460
    31 C(13)  Bbb    -0.0053    -0.711    -0.254    -0.237 -0.0553  0.0562  0.9969
              Bcc     0.0147     1.973     0.704     0.658 -0.1518  0.9863 -0.0640
 
              Baa    -0.0083    -1.112    -0.397    -0.371  0.5983  0.1333  0.7901
    32 C(13)  Bbb     0.0039     0.527     0.188     0.176  0.6055  0.5705 -0.5548
              Bcc     0.0044     0.585     0.209     0.195 -0.5247  0.8104  0.2606
 
              Baa    -0.0078    -1.048    -0.374    -0.350 -0.4173  0.4521  0.7883
    33 C(13)  Bbb     0.0033     0.449     0.160     0.150  0.2780  0.8894 -0.3629
              Bcc     0.0045     0.598     0.214     0.200  0.8652 -0.0678  0.4968
 
              Baa    -0.0083    -1.118    -0.399    -0.373 -0.1813 -0.5884  0.7880
    34 C(13)  Bbb     0.0039     0.528     0.189     0.176  0.0588  0.7934  0.6059
              Bcc     0.0044     0.590     0.210     0.197  0.9817 -0.1562  0.1092
 
              Baa    -0.0100    -1.341    -0.478    -0.447 -0.6599 -0.0632  0.7486
    35 C(13)  Bbb     0.0009     0.117     0.042     0.039  0.1734  0.9568  0.2336
              Bcc     0.0091     1.224     0.437     0.408  0.7310 -0.2839  0.6204
 
              Baa    -0.0095    -1.268    -0.453    -0.423  0.3863 -0.5402  0.7476
    36 C(13)  Bbb     0.0011     0.154     0.055     0.051  0.9019  0.3911 -0.1835
              Bcc     0.0083     1.114     0.398     0.372 -0.1933  0.7452  0.6383
 
              Baa    -0.0096    -1.287    -0.459    -0.429  0.2730  0.6040  0.7488
    37 C(13)  Bbb     0.0011     0.152     0.054     0.051  0.7731 -0.6010  0.2030
              Bcc     0.0085     1.135     0.405     0.379 -0.5726 -0.5234  0.6310
 
              Baa    -0.0058    -0.772    -0.275    -0.257 -0.6044  0.7097  0.3619
    38 C(13)  Bbb    -0.0026    -0.348    -0.124    -0.116  0.7172  0.2870  0.6350
              Bcc     0.0083     1.119     0.399     0.373 -0.3468 -0.6434  0.6825
 
              Baa    -0.0055    -0.741    -0.264    -0.247  0.3065  0.8838 -0.3536
    39 C(13)  Bbb    -0.0027    -0.363    -0.130    -0.121 -0.6107  0.4675  0.6392
              Bcc     0.0082     1.104     0.394     0.368  0.7302  0.0200  0.6830
 
              Baa    -0.0058    -0.777    -0.277    -0.259  0.9171  0.1802  0.3556
    40 C(13)  Bbb    -0.0026    -0.343    -0.122    -0.114  0.0992  0.7609 -0.6413
              Bcc     0.0083     1.120     0.400     0.373 -0.3861  0.6234  0.6799
 
              Baa    -0.0055    -0.743    -0.265    -0.248 -0.6391  0.6916 -0.3365
    41 C(13)  Bbb    -0.0026    -0.353    -0.126    -0.118  0.6907  0.3236 -0.6467
              Bcc     0.0082     1.096     0.391     0.365  0.3384  0.6457  0.6845
 
              Baa    -0.0054    -0.720    -0.257    -0.240  0.2759  0.9032  0.3288
    42 C(13)  Bbb    -0.0027    -0.365    -0.130    -0.122  0.6296 -0.4283  0.6482
              Bcc     0.0081     1.084     0.387     0.362  0.7263  0.0282 -0.6868
 
              Baa    -0.0054    -0.730    -0.260    -0.243  0.9206  0.1960 -0.3378
    43 C(13)  Bbb    -0.0027    -0.361    -0.129    -0.121  0.0739  0.7619  0.6435
              Bcc     0.0081     1.091     0.389     0.364  0.3835 -0.6173  0.6869
 
              Baa    -0.0153    -2.053    -0.732    -0.685  0.7640  0.3648  0.5322
    44 C(13)  Bbb     0.0004     0.050     0.018     0.017 -0.4595  0.8866  0.0519
              Bcc     0.0149     2.003     0.715     0.668 -0.4530 -0.2842  0.8450
 
              Baa    -0.0148    -1.992    -0.711    -0.664  0.6999 -0.4747 -0.5337
    45 C(13)  Bbb    -0.0001    -0.017    -0.006    -0.006  0.5136  0.8537 -0.0858
              Bcc     0.0150     2.009     0.717     0.670  0.4964 -0.2140  0.8413
 
              Baa    -0.0155    -2.077    -0.741    -0.693  0.0562  0.8433 -0.5346
    46 C(13)  Bbb     0.0007     0.096     0.034     0.032  0.9984 -0.0416  0.0393
              Bcc     0.0148     1.981     0.707     0.661 -0.0109  0.5359  0.8442
 
              Baa    -0.0179    -2.404    -0.858    -0.802  0.7667  0.3577 -0.5332
    47 C(13)  Bbb     0.0044     0.587     0.210     0.196 -0.2278  0.9280  0.2949
              Bcc     0.0135     1.817     0.648     0.606  0.6003 -0.1046  0.7929
 
              Baa    -0.0171    -2.301    -0.821    -0.767  0.6915 -0.4888  0.5319
    48 C(13)  Bbb     0.0041     0.552     0.197     0.184  0.6600  0.7269 -0.1900
              Bcc     0.0130     1.749     0.624     0.583 -0.2938  0.4825  0.8252
 
              Baa    -0.0173    -2.318    -0.827    -0.773  0.0780  0.8431  0.5321
    49 C(13)  Bbb     0.0037     0.501     0.179     0.167  0.9526 -0.2205  0.2098
              Bcc     0.0135     1.817     0.648     0.606 -0.2942 -0.4905  0.8203
 
              Baa    -0.0024    -1.280    -0.457    -0.427 -0.1249  0.9635  0.2368
    50 H(1)   Bbb    -0.0023    -1.204    -0.430    -0.402  0.0310 -0.2347  0.9716
              Bcc     0.0047     2.484     0.886     0.829  0.9917  0.1286 -0.0005
 
              Baa    -0.0024    -1.275    -0.455    -0.425  0.8814 -0.3699  0.2939
    51 H(1)   Bbb    -0.0023    -1.204    -0.429    -0.401 -0.2712  0.1131  0.9558
              Bcc     0.0046     2.479     0.885     0.827  0.3868  0.9222  0.0006
 
              Baa    -0.0024    -1.275    -0.455    -0.425  0.7653  0.5837 -0.2714
    52 H(1)   Bbb    -0.0023    -1.203    -0.429    -0.401  0.2152  0.1653  0.9625
              Bcc     0.0046     2.479     0.884     0.827 -0.6067  0.7949 -0.0009
 
              Baa    -0.0022    -1.165    -0.416    -0.388  0.0755  0.2458  0.9664
    53 H(1)   Bbb    -0.0021    -1.125    -0.401    -0.375  0.2832  0.9239 -0.2572
              Bcc     0.0043     2.290     0.817     0.764  0.9561 -0.2931 -0.0001
 
              Baa    -0.0022    -1.163    -0.415    -0.388  0.2162 -0.2333  0.9481
    54 H(1)   Bbb    -0.0021    -1.124    -0.401    -0.375 -0.6456  0.6943  0.3181
              Bcc     0.0043     2.288     0.816     0.763  0.7324  0.6808  0.0005
 
              Baa    -0.0022    -1.164    -0.415    -0.388 -0.3084 -0.0708  0.9486
    55 H(1)   Bbb    -0.0021    -1.125    -0.401    -0.375  0.9244  0.2129  0.3165
              Bcc     0.0043     2.288     0.816     0.763 -0.2244  0.9745 -0.0002
 
              Baa    -0.0072    -3.822    -1.364    -1.275 -0.2524 -0.3478  0.9029
    56 H(1)   Bbb    -0.0070    -3.730    -1.331    -1.244  0.5375  0.7255  0.4298
              Bcc     0.0142     7.552     2.695     2.519  0.8046 -0.5938 -0.0038
 
              Baa    -0.0072    -3.822    -1.364    -1.275 -0.1672  0.3724  0.9129
    57 H(1)   Bbb    -0.0070    -3.737    -1.333    -1.246 -0.3634  0.8374 -0.4082
              Bcc     0.0142     7.558     2.697     2.521  0.9165  0.4000  0.0047
 
              Baa    -0.0071    -3.814    -1.361    -1.272  0.4144 -0.0430  0.9091
    58 H(1)   Bbb    -0.0070    -3.735    -1.333    -1.246  0.9032 -0.1031 -0.4166
              Bcc     0.0141     7.548     2.693     2.518  0.1117  0.9937 -0.0039
 
              Baa    -0.0030    -1.626    -0.580    -0.542 -0.2730 -0.4374  0.8568
    59 H(1)   Bbb    -0.0024    -1.289    -0.460    -0.430  0.9125  0.1642  0.3746
              Bcc     0.0055     2.916     1.040     0.973 -0.3045  0.8842  0.3543
 
              Baa    -0.0032    -1.722    -0.615    -0.575  0.5182  0.4450  0.7304
    60 H(1)   Bbb    -0.0024    -1.254    -0.447    -0.418  0.8055  0.0330 -0.5916
              Bcc     0.0056     2.976     1.062     0.993 -0.2874  0.8949 -0.3414
 
              Baa    -0.0030    -1.590    -0.567    -0.530 -0.2437  0.4701  0.8483
    61 H(1)   Bbb    -0.0024    -1.293    -0.461    -0.431  0.3189  0.8649 -0.3877
              Bcc     0.0054     2.883     1.029     0.962  0.9159 -0.1760  0.3607
 
              Baa    -0.0032    -1.713    -0.611    -0.572  0.1250 -0.6779  0.7244
    62 H(1)   Bbb    -0.0023    -1.253    -0.447    -0.418  0.3743  0.7084  0.5984
              Bcc     0.0056     2.967     1.059     0.990  0.9188 -0.1964 -0.3423
 
              Baa    -0.0030    -1.622    -0.579    -0.541  0.5203 -0.0232  0.8537
    63 H(1)   Bbb    -0.0024    -1.282    -0.457    -0.427 -0.5942  0.7081  0.3814
              Bcc     0.0054     2.904     1.036     0.969  0.6133  0.7057 -0.3547
 
              Baa    -0.0033    -1.750    -0.624    -0.584 -0.6398  0.2272  0.7342
    64 H(1)   Bbb    -0.0023    -1.244    -0.444    -0.415 -0.4352  0.6802 -0.5898
              Bcc     0.0056     2.994     1.068     0.999  0.6334  0.6969  0.3363
 
              Baa    -0.0025    -1.344    -0.479    -0.448  0.9070  0.1454 -0.3951
    65 H(1)   Bbb    -0.0022    -1.174    -0.419    -0.391  0.1124  0.8208  0.5600
              Bcc     0.0047     2.517     0.898     0.840  0.4058 -0.5524  0.7282
 
              Baa    -0.0025    -1.334    -0.476    -0.445  0.9058  0.1494  0.3965
    66 H(1)   Bbb    -0.0022    -1.185    -0.423    -0.395  0.1135  0.8161 -0.5667
              Bcc     0.0047     2.519     0.899     0.840 -0.4082  0.5583  0.7222
 
              Baa    -0.0025    -1.349    -0.481    -0.450 -0.5956  0.7055 -0.3841
    67 H(1)   Bbb    -0.0022    -1.168    -0.417    -0.390  0.7553  0.3290 -0.5668
              Bcc     0.0047     2.517     0.898     0.840  0.2735  0.6277  0.7288
 
              Baa    -0.0025    -1.338    -0.477    -0.446  0.3131  0.8687  0.3838
    68 H(1)   Bbb    -0.0022    -1.175    -0.419    -0.392  0.6617 -0.4894  0.5679
              Bcc     0.0047     2.514     0.897     0.838 -0.6812 -0.0762  0.7281
 
              Baa    -0.0025    -1.321    -0.472    -0.441  0.3316  0.8532 -0.4026
    69 H(1)   Bbb    -0.0022    -1.193    -0.426    -0.398  0.6455 -0.5164 -0.5627
              Bcc     0.0047     2.515     0.897     0.839  0.6880  0.0733  0.7220
 
              Baa    -0.0025    -1.329    -0.474    -0.443 -0.5734  0.7132  0.4033
    70 H(1)   Bbb    -0.0022    -1.186    -0.423    -0.396  0.7698  0.3005  0.5631
              Bcc     0.0047     2.515     0.897     0.839 -0.2803 -0.6333  0.7213
 
              Baa    -0.0081    -4.346    -1.551    -1.450  0.8298 -0.5155 -0.2139
    71 H(1)   Bbb    -0.0074    -3.942    -1.407    -1.315  0.5573  0.7447  0.3672
              Bcc     0.0155     8.288     2.957     2.765 -0.0300 -0.4239  0.9052
 
              Baa    -0.0082    -4.354    -1.554    -1.452  0.0125  0.9786 -0.2056
    72 H(1)   Bbb    -0.0074    -3.961    -1.413    -1.321  0.9233 -0.0902 -0.3732
              Bcc     0.0156     8.315     2.967     2.774  0.3838  0.1851  0.9047
 
              Baa    -0.0082    -4.349    -1.552    -1.451  0.8664  0.4488  0.2187
    73 H(1)   Bbb    -0.0074    -3.930    -1.402    -1.311 -0.3549  0.8618 -0.3626
              Bcc     0.0155     8.279     2.954     2.762 -0.3512  0.2365  0.9059
 
              Baa    -0.0078    -4.180    -1.492    -1.394  0.7076 -0.6489  0.2796
    74 H(1)   Bbb    -0.0070    -3.735    -1.333    -1.246  0.7062  0.6366 -0.3098
              Bcc     0.0148     7.915     2.824     2.640  0.0231  0.4167  0.9088
 
              Baa    -0.0078    -4.188    -1.494    -1.397  0.1944  0.9415  0.2753
    75 H(1)   Bbb    -0.0071    -3.782    -1.349    -1.261  0.9059 -0.2800  0.3178
              Bcc     0.0149     7.970     2.844     2.658 -0.3763 -0.1876  0.9073
 
              Baa    -0.0079    -4.206    -1.501    -1.403  0.9036  0.3407 -0.2596
    76 H(1)   Bbb    -0.0071    -3.763    -1.343    -1.255 -0.2492  0.9111  0.3284
              Bcc     0.0149     7.969     2.844     2.658  0.3484 -0.2320  0.9082
 
              Baa    -0.0042    -2.238    -0.799    -0.747 -0.5651  0.8081 -0.1662
    77 H(1)   Bbb    -0.0039    -2.101    -0.750    -0.701 -0.0934  0.1375  0.9861
              Bcc     0.0081     4.339     1.548     1.447  0.8197  0.5728 -0.0022
 
              Baa    -0.0042    -2.233    -0.797    -0.745  0.4172  0.8932  0.1676
    78 H(1)   Bbb    -0.0040    -2.108    -0.752    -0.703 -0.0726 -0.1511  0.9859
              Bcc     0.0081     4.340     1.549     1.448  0.9059 -0.4234  0.0018
 
              Baa    -0.0042    -2.239    -0.799    -0.747  0.9882  0.0846 -0.1273
    79 H(1)   Bbb    -0.0039    -2.104    -0.751    -0.702  0.1269  0.0105  0.9919
              Bcc     0.0081     4.343     1.550     1.449 -0.0852  0.9964  0.0004
 

 ---------------------------------------------------------------------------------

 No NMR shielding tensors so no spin-rotation constants.
 Leave Link  601 at Fri Sep 27 05:01:49 2019, MaxMem=  1342177280 cpu:        77.7
 (Enter /storage/apps/GAUSSIAN/G09_RevD01/g09/l701.exe)
 Compute integral first derivatives.
 ... and contract with generalized density number  0.
 R6Disp: Adding Grimme-D3(BJ) dispersion energy 1st derivatives to the gradient.
 PrsmSu:  requested number of processors reduced to:  34 ShMem   1 Linda.
   1 Symmetry operations used in ECPInt.
 ECPInt:  NShTT=   81406 NPrTT=  683858 LenC2=   71738 LenP2D=  276271.
 LDataN:  DoStor=T MaxTD1= 9 Len=  602
 Number of processors reduced to  22 by ecpmxn.
 Leave Link  701 at Fri Sep 27 05:01:53 2019, MaxMem=  1342177280 cpu:        99.8
 (Enter /storage/apps/GAUSSIAN/G09_RevD01/g09/l702.exe)
 L702 exits ... SP integral derivatives will be done elsewhere.
 Leave Link  702 at Fri Sep 27 05:01:53 2019, MaxMem=  1342177280 cpu:         0.7
 (Enter /storage/apps/GAUSSIAN/G09_RevD01/g09/l703.exe)
 Compute integral first derivatives, UseDBF=F ICtDFT=           0.
 Integral derivatives from FoFJK, PRISM(SPDF).
 Calling FoFJK, ICntrl=      2527 FMM=T ISym2X=0 I1Cent= 0 IOpClX= 0 NMat=1 NMatS=1 NMatT=0.
 FoFJK:  IHMeth= 1 ICntrl=    2527 DoSepK=F KAlg= 0 I1Cent=   0 FoldK=F
 IRaf=         0 NMat=   1 IRICut=       1 DoRegI=T DoRafI=F ISym2E= 0.
 FoFCou: FMM=T IPFlag=           0 FMFlag=      100000 FMFlg1=        2001
         NFxFlg=           0 DoJE=F BraDBF=F KetDBF=F FulRan=T
         wScrn=  0.000000 ICntrl=    2527 IOpCl=  0 I1Cent=           0 NGrid=           0
         NMat0=    1 NMatS0=      1 NMatT0=    0 NMatD0=    1 NMtDS0=    0 NMtDT0=    0
 Symmetry not used in FoFCou.
 FMM levels:  10  Number of levels for PrismC:   9
 Defaulting to unpruned grid for atomic number  92.
 Defaulting to unpruned grid for atomic number  92.
 Defaulting to unpruned grid for atomic number  92.
 Defaulting to unpruned grid for atomic number  92.
 Defaulting to unpruned grid for atomic number  92.
 Defaulting to unpruned grid for atomic number  92.
 Defaulting to unpruned grid for atomic number  92.
 Defaulting to unpruned grid for atomic number  92.
 Defaulting to unpruned grid for atomic number  92.
 Defaulting to unpruned grid for atomic number  92.
 Defaulting to unpruned grid for atomic number  92.
 Defaulting to unpruned grid for atomic number  92.
 Defaulting to unpruned grid for atomic number  92.
 Defaulting to unpruned grid for atomic number  92.
 Defaulting to unpruned grid for atomic number  92.
 Defaulting to unpruned grid for atomic number  92.
 Defaulting to unpruned grid for atomic number  92.
 Defaulting to unpruned grid for atomic number  92.
 Defaulting to unpruned grid for atomic number  92.
 Defaulting to unpruned grid for atomic number  92.
 Defaulting to unpruned grid for atomic number  92.
 Defaulting to unpruned grid for atomic number  92.
 Defaulting to unpruned grid for atomic number  92.
 Defaulting to unpruned grid for atomic number  92.
 Defaulting to unpruned grid for atomic number  92.
 Defaulting to unpruned grid for atomic number  92.
 Defaulting to unpruned grid for atomic number  92.
 Defaulting to unpruned grid for atomic number  92.
 Defaulting to unpruned grid for atomic number  92.
 Defaulting to unpruned grid for atomic number  92.
 Defaulting to unpruned grid for atomic number  92.
 Defaulting to unpruned grid for atomic number  92.
 Defaulting to unpruned grid for atomic number  92.
 Defaulting to unpruned grid for atomic number  92.
 Defaulting to unpruned grid for atomic number  92.
 Defaulting to unpruned grid for atomic number  92.
 Leave Link  703 at Fri Sep 27 05:02:52 2019, MaxMem=  1342177280 cpu:      2091.3
 (Enter /storage/apps/GAUSSIAN/G09_RevD01/g09/l716.exe)
 Dipole        = 1.13655929D-02 1.91156014D-02 5.80489696D-02
 ***** Axes restored to original set *****
 -------------------------------------------------------------------
 Center     Atomic                   Forces (Hartrees/Bohr)
 Number     Number              X              Y              Z
 -------------------------------------------------------------------
      1       92           0.000931994    0.000258442   -0.000017399
      2        7          -0.027815692    0.048094235    0.001893946
      3        7          -0.021504732   -0.043628960   -0.027061670
      4        7           0.049530144   -0.004594294    0.024783872
      5        7          -0.004882650    0.001574442   -0.010019343
      6        7           0.008339899   -0.005199359   -0.005355512
      7        7          -0.008240672    0.008678390   -0.012848113
      8        7          -0.010827000   -0.001285154    0.002436190
      9        7           0.000770651   -0.009239085    0.005674513
     10        7           0.000086039    0.004117415    0.010027966
     11        5          -0.161148309    0.142276651   -0.036064024
     12        5          -0.013635652   -0.202600465   -0.079295316
     13        5           0.175644435    0.060213033    0.115365620
     14        7          -0.008258201   -0.028673382   -0.014476988
     15        7           0.028660666    0.002660021    0.016376294
     16        7          -0.020607459    0.026155828   -0.001737550
     17        7           0.005880666   -0.001345641    0.013878948
     18        7          -0.011928433    0.006222014    0.007046513
     19        7           0.001121405   -0.011677248    0.007674904
     20        7           0.014144774    0.004015818   -0.001379415
     21        7          -0.003765021    0.011744275   -0.008348072
     22        7           0.001410550   -0.007810614   -0.012652498
     23        6          -0.038663137    0.074680694    0.005769748
     24        6           0.075400007   -0.011431162    0.036190312
     25        6          -0.036577944   -0.063306881   -0.041980544
     26        6           0.015752810    0.113525295    0.048727372
     27        6           0.087425319   -0.087236276    0.015955488
     28        6          -0.103299962   -0.026340712   -0.064387603
     29        6           0.121386635   -0.032093488    0.053427428
     30        6          -0.070258716   -0.093215991   -0.070591799
     31        6          -0.051060739    0.125373113    0.017056098
     32        6          -0.094231456    0.071905412   -0.037352901
     33        6           0.011455875   -0.114574435   -0.046950394
     34        6           0.099804312    0.054331637    0.059029049
     35        6          -0.103099693    0.065935571   -0.020295712
     36        6           0.002214293   -0.120449312   -0.029867758
     37        6           0.087876692    0.045862259    0.074775903
     38        6          -0.017932403    0.024289685   -0.142679084
     39        6           0.108581869   -0.027451136   -0.093397789
     40        6           0.069933987    0.110072727   -0.065135689
     41        6          -0.124901177   -0.047210527    0.058526755
     42        6           0.001100169   -0.098141095    0.107794050
     43        6          -0.037462507    0.038479316    0.135537641
     44        6           0.105668867   -0.069564733   -0.039166812
     45        6           0.048341383    0.123269618   -0.001538825
     46        6          -0.070633519   -0.002731124   -0.106190001
     47        6           0.051653682   -0.104992047    0.061214604
     48        6          -0.005298690    0.087375366    0.098957300
     49        6          -0.126838528   -0.035679861   -0.009598320
     50        1           0.108475049   -0.096839349    0.023632242
     51        1          -0.118705823   -0.039846172   -0.077595112
     52        1           0.010302367    0.136717735    0.053855260
     53        1          -0.049677619   -0.126115881   -0.071190764
     54        1          -0.085496061    0.127015673   -0.000696411
     55        1           0.135160766   -0.000900456    0.071915127
     56        1          -0.133426283    0.045589065   -0.055228552
     57        1           0.085728260    0.096067217    0.079737513
     58        1           0.047803176   -0.141578573   -0.024679445
     59        1          -0.111434521   -0.044463518   -0.091563583
     60        1          -0.123688263   -0.052540841   -0.068572362
     61        1           0.008729566    0.145264461    0.039878577
     62        1          -0.003314156    0.137092379    0.062876084
     63        1           0.121059120   -0.088413886    0.017155177
     64        1           0.108694402   -0.096692037    0.039951498
     65        1           0.051965237   -0.033725478   -0.135714035
     66        1          -0.062792773   -0.109622442    0.079298881
     67        1           0.119736084    0.058919317   -0.066698078
     68        1           0.000483726    0.088890934   -0.119800170
     69        1          -0.114298844    0.012837972    0.095017749
     70        1           0.004946335   -0.017147135    0.148117186
     71        1          -0.120592875    0.082679432    0.049744675
     72        1          -0.061047785   -0.141827064    0.002056405
     73        1           0.084711757   -0.005826920    0.129285019
     74        1          -0.056260164    0.125291892   -0.070648693
     75        1           0.003273537   -0.099227648   -0.118335063
     76        1           0.149529062    0.037826072    0.008349005
     77        1           0.170148671   -0.138132277    0.042045829
     78        1           0.004765869    0.209482486    0.076748703
     79        1          -0.175022651   -0.071413232   -0.118674046
 -------------------------------------------------------------------
 Cartesian Forces:  Max     0.209482486 RMS     0.076115582
 Leave Link  716 at Fri Sep 27 05:02:53 2019, MaxMem=  1342177280 cpu:         2.0
 (Enter /storage/apps/GAUSSIAN/G09_RevD01/g09/l103.exe)

 GradGradGradGradGradGradGradGradGradGradGradGradGradGradGradGradGradGrad
 Berny optimization.
 FormGI is forming the generalized inverse of G from B-inverse, IUseBI=4.
 GSVD:  received Info=                   1 from GESDD.
 Internal  Forces:  Max     0.223173625 RMS     0.035254459
 Search for a local minimum.
 Step number   1 out of a maximum of  474
 All quantities printed in internal units (Hartrees-Bohrs-Radians)
 RMS Force = .35254D-01 SwitMx=.10000D-02 MixMth= 1
 Mixed Optimization -- RFO/linear search
 Second derivative matrix not updated -- first step.
 ITU=  0
     Eigenvalues ---    0.00775   0.00897   0.00987   0.01039   0.01053
     Eigenvalues ---    0.01059   0.01109   0.01181   0.01276   0.01320
     Eigenvalues ---    0.01323   0.01349   0.01459   0.01581   0.01630
     Eigenvalues ---    0.01678   0.01690   0.01715   0.01762   0.01792
     Eigenvalues ---    0.01817   0.01861   0.02033   0.02121   0.02123
     Eigenvalues ---    0.02137   0.02181   0.02181   0.02181   0.02181
     Eigenvalues ---    0.02184   0.02190   0.02250   0.02253   0.02259
     Eigenvalues ---    0.02259   0.02259   0.02259   0.02261   0.02262
     Eigenvalues ---    0.02269   0.02273   0.02273   0.02282   0.02303
     Eigenvalues ---    0.02306   0.02310   0.02337   0.02358   0.02358
     Eigenvalues ---    0.02362   0.02364   0.02370   0.02384   0.02386
     Eigenvalues ---    0.02389   0.02394   0.02413   0.02418   0.02421
     Eigenvalues ---    0.02503   0.02521   0.02619   0.02621   0.02645
     Eigenvalues ---    0.02716   0.02768   0.03527   0.03607   0.03905
     Eigenvalues ---    0.03975   0.04019   0.04320   0.04405   0.04473
     Eigenvalues ---    0.04683   0.04773   0.05102   0.05275   0.05443
     Eigenvalues ---    0.05490   0.05607   0.05738   0.06157   0.06821
     Eigenvalues ---    0.07181   0.07305   0.07586   0.07913   0.08140
     Eigenvalues ---    0.08184   0.08551   0.09079   0.09362   0.10219
     Eigenvalues ---    0.12599   0.12810   0.12982   0.13395   0.15058
     Eigenvalues ---    0.15893   0.15999   0.16000   0.16000   0.16000
     Eigenvalues ---    0.16000   0.16000   0.16000   0.16000   0.16000
     Eigenvalues ---    0.16000   0.16000   0.16000   0.16000   0.16000
     Eigenvalues ---    0.16000   0.16000   0.16000   0.16000   0.16000
     Eigenvalues ---    0.16000   0.16000   0.16000   0.16000   0.16000
     Eigenvalues ---    0.16803   0.17254   0.17530   0.17824   0.18210
     Eigenvalues ---    0.18376   0.18558   0.20210   0.20916   0.21752
     Eigenvalues ---    0.21993   0.22080   0.22214   0.22232   0.22246
     Eigenvalues ---    0.22287   0.22300   0.22385   0.22591   0.23263
     Eigenvalues ---    0.23425   0.23610   0.23856   0.23973   0.24046
     Eigenvalues ---    0.24400   0.25653   0.26133   0.28979   0.30290
     Eigenvalues ---    0.30507   0.37969   0.38292   0.38486   0.38861
     Eigenvalues ---    0.39077   0.40492   0.42097   0.42689   0.42824
     Eigenvalues ---    0.42878   0.42899   0.43091   0.43158   0.44737
     Eigenvalues ---    0.44902   0.46284   0.46371   0.46723   0.47129
     Eigenvalues ---    0.47335   0.47465   0.47557   0.48138   0.48217
     Eigenvalues ---    0.49518   0.50042   0.50188   0.50341   0.50440
     Eigenvalues ---    0.50548   0.51744   0.51785   0.51980   0.54527
     Eigenvalues ---    0.54620   0.54861   0.55442   0.55458   0.55461
     Eigenvalues ---    0.55464   0.55486   0.56061   0.56187   0.56331
     Eigenvalues ---    0.56337   0.56338   0.56338   0.56499   0.56909
     Eigenvalues ---    0.56909   0.56911   0.57556   0.57556   0.57557
     Eigenvalues ---    0.57557   0.57557   0.57558   0.57713   0.57714
     Eigenvalues ---    0.57714   0.57714   0.57714   0.57715   0.58084
     Eigenvalues ---    0.58084   0.58085   0.58086   0.58086   0.58087
     Eigenvalues ---    0.58291   0.58291   0.58292   0.58568   0.58583
     Eigenvalues ---    0.58627
 RFO step:  Lambda=-6.49803344D-01 EMin= 7.75416046D-03
 Linear search not attempted -- first point.
 Maximum step size (   0.300) exceeded in Quadratic search.
    -- Step size scaled by   0.410
 Iteration  1 RMS(Cart)=  0.01486325 RMS(Int)=  0.00004976
 Iteration  2 RMS(Cart)=  0.00006584 RMS(Int)=  0.00000358
 Iteration  3 RMS(Cart)=  0.00000001 RMS(Int)=  0.00000358
 ITry= 1 IFail=0 DXMaxC= 8.62D-02 DCOld= 1.00D+10 DXMaxT= 3.00D-01 DXLimC= 3.00D+00 Rises=F
 Variable       Old X    -DE/DX   Delta X   Delta X   Delta X     New X
                                 (Linear)    (Quad)   (Total)
    R1        4.91139   0.00983   0.00000   0.00298   0.00297   4.91436
    R2        4.91133   0.01104   0.00000   0.00344   0.00343   4.91476
    R3        4.88478   0.01226   0.00000   0.00426   0.00425   4.88903
    R4        4.91139   0.01042   0.00000   0.00316   0.00315   4.91455
    R5        4.91133   0.01134   0.00000   0.00361   0.00360   4.91493
    R6        4.91123   0.00468   0.00000   0.00107   0.00107   4.91230
    R7        2.50447   0.02719   0.00000   0.00971   0.00972   2.51418
    R8        2.53100   0.00197   0.00000   0.00117   0.00117   2.53217
    R9        2.50448   0.02557   0.00000   0.00932   0.00933   2.51381
   R10        2.53098   0.00021   0.00000   0.00072   0.00073   2.53171
   R11        2.50447   0.02541   0.00000   0.00926   0.00927   2.51374
   R12        2.53098   0.00003   0.00000   0.00067   0.00068   2.53165
   R13        2.56477   0.02220   0.00000   0.00619   0.00618   2.57095
   R14        2.53206   0.00684   0.00000   0.00227   0.00227   2.53433
   R15        2.56477   0.02202   0.00000   0.00613   0.00613   2.57090
   R16        2.53205   0.00691   0.00000   0.00229   0.00229   2.53434
   R17        2.60372   0.01263   0.00000   0.00260   0.00260   2.60632
   R18        2.52299   0.01091   0.00000   0.00362   0.00362   2.52661
   R19        2.56477   0.02042   0.00000   0.00572   0.00572   2.57050
   R20        2.53206   0.00722   0.00000   0.00239   0.00239   2.53445
   R21        2.56478   0.02198   0.00000   0.00616   0.00615   2.57093
   R22        2.53207   0.00719   0.00000   0.00238   0.00238   2.53444
   R23        2.56476   0.01870   0.00000   0.00522   0.00522   2.56998
   R24        2.53205   0.00715   0.00000   0.00237   0.00237   2.53442
   R25        2.84518   0.00058   0.00000   0.00211   0.00211   2.84729
   R26        2.93885   0.00310   0.00000   0.00125   0.00126   2.94011
   R27        2.93886   0.00042   0.00000   0.00036   0.00037   2.93922
   R28        1.80662   0.22313   0.00000   0.07535   0.07535   1.88196
   R29        2.84518  -0.00178   0.00000   0.00137   0.00138   2.84657
   R30        2.93886   0.00148   0.00000   0.00071   0.00072   2.93957
   R31        2.93885   0.00157   0.00000   0.00075   0.00076   2.93960
   R32        1.80662   0.22313   0.00000   0.07535   0.07535   1.88197
   R33        2.84518  -0.00184   0.00000   0.00134   0.00136   2.84654
   R34        2.93883  -0.00326   0.00000  -0.00095  -0.00095   2.93788
   R35        2.93886   0.00533   0.00000   0.00194   0.00194   2.94080
   R36        1.80663   0.22317   0.00000   0.07536   0.07536   1.88199
   R37        2.57295   0.00339   0.00000   0.00146   0.00147   2.57442
   R38        2.57293   0.00324   0.00000   0.00142   0.00143   2.57437
   R39        2.57294   0.00310   0.00000   0.00138   0.00139   2.57433
   R40        2.58975  -0.00843   0.00000  -0.00294  -0.00294   2.58681
   R41        5.13967  -0.00770   0.00000  -0.00341  -0.00341   5.13626
   R42        2.58974  -0.00861   0.00000  -0.00300  -0.00300   2.58675
   R43        5.13967  -0.00738   0.00000  -0.00328  -0.00328   5.13639
   R44        2.58976  -0.01005   0.00000  -0.00359  -0.00359   2.58617
   R45        5.13968  -0.01213   0.00000  -0.00567  -0.00566   5.13402
   R46        2.58974  -0.00797   0.00000  -0.00278  -0.00278   2.58696
   R47        5.13967  -0.00861   0.00000  -0.00387  -0.00387   5.13579
   R48        2.58975  -0.00808   0.00000  -0.00281  -0.00281   2.58694
   R49        5.13967  -0.00877   0.00000  -0.00393  -0.00393   5.13575
   R50        2.58975  -0.00809   0.00000  -0.00285  -0.00285   2.58690
   R51        2.53088   0.04442   0.00000   0.01575   0.01575   2.54663
   R52        1.80172   0.14684   0.00000   0.04935   0.04935   1.85107
   R53        2.53090   0.04415   0.00000   0.01569   0.01570   2.54660
   R54        1.80174   0.14683   0.00000   0.04935   0.04935   1.85109
   R55        2.53090   0.04394   0.00000   0.01564   0.01564   2.54654
   R56        1.80174   0.14682   0.00000   0.04935   0.04935   1.85109
   R57        2.63334   0.02622   0.00000   0.00990   0.00990   2.64323
   R58        1.79019   0.15310   0.00000   0.05088   0.05088   1.84107
   R59        2.63334   0.02621   0.00000   0.00990   0.00989   2.64323
   R60        1.79018   0.15311   0.00000   0.05088   0.05088   1.84106
   R61        2.63333   0.02609   0.00000   0.00987   0.00986   2.64319
   R62        1.79019   0.15310   0.00000   0.05088   0.05088   1.84107
   R63        1.79349   0.13296   0.00000   0.04605   0.04606   1.83955
   R64        1.79350   0.13061   0.00000   0.04546   0.04547   1.83897
   R65        1.79349   0.13049   0.00000   0.04544   0.04545   1.83895
   R66        2.58441   0.02789   0.00000   0.00982   0.00982   2.59422
   R67        1.79628   0.15041   0.00000   0.05029   0.05029   1.84657
   R68        2.58441   0.02784   0.00000   0.00980   0.00980   2.59420
   R69        1.79628   0.15042   0.00000   0.05029   0.05029   1.84657
   R70        2.58441   0.02788   0.00000   0.00986   0.00985   2.59426
   R71        1.79628   0.15044   0.00000   0.05030   0.05030   1.84658
   R72        2.58441   0.02747   0.00000   0.00968   0.00968   2.59409
   R73        1.79628   0.15039   0.00000   0.05028   0.05028   1.84656
   R74        2.58440   0.02744   0.00000   0.00967   0.00967   2.59406
   R75        1.79629   0.15038   0.00000   0.05028   0.05028   1.84657
   R76        2.58442   0.02759   0.00000   0.00974   0.00974   2.59415
   R77        1.79627   0.15039   0.00000   0.05028   0.05028   1.84655
   R78        2.65415   0.00955   0.00000   0.00353   0.00352   2.65767
   R79        1.79497   0.14919   0.00000   0.04981   0.04981   1.84478
   R80        2.65415   0.00965   0.00000   0.00355   0.00355   2.65770
   R81        1.79497   0.14919   0.00000   0.04981   0.04981   1.84478
   R82        2.65415   0.00792   0.00000   0.00301   0.00301   2.65716
   R83        1.79496   0.14916   0.00000   0.04980   0.04980   1.84476
   R84        2.65415   0.01008   0.00000   0.00372   0.00372   2.65787
   R85        1.79496   0.14919   0.00000   0.04981   0.04981   1.84478
   R86        2.65413   0.00997   0.00000   0.00368   0.00368   2.65781
   R87        1.79497   0.14918   0.00000   0.04981   0.04981   1.84478
   R88        2.65416   0.01004   0.00000   0.00375   0.00375   2.65791
   R89        1.79497   0.14918   0.00000   0.04981   0.04981   1.84478
   R90        1.79187   0.15405   0.00000   0.05128   0.05128   1.84315
   R91        1.79189   0.15402   0.00000   0.05127   0.05127   1.84317
   R92        1.79189   0.15436   0.00000   0.05138   0.05138   1.84328
   R93        1.79189   0.15405   0.00000   0.05128   0.05128   1.84317
   R94        1.79188   0.15407   0.00000   0.05129   0.05129   1.84316
   R95        1.79187   0.15407   0.00000   0.05129   0.05129   1.84316
    A1        1.46366   0.00542   0.00000   0.00192   0.00191   1.46558
    A2        1.45627   0.00396   0.00000   0.00127   0.00127   1.45754
    A3        1.37881  -0.00559   0.00000  -0.00186  -0.00186   1.37695
    A4        2.34938  -0.00112   0.00000  -0.00026  -0.00026   2.34912
    A5        2.34943  -0.00562   0.00000  -0.00215  -0.00215   2.34729
    A6        1.46517   0.00506   0.00000   0.00167   0.00166   1.46683
    A7        2.34938  -0.00171   0.00000  -0.00058  -0.00058   2.34880
    A8        1.37883  -0.00626   0.00000  -0.00211  -0.00211   1.37672
    A9        2.34946  -0.00007   0.00000   0.00013   0.00013   2.34959
   A10        2.34459  -0.00248   0.00000  -0.00076  -0.00076   2.34383
   A11        2.35706  -0.00202   0.00000  -0.00072  -0.00072   2.35634
   A12        1.38289  -0.00704   0.00000  -0.00234  -0.00234   1.38055
   A13        1.46366   0.00426   0.00000   0.00141   0.00140   1.46507
   A14        1.46368   0.00269   0.00000   0.00078   0.00078   1.46446
   A15        1.46369   0.00657   0.00000   0.00230   0.00230   1.46599
   A16        1.90279  -0.01998   0.00000  -0.00875  -0.00874   1.89405
   A17        1.90279  -0.02056   0.00000  -0.00899  -0.00898   1.89381
   A18        1.90279  -0.02040   0.00000  -0.00894  -0.00894   1.89386
   A19        2.14299   0.00600   0.00000   0.00202   0.00201   2.14500
   A20        2.26028  -0.00761   0.00000  -0.00317  -0.00317   2.25711
   A21        1.85831   0.00159   0.00000   0.00114   0.00114   1.85945
   A22        2.14300   0.00712   0.00000   0.00241   0.00241   2.14541
   A23        2.26027  -0.00846   0.00000  -0.00348  -0.00348   2.25679
   A24        1.85830   0.00126   0.00000   0.00102   0.00103   1.85932
   A25        2.13947   0.00814   0.00000   0.00261   0.00261   2.14208
   A26        2.28400  -0.01242   0.00000  -0.00503  -0.00503   2.27897
   A27        1.84262   0.00413   0.00000   0.00234   0.00234   1.84496
   A28        2.14300   0.00718   0.00000   0.00240   0.00240   2.14540
   A29        2.26028  -0.00856   0.00000  -0.00344  -0.00344   2.25684
   A30        1.85829   0.00141   0.00000   0.00105   0.00105   1.85935
   A31        2.14300   0.00725   0.00000   0.00244   0.00243   2.14543
   A32        2.26027  -0.00837   0.00000  -0.00341  -0.00341   2.25686
   A33        1.85829   0.00110   0.00000   0.00096   0.00097   1.85926
   A34        2.14297   0.00584   0.00000   0.00192   0.00192   2.14489
   A35        2.26030  -0.00794   0.00000  -0.00317  -0.00317   2.25713
   A36        1.85830   0.00184   0.00000   0.00113   0.00114   1.85944
   A37        1.88102   0.00390   0.00000   0.00155   0.00156   1.88257
   A38        1.88102   0.00073   0.00000   0.00040   0.00040   1.88143
   A39        1.97628  -0.00624   0.00000  -0.00262  -0.00262   1.97367
   A40        1.95166  -0.00279   0.00000  -0.00087  -0.00087   1.95079
   A41        1.88758   0.00194   0.00000   0.00071   0.00071   1.88829
   A42        1.88758   0.00225   0.00000   0.00075   0.00075   1.88833
   A43        1.88102   0.00203   0.00000   0.00082   0.00083   1.88185
   A44        1.88102   0.00230   0.00000   0.00099   0.00100   1.88202
   A45        1.97628  -0.00628   0.00000  -0.00263  -0.00263   1.97365
   A46        1.95167  -0.00292   0.00000  -0.00090  -0.00091   1.95076
   A47        1.88759   0.00230   0.00000   0.00081   0.00081   1.88840
   A48        1.88758   0.00234   0.00000   0.00082   0.00082   1.88840
   A49        1.88102   0.00361   0.00000   0.00130   0.00131   1.88233
   A50        1.88101   0.00244   0.00000   0.00113   0.00113   1.88214
   A51        1.97627  -0.00691   0.00000  -0.00281  -0.00281   1.97346
   A52        1.95167  -0.00511   0.00000  -0.00163  -0.00163   1.95005
   A53        1.88759   0.00137   0.00000   0.00046   0.00046   1.88805
   A54        1.88759   0.00428   0.00000   0.00143   0.00143   1.88902
   A55        2.13834  -0.00719   0.00000  -0.00352  -0.00352   2.13483
   A56        1.85978   0.03040   0.00000   0.01312   0.01313   1.87291
   A57        2.28506  -0.02321   0.00000  -0.00960  -0.00961   2.27545
   A58        2.13834  -0.00882   0.00000  -0.00405  -0.00404   2.13430
   A59        1.85978   0.03127   0.00000   0.01341   0.01341   1.87319
   A60        2.28507  -0.02245   0.00000  -0.00936  -0.00937   2.27570
   A61        2.13834  -0.00977   0.00000  -0.00441  -0.00440   2.13394
   A62        1.85977   0.03135   0.00000   0.01344   0.01345   1.87322
   A63        2.28507  -0.02158   0.00000  -0.00903  -0.00904   2.27602
   A64        2.17639  -0.00210   0.00000  -0.00081  -0.00081   2.17559
   A65        1.89304   0.00631   0.00000   0.00286   0.00286   1.89590
   A66        1.48985   0.00417   0.00000   0.00187   0.00186   1.49172
   A67        2.21124  -0.00416   0.00000  -0.00204  -0.00204   2.20920
   A68        1.62345  -0.00131   0.00000  -0.00072  -0.00072   1.62273
   A69        1.65681  -0.00281   0.00000  -0.00101  -0.00100   1.65581
   A70        2.17638  -0.00230   0.00000  -0.00088  -0.00088   2.17551
   A71        1.89305   0.00673   0.00000   0.00300   0.00300   1.89605
   A72        1.48986   0.00418   0.00000   0.00191   0.00191   1.49176
   A73        2.21124  -0.00439   0.00000  -0.00211  -0.00211   2.20913
   A74        1.62344  -0.00106   0.00000  -0.00065  -0.00065   1.62279
   A75        1.65682  -0.00291   0.00000  -0.00103  -0.00103   1.65579
   A76        2.17655  -0.00171   0.00000  -0.00052  -0.00051   2.17604
   A77        1.89352   0.00613   0.00000   0.00262   0.00262   1.89614
   A78        1.48022   0.01083   0.00000   0.00433   0.00432   1.48454
   A79        2.21125  -0.00433   0.00000  -0.00207  -0.00207   2.20918
   A80        1.62344  -0.00842   0.00000  -0.00359  -0.00359   1.61986
   A81        1.65682  -0.00189   0.00000  -0.00046  -0.00046   1.65636
   A82        2.17638  -0.00288   0.00000  -0.00111  -0.00111   2.17527
   A83        1.89305   0.00706   0.00000   0.00311   0.00311   1.89616
   A84        1.48985   0.00407   0.00000   0.00184   0.00183   1.49168
   A85        2.21124  -0.00418   0.00000  -0.00201  -0.00201   2.20924
   A86        1.62345  -0.00042   0.00000  -0.00037  -0.00037   1.62308
   A87        1.65682  -0.00314   0.00000  -0.00109  -0.00109   1.65573
   A88        2.17639  -0.00247   0.00000  -0.00093  -0.00093   2.17546
   A89        1.89304   0.00679   0.00000   0.00303   0.00303   1.89606
   A90        1.48985   0.00370   0.00000   0.00169   0.00168   1.49153
   A91        2.21125  -0.00427   0.00000  -0.00208  -0.00208   2.20916
   A92        1.62345  -0.00059   0.00000  -0.00043  -0.00043   1.62301
   A93        1.65681  -0.00318   0.00000  -0.00113  -0.00113   1.65569
   A94        2.17638  -0.00069   0.00000  -0.00036  -0.00036   2.17602
   A95        1.89305   0.00726   0.00000   0.00326   0.00326   1.89631
   A96        2.21124  -0.00659   0.00000  -0.00291  -0.00291   2.20833
   A97        1.94461  -0.02389   0.00000  -0.01041  -0.01040   1.93421
   A98        2.17088   0.00123   0.00000  -0.00022  -0.00022   2.17066
   A99        2.16770   0.02266   0.00000   0.01062   0.01062   2.17832
   A100       1.94462  -0.02463   0.00000  -0.01063  -0.01062   1.93400
   A101       2.17088   0.00161   0.00000  -0.00010  -0.00011   2.17077
   A102       2.16769   0.02302   0.00000   0.01073   0.01072   2.17842
   A103       1.94462  -0.02449   0.00000  -0.01058  -0.01057   1.93405
   A104       2.17087   0.00154   0.00000  -0.00012  -0.00013   2.17074
   A105       2.16770   0.02295   0.00000   0.01071   0.01070   2.17840
   A106       1.81096  -0.00007   0.00000   0.00095   0.00094   1.81190
   A107       2.24075  -0.00090   0.00000  -0.00095  -0.00094   2.23981
   A108       2.23147   0.00097   0.00000   0.00000   0.00001   2.23148
   A109       1.81095  -0.00066   0.00000   0.00077   0.00077   1.81171
   A110       2.24075  -0.00060   0.00000  -0.00086  -0.00085   2.23989
   A111       2.23149   0.00126   0.00000   0.00008   0.00009   2.23158
   A112       1.81095  -0.00069   0.00000   0.00076   0.00075   1.81170
   A113       2.24075  -0.00059   0.00000  -0.00086  -0.00085   2.23990
   A114       2.23149   0.00128   0.00000   0.00009   0.00010   2.23159
   A115       1.90663   0.01354   0.00000   0.00508   0.00507   1.91171
   A116       2.19448  -0.01806   0.00000  -0.00791  -0.00790   2.18657
   A117       2.18207   0.00451   0.00000   0.00282   0.00283   2.18491
   A118       1.90664   0.01434   0.00000   0.00536   0.00534   1.91199
   A119       2.19449  -0.01966   0.00000  -0.00847  -0.00846   2.18603
   A120       2.18205   0.00531   0.00000   0.00311   0.00312   2.18517
   A121       1.90664   0.01447   0.00000   0.00540   0.00538   1.91202
   A122       2.19448  -0.01965   0.00000  -0.00845  -0.00845   2.18603
   A123       2.18207   0.00517   0.00000   0.00305   0.00306   2.18513
   A124       1.92316  -0.00816   0.00000  -0.00387  -0.00387   1.91929
   A125       2.17803  -0.00665   0.00000  -0.00350  -0.00350   2.17454
   A126       2.18199   0.01481   0.00000   0.00736   0.00736   2.18936
   A127       1.92316  -0.00835   0.00000  -0.00393  -0.00393   1.91923
   A128       2.17804  -0.00656   0.00000  -0.00347  -0.00347   2.17458
   A129       2.18198   0.01491   0.00000   0.00740   0.00739   2.18938
   A130       1.92317  -0.00663   0.00000  -0.00322  -0.00322   1.91995
   A131       2.17802  -0.00752   0.00000  -0.00388  -0.00388   2.17415
   A132       2.18200   0.01416   0.00000   0.00709   0.00709   2.18909
   A133       1.92316  -0.00854   0.00000  -0.00401  -0.00400   1.91915
   A134       2.17803  -0.00648   0.00000  -0.00343  -0.00343   2.17460
   A135       2.18199   0.01502   0.00000   0.00744   0.00744   2.18943
   A136       1.92316  -0.00832   0.00000  -0.00393  -0.00393   1.91923
   A137       2.17803  -0.00658   0.00000  -0.00347  -0.00347   2.17456
   A138       2.18199   0.01491   0.00000   0.00740   0.00740   2.18939
   A139       1.92315  -0.00870   0.00000  -0.00411  -0.00411   1.91904
   A140       2.17804  -0.00640   0.00000  -0.00338  -0.00338   2.17465
   A141       2.18200   0.01510   0.00000   0.00750   0.00750   2.18949
   A142       1.79964   0.00705   0.00000   0.00321   0.00321   1.80285
   A143       2.24092  -0.00327   0.00000  -0.00148  -0.00148   2.23944
   A144       2.24263  -0.00377   0.00000  -0.00173  -0.00173   2.24090
   A145       1.79963   0.00703   0.00000   0.00320   0.00320   1.80283
   A146       2.24092  -0.00327   0.00000  -0.00147  -0.00147   2.23945
   A147       2.24263  -0.00376   0.00000  -0.00173  -0.00172   2.24091
   A148       1.79963   0.00572   0.00000   0.00272   0.00272   1.80234
   A149       2.24093  -0.00244   0.00000  -0.00115  -0.00114   2.23978
   A150       2.24263  -0.00328   0.00000  -0.00157  -0.00157   2.24106
   A151       1.79963   0.00692   0.00000   0.00319   0.00319   1.80282
   A152       2.24093  -0.00321   0.00000  -0.00147  -0.00147   2.23946
   A153       2.24262  -0.00371   0.00000  -0.00172  -0.00172   2.24090
   A154       1.79964   0.00704   0.00000   0.00321   0.00321   1.80285
   A155       2.24092  -0.00327   0.00000  -0.00148  -0.00148   2.23945
   A156       2.24262  -0.00377   0.00000  -0.00173  -0.00173   2.24089
   A157       1.79963   0.00674   0.00000   0.00317   0.00317   1.80280
   A158       2.24092  -0.00312   0.00000  -0.00146  -0.00145   2.23947
   A159       2.24263  -0.00363   0.00000  -0.00171  -0.00171   2.24092
   A160       1.95053  -0.00677   0.00000  -0.00333  -0.00333   1.94719
   A161       2.16561  -0.00631   0.00000  -0.00324  -0.00324   2.16237
   A162       2.16705   0.01308   0.00000   0.00657   0.00657   2.17362
   A163       1.95054  -0.00666   0.00000  -0.00328  -0.00329   1.94725
   A164       2.16560  -0.00637   0.00000  -0.00326  -0.00326   2.16234
   A165       2.16704   0.01303   0.00000   0.00655   0.00655   2.17359
   A166       1.96531  -0.00927   0.00000  -0.00442  -0.00442   1.96089
   A167       2.15078  -0.00397   0.00000  -0.00214  -0.00214   2.14864
   A168       2.16705   0.01324   0.00000   0.00656   0.00656   2.17361
   A169       1.95054  -0.00684   0.00000  -0.00334  -0.00334   1.94719
   A170       2.16559  -0.00625   0.00000  -0.00322  -0.00322   2.16237
   A171       2.16705   0.01309   0.00000   0.00656   0.00656   2.17362
   A172       1.95054  -0.00659   0.00000  -0.00326  -0.00327   1.94727
   A173       2.16559  -0.00638   0.00000  -0.00326  -0.00326   2.16233
   A174       2.16706   0.01297   0.00000   0.00653   0.00653   2.17359
   A175       1.95053  -0.00713   0.00000  -0.00344  -0.00344   1.94709
   A176       2.16561  -0.00609   0.00000  -0.00317  -0.00317   2.16245
   A177       2.16704   0.01323   0.00000   0.00660   0.00660   2.17364
   A178       2.20193  -0.00963   0.00000  -0.00318  -0.00318   2.19875
   A179       0.98662   0.00118   0.00000   0.00069   0.00069   0.98732
   A180       2.20192  -0.00352   0.00000  -0.00128  -0.00128   2.20065
   A181       2.20193  -0.00313   0.00000  -0.00116  -0.00116   2.20077
   A182       0.98662   0.00133   0.00000   0.00074   0.00074   0.98737
   A183       2.20194  -0.00325   0.00000  -0.00117  -0.00118   2.20076
   A184       2.20194  -0.00346   0.00000  -0.00127  -0.00128   2.20066
    D1       -2.73547   0.00200   0.00000   0.00056   0.00056  -2.73491
    D2        0.15309   0.00227   0.00000   0.00069   0.00069   0.15379
    D3        2.07143  -0.00216   0.00000  -0.00080  -0.00080   2.07063
    D4       -1.32320  -0.00190   0.00000  -0.00067  -0.00067  -1.32386
    D5       -0.33094   0.00003   0.00000  -0.00016  -0.00016  -0.33109
    D6        2.55762   0.00030   0.00000  -0.00002  -0.00002   2.55760
    D7       -1.54975  -0.00078   0.00000  -0.00035  -0.00035  -1.55009
    D8        1.33881  -0.00052   0.00000  -0.00021  -0.00022   1.33860
    D9        0.88787   0.00103   0.00000   0.00016   0.00016   0.88803
   D10       -2.50675   0.00129   0.00000   0.00029   0.00029  -2.50646
   D11        2.07366  -0.00058   0.00000  -0.00022  -0.00022   2.07343
   D12       -1.32104  -0.00070   0.00000  -0.00025  -0.00025  -1.32129
   D13       -2.74310   0.00241   0.00000   0.00072   0.00072  -2.74238
   D14        0.14538   0.00230   0.00000   0.00070   0.00069   0.14608
   D15        0.88797   0.00090   0.00000   0.00014   0.00014   0.88811
   D16       -2.50673   0.00079   0.00000   0.00011   0.00011  -2.50661
   D17       -0.33087   0.00049   0.00000   0.00005   0.00005  -0.33081
   D18        2.55762   0.00038   0.00000   0.00003   0.00002   2.55765
   D19       -1.54970  -0.00248   0.00000  -0.00099  -0.00099  -1.55069
   D20        1.33879  -0.00259   0.00000  -0.00102  -0.00102   1.33777
   D21       -2.74992   0.00295   0.00000   0.00104   0.00104  -2.74888
   D22        0.16412   0.00270   0.00000   0.00090   0.00090   0.16501
   D23        2.05865  -0.00161   0.00000  -0.00060  -0.00060   2.05806
   D24       -1.31049  -0.00187   0.00000  -0.00074  -0.00074  -1.31123
   D25       -1.56992   0.00028   0.00000   0.00007   0.00007  -1.56985
   D26        1.34412   0.00002   0.00000  -0.00007  -0.00007   1.34404
   D27        0.87524   0.00107   0.00000   0.00034   0.00034   0.87558
   D28       -2.49391   0.00082   0.00000   0.00020   0.00020  -2.49371
   D29       -0.34385  -0.00210   0.00000  -0.00092  -0.00092  -0.34477
   D30        2.57019  -0.00235   0.00000  -0.00107  -0.00107   2.56912
   D31        0.33093  -0.00018   0.00000   0.00007   0.00007   0.33100
   D32       -2.55762  -0.00071   0.00000  -0.00022  -0.00022  -2.55784
   D33        1.54974   0.00273   0.00000   0.00122   0.00121   1.55096
   D34       -1.33881   0.00219   0.00000   0.00093   0.00093  -1.33788
   D35       -0.87942  -0.00135   0.00000  -0.00022  -0.00022  -0.87964
   D36        2.51521  -0.00188   0.00000  -0.00051  -0.00050   2.51471
   D37        2.73546  -0.00104   0.00000  -0.00009  -0.00009   2.73537
   D38       -0.15309  -0.00157   0.00000  -0.00038  -0.00038  -0.15347
   D39       -2.07365   0.00492   0.00000   0.00202   0.00202  -2.07163
   D40        1.32098   0.00439   0.00000   0.00174   0.00174   1.32272
   D41       -0.88796  -0.00210   0.00000  -0.00063  -0.00063  -0.88859
   D42        2.50673  -0.00226   0.00000  -0.00076  -0.00076   2.50597
   D43        0.33087  -0.00027   0.00000   0.00005   0.00005   0.33092
   D44       -2.55762  -0.00043   0.00000  -0.00008  -0.00008  -2.55770
   D45        1.54760   0.00150   0.00000   0.00061   0.00061   1.54821
   D46       -1.34089   0.00134   0.00000   0.00048   0.00048  -1.34042
   D47       -2.07365   0.00097   0.00000   0.00047   0.00047  -2.07318
   D48        1.32104   0.00081   0.00000   0.00033   0.00034   1.32138
   D49        2.73547  -0.00068   0.00000   0.00004   0.00004   2.73551
   D50       -0.15302  -0.00084   0.00000  -0.00009  -0.00009  -0.15311
   D51        1.54980   0.00017   0.00000   0.00014   0.00014   1.54994
   D52       -1.33873   0.00126   0.00000   0.00059   0.00059  -1.33815
   D53       -0.88796  -0.00097   0.00000  -0.00023  -0.00023  -0.88819
   D54        2.50669   0.00012   0.00000   0.00022   0.00022   2.50691
   D55        0.33765  -0.00114   0.00000  -0.00039  -0.00040   0.33726
   D56       -2.55088  -0.00005   0.00000   0.00005   0.00005  -2.55083
   D57        2.73548  -0.00232   0.00000  -0.00067  -0.00067   2.73480
   D58       -0.15306  -0.00123   0.00000  -0.00023  -0.00023  -0.15328
   D59       -2.07367   0.00108   0.00000   0.00045   0.00045  -2.07322
   D60        1.32098   0.00217   0.00000   0.00089   0.00089   1.32188
   D61        3.14159   0.00041   0.00000   0.00017   0.00017  -3.14142
   D62       -0.00000   0.00049   0.00000   0.00020   0.00020   0.00020
   D63        0.00000  -0.00048   0.00000  -0.00022  -0.00022  -0.00022
   D64       -3.14158  -0.00273   0.00000  -0.00117  -0.00116   3.14045
   D65        3.14159  -0.00024   0.00000  -0.00008  -0.00008   3.14151
   D66       -0.00001  -0.00014   0.00000  -0.00005  -0.00005  -0.00005
   D67        0.00000   0.00023   0.00000   0.00009   0.00009   0.00009
   D68        3.14159   0.00061   0.00000   0.00025   0.00025  -3.14135
   D69       -3.14159   0.00140   0.00000   0.00057   0.00057  -3.14102
   D70       -0.00000   0.00061   0.00000   0.00025   0.00025   0.00024
   D71       -0.00000  -0.00055   0.00000  -0.00021  -0.00020  -0.00020
   D72       -3.14158  -0.00080   0.00000  -0.00028  -0.00028   3.14132
   D73       -0.28682   0.00069   0.00000   0.00038   0.00038  -0.28644
   D74        2.92665   0.00017   0.00000   0.00024   0.00023   2.92689
   D75        1.29203   0.00214   0.00000   0.00086   0.00085   1.29288
   D76        3.05758   0.00187   0.00000   0.00088   0.00088   3.05846
   D77       -0.01213   0.00135   0.00000   0.00074   0.00074  -0.01139
   D78       -1.64675   0.00332   0.00000   0.00136   0.00135  -1.64540
   D79       -2.90582  -0.00229   0.00000  -0.00108  -0.00108  -2.90690
   D80        0.23683  -0.00197   0.00000  -0.00097  -0.00097   0.23586
   D81        0.01450  -0.00130   0.00000  -0.00075  -0.00075   0.01375
   D82       -3.12604  -0.00098   0.00000  -0.00064  -0.00064  -3.12668
   D83       -0.28688  -0.00018   0.00000   0.00002   0.00002  -0.28686
   D84        2.92660  -0.00050   0.00000  -0.00002  -0.00003   2.92657
   D85        1.29197   0.00160   0.00000   0.00061   0.00061   1.29257
   D86        3.05758   0.00142   0.00000   0.00069   0.00069   3.05828
   D87       -0.01212   0.00110   0.00000   0.00065   0.00065  -0.01147
   D88       -1.64675   0.00320   0.00000   0.00129   0.00128  -1.64547
   D89       -2.90575  -0.00192   0.00000  -0.00092  -0.00092  -2.90667
   D90        0.23687  -0.00179   0.00000  -0.00089  -0.00089   0.23598
   D91        0.01451  -0.00107   0.00000  -0.00067  -0.00066   0.01384
   D92       -3.12606  -0.00095   0.00000  -0.00063  -0.00063  -3.12669
   D93       -0.26837   0.00165   0.00000   0.00084   0.00084  -0.26753
   D94        2.93522   0.00017   0.00000   0.00027   0.00027   2.93549
   D95        1.30380  -0.00097   0.00000  -0.00049  -0.00050   1.30330
   D96        3.05128   0.00399   0.00000   0.00185   0.00185   3.05313
   D97       -0.02832   0.00251   0.00000   0.00128   0.00128  -0.02704
   D98       -1.65974   0.00137   0.00000   0.00053   0.00052  -1.65923
   D99       -2.91149  -0.00271   0.00000  -0.00129  -0.00129  -2.91278
   D100       0.22027  -0.00191   0.00000  -0.00090  -0.00090   0.21937
   D101       0.03147  -0.00212   0.00000  -0.00121  -0.00121   0.03026
   D102      -3.11996  -0.00131   0.00000  -0.00082  -0.00082  -3.12078
   D103       0.28683   0.00056   0.00000   0.00010   0.00010   0.28693
   D104      -2.92665   0.00042   0.00000  -0.00007  -0.00007  -2.92672
   D105      -1.29202  -0.00197   0.00000  -0.00081  -0.00080  -1.29282
   D106      -3.05758  -0.00056   0.00000  -0.00032  -0.00032  -3.05790
   D107       0.01213  -0.00069   0.00000  -0.00049  -0.00049   0.01164
   D108       1.64676  -0.00309   0.00000  -0.00122  -0.00122   1.64554
   D109       2.90580   0.00200   0.00000   0.00099   0.00099   2.90679
   D110      -0.23682   0.00209   0.00000   0.00104   0.00104  -0.23578
   D111      -0.01451   0.00059   0.00000   0.00047   0.00046  -0.01404
   D112       3.12606   0.00068   0.00000   0.00051   0.00051   3.12657
   D113       0.28687  -0.00029   0.00000  -0.00025  -0.00025   0.28662
   D114      -2.92660   0.00022   0.00000  -0.00014  -0.00014  -2.92674
   D115      -1.29198  -0.00232   0.00000  -0.00096  -0.00095  -1.29293
   D116      -3.05759  -0.00165   0.00000  -0.00079  -0.00079  -3.05837
   D117       0.01213  -0.00114   0.00000  -0.00068  -0.00068   0.01145
   D118       1.64675  -0.00368   0.00000  -0.00149  -0.00149   1.64526
   D119       2.90576   0.00223   0.00000   0.00109   0.00109   2.90684
   D120      -0.23688   0.00200   0.00000   0.00100   0.00100  -0.23588
   D121      -0.01450   0.00111   0.00000   0.00069   0.00068  -0.01382
   D122       3.12604   0.00088   0.00000   0.00060   0.00060   3.12664
   D123       0.28683   0.00210   0.00000   0.00082   0.00082   0.28765
   D124      -2.92663   0.00162   0.00000   0.00050   0.00050  -2.92613
   D125      -3.05759  -0.00023   0.00000  -0.00014  -0.00014  -3.05773
   D126       0.01213  -0.00071   0.00000  -0.00046  -0.00046   0.01167
   D127       2.90578   0.00082   0.00000   0.00046   0.00046   2.90624
   D128      -0.23684   0.00094   0.00000   0.00054   0.00054  -0.23630
   D129      -0.01451   0.00105   0.00000   0.00065   0.00064  -0.01387
   D130       3.12606   0.00117   0.00000   0.00072   0.00072   3.12678
   D131       1.05456  -0.00096   0.00000  -0.00027  -0.00027   1.05428
   D132      -2.08704  -0.00105   0.00000  -0.00031  -0.00031  -2.08735
   D133      -1.05456  -0.00024   0.00000  -0.00034  -0.00034  -1.05490
   D134       2.08703  -0.00033   0.00000  -0.00038  -0.00038   2.08665
   D135       3.14159   0.00028   0.00000   0.00006   0.00006  -3.14154
   D136      -0.00001   0.00019   0.00000   0.00002   0.00002   0.00001
   D137      -0.94806  -0.00341   0.00000  -0.00143  -0.00143  -0.94949
   D138       2.10847  -0.00234   0.00000  -0.00105  -0.00105   2.10742
   D139      -2.45682  -0.00755   0.00000  -0.00319  -0.00319  -2.46002
   D140       1.11620  -0.00169   0.00000  -0.00047  -0.00047   1.11574
   D141      -2.11045  -0.00063   0.00000  -0.00009  -0.00009  -2.11054
   D142      -0.39256  -0.00584   0.00000  -0.00224  -0.00223  -0.39479
   D143      -3.09051   0.00065   0.00000   0.00039   0.00038  -3.09013
   D144      -0.03398   0.00171   0.00000   0.00076   0.00076  -0.03322
   D145       1.68391  -0.00350   0.00000  -0.00138  -0.00138   1.68253
   D146       0.94806   0.00490   0.00000   0.00196   0.00196   0.95002
   D147      -2.10847   0.00459   0.00000   0.00195   0.00195  -2.10652
   D148       2.45682   0.00954   0.00000   0.00393   0.00392   2.46074
   D149      -1.11620   0.00129   0.00000   0.00031   0.00031  -1.11589
   D150       2.11045   0.00098   0.00000   0.00030   0.00030   2.11075
   D151       0.39256   0.00593   0.00000   0.00228   0.00228   0.39483
   D152       3.09051  -0.00087   0.00000  -0.00052  -0.00052   3.09000
   D153       0.03399  -0.00117   0.00000  -0.00053  -0.00053   0.03346
   D154      -1.68391   0.00377   0.00000   0.00145   0.00145  -1.68246
   D155       1.05456  -0.00015   0.00000   0.00014   0.00014   1.05469
   D156      -2.08703  -0.00028   0.00000   0.00009   0.00009  -2.08694
   D157      -1.05456   0.00088   0.00000   0.00019   0.00019  -1.05438
   D158       2.08703   0.00075   0.00000   0.00014   0.00014   2.08717
   D159      -3.14159   0.00024   0.00000   0.00010   0.00010  -3.14149
   D160       0.00001   0.00011   0.00000   0.00005   0.00005   0.00006
   D161      -0.94806  -0.00425   0.00000  -0.00173  -0.00174  -0.94980
   D162       2.10846  -0.00340   0.00000  -0.00146  -0.00147   2.10699
   D163      -2.45683  -0.00858   0.00000  -0.00360  -0.00360  -2.46043
   D164       1.11620  -0.00185   0.00000  -0.00052  -0.00052   1.11568
   D165      -2.11046  -0.00100   0.00000  -0.00025  -0.00025  -2.11071
   D166      -0.39256  -0.00619   0.00000  -0.00239  -0.00238  -0.39495
   D167      -3.09051   0.00076   0.00000   0.00047   0.00046  -3.09005
   D168      -0.03399   0.00161   0.00000   0.00074   0.00073  -0.03326
   D169       1.68391  -0.00357   0.00000  -0.00140  -0.00140   1.68251
   D170       0.94807   0.00447   0.00000   0.00181   0.00182   0.94989
   D171      -2.10846   0.00340   0.00000   0.00147   0.00147  -2.10699
   D172       2.45683   0.00854   0.00000   0.00356   0.00355   2.46038
   D173      -1.11619   0.00224   0.00000   0.00071   0.00071  -1.11549
   D174       2.11045   0.00116   0.00000   0.00036   0.00036   2.11081
   D175       0.39256   0.00631   0.00000   0.00245   0.00244   0.39501
   D176       3.09052  -0.00034   0.00000  -0.00028  -0.00027   3.09024
   D177       0.03398  -0.00142   0.00000  -0.00063  -0.00062   0.03336
   D178      -1.68391   0.00372   0.00000   0.00146   0.00146  -1.68245
   D179       1.05456  -0.00157   0.00000  -0.00037  -0.00037   1.05419
   D180      -2.08703  -0.00058   0.00000   0.00003   0.00003  -2.08699
   D181      -1.05457   0.00110   0.00000   0.00019   0.00019  -1.05438
   D182       2.08703   0.00209   0.00000   0.00060   0.00060   2.08763
   D183       3.14159  -0.00166   0.00000  -0.00064  -0.00064   3.14095
   D184       0.00000  -0.00067   0.00000  -0.00023  -0.00023  -0.00023
   D185      -0.95978  -0.00596   0.00000  -0.00250  -0.00250  -0.96228
   D186       2.10846  -0.00382   0.00000  -0.00164  -0.00165   2.10682
   D187      -2.45683  -0.01331   0.00000  -0.00529  -0.00528  -2.46211
   D188       1.10448  -0.00367   0.00000  -0.00124  -0.00124   1.10324
   D189      -2.11046  -0.00153   0.00000  -0.00039  -0.00039  -2.11085
   D190      -0.39256  -0.01102   0.00000  -0.00404  -0.00403  -0.39659
   D191      -3.10222  -0.00057   0.00000  -0.00016  -0.00016  -3.10237
   D192      -0.03397   0.00157   0.00000   0.00070   0.00069  -0.03328
   D193       1.68392  -0.00792   0.00000  -0.00295  -0.00294   1.68098
   D194       0.94808   0.00312   0.00000   0.00120   0.00120   0.94928
   D195      -2.10847   0.00307   0.00000   0.00130   0.00131  -2.10716
   D196      -1.11619   0.00013   0.00000  -0.00016  -0.00016  -1.11635
   D197       2.11045   0.00008   0.00000  -0.00005  -0.00005   2.11039
   D198       3.09051  -0.00124   0.00000  -0.00067  -0.00067   3.08984
   D199       0.03396  -0.00129   0.00000  -0.00057  -0.00056   0.03340
   D200       0.00000  -0.00033   0.00000  -0.00012  -0.00012  -0.00012
   D201      -3.14159   0.00001   0.00000   0.00000   0.00000  -3.14159
   D202      -3.14159  -0.00025   0.00000  -0.00008  -0.00008   3.14151
   D203       0.00000   0.00009   0.00000   0.00004   0.00004   0.00004
   D204       0.00001  -0.00001   0.00000  -0.00002  -0.00002  -0.00001
   D205      -3.14159  -0.00005   0.00000  -0.00003  -0.00003   3.14157
   D206      -3.14159   0.00011   0.00000   0.00002   0.00002  -3.14156
   D207      -0.00000   0.00006   0.00000   0.00002   0.00002   0.00001
   D208       0.00000  -0.00048   0.00000  -0.00020  -0.00020  -0.00020
   D209      -3.14159   0.00010   0.00000   0.00004   0.00004  -3.14156
   D210       3.14159  -0.00135   0.00000  -0.00056  -0.00056   3.14103
   D211      -0.00001  -0.00077   0.00000  -0.00032  -0.00032  -0.00033
   D212       0.00562  -0.00111   0.00000  -0.00055  -0.00054   0.00508
   D213      -3.13461  -0.00107   0.00000  -0.00055  -0.00055  -3.13516
   D214      -3.06227  -0.00177   0.00000  -0.00076  -0.00076  -3.06303
   D215       0.08069  -0.00173   0.00000  -0.00077  -0.00077   0.07992
   D216       1.51961   0.00279   0.00000   0.00129   0.00129   1.52090
   D217      -1.62062   0.00283   0.00000   0.00128   0.00128  -1.61934
   D218      -1.92852   0.00605   0.00000   0.00229   0.00229  -1.92624
   D219       0.04611   0.00354   0.00000   0.00148   0.00148   0.04759
   D220       0.24591   0.00405   0.00000   0.00154   0.00154   0.24745
   D221       2.22054   0.00155   0.00000   0.00073   0.00073   2.22127
   D222       2.46666  -0.00073   0.00000  -0.00076  -0.00077   2.46589
   D223      -1.84190  -0.00323   0.00000  -0.00157  -0.00157  -1.84347
   D224       0.00560  -0.00093   0.00000  -0.00049  -0.00049   0.00512
   D225      -3.13462  -0.00107   0.00000  -0.00057  -0.00056  -3.13518
   D226      -3.06228  -0.00138   0.00000  -0.00060  -0.00060  -3.06288
   D227       0.08069  -0.00152   0.00000  -0.00068  -0.00068   0.08001
   D228       1.51960   0.00298   0.00000   0.00140   0.00139   1.52100
   D229      -1.62061   0.00284   0.00000   0.00132   0.00131  -1.61930
   D230      -1.92851   0.00662   0.00000   0.00251   0.00250  -1.92601
   D231       0.04612   0.00458   0.00000   0.00188   0.00187   0.04799
   D232       0.24591   0.00441   0.00000   0.00168   0.00168   0.24759
   D233       2.22054   0.00237   0.00000   0.00105   0.00104   2.22159
   D234       2.46666  -0.00058   0.00000  -0.00069  -0.00069   2.46597
   D235      -1.84190  -0.00261   0.00000  -0.00132  -0.00133  -1.84322
   D236       0.01575  -0.00248   0.00000  -0.00110  -0.00110   0.01465
   D237      -3.12447  -0.00270   0.00000  -0.00118  -0.00118  -3.12565
   D238      -3.06228  -0.00413   0.00000  -0.00176  -0.00176  -3.06404
   D239       0.08069  -0.00434   0.00000  -0.00184  -0.00184   0.07885
   D240       1.51961   0.00873   0.00000   0.00349   0.00349   1.52309
   D241      -1.62061   0.00851   0.00000   0.00341   0.00341  -1.61721
   D242       0.04601   0.00577   0.00000   0.00227   0.00226   0.04827
   D243       2.22055   0.00469   0.00000   0.00202   0.00201   2.22256
   D244      -1.84188  -0.00119   0.00000  -0.00067  -0.00067  -1.84255
   D245      -0.00561   0.00073   0.00000   0.00042   0.00042  -0.00519
   D246       3.13462   0.00114   0.00000   0.00061   0.00061   3.13523
   D247       3.06227   0.00068   0.00000   0.00030   0.00030   3.06257
   D248      -0.08069   0.00108   0.00000   0.00049   0.00049  -0.08020
   D249      -1.51961  -0.00301   0.00000  -0.00137  -0.00136  -1.52097
   D250       1.62062  -0.00261   0.00000  -0.00118  -0.00117   1.61945
   D251       1.92851  -0.00713   0.00000  -0.00270  -0.00270   1.92581
   D252      -0.04613  -0.00498   0.00000  -0.00207  -0.00206  -0.04819
   D253      -0.24591  -0.00430   0.00000  -0.00162  -0.00162  -0.24753
   D254      -2.22054  -0.00215   0.00000  -0.00099  -0.00099  -2.22153
   D255      -2.46666   0.00041   0.00000   0.00061   0.00061  -2.46605
   D256       1.84189   0.00255   0.00000   0.00124   0.00124   1.84313
   D257      -0.00561   0.00094   0.00000   0.00051   0.00051  -0.00511
   D258       3.13461   0.00099   0.00000   0.00055   0.00055   3.13516
   D259       3.06228   0.00158   0.00000   0.00069   0.00069   3.06296
   D260      -0.08068   0.00162   0.00000   0.00073   0.00073  -0.07996
   D261      -1.51961  -0.00238   0.00000  -0.00110  -0.00110  -1.52071
   D262       1.62062  -0.00233   0.00000  -0.00106  -0.00106   1.61956
   D263       1.92851  -0.00682   0.00000  -0.00258  -0.00257   1.92594
   D264      -0.04610  -0.00411   0.00000  -0.00174  -0.00173  -0.04783
   D265      -0.24591  -0.00441   0.00000  -0.00168  -0.00168  -0.24759
   D266      -2.22053  -0.00169   0.00000  -0.00084  -0.00084  -2.22137
   D267      -2.46667   0.00042   0.00000   0.00064   0.00064  -2.46602
   D268       1.84191   0.00314   0.00000   0.00148   0.00148   1.84338
   D269      -0.00562   0.00029   0.00000   0.00020   0.00020  -0.00542
   D270       3.13462   0.00044   0.00000   0.00029   0.00029   3.13491
   D271       3.06228   0.00012   0.00000   0.00001   0.00001   3.06229
   D272      -0.08067   0.00027   0.00000   0.00010   0.00010  -0.08056
   D273      -0.00000   0.00004   0.00000  -0.00001  -0.00001  -0.00001
   D274       3.14159   0.00080   0.00000   0.00033   0.00033  -3.14127
   D275       3.14159  -0.00030   0.00000  -0.00013  -0.00013   3.14146
   D276      -0.00000   0.00046   0.00000   0.00021   0.00021   0.00020
   D277      -0.00000   0.00014   0.00000   0.00008   0.00008   0.00007
   D278       3.14159   0.00040   0.00000   0.00016   0.00016  -3.14144
   D279       3.14159  -0.00043   0.00000  -0.00016  -0.00016   3.14143
   D280       0.00000  -0.00017   0.00000  -0.00008  -0.00008  -0.00008
   D281      -0.00001   0.00014   0.00000   0.00007   0.00007   0.00006
   D282      -3.14158  -0.00014   0.00000  -0.00005  -0.00005   3.14155
   D283       3.14159   0.00018   0.00000   0.00008   0.00008  -3.14152
   D284       0.00002  -0.00010   0.00000  -0.00004  -0.00004  -0.00003
   D285       0.00000   0.00026   0.00000   0.00014   0.00014   0.00014
   D286       3.14158   0.00250   0.00000   0.00108   0.00108  -3.14053
   D287      -3.14159  -0.00049   0.00000  -0.00020  -0.00020   3.14139
   D288      -0.00001   0.00175   0.00000   0.00074   0.00074   0.00073
   D289       0.00000   0.00024   0.00000   0.00008   0.00008   0.00008
   D290       3.14159   0.00049   0.00000   0.00015   0.00015  -3.14145
   D291      -3.14159  -0.00002   0.00000  -0.00000  -0.00000   3.14159
   D292      -0.00001   0.00023   0.00000   0.00007   0.00007   0.00006
   D293       0.00000  -0.00022   0.00000  -0.00010  -0.00010  -0.00010
   D294      -3.14158  -0.00060   0.00000  -0.00025  -0.00026   3.14135
   D295       3.14158   0.00006   0.00000   0.00003   0.00003  -3.14158
   D296      -0.00001  -0.00032   0.00000  -0.00013  -0.00013  -0.00014
   D297      -0.62679   0.00187   0.00000   0.00059   0.00058  -0.62621
   D298       2.51482  -0.00073   0.00000  -0.00050  -0.00050   2.51431
   D299      -0.62678   0.00161   0.00000   0.00044   0.00043  -0.62635
   D300       0.62676  -0.00032   0.00000   0.00008   0.00008   0.62684
   D301       2.51482   0.00132   0.00000   0.00035   0.00035   2.51517
   D302      -2.51482  -0.00061   0.00000  -0.00001  -0.00001  -2.51483
   D303      -0.62677   0.00070   0.00000   0.00008   0.00008  -0.62669
   D304       0.62679  -0.00106   0.00000  -0.00022  -0.00022   0.62657
   D305       2.51482   0.00114   0.00000   0.00026   0.00026   2.51508
   D306      -2.51481  -0.00062   0.00000  -0.00004  -0.00004  -2.51485
   D307       0.00295   0.00034   0.00000   0.00011   0.00010   0.00306
   D308      -3.13834   0.00024   0.00000   0.00013   0.00013  -3.13821
   D309      -3.14001   0.00028   0.00000   0.00010   0.00010  -3.13991
   D310       0.00188   0.00018   0.00000   0.00013   0.00013   0.00201
   D311       0.00297   0.00030   0.00000   0.00010   0.00010   0.00307
   D312      -3.13835   0.00017   0.00000   0.00011   0.00011  -3.13824
   D313      -3.14000   0.00042   0.00000   0.00017   0.00017  -3.13983
   D314       0.00187   0.00029   0.00000   0.00018   0.00018   0.00204
   D315       0.00297   0.00124   0.00000   0.00040   0.00039   0.00336
   D316      -3.13834   0.00050   0.00000   0.00025   0.00024  -3.13809
   D317      -3.14001   0.00143   0.00000   0.00046   0.00046  -3.13954
   D318       0.00188   0.00069   0.00000   0.00031   0.00031   0.00219
   D319      -0.00297  -0.00039   0.00000  -0.00015  -0.00015  -0.00311
   D320       3.13836  -0.00003   0.00000  -0.00005  -0.00005   3.13831
   D321       3.13999  -0.00078   0.00000  -0.00033  -0.00033   3.13966
   D322      -0.00187  -0.00041   0.00000  -0.00023  -0.00023  -0.00210
   D323      -0.00296  -0.00029   0.00000  -0.00011  -0.00011  -0.00307
   D324       3.13835  -0.00018   0.00000  -0.00011  -0.00011   3.13824
   D325       3.14000  -0.00032   0.00000  -0.00014  -0.00014   3.13987
   D326      -0.00187  -0.00021   0.00000  -0.00014  -0.00014  -0.00202
   D327      -0.00296   0.00028   0.00000   0.00016   0.00016  -0.00280
   D328       3.13834  -0.00012   0.00000  -0.00008  -0.00008   3.13827
   D329       3.13999   0.00016   0.00000   0.00008   0.00008   3.14007
   D330      -0.00189  -0.00024   0.00000  -0.00016  -0.00016  -0.00205
   D331      -0.01088   0.00057   0.00000   0.00040   0.00040  -0.01048
   D332       3.12967   0.00023   0.00000   0.00028   0.00028   3.12994
   D333       3.13042   0.00067   0.00000   0.00037   0.00037   3.13078
   D334      -0.01223   0.00033   0.00000   0.00025   0.00025  -0.01198
   D335      -0.01089   0.00045   0.00000   0.00035   0.00035  -0.01055
   D336       3.12967   0.00031   0.00000   0.00031   0.00031   3.12998
   D337       3.13043   0.00058   0.00000   0.00034   0.00034   3.13076
   D338      -0.01220   0.00045   0.00000   0.00030   0.00030  -0.01190
   D339      -0.02187   0.00060   0.00000   0.00055   0.00055  -0.02132
   D340       3.12967  -0.00009   0.00000   0.00021   0.00021   3.12988
   D341       3.11944   0.00135   0.00000   0.00070   0.00070   3.12013
   D342      -0.01221   0.00065   0.00000   0.00036   0.00036  -0.01185
   D343       0.01089  -0.00010   0.00000  -0.00019  -0.00019   0.01070
   D344      -3.12967  -0.00017   0.00000  -0.00023  -0.00023  -3.12991
   D345      -3.13043  -0.00046   0.00000  -0.00029  -0.00029  -3.13072
   D346       0.01219  -0.00054   0.00000  -0.00033  -0.00033   0.01186
   D347       0.01088  -0.00049   0.00000  -0.00036  -0.00036   0.01053
   D348      -3.12966  -0.00024   0.00000  -0.00026  -0.00026  -3.12992
   D349      -3.13043  -0.00060   0.00000  -0.00035  -0.00035  -3.13077
   D350       0.01222  -0.00035   0.00000  -0.00025  -0.00025   0.01196
   D351       0.01089  -0.00081   0.00000  -0.00050  -0.00050   0.01039
   D352      -3.12968  -0.00091   0.00000  -0.00057  -0.00057  -3.13025
   D353      -3.13042  -0.00041   0.00000  -0.00026  -0.00026  -3.13067
   D354       0.01220  -0.00052   0.00000  -0.00033  -0.00033   0.01187
         Item               Value     Threshold  Converged?
 Maximum Force            0.223174     0.000450     NO 
 RMS     Force            0.035254     0.000300     NO 
 Maximum Displacement     0.086182     0.001800     NO 
 RMS     Displacement     0.014867     0.001200     NO 
 Predicted change in Energy=-2.410368D-01
 Lowest energy point so far.  Saving SCF results.
 GradGradGradGradGradGradGradGradGradGradGradGradGradGradGradGradGradGrad

 Leave Link  103 at Fri Sep 27 05:02:54 2019, MaxMem=  1342177280 cpu:        25.9
 (Enter /storage/apps/GAUSSIAN/G09_RevD01/g09/l202.exe)
 Stoichiometry    C27H30B3N18U(4)
 Framework group  C1[X(C27H30B3N18U)]
 Deg. of freedom   231
 Full point group                 C1      NOp   1
 RotChk:  IX=0 Diff= 4.70D-01
 Largest Abelian subgroup         C1      NOp   1
 Largest concise Abelian subgroup C1      NOp   1
                         Standard orientation:                         
 ---------------------------------------------------------------------
 Center     Atomic      Atomic             Coordinates (Angstroms)
 Number     Number       Type             X           Y           Z
 ---------------------------------------------------------------------
      1         92           0        0.000582    0.000431    0.000280
      2          7           0       -2.742334   -0.595732   -0.001198
      3          7           0        1.890371   -2.075217   -0.000104
      4          7           0        0.852414    2.674959   -0.001045
      5          7           0       -0.649084   -1.899258    1.653177
      6          7           0        1.972223    0.388766    1.651300
      7          7           0       -1.321627    1.489442    1.651955
      8          7           0       -0.649652   -1.900188   -1.651478
      9          7           0        1.970503    0.387851   -1.653151
     10          7           0       -1.322986    1.510425   -1.650584
     11          5           0       -2.277076   -3.038506    0.000785
     12          5           0        3.772120   -0.450932   -0.001633
     13          5           0       -1.495497    3.490540    0.001363
     14          7           0       -3.197763   -1.845802   -0.000594
     15          7           0        3.200476   -1.844588   -0.000748
     16          7           0       -0.002939    3.693705   -0.000712
     17          7           0       -1.407313   -2.968524    1.288903
     18          7           0        3.277170    0.267492    1.286251
     19          7           0       -1.867428    2.702980    1.289142
     20          7           0       -1.407503   -2.969322   -1.286939
     21          7           0        3.275867    0.266663   -1.289496
     22          7           0       -1.870872    2.700492   -1.285759
     23          6           0       -4.558565   -1.781441   -0.001486
     24          6           0        0.732118    4.840652   -0.002093
     25          6           0        3.825499   -3.055040   -0.000481
     26          6           0       -4.977557   -0.500615   -0.002509
     27          6           0        2.051022    4.564037   -0.003060
     28          6           0        2.925944   -4.058406    0.000340
     29          6           0       -3.790437    0.239125   -0.002185
     30          6           0        2.098825    3.166118   -0.002292
     31          6           0        1.691803   -3.400144    0.000487
     32          6           0       -1.342321   -3.909043    2.281394
     33          6           0        4.059609    0.794886    2.277911
     34          6           0       -2.713784    3.116307    2.281995
     35          6           0       -1.342596   -3.910357   -2.279057
     36          6           0        4.057319    0.793372   -2.282439
     37          6           0       -2.720405    3.113405   -2.276598
     38          6           0       -0.545785   -3.457108    3.304076
     39          6           0        3.270397    1.258586    3.300989
     40          6           0       -2.720297    2.200777    3.304935
[truncated: 3,662,453 more chars]
